# Supplementary material for: The impact of thigmotaxis deprivation on the development of the German cockroach (Blattella germanica)
Source: iScience. 2022 Jul 20;25(8):104802. doi: 10.1016/j.isci.2022.104802 (PMC9385682; doi:10.1016/j.isci.2022.104802)
Supplement: Table S1. Statistical analysis of male cockroach shelter preference in 15 min — A. Statistical analysis of single male cockroach shelter preference in 15 min during AM, related to STAR Methods. B. Statistical analysis of single male cockroach shelter preference in 15 min during PM, related to STAR Methods. C. Statistical analysis of single male cockroach shelter preference in 15 min. The preferences in the AM and PM were compared, related to STAR Methods. [file mmc2.xlsx]

## Sheet: male_15min_AM
Supplementary Table 1a. The statistical analysis of single male German cockroach shelter preference in 15 minutes in the morning.
Descriptive Statistics
	N	Mean	Std. Deviation	Minimum	Maximum
No_choice	20	0.1	0.307794	0	1
choice_10	20	0.2	0.410391	0	1
choice_20	20	0.4	0.502625	0	1
choice_30	20	0.15	0.366348	0	1
choice_40	20	0.05	0.223607	0	1
choice_50	20	0.05	0.223607	0	1
choice_60	20	0.05	0.223607	0	1
choice_70	20	0	0	0	0
choice_80	20	0	0	0	0
choice_90	20	0	0	0	0
Kendall's W Test
Ranks
	Mean Rank
No_choice	5.5
choice_10	6
choice_20	7
choice_30	5.75
choice_40	5.25
choice_50	5.25
choice_60	5.25
choice_70	5
choice_80	5
choice_90	5
Test Statistics
N	20
Kendall's Wa	0.155556
Chi-Square	28
df	9
Asymp. Sig.	0.000953867
a. Kendall's Coefficient of Concordance

## Sheet: male_15min_PM
Supplementary Table 1b. The statistical analysis of single male German cockroach shelter preference in 15 minutes in the afternoon.
Descriptive Statistics
	N	Mean	Std. Deviation	Minimum	Maximum
No_choice	20	0.1	0.307794	0	1
choice_10	20	0.1	0.307794	0	1
choice_20	20	0.2	0.410391	0	1
choice_30	20	0.1	0.307794	0	1
choice_40	20	0.3	0.470162	0	1
choice_50	20	0.15	0.366348	0	1
choice_60	20	0	0	0	0
choice_70	20	0.05	0.223607	0	1
choice_80	20	0	0	0	0
choice_90	20	0	0	0	0
Kendall's W Test
Ranks
	Mean Rank
No_choice	5.5
choice_10	5.5
choice_20	6
choice_30	5.5
choice_40	6.5
choice_50	5.75
choice_60	5
choice_70	5.25
choice_80	5
choice_90	5
Test Statistics
N	20
Kendall's Wa	0.0944444
Chi-Square	17
df	9
Asymp. Sig.	0.048716
a. Kendall's Coefficient of Concordance

## Sheet: male_15min_AMPM
Supplementary Table 1c. The statistical analysis of single male German cockroach shelter preference in 15 minutes. The preferences in the morning and afternoon was compared.
Mann-Whitney Test
Ranks
AM/PM		N	Mean Rank	Sum of Ranks
test	1.00	10	10.15	101.5
	2.00	10	10.85	108.5
	Total	20
Test Statisticsa
	test
Mann-Whitney U	46.5
Wilcoxon W	101.5
Z	-0.270434
Asymp. Sig. (2-tailed)	0.786827
Exact Sig. [2*(1-tailed Sig.)]	.796b
a. Grouping Variable: AM/PM
b. Not corrected for ties.
