# Supplementary material for: The impact of thigmotaxis deprivation on the development of the German cockroach (Blattella germanica)
Source: iScience. 2022 Jul 20;25(8):104802. doi: 10.1016/j.isci.2022.104802 (PMC9385682; doi:10.1016/j.isci.2022.104802)
Supplement: Table S2. Statistical analysis of female cockroach shelter preference in 15 min — A. Statistical analysis of single female cockroaches’ shelter preference in 15 min during AM, related to STAR Methods. B. The statistical analysis of single female German cockroach shelter preference in 15 min during PM, related to STAR Methods. C. The statistical analysis of single female German cockroach shelter preference in 15 min. The preferences in the AM and PM were compared, related to STAR Methods. [file mmc3.xlsx]

## Sheet: female_15min_AM
Supplementary Table 2a. The statistical analysis of single female German cockroaches shelter preference in 15 minutes in the morning.
Descriptive Statistics
	N	Mean	Std. Deviation	Minimum	Maximum
No_choice	20	0.15	0.366348	0	1
choice_10	20	0.2	0.410391	0	1
choice_20	20	0.2	0.410391	0	1
choice_30	20	0.25	0.444262	0	1
choice_40	20	0	0	0	0
choice_50	20	0.05	0.223607	0	1
choice_60	20	0.05	0.223607	0	1
choice_70	20	0.1	0.307794	0	1
choice_80	20	0	0	0	0
choice_90	20	0	0	0	0
Kendall's W Test
Ranks
	Mean Rank
No_choice	5.75
choice_10	6
choice_20	6
choice_30	6.25
choice_40	5
choice_50	5.25
choice_60	5.25
choice_70	5.5
choice_80	5
choice_90	5
Test Statistics
N	20
Kendall's Wa	0.0888889
Chi-Square	16
df	9
Asymp. Sig.	0.0668816
a. Kendall's Coefficient of Concordance

## Sheet: female_15min_PM
Supplementary Table 2b. The statistical analysis of single female German cockroach shelter preference in 15 minutes in the afternoon.
Descriptive Statistics
	N	Mean	Std. Deviation	Minimum	Maximum
No_choice	20	0.15	0.366348	0	1
choice_10	20	0.2	0.410391	0	1
choice_20	20	0.25	0.444262	0	1
choice_30	20	0.25	0.444262	0	1
choice_40	20	0	0	0	0
choice_50	20	0.05	0.223607	0	1
choice_60	20	0.05	0.223607	0	1
choice_70	20	0.05	0.223607	0	1
choice_80	20	0	0	0	0
choice_90	20	0	0	0	0
Kendall's W Test
Ranks
	Mean Rank
No_choice	5.75
choice_10	6
choice_20	6.25
choice_30	6.25
choice_40	5
choice_50	5.25
choice_60	5.25
choice_70	5.25
choice_80	5
choice_90	5
Test Statistics
N	20
Kendall's Wa	0.105556
Chi-Square	19
df	9
Asymp. Sig.	0.0251929
a. Kendall's Coefficient of Concordance

## Sheet: female_15min_AMPM
Supplementary Table 2c. The statistical analysis of single female German cockroach shelter preference in 15 minutes. The preferences in the morning and afternoon was compared.
Mann-Whitney Test
Ranks
AM/PM		N	Mean Rank	Sum of Ranks
tests	1.00	10	10.5	105
	2.00	10	10.5	105
	Total	20
Test Statisticsa
	test
Mann-Whitney U	50
Wilcoxon W	105
Z	0
Asymp. Sig. (2-tailed)	1
Exact Sig. [2*(1-tailed Sig.)]	1.000b
a. Grouping Variable: AM/PM
b. Not corrected for ties.
