# Supplementary material for: The impact of thigmotaxis deprivation on the development of the German cockroach (Blattella germanica)
Source: iScience. 2022 Jul 20;25(8):104802. doi: 10.1016/j.isci.2022.104802 (PMC9385682; doi:10.1016/j.isci.2022.104802)
Supplement: Table S3. Statistical analysis of cockroach nymph shelter preference in 15 min — A. Statistical analysis of single cockroach nymph shelter preference in 15 min during AM, related to STAR Methods. B. Statistical analysis of single cockroach nymph shelter preference in 15 min during PM, related to STAR Methods. C. Statistical analysis of single cockroach nymph shelter preference in 15 min. The preferences in the AM and PM were compared, related to STAR Methods. [file mmc4.xlsx]

## Sheet: nymph_15min_AM
Supplementary Table 3a. The statistical analysis of single German cockroach nymph shelter preference in 15 minutes in the morning.
Descriptive Statistics
	N	Mean	Std. Deviation	Minimum	Maximum
No_choice	40	0.075	0.266747	0	1
choice_10	40	0.15	0.36162	0	1
choice_20	40	0.2	0.405096	0	1
choice_30	40	0.325	0.474342	0	1
choice_40	40	0.15	0.36162	0	1
choice_50	40	0.075	0.266747	0	1
choice_60	40	0.025	0.158114	0	1
Kendall's W Test
Ranks
	Mean Rank
No_choice	3.7625
choice_10	4.025
choice_20	4.2
choice_30	4.6375
choice_40	4.025
choice_50	3.7625
choice_60	3.5875
Test Statistics
N	40
Kendall's Wa	0.0695833
Chi-Square	16.7
df	6
Asymp. Sig.	0.0104514
a. Kendall's Coefficient of Concordance

## Sheet: nymph_15min_PM
Supplementary Table 3b. The statistical analysis of single German cockroach nymph shelter preference in 15 minutes in the afternoon.
Descriptive Statistics
	N	Mean	Std. Deviation	Minimum	Maximum
No_choice	40	0.075	0.266747	0	1
choice_10	40	0.125	0.334932	0	1
choice_20	40	0.225	0.422902	0	1
choice_30	40	0.3	0.464095	0	1
choice_40	40	0.15	0.36162	0	1
choice_50	40	0.1	0.303822	0	1
choice_60	40	0.025	0.158114	0	1
Kendall's W Test
Ranks
	Mean Rank
No_choice	3.7625
choice_10	3.9375
choice_20	4.2875
choice_30	4.55
choice_40	4.025
choice_50	3.85
choice_60	3.5875
Test Statistics
N	40
Kendall's Wa	0.0608333
Chi-Square	14.6
df	6
Asymp. Sig.	0.0236067
a. Kendall's Coefficient of Concordance

## Sheet: nymph_15min_AMPM
Supplementary Table 3c. The statistical analysis of single German cockroach nymph shelter preference in 15 minutes. The preferences in the morning and afternoon was compared.
Mann-Whitney Test
Ranks
AM/PM		N	Mean Rank	Sum of Ranks
tests	1.00	7	7.5	52.5
	2.00	7	7.5	52.5
	Total	14
Test Statisticsa
	次數
Mann-Whitney U	24.5
Wilcoxon W	52.5
Z	0
Asymp. Sig. (2-tailed)	1
Exact Sig. [2*(1-tailed Sig.)]	1.000b
a. Grouping Variable: AM/PM
b. Not corrected for ties.
