# Supplementary material for: The impact of thigmotaxis deprivation on the development of the German cockroach (Blattella germanica)
Source: iScience. 2022 Jul 20;25(8):104802. doi: 10.1016/j.isci.2022.104802 (PMC9385682; doi:10.1016/j.isci.2022.104802)
Supplement: Table S4. Statistical analysis of male and female cockroach shelter preference in 24 hours — A. Statistical analysis of male cockroaches’ shelter preference in 24 h, related to STAR Methods. B. Statistical analysis of female cockroaches’ shelter preference in 24 h, related to STAR Methods. [file mmc5.xlsx]

## Sheet: male_24h
Supplementary Table 4a. The statistic analysis of male german cockroaches shelter preference in 24 hours.
Descriptive Statistics
	N	Mean	Std. Deviation	Minimum	Maximum
No_choice	20	0	0	0	0
choice_10	20	0.15	0.366348	0	1
choice_20	20	0.25	0.444262	0	1
choice_30	20	0.4	0.502625	0	1
choice_40	20	0.1	0.307794	0	1
choice_50	20	0.1	0.307794	0	1
choice_60	20	0	0	0	0
choice_70	20	0	0	0	0
choice_80	20	0	0	0	0
choice_90	20	0	0	0	0
Kendall's W Test
Ranks
	Mean Rank
No_choice	5
choice_10	5.75
choice_20	6.25
choice_30	7
choice_40	5.5
choice_50	5.5
choice_60	5
choice_70	5
choice_80	5
choice_90	5
Test Statistics
N	20
Kendall's Wa	0.183333
Chi-Square	33
df	9
Asymp. Sig.	0.000133552
a. Kendall's Coefficient of Concordance

## Sheet: female_24h
Supplementary Table 4b. The statistic analysis of female german cockroaches shelter preference in 24 hours.
Descriptive Statistics
	N	Mean	Std. Deviation	Minimum	Maximum
No_choice	20	0	0	0	0
choice_10	20	0.25	0.444262	0	1
choice_20	20	0.35	0.48936	0	1
choice_30	20	0.3	0.470162	0	1
choice_40	20	0.05	0.223607	0	1
choice_50	20	0.05	0.223607	0	1
choice_60	20	0	0	0	0
choice_70	20	0	0	0	0
choice_80	20	0	0	0	0
choice_90	20	0	0	0	0
Kendall's W Test
Ranks
	Mean Rank
No_choice	5
choice_10	6.25
choice_20	6.75
choice_30	6.5
choice_40	5.25
choice_50	5.25
choice_60	5
choice_70	5
choice_80	5
choice_90	5
Test Statistics
N	20
Kendall's Wa	0.2
Chi-Square	36
df	9
Asymp. Sig.	3.96466e-05
a. Kendall's Coefficient of Concordance
