# Supplementary material for: The impact of thigmotaxis deprivation on the development of the German cockroach (Blattella germanica)
Source: iScience. 2022 Jul 20;25(8):104802. doi: 10.1016/j.isci.2022.104802 (PMC9385682; doi:10.1016/j.isci.2022.104802)
Supplement: Table S5. The RNA-seq reads yield and read count — A. The RNA-seq reads yield, related to Table 4. B. Read counts of genes, related to Table 4. [file mmc6.xlsx]

## Sheet: sTable5a
Supplementary Table 5a. The RNA-seq reads yield of German cockroaches samples at various ages developed at different angles of shelter.
mapping rate			0d_old			2d_old
instar	angle of shelter	biological replicates	total	mapped	mapping rate	total	mapped	mapping rate
2st instar larvae	0°	1	14358997	4.90025e+06	0.341267	45863908	7.45465e+06	0.162538
		2	13771415	4700491	0.341322	18013412	3.21394e+06	0.178419
		3	22962343	6666061	0.290304	19890261	2.36103e+06	0.118703
	30°	1	37629075	13193282	0.350614	8309698	1.88855e+06	0.227271
		2	12070508	3.7998e+06	0.3148	15595057	3.94458e+06	0.252938
		3	19323006	7.10987e+06	0.367949	21766117	6.83912e+06	0.31421
	90°	1	30555899	1.1199e+07	0.366507	28137414	5296215	0.188227
		2	22299778	7.13531e+06	0.319972	29083787	7.84105e+06	0.269602
		3	21414468	10395587	0.485447	12786620	2088067	0.163301
	Control	1	15104322	6018532	0.398464	21673092	5.75143e+06	0.265372
		2	23185045	7715397	0.332775	22317163	5.77252e+06	0.258658
		3	18655783	7087696	0.37992	30951706	7700377	0.248787
6th instar larvae	0°	1	24511366	5037184	0.205504	20876254	8.41277e+06	0.402983
		2	8720434	1508815	0.173021	28228790	11579212	0.410192
		3	9108516	2.26706e+06	0.248894	20069075	8.78009e+06	0.437494
	30°	1	29606630	7.629e+06	0.257679	22615428	7985398	0.353095
		2	27914687	1.27596e+07	0.457092	8808274	3603682	0.409125
		3	30793984	8.28662e+06	0.269099	21894735	8100656	0.369982
	90°	1	23039465	3120841	0.135456	23799216	9750668	0.409705
		2	23644951	4103105	0.17353	27331014	9664092	0.353594
		3	24415021	5.05259e+06	0.206946	18406366	6938098	0.37694
	Control	1	16212774	2745765	0.169358	15624443	6.77681e+06	0.433731
		2	32547489	9532991	0.292895	8879924	3676755	0.414053
		3	31493242	10304573	0.327199	13959224	5.49143e+06	0.393391
Total reads			533339198	162269353	0.304252	504880978	1.50911e+08	0.298904

## Sheet: sTable5b_read_count
Supplementary Table 5b. Read counts of genes of B. germanica developed in different angle of shelters.																										Supplementary Table 1b. Read counts for genes of differnet ages of B. germanica.
	2nd instar, 12-hours post-molting													2nd instar, 2-days post-molting													6th instar, 12-hours post-molting													6th instar, 2-days post-molting
Angles of shelter	30°			90°			180°			Control			Angles of shelter	30°			90°			180°			Control			Angles of shelter	30°			90°			180°			Control			Angles of shelter	30°			90°			180°			Control
replicates	1	2	3	1	2	3	1	2	3	1	2	3	replicates	1	2	3	1	2	3	1	2	3	1	2	3	replicates	1	2	3	1	2	3	1	2	3	1	2	3	replicates	1	2	3	1	2	3	1	2	3	1
target_id	uniq_counts	uniq_counts	uniq_counts	uniq_counts	uniq_counts	uniq_counts	uniq_counts	uniq_counts	uniq_counts	uniq_counts	uniq_counts	uniq_counts	target_id	uniq_counts	uniq_counts	uniq_counts	uniq_counts	uniq_counts	uniq_counts	uniq_counts	uniq_counts	uniq_counts	uniq_counts	uniq_counts	uniq_counts	target_id	uniq_counts	uniq_counts	uniq_counts	uniq_counts	uniq_counts	uniq_counts	uniq_counts	uniq_counts	uniq_counts	uniq_counts	uniq_counts	uniq_counts	target_id	uniq_counts	uniq_counts	uniq_counts	uniq_counts	uniq_counts	uniq_counts	uniq_counts	uniq_counts	uniq_counts	uniq_counts
lcl|PYGN01001545.1PSN34149.1	0	0	0	0	0	0	0	0	0	0	0	0	lcl|PYGN01001545.1PSN34149.1	0	0	0	0	0	0	0	0	0	0	0	0	lcl|PYGN01001545.1PSN34149.1	0	0	0	0	0	0	0	0	0	0	0	0	lcl|PYGN01001545.1PSN34149.1	0	0	0	0	0	0	0	0	0	0
PSN28931.1	0	0	0	0	0	0	0	0	0	0	0	0	PSN28931.1	0	0	0	0	0	0	0	0	0	0	0	0	PSN28931.1	0	0	0	0	0	0	0	0	0	0	0	0	PSN28931.1	0	0	0	0	0	0	0	0	0	0
PSN28932.1	0	0	0	0	0	0	0	0	0	0	0	0	PSN28932.1	0	0	0	0	0	0	0	0	0	0	0	0	PSN28932.1	0	0	0	0	0	0	0	0	0	0	0	0	PSN28932.1	0	0	0	0	0	0	0	0	0	0
PSN28933.1	0	0	0	0	0	0	0	0	0	0	0	2	PSN28933.1	0	0	0	0	0	0	0	0	0	0	0	0	PSN28933.1	0	0	0	0	0	0	0	0	0	0	0	0	PSN28933.1	0	0	0	0	0	0	0	0	0	0
PSN28934.1	0	0	0	0	0	0	0	1	0	0	0	0	PSN28934.1	0	0	0	0	0	0	0	0	0	0	0	1	PSN28934.1	0	0	0	0	0	0	0	0	0	0	0	0	PSN28934.1	2	1	0	0	0	1	0	0	0	0
PSN28935.1	0	0	0	0	2	0	2	0	0	2	0	2	PSN28935.1	0	0	2	0	0	0	0	0	0	2	1	1	PSN28935.1	0	0	0	0	0	0	0	0	0	0	1	0	PSN28935.1	0	0	4	0	3	0	0	0	0	0
PSN28936.1	4	2	4	1	1	0	2	2	2	2	2	2	PSN28936.1	1	0	0	0	0	0	0	0	0	2	0	0	PSN28936.1	0	1	0	0	0	0	1	0	0	1	0	0	PSN28936.1	1	2	0	1	1	0	0	0	0	1
PSN28938.1	0	0	0	0	0	0	0	0	0	0	0	0	PSN28938.1	0	0	0	0	0	0	0	0	0	0	0	0	PSN28938.1	0	0	0	0	0	0	0	0	0	0	0	0	PSN28938.1	0	0	0	0	0	0	0	0	0	0
PSN28939.1	0	0	0	0	0	0	0	0	0	0	0	0	PSN28939.1	0	0	0	0	0	0	0	0	0	0	0	0	PSN28939.1	0	0	0	0	0	0	0	0	0	0	0	0	PSN28939.1	0	0	0	0	0	0	0	0	0	0
PSN28940.1	0	0	0	0	0	0	0	0	0	2	1	0	PSN28940.1	0	0	0	0	1	0	0	0	1	2	0	1	PSN28940.1	0	1	2	1	0	0	0	0	0	0	0	0	PSN28940.1	0	0	2	0	0	0	1	1	0	0
PSN28941.1	0	0	0	0	0	0	0	0	0	0	1	0	PSN28941.1	0	0	0	0	0	0	0	0	0	0	0	0	PSN28941.1	0	0	0	0	0	0	0	0	0	0	0	0	PSN28941.1	0	0	1	0	0	0	0	0	0	0
PSN28942.1	10	4	8	9	7	0	3	4	1	7	15	8	PSN28942.1	2	11	16	23	15	8	25	13	11	7	85	152	PSN28942.1	1	2	3	4	12	3	1	1	1	2	13	1	PSN28942.1	84	120	39	14	21	33	23	78	35	41
PSN28943.1	1	0	0	1	0	0	1	1	0	0	0	1	PSN28943.1	0	0	0	0	0	0	0	0	0	0	0	0	PSN28943.1	0	1	0	0	0	0	0	0	0	0	1	0	PSN28943.1	1	0	0	0	0	0	0	0	0	0
PSN28944.1	0	0	0	0	0	0	0	0	0	0	0	0	PSN28944.1	0	0	0	0	0	0	0	0	0	0	0	0	PSN28944.1	0	0	0	0	0	0	0	0	0	0	0	0	PSN28944.1	0	0	0	0	0	0	0	0	0	0
PSN28946.1	0	0	0	0	0	0	0	0	0	0	0	0	PSN28946.1	0	0	0	0	0	0	0	0	0	0	0	0	PSN28946.1	3	0	1	0	0	0	0	0	0	0	0	0	PSN28946.1	0	0	0	0	0	0	0	0	0	0
PSN28947.1	0	0	0	0	0	0	0	0	0	0	0	0	PSN28947.1	0	0	0	6	0	0	0	5	2	0	2	1	PSN28947.1	18	3	28	0	0	1	0	18	4	11	2	0	PSN28947.1	4	2	0	0	3	8	3	0	0	0
PSN28948.1	5	0	0	2	0	0	0	0	0	0	1	0	PSN28948.1	0	0	0	2	0	1	0	0	0	0	8	3	PSN28948.1	0	1	0	0	0	0	0	0	0	1	0	0	PSN28948.1	1	1	0	0	1	1	2	1	1	2
PSN28949.1	2	0	0	0	0	0	0	0	0	0	0	0	PSN28949.1	0	0	0	0	0	0	0	0	0	0	0	0	PSN28949.1	0	1	0	0	0	0	0	0	0	0	0	0	PSN28949.1	0	0	0	0	0	0	0	0	0	0
PSN28950.1	4	1	0	2	0	0	4	0	0	3	1	1	PSN28950.1	0	0	3	7	0	0	1	0	0	3	7	8	PSN28950.1	3	0	1	0	1	3	1	0	1	0	0	0	PSN28950.1	1	3	4	5	2	0	4	5	0	4
PSN28951.1	13	0	0	7	4	0	6	1	3	18	7	10	PSN28951.1	5	7	9	6	5	0	8	4	2	18	17	34	PSN28951.1	5	9	4	1	5	1	5	1	1	1	13	5	PSN28951.1	44	45	22	27	18	7	54	50	26	49
PSN28955.1	0	0	0	0	0	0	0	0	0	0	0	0	PSN28955.1	0	0	0	0	0	0	0	0	3	0	0	0	PSN28955.1	0	1	0	0	1	0	0	0	0	0	1	0	PSN28955.1	0	0	0	0	0	0	0	0	0	0
PSN28960.1	0	0	0	0	0	0	0	0	0	0	0	0	PSN28960.1	0	0	0	0	0	0	0	0	0	0	0	0	PSN28960.1	0	0	0	0	0	0	0	0	0	0	0	0	PSN28960.1	0	0	0	0	0	0	0	0	0	0
PSN28961.1	0	0	0	0	0	0	0	0	0	0	0	0	PSN28961.1	0	0	0	0	0	0	0	0	0	0	0	0	PSN28961.1	0	0	0	0	0	0	0	0	0	0	0	0	PSN28961.1	0	0	0	0	0	0	0	0	0	0
PSN28962.1	8	0	2	0	1	31	2	0	0	1	3	4	PSN28962.1	2	0	1	1	4	0	2	5	1	1	10	9	PSN28962.1	4	2	1	3	3	1	4	3	1	1	11	1	PSN28962.1	9	12	6	10	3	9	5	12	1	5
PSN28963.1	0	0	0	0	0	0	0	0	0	0	0	0	PSN28963.1	0	0	0	0	0	0	0	0	0	0	0	0	PSN28963.1	0	0	0	0	0	0	0	0	0	0	0	0	PSN28963.1	0	0	0	0	0	0	0	0	0	0
PSN28964.1	0	0	0	0	0	0	0	0	0	0	0	0	PSN28964.1	0	0	0	0	0	0	0	0	0	0	0	0	PSN28964.1	0	0	0	0	0	0	0	0	0	0	0	0	PSN28964.1	0	0	0	0	0	0	0	0	0	0
PSN28967.1	0	0	0	0	0	0	0	0	0	0	0	0	PSN28967.1	0	0	0	0	0	0	0	0	0	0	0	0	PSN28967.1	0	0	0	0	0	0	0	0	0	0	0	0	PSN28967.1	0	0	0	0	0	0	0	0	0	0
PSN28969.1	23	8	10	21	2	0	16	2	2	7	16	10	PSN28969.1	4	3	3	5	14	0	9	1	7	7	30	56	PSN28969.1	0	2	8	2	0	2	6	2	0	8	16	0	PSN28969.1	14	25	14	9	1	10	20	19	12	29
PSN28970.1	0	0	0	0	0	0	0	0	0	0	0	0	PSN28970.1	0	0	0	0	0	0	0	0	0	0	0	0	PSN28970.1	0	0	0	0	0	0	0	0	0	0	0	0	PSN28970.1	0	0	0	0	0	0	0	0	0	0
PSN28972.1	23	3	17	11	12	0	9	3	9	17	12	14	PSN28972.1	2	10	25	14	19	4	17	13	3	17	27	38	PSN28972.1	5	11	12	3	15	7	15	2	4	3	23	11	PSN28972.1	22	27	24	19	6	22	25	30	22	22
PSN28973.1	0	0	0	0	0	0	0	0	0	0	0	0	PSN28973.1	0	0	1	2	0	0	0	0	0	0	0	0	PSN28973.1	0	0	0	0	0	0	0	0	0	0	0	0	PSN28973.1	1	0	0	0	0	0	0	0	0	0
PSN28974.1	0	0	0	0	0	0	0	0	0	0	0	0	PSN28974.1	0	0	0	1	0	0	3	0	0	0	1	2	PSN28974.1	0	0	0	0	0	0	0	0	0	0	0	0	PSN28974.1	1	0	2	0	0	0	0	0	0	0
PSN28975.1	245	108	172	176	203	185	130	131	236	90	263	169	PSN28975.1	9	31	105	80	156	36	198	70	53	90	92	166	PSN28975.1	99	179	259	189	220	130	341	64	91	155	438	183	PSN28975.1	141	190	233	186	61	107	185	121	75	168
PSN28977.1	0	0	0	0	0	0	0	0	0	0	0	0	PSN28977.1	0	0	0	0	0	0	0	0	0	0	0	0	PSN28977.1	0	0	0	0	0	0	0	0	0	0	0	0	PSN28977.1	0	0	0	0	0	0	0	0	0	0
PSN28978.1	3	1	1	1	2	0	1	0	2	0	2	0	PSN28978.1	0	1	0	0	2	0	4	0	0	0	4	5	PSN28978.1	0	1	0	1	0	1	1	0	0	0	2	2	PSN28978.1	9	9	2	2	0	5	4	11	9	4
PSN28979.1	14	7	8	2	14	1	15	1	4	29	20	9	PSN28979.1	6	5	22	15	14	3	19	4	3	29	38	43	PSN28979.1	4	6	7	7	7	1	9	6	3	3	24	4	PSN28979.1	22	29	21	24	6	7	24	26	9	14
PSN28980.1	31	10	13	12	7	12	9	13	6	20	20	19	PSN28980.1	4	8	16	34	34	3	47	15	13	20	58	105	PSN28980.1	6	23	20	18	42	14	37	2	2	12	58	16	PSN28980.1	64	63	34	44	21	36	48	89	29	95
PSN28982.1	0	0	0	0	0	0	0	0	0	0	0	0	PSN28982.1	0	0	0	0	0	0	0	0	0	0	0	0	PSN28982.1	0	0	0	0	2	0	3	0	0	0	0	0	PSN28982.1	0	0	0	0	0	0	1	0	0	0
PSN28983.1	0	0	0	0	0	0	0	0	0	0	0	0	PSN28983.1	0	0	0	0	0	0	0	0	0	0	0	0	PSN28983.1	0	0	0	0	0	0	0	0	0	0	0	0	PSN28983.1	0	0	0	0	0	0	0	0	0	0
PSN28987.1	63	21	201	15	27	5	22	8	7	20	31	18	PSN28987.1	104	215	510	56	125	10	199	78	14	20	623	746	PSN28987.1	3	4	5	8	9	6	19	1	1	5	18	8	PSN28987.1	659	807	308	33	96	125	203	346	123	202
PSN28988.1	0	0	1	1	0	0	0	0	1	0	0	0	PSN28988.1	0	0	0	0	1	0	0	0	0	0	0	8	PSN28988.1	0	0	0	0	0	0	0	0	0	0	0	0	PSN28988.1	1	6	2	3	3	5	11	1	3	2
PSN28989.1	0	0	0	0	0	0	0	0	0	0	0	0	PSN28989.1	0	0	0	0	0	0	0	0	0	0	0	0	PSN28989.1	0	0	0	0	0	0	0	0	0	0	0	0	PSN28989.1	0	0	0	0	0	0	0	0	0	0
PSN28990.1	8	1	10	1	6	0	1	0	2	5	6	3	PSN28990.1	4	9	12	25	22	25	56	5	19	5	11	12	PSN28990.1	4	3	9	10	10	7	4	4	0	2	1	1	PSN28990.1	0	0	1	0	0	0	3	1	1	0
PSN28991.1	0	0	0	0	0	0	0	0	0	0	0	0	PSN28991.1	0	0	0	0	0	0	0	0	0	0	0	0	PSN28991.1	0	0	0	0	0	1	0	0	0	0	0	0	PSN28991.1	0	0	0	0	0	0	0	0	0	0
PSN28992.1	54	19	30	75	55	2	90	36	17	122	64	96	PSN28992.1	7	15	31	19	4	3	18	4	4	122	37	129	PSN28992.1	25	23	17	26	11	8	7	8	3	11	22	19	PSN28992.1	45	61	42	38	29	100	97	282	89	76
PSN28993.1	0	0	0	0	0	0	0	0	0	0	0	0	PSN28993.1	0	0	1	0	0	0	0	1	0	0	0	0	PSN28993.1	0	0	0	0	0	0	0	0	0	0	0	0	PSN28993.1	0	0	1	1	0	0	0	0	0	0
PSN28994.1	56	37	27	43	25	89	37	22	39	49	57	55	PSN28994.1	18	24	32	27	56	12	36	18	19	49	45	100	PSN28994.1	26	50	35	20	40	23	81	9	7	39	57	27	PSN28994.1	39	48	32	59	17	50	48	166	57	56
PSN28996.1	8	2	1	0	1	0	2	0	0	1	5	2	PSN28996.1	2	12	10	5	2	0	12	2	2	1	44	58	PSN28996.1	0	2	2	2	3	0	4	0	0	5	11	1	PSN28996.1	17	18	5	12	5	9	8	11	2	16
PSN28997.1	50	17	47	48	25	0	30	26	29	54	46	47	PSN28997.1	4	10	16	15	46	7	46	22	21	54	37	76	PSN28997.1	6	21	13	13	17	10	35	3	3	10	29	4	PSN28997.1	36	48	26	34	11	19	27	72	32	20
PSN28998.1	0	0	3	0	0	0	0	1	0	1	0	1	PSN28998.1	0	1	0	2	0	0	1	0	0	1	1	3	PSN28998.1	0	0	0	0	0	0	0	0	0	0	0	0	PSN28998.1	0	0	0	0	0	1	2	3	0	2
PSN28999.1	0	1	0	0	0	0	0	0	0	0	0	0	PSN28999.1	0	0	0	0	0	1	0	0	0	0	0	0	PSN28999.1	0	0	0	0	0	0	0	0	0	0	0	0	PSN28999.1	0	0	0	0	0	0	1	0	0	0
PSN29000.1	0	0	0	0	0	0	0	0	0	0	0	0	PSN29000.1	0	0	0	0	0	0	0	0	0	0	0	0	PSN29000.1	0	0	0	0	0	0	0	0	0	0	0	0	PSN29000.1	0	0	0	0	0	0	0	0	0	0
PSN29002.1	0	0	0	0	0	0	0	0	2	3	4	0	PSN29002.1	0	0	1	5	1	1	3	0	0	3	1	2	PSN29002.1	0	0	1	0	0	0	0	1	0	0	1	0	PSN29002.1	2	0	0	0	1	0	0	2	0	3
PSN29003.1	2	2	3	3	4	12	0	1	5	3	9	1	PSN29003.1	4	3	10	5	0	0	1	0	2	3	12	7	PSN29003.1	0	7	4	2	4	1	26	0	1	5	11	1	PSN29003.1	14	16	15	14	3	0	20	17	18	22
PSN29004.1	3	2	9	3	1	6	4	4	4	10	30	9	PSN29004.1	5	2	5	5	6	0	4	6	3	10	12	20	PSN29004.1	14	8	8	5	11	5	13	0	5	8	19	8	PSN29004.1	15	42	4	11	13	8	33	22	11	18
PSN29005.1	6	1	2	1	0	0	0	1	0	0	1	1	PSN29005.1	0	0	3	3	1	0	1	0	0	0	8	3	PSN29005.1	1	0	0	0	0	0	0	0	1	1	0	0	PSN29005.1	4	2	2	4	2	4	7	2	10	3
PSN29007.1	0	0	0	0	0	0	0	0	0	0	1	0	PSN29007.1	0	0	0	0	0	0	0	0	0	0	1	0	PSN29007.1	0	0	0	0	0	0	0	0	0	0	0	0	PSN29007.1	0	0	0	0	0	0	0	0	0	0
PSN29008.1	0	0	0	0	0	0	0	0	0	0	0	0	PSN29008.1	0	0	0	0	0	0	0	0	0	0	0	0	PSN29008.1	0	0	0	0	0	0	0	0	0	0	0	0	PSN29008.1	0	0	0	0	0	0	0	0	0	0
PSN29009.1	1	0	4	0	0	0	0	1	1	1	0	0	PSN29009.1	1	0	0	4	8	0	8	3	3	1	0	2	PSN29009.1	0	3	1	0	1	0	2	0	0	5	0	0	PSN29009.1	1	6	2	2	1	3	1	2	1	0
PSN29010.1	5	0	10	9	15	4	0	2	0	4	2	0	PSN29010.1	9	11	35	39	44	4	44	25	1	4	6	1	PSN29010.1	0	0	0	0	0	0	0	0	0	0	0	0	PSN29010.1	9	16	12	1	0	2	0	0	0	0
PSN29014.1	5	2	3	5	0	0	2	3	5	0	4	5	PSN29014.1	0	2	1	0	1	0	9	1	0	0	8	11	PSN29014.1	3	2	6	8	6	2	9	2	3	2	7	2	PSN29014.1	3	3	0	2	3	2	1	4	2	0
PSN29015.1	2	0	3	0	2	0	0	0	0	2	1	0	PSN29015.1	3	1	9	3	19	11	38	4	0	2	45	41	PSN29015.1	0	1	1	3	1	0	2	0	0	1	1	0	PSN29015.1	0	1	1	4	0	1	0	5	0	1
PSN29016.1	0	0	0	0	0	0	0	0	0	0	0	0	PSN29016.1	0	0	0	0	0	0	0	0	0	0	0	0	PSN29016.1	0	0	0	0	0	0	0	0	0	0	0	0	PSN29016.1	0	0	0	0	0	0	0	0	0	0
PSN29017.1	0	0	0	0	0	0	0	0	0	0	0	0	PSN29017.1	0	0	0	0	0	0	0	0	0	0	0	0	PSN29017.1	0	0	0	0	0	0	0	0	0	0	0	0	PSN29017.1	0	0	0	0	0	0	0	0	0	0
PSN29018.1	0	0	0	0	0	0	0	0	0	0	0	0	PSN29018.1	0	0	0	0	0	0	0	0	0	0	0	1	PSN29018.1	0	0	0	0	0	0	0	0	0	0	0	0	PSN29018.1	0	0	0	0	0	0	0	0	0	0
PSN29019.1	0	0	2	2	0	0	0	0	0	0	0	0	PSN29019.1	0	0	0	0	0	0	0	0	0	0	0	0	PSN29019.1	0	0	0	0	0	0	0	0	0	0	0	0	PSN29019.1	0	0	0	0	0	0	0	1	0	0
PSN29023.1	9	0	1	9	1	0	2	4	5	3	3	1	PSN29023.1	4	2	9	5	7	1	9	5	1	3	19	27	PSN29023.1	0	1	6	2	4	1	12	2	1	0	12	3	PSN29023.1	15	19	16	11	4	11	10	38	12	12
PSN29024.1	51	10	12	13	18	14	10	5	11	6	18	10	PSN29024.1	1	1	2	8	7	0	1	6	0	6	16	24	PSN29024.1	1	3	2	3	2	3	5	2	2	4	7	3	PSN29024.1	17	25	25	19	11	11	26	10	6	22
PSN29025.1	0	0	2	0	1	0	4	1	0	3	1	1	PSN29025.1	1	2	0	0	1	0	3	4	0	3	6	12	PSN29025.1	1	1	1	0	0	1	1	0	0	0	5	1	PSN29025.1	6	7	4	7	3	4	10	8	1	11
PSN29026.1	0	0	0	0	0	0	0	0	0	0	0	1	PSN29026.1	0	0	0	0	0	0	1	0	1	0	0	1	PSN29026.1	0	0	0	0	0	0	0	0	0	0	0	0	PSN29026.1	0	0	0	0	0	0	0	0	0	1
PSN29028.1	0	0	0	0	0	0	0	0	0	0	0	0	PSN29028.1	0	0	0	0	0	0	0	0	0	0	0	0	PSN29028.1	0	0	0	0	0	0	0	0	0	0	0	0	PSN29028.1	0	0	0	0	0	0	0	0	1	0
PSN29029.1	0	0	0	0	0	0	0	0	0	0	0	0	PSN29029.1	0	0	0	0	0	0	0	0	0	0	0	0	PSN29029.1	0	0	0	0	0	0	0	0	0	0	0	0	PSN29029.1	0	0	0	0	0	0	0	0	0	0
PSN29030.1	2	0	1	2	0	0	0	0	0	0	1	0	PSN29030.1	1	0	0	0	0	0	0	0	0	0	1	0	PSN29030.1	1	0	0	0	0	0	0	0	0	0	0	0	PSN29030.1	1	0	2	0	0	0	0	0	0	0
PSN29031.1	0	0	0	0	0	0	0	0	1	0	0	0	PSN29031.1	0	0	0	0	0	0	0	0	0	0	0	0	PSN29031.1	0	0	0	0	1	0	0	0	0	0	0	0	PSN29031.1	0	0	0	0	0	0	0	0	0	0
PSN29032.1	0	0	0	0	0	0	0	0	0	0	0	0	PSN29032.1	0	0	0	0	0	0	0	0	0	0	0	0	PSN29032.1	0	0	0	0	0	0	0	0	0	0	0	0	PSN29032.1	0	0	0	0	0	0	0	0	0	0
PSN29034.1	0	0	1	1	0	0	1	0	3	1	1	1	PSN29034.1	0	0	2	0	0	0	1	1	0	1	1	0	PSN29034.1	0	2	0	0	0	0	0	0	0	0	1	0	PSN29034.1	2	2	4	1	1	1	8	5	2	4
PSN29035.1	0	0	0	0	0	0	0	0	0	0	0	0	PSN29035.1	0	0	0	0	0	0	0	0	0	0	0	0	PSN29035.1	0	0	0	0	0	0	0	0	0	0	0	0	PSN29035.1	0	0	0	0	0	0	0	0	0	0
PSN29036.1	1	0	0	3	0	0	0	0	0	0	1	1	PSN29036.1	0	0	0	4	3	0	0	0	0	0	0	0	PSN29036.1	0	0	0	0	0	1	0	0	0	1	1	0	PSN29036.1	0	2	0	1	1	5	6	2	0	3
PSN29038.1	2	0	3	2	3	0	0	0	0	4	0	2	PSN29038.1	1	2	4	7	6	1	7	7	5	4	8	6	PSN29038.1	1	0	3	0	4	1	6	2	0	5	7	3	PSN29038.1	11	16	21	13	9	10	10	6	6	29
PSN29039.1	11	7	10	4	6	47	3	5	3	6	10	8	PSN29039.1	2	5	14	9	15	2	17	11	8	6	18	16	PSN29039.1	10	2	8	12	6	10	21	2	3	6	14	12	PSN29039.1	6	16	15	21	3	12	15	8	17	7
PSN29041.1	0	0	0	0	0	0	0	0	0	0	0	0	PSN29041.1	0	0	0	0	0	0	0	0	0	0	0	0	PSN29041.1	0	0	0	0	0	0	0	0	0	0	0	0	PSN29041.1	0	0	0	0	0	0	0	0	0	0
PSN29042.1	7	1	1	4	2	0	2	3	2	1	2	5	PSN29042.1	0	0	1	4	1	0	2	0	1	1	3	4	PSN29042.1	1	2	6	4	11	3	6	2	2	3	10	3	PSN29042.1	1	3	5	13	3	3	3	15	3	7
PSN29044.1	0	1	0	0	1	0	0	0	0	0	0	0	PSN29044.1	0	0	0	0	0	0	0	0	0	0	0	0	PSN29044.1	0	0	0	0	0	0	0	0	0	0	0	0	PSN29044.1	0	0	2	0	0	0	2	0	0	0
PSN29045.1	5	1	2	6	0	0	1	2	1	1	3	6	PSN29045.1	0	0	4	0	3	0	8	3	0	1	5	11	PSN29045.1	1	12	0	4	7	4	12	2	1	2	12	2	PSN29045.1	19	27	11	8	1	6	10	16	6	23
PSN29046.1	78	38	50	46	25	306	51	20	30	54	72	70	PSN29046.1	7	11	26	11	33	0	39	19	6	54	59	118	PSN29046.1	20	51	33	27	30	8	52	10	8	33	55	28	PSN29046.1	139	132	115	65	33	97	148	132	81	175
PSN29047.1	2	1	0	1	1	6	2	0	0	1	3	0	PSN29047.1	1	0	0	0	1	1	5	3	14	1	0	3	PSN29047.1	3	1	0	4	0	1	0	0	1	3	0	2	PSN29047.1	0	1	0	0	0	0	3	3	0	0
PSN29048.1	0	0	0	0	0	0	0	0	0	0	0	0	PSN29048.1	0	0	0	0	0	0	0	0	0	0	0	0	PSN29048.1	0	0	0	0	0	0	0	0	0	0	0	0	PSN29048.1	0	0	0	0	0	0	0	0	0	0
PSN29050.1	0	0	0	0	0	0	0	0	0	0	0	0	PSN29050.1	0	0	0	0	0	0	0	0	0	0	0	0	PSN29050.1	0	0	0	0	0	0	0	0	0	0	0	0	PSN29050.1	0	0	0	0	0	0	0	0	0	0
PSN29053.1	2	1	0	0	2	0	1	0	3	0	2	0	PSN29053.1	0	2	2	3	5	1	7	8	2	0	7	18	PSN29053.1	0	0	0	1	1	0	2	0	0	0	0	1	PSN29053.1	3	10	3	2	1	4	1	0	2	1
PSN29055.1	0	0	0	3	0	0	0	0	0	0	0	0	PSN29055.1	0	0	0	0	0	0	0	0	0	0	0	0	PSN29055.1	0	0	0	0	0	0	0	0	0	0	0	0	PSN29055.1	0	0	0	0	0	0	0	0	0	0
PSN29057.1	0	0	0	0	0	0	0	0	0	0	1	0	PSN29057.1	0	0	0	0	0	0	0	0	0	0	0	0	PSN29057.1	0	0	0	0	0	0	0	0	0	0	0	0	PSN29057.1	0	0	0	0	0	0	0	0	0	0
PSN29058.1	0	0	0	0	0	0	0	0	0	0	0	0	PSN29058.1	0	0	0	0	0	0	0	0	0	0	0	0	PSN29058.1	0	0	0	0	0	0	0	0	0	0	0	0	PSN29058.1	0	0	0	0	0	0	0	0	0	0
PSN29059.1	0	0	3	0	1	0	1	0	2	0	2	1	PSN29059.1	1	0	2	1	1	0	5	4	3	0	1	4	PSN29059.1	2	1	4	1	4	3	2	0	0	1	4	1	PSN29059.1	2	3	3	2	1	3	3	1	2	1
PSN29061.1	5	3	3	0	2	0	1	0	1	2	7	4	PSN29061.1	1	1	1	0	7	3	5	3	0	2	3	9	PSN29061.1	1	3	2	0	0	4	5	1	0	1	4	3	PSN29061.1	9	1	8	5	0	4	1	19	5	10
PSN29062.1	9	1	4	2	0	0	0	0	1	1	1	3	PSN29062.1	1	0	1	1	3	1	1	0	0	1	6	9	PSN29062.1	2	0	2	1	0	1	1	1	0	0	7	0	PSN29062.1	7	2	6	0	0	1	1	6	3	10
PSN29065.1	0	0	0	0	0	0	0	0	0	0	0	0	PSN29065.1	0	0	0	0	0	0	0	0	0	0	0	0	PSN29065.1	0	0	0	0	0	0	0	0	0	0	0	0	PSN29065.1	0	0	0	0	0	0	0	0	0	0
PSN29067.1	16	1	3	4	1	0	0	0	1	0	1	1	PSN29067.1	0	0	0	0	0	0	5	1	1	0	6	26	PSN29067.1	0	0	0	0	0	0	0	0	0	0	0	0	PSN29067.1	1	1	3	0	4	2	5	0	0	2
PSN29068.1	264	89	172	237	170	251	90	77	126	92	194	124	PSN29068.1	34	93	234	144	289	51	244	114	35	92	220	236	PSN29068.1	37	81	105	70	83	56	142	24	38	54	174	62	PSN29068.1	128	138	143	267	55	157	145	104	73	88
PSN29069.1	2	1	1	0	0	0	0	0	3	1	0	0	PSN29069.1	0	2	2	0	0	0	0	0	0	1	1	0	PSN29069.1	3	3	3	2	8	1	5	0	1	1	6	1	PSN29069.1	0	0	0	0	0	1	1	1	0	0
PSN29070.1	0	0	0	0	0	0	1	0	3	0	0	0	PSN29070.1	0	0	0	1	0	0	0	0	0	0	1	1	PSN29070.1	0	0	0	0	0	0	0	0	0	0	0	0	PSN29070.1	0	0	0	0	0	0	1	0	0	0
PSN29071.1	15	5	3	5	9	0	10	6	4	10	11	8	PSN29071.1	3	3	5	4	2	2	23	10	4	10	14	31	PSN29071.1	1	2	0	4	7	2	1	0	0	0	2	2	PSN29071.1	16	24	13	3	4	4	13	8	5	9
PSN29074.1	73	17	26	84	7	278	36	39	37	14	4	57	PSN29074.1	2	7	3	4	0	0	4	6	0	14	4	16	PSN29074.1	101	148	37	9	1	50	1	0	8	3	27	96	PSN29074.1	0	3	2	0	5	12	2	8	13	4
PSN29075.1	0	0	0	0	0	0	0	0	0	0	0	1	PSN29075.1	0	2	2	2	1	0	1	0	3	0	0	0	PSN29075.1	0	0	0	0	2	1	0	0	0	0	0	0	PSN29075.1	0	2	0	2	0	0	0	1	1	0
PSN29076.1	35	15	22	34	16	30	14	14	10	25	32	40	PSN29076.1	0	2	9	10	14	1	4	5	0	25	7	15	PSN29076.1	23	34	31	8	9	9	43	3	10	22	95	26	PSN29076.1	24	33	41	108	10	49	61	30	34	44
PSN29077.1	2	0	0	0	0	0	0	0	0	0	0	0	PSN29077.1	0	0	0	0	0	0	0	0	0	0	0	1	PSN29077.1	0	0	0	0	0	2	0	1	0	0	1	0	PSN29077.1	0	3	0	0	0	0	0	2	0	0
PSN29078.1	0	0	0	0	0	0	0	0	0	0	0	0	PSN29078.1	0	0	0	0	0	0	0	0	0	0	0	0	PSN29078.1	0	0	0	0	0	0	0	0	0	0	0	0	PSN29078.1	0	0	0	0	0	0	0	0	0	0
PSN29079.1	0	0	0	0	0	0	0	0	0	1	0	0	PSN29079.1	1	0	0	0	3	0	0	0	0	1	0	0	PSN29079.1	0	0	0	0	0	0	0	0	0	0	0	0	PSN29079.1	1	0	0	0	0	0	0	0	0	1
PSN29080.1	0	0	0	0	0	0	0	0	0	0	0	0	PSN29080.1	0	0	0	0	0	0	0	0	0	0	0	0	PSN29080.1	0	0	0	0	0	0	0	0	0	0	0	0	PSN29080.1	0	0	2	2	0	2	4	0	0	2
PSN29081.1	4	0	3	5	5	0	3	4	4	6	4	8	PSN29081.1	0	0	1	0	2	0	4	0	0	6	9	5	PSN29081.1	0	2	1	0	2	0	0	1	0	0	1	3	PSN29081.1	1	11	3	1	0	7	4	12	5	1
PSN29082.1	0	0	0	0	0	0	0	0	0	0	0	0	PSN29082.1	0	0	0	0	0	0	1	0	0	0	0	0	PSN29082.1	0	0	0	0	0	0	0	0	0	0	0	0	PSN29082.1	0	0	0	0	0	0	0	0	0	0
PSN29086.1	0	0	1	2	2	0	0	2	0	1	0	0	PSN29086.1	0	1	1	0	0	0	4	0	0	1	1	6	PSN29086.1	0	1	1	0	0	0	1	0	0	1	2	0	PSN29086.1	3	13	4	3	0	0	3	8	0	10
PSN29088.1	0	0	0	0	0	0	0	0	0	0	0	0	PSN29088.1	0	0	0	0	0	0	0	0	0	0	0	0	PSN29088.1	0	0	0	0	0	0	0	0	0	0	0	0	PSN29088.1	0	0	0	0	0	0	0	0	0	0
PSN29089.1	0	0	0	0	0	0	0	0	0	0	0	0	PSN29089.1	0	0	0	0	0	0	0	0	0	0	0	0	PSN29089.1	0	0	0	0	0	0	0	0	0	0	0	0	PSN29089.1	0	0	0	0	0	0	0	0	0	0
PSN29090.1	0	0	0	0	0	0	0	0	0	0	0	0	PSN29090.1	0	0	0	0	0	0	0	0	0	0	0	0	PSN29090.1	0	0	0	0	0	0	0	0	0	0	0	0	PSN29090.1	0	0	0	0	0	0	0	0	0	0
PSN29091.1	117	58	137	128	83	185	55	70	99	73	146	77	PSN29091.1	2	9	32	17	36	6	35	4	15	73	64	95	PSN29091.1	30	73	107	58	86	46	70	54	14	43	196	63	PSN29091.1	7	8	13	35	3	13	17	19	4	7
PSN29092.1	0	0	0	0	0	0	0	0	0	0	0	0	PSN29092.1	0	0	0	0	0	0	0	0	0	0	0	0	PSN29092.1	0	0	0	0	0	0	0	1	0	0	0	0	PSN29092.1	0	0	0	0	0	0	0	0	0	0
PSN29093.1	0	0	0	0	0	0	0	1	0	0	0	0	PSN29093.1	0	0	0	0	0	0	0	0	0	0	0	0	PSN29093.1	0	0	0	0	0	0	0	0	0	0	1	0	PSN29093.1	0	0	0	0	0	0	2	0	0	0
PSN29095.1	0	0	0	0	0	0	0	0	0	0	0	0	PSN29095.1	0	0	0	0	0	0	0	0	0	0	0	0	PSN29095.1	0	0	0	0	0	0	0	0	0	0	0	0	PSN29095.1	0	0	0	0	0	0	0	0	0	28
PSN29096.1	0	0	0	0	0	0	0	0	0	0	0	0	PSN29096.1	0	0	0	0	0	0	0	0	0	0	0	2	PSN29096.1	0	0	0	0	1	0	0	0	0	0	1	0	PSN29096.1	0	0	2	1	1	0	0	1	0	0
PSN29097.1	0	0	0	0	0	0	0	0	0	0	0	0	PSN29097.1	0	0	0	0	0	0	0	0	0	0	0	0	PSN29097.1	0	0	0	0	0	0	0	0	0	0	0	0	PSN29097.1	0	0	0	0	0	0	0	0	0	0
PSN29098.1	1	0	2	3	3	0	0	0	7	4	4	0	PSN29098.1	2	11	1	9	25	9	4	4	5	4	8	4	PSN29098.1	4	1	1	1	0	0	0	0	0	0	0	0	PSN29098.1	14	39	22	11	5	25	2	21	5	7
PSN29099.1	0	0	0	0	0	0	0	0	0	0	0	0	PSN29099.1	0	0	0	0	0	0	0	0	0	0	0	0	PSN29099.1	0	0	0	0	0	0	0	0	0	0	1	0	PSN29099.1	0	0	0	0	0	0	0	0	0	0
PSN29101.1	0	0	0	0	0	0	0	0	0	0	0	0	PSN29101.1	0	0	0	0	0	0	0	0	0	0	0	0	PSN29101.1	0	0	0	0	0	0	0	0	0	0	0	0	PSN29101.1	0	0	0	0	0	0	0	0	0	0
PSN29102.1	0	0	0	0	0	0	0	0	0	0	0	0	PSN29102.1	0	0	0	0	0	0	0	0	0	0	0	0	PSN29102.1	0	0	0	0	0	0	0	0	0	0	0	0	PSN29102.1	0	0	0	0	0	0	0	0	0	0
PSN29104.1	15	19	68	53	64	6	9	25	35	25	72	29	PSN29104.1	8	15	18	32	63	12	23	17	6	25	47	54	PSN29104.1	49	92	115	142	184	102	206	45	41	85	188	71	PSN29104.1	52	81	27	46	14	42	38	60	18	48
PSN29105.1	2	3	0	0	0	0	0	0	0	0	1	0	PSN29105.1	0	0	0	0	1	0	0	0	0	0	1	0	PSN29105.1	0	0	0	2	1	0	5	0	0	3	0	0	PSN29105.1	0	0	0	1	0	2	1	1	2	1
PSN29106.1	4	1	3	4	5	0	1	1	0	2	6	5	PSN29106.1	7	18	43	27	29	8	76	17	12	2	2	3	PSN29106.1	0	0	0	0	3	0	0	0	0	0	0	0	PSN29106.1	44	43	23	9	6	18	14	48	10	16
PSN29107.1	0	0	0	0	0	0	0	0	0	0	0	0	PSN29107.1	0	0	0	0	0	0	0	0	0	0	0	0	PSN29107.1	0	0	0	0	0	0	0	0	0	0	0	0	PSN29107.1	0	0	0	0	0	1	1	0	0	0
PSN29109.1	55	17	5	15	18	0	9	1	5	20	38	11	PSN29109.1	13	17	31	8	13	1	22	27	1	20	17	38	PSN29109.1	0	0	0	0	0	0	0	0	0	0	0	0	PSN29109.1	22	13	2	0	7	7	8	23	4	3
PSN29113.1	9	2	16	10	12	0	12	5	3	24	10	10	PSN29113.1	9	15	9	4	2	0	9	9	1	24	34	36	PSN29113.1	0	7	1	0	0	0	1	0	0	0	1	0	PSN29113.1	22	18	5	1	1	11	19	22	8	11
PSN29114.1	0	0	0	0	0	0	0	0	1	0	0	0	PSN29114.1	0	0	0	4	0	0	0	1	0	0	3	1	PSN29114.1	0	5	4	3	1	0	7	3	0	2	9	2	PSN29114.1	3	1	12	18	3	4	8	19	2	38
PSN29115.1	11	5	6	32	17	8	19	39	13	31	64	15	PSN29115.1	1	0	6	12	6	2	4	1	0	31	15	21	PSN29115.1	17	152	85	35	100	31	156	14	29	55	136	19	PSN29115.1	30	41	127	376	55	57	97	125	135	312
PSN29118.1	0	0	0	0	0	0	0	0	0	0	0	0	PSN29118.1	0	0	0	0	0	0	0	0	0	0	0	0	PSN29118.1	0	0	0	0	0	0	0	0	0	0	0	0	PSN29118.1	0	0	0	0	0	0	1	0	0	0
PSN29119.1	0	0	0	0	0	0	0	0	0	0	0	0	PSN29119.1	0	0	0	0	0	0	0	1	2	0	0	0	PSN29119.1	0	0	0	0	0	0	0	0	0	0	0	0	PSN29119.1	1	0	0	0	0	0	0	0	0	0
PSN29120.1	7	1	5	7	7	0	2	10	10	3	9	9	PSN29120.1	1	8	11	4	12	1	15	4	1	3	4	16	PSN29120.1	2	5	1	6	3	0	15	6	2	6	11	3	PSN29120.1	7	3	11	9	7	2	5	9	7	7
PSN29121.1	4	0	0	0	1	0	0	0	0	0	0	0	PSN29121.1	0	0	0	0	0	0	0	0	0	0	0	0	PSN29121.1	0	1	0	0	1	2	0	0	0	0	1	0	PSN29121.1	0	0	0	0	0	0	0	1	0	0
PSN29122.1	7	1	6	7	0	0	2	1	3	3	2	5	PSN29122.1	0	0	2	0	0	0	0	1	0	3	0	3	PSN29122.1	0	2	1	0	0	0	0	0	1	1	6	0	PSN29122.1	3	1	5	0	0	1	0	7	1	0
PSN29123.1	0	0	0	0	0	0	0	0	0	0	0	0	PSN29123.1	0	0	0	0	0	0	0	0	0	0	0	0	PSN29123.1	0	0	0	0	0	0	0	0	0	0	0	0	PSN29123.1	0	0	0	0	0	0	0	0	0	0
PSN29124.1	1	0	2	1	0	0	3	0	2	4	2	0	PSN29124.1	0	0	0	1	0	0	3	5	0	4	3	6	PSN29124.1	0	4	1	6	3	1	4	1	0	1	6	0	PSN29124.1	5	2	3	8	3	3	7	7	5	2
PSN29125.1	0	0	0	0	0	0	0	0	0	0	0	0	PSN29125.1	0	0	0	0	0	0	0	0	0	0	0	0	PSN29125.1	0	0	0	0	0	0	0	0	0	0	0	1	PSN29125.1	0	0	0	0	0	0	0	0	0	0
PSN29126.1	0	0	0	0	2	0	0	0	1	1	4	0	PSN29126.1	2	0	0	0	1	0	3	3	1	1	0	4	PSN29126.1	0	0	0	0	0	1	0	0	1	0	0	1	PSN29126.1	1	0	0	2	0	3	2	1	0	0
PSN29127.1	3	0	1	0	2	0	0	0	1	0	0	0	PSN29127.1	0	1	0	0	1	0	0	0	0	0	4	4	PSN29127.1	0	1	0	0	0	0	0	0	0	0	0	0	PSN29127.1	3	4	1	0	1	7	0	5	1	3
PSN29129.1	1	0	3	0	0	0	0	1	2	1	1	1	PSN29129.1	0	0	1	0	0	0	0	0	0	1	0	1	PSN29129.1	0	0	0	0	0	0	0	0	0	0	0	0	PSN29129.1	5	4	1	2	1	0	1	1	1	0
PSN29130.1	2173	797	1069	1252	1227	687	710	595	1196	1232	1922	1445	PSN29130.1	83	258	426	431	759	156	411	219	60	1232	398	931	PSN29130.1	589	1479	1344	418	719	551	1424	326	444	529	2219	882	PSN29130.1	1182	1636	1028	1256	425	1383	1967	1368	970	633
PSN29131.1	0	2	1	0	0	0	0	2	0	0	0	1	PSN29131.1	0	0	0	0	2	0	0	0	0	0	0	1	PSN29131.1	0	0	3	0	0	1	1	2	0	1	4	1	PSN29131.1	1	3	3	0	0	0	0	0	1	0
PSN29132.1	2	2	4	1	1	0	0	0	1	1	2	2	PSN29132.1	1	1	0	1	2	0	1	0	0	1	0	1	PSN29132.1	0	3	2	1	0	1	4	2	0	2	0	1	PSN29132.1	1	0	0	4	1	2	1	12	2	0
PSN29133.1	0	0	0	0	0	0	0	0	0	0	0	0	PSN29133.1	0	0	0	0	0	0	0	0	0	0	0	0	PSN29133.1	0	1	0	0	0	0	0	0	0	0	0	0	PSN29133.1	0	0	0	0	0	0	0	0	0	0
PSN29134.1	0	0	0	0	0	0	0	0	0	0	0	0	PSN29134.1	0	0	0	0	0	0	0	0	0	0	0	0	PSN29134.1	0	0	0	0	0	0	0	0	0	0	0	0	PSN29134.1	0	0	0	0	0	0	0	0	0	0
PSN29135.1	0	0	0	0	0	0	0	0	0	0	0	0	PSN29135.1	0	0	0	0	0	0	0	0	0	0	0	0	PSN29135.1	0	1	0	0	0	0	0	0	0	0	0	0	PSN29135.1	0	0	0	0	0	0	0	0	0	0
PSN29136.1	3	3	4	1	1	0	1	4	3	3	5	2	PSN29136.1	1	4	3	6	9	3	8	8	2	3	23	31	PSN29136.1	5	5	1	7	2	3	2	1	2	2	2	2	PSN29136.1	10	7	6	7	0	5	9	37	9	10
PSN29137.1	0	0	0	0	0	0	0	0	0	0	0	0	PSN29137.1	0	0	0	0	0	0	0	0	0	0	0	0	PSN29137.1	0	0	0	0	0	0	0	0	0	0	0	0	PSN29137.1	0	0	0	0	0	0	0	0	0	0
PSN29138.1	0	0	0	0	0	0	0	0	0	0	0	0	PSN29138.1	0	0	0	0	0	0	0	0	0	0	0	0	PSN29138.1	0	0	0	0	0	0	0	0	0	0	0	0	PSN29138.1	0	0	0	0	0	1	0	0	0	0
PSN29140.1	0	0	0	0	0	0	0	0	0	0	0	0	PSN29140.1	0	0	0	0	0	0	0	0	0	0	0	0	PSN29140.1	0	0	0	0	0	0	0	0	0	0	0	0	PSN29140.1	0	0	0	0	0	0	0	0	0	0
PSN29141.1	0	0	0	0	0	0	0	0	0	0	0	0	PSN29141.1	0	0	0	0	0	0	0	0	0	0	0	0	PSN29141.1	0	0	0	0	0	0	0	0	0	0	0	0	PSN29141.1	0	0	0	0	0	0	0	0	0	0
PSN29142.1	0	0	0	0	0	0	0	0	0	0	0	0	PSN29142.1	0	0	0	0	0	0	0	0	0	0	0	0	PSN29142.1	0	0	0	0	0	0	0	0	0	0	0	0	PSN29142.1	0	0	0	0	0	0	0	0	0	0
PSN29143.1	0	0	0	0	0	0	0	0	0	0	0	0	PSN29143.1	0	0	0	0	0	0	0	0	0	0	0	0	PSN29143.1	0	0	0	0	0	0	0	0	0	0	0	0	PSN29143.1	0	0	0	0	0	0	0	0	0	0
PSN29144.1	0	2	0	0	1	2	36	4	3	6	0	7	PSN29144.1	0	0	0	0	0	0	0	0	0	6	0	0	PSN29144.1	7	11	183	17	1	31	101	10	16	204	75	4	PSN29144.1	0	54	14	9	33	12	107	4	53	0
PSN29146.1	0	0	0	0	0	0	0	0	0	0	0	0	PSN29146.1	0	0	0	0	0	0	0	0	0	0	0	0	PSN29146.1	0	0	0	0	0	0	0	0	0	0	0	0	PSN29146.1	0	0	0	0	0	0	0	0	0	0
PSN29147.1	0	0	0	0	0	0	0	0	0	0	0	0	PSN29147.1	0	0	0	0	0	0	0	0	0	0	0	0	PSN29147.1	0	0	0	0	0	0	0	0	0	0	0	0	PSN29147.1	0	0	0	0	0	0	0	0	0	0
PSN29148.1	0	0	0	0	0	0	0	0	0	0	1	0	PSN29148.1	0	0	0	0	0	0	0	0	0	0	0	3	PSN29148.1	0	0	0	0	0	0	0	0	0	0	0	0	PSN29148.1	0	0	0	0	0	0	2	1	0	0
PSN29149.1	0	0	0	0	0	0	0	0	0	0	0	0	PSN29149.1	0	0	0	0	0	0	0	0	0	0	0	0	PSN29149.1	0	0	0	0	0	0	0	0	0	0	0	0	PSN29149.1	0	0	0	0	0	0	0	0	0	0
PSN29152.1	0	0	0	0	0	0	0	0	0	0	0	0	PSN29152.1	0	0	0	0	0	0	0	0	0	0	0	0	PSN29152.1	0	0	0	0	0	0	0	0	0	0	0	0	PSN29152.1	0	0	0	0	0	0	0	0	0	0
PSN29153.1	0	0	0	0	0	0	0	0	0	0	0	0	PSN29153.1	0	0	0	0	0	0	0	0	0	0	0	0	PSN29153.1	0	0	0	0	0	0	0	0	0	0	0	0	PSN29153.1	0	0	0	0	0	0	0	0	0	0
PSN29154.1	0	0	0	0	0	0	0	0	0	0	0	0	PSN29154.1	0	0	0	0	0	0	0	0	0	0	0	0	PSN29154.1	0	0	0	0	0	0	0	0	0	0	0	0	PSN29154.1	0	0	0	0	0	0	0	0	0	0
PSN29157.1	3	1	0	1	0	0	0	0	1	1	3	1	PSN29157.1	1	1	1	2	1	0	2	0	0	1	2	16	PSN29157.1	1	2	3	1	4	0	0	0	0	1	1	5	PSN29157.1	2	6	6	1	1	2	4	3	1	7
PSN29158.1	1004	360	772	466	555	528	363	379	524	531	950	591	PSN29158.1	523	1249	2837	1020	1703	335	2848	1128	371	531	1502	2501	PSN29158.1	629	635	732	743	907	507	1035	335	286	411	873	519	PSN29158.1	897	1309	779	895	344	797	752	2252	901	286
PSN29159.1	0	0	0	0	0	0	0	0	0	0	0	0	PSN29159.1	0	0	0	0	0	0	0	0	0	0	0	0	PSN29159.1	0	0	0	0	0	0	0	0	0	0	0	0	PSN29159.1	0	0	0	0	0	0	0	0	0	0
PSN29160.1	0	0	0	0	0	0	0	0	0	0	0	0	PSN29160.1	0	0	0	0	0	0	0	0	0	0	0	0	PSN29160.1	0	0	0	0	0	0	0	0	0	0	0	0	PSN29160.1	0	0	0	0	0	0	0	0	0	0
PSN29161.1	62	24	15	22	23	0	30	23	38	11	25	24	PSN29161.1	2	6	15	22	38	11	46	6	4	11	13	21	PSN29161.1	26	17	62	18	18	14	43	7	14	27	45	24	PSN29161.1	15	33	21	52	18	13	40	21	26	7
PSN29163.1	0	0	0	0	0	0	0	0	0	0	0	0	PSN29163.1	0	0	0	0	0	0	0	0	0	0	0	0	PSN29163.1	0	0	0	0	0	0	0	0	0	0	0	0	PSN29163.1	0	0	0	0	0	0	0	0	0	0
PSN29164.1	4	0	0	0	3	0	1	5	4	1	3	0	PSN29164.1	1	2	0	0	0	0	1	0	0	1	0	0	PSN29164.1	1	0	0	0	3	0	2	0	1	0	2	0	PSN29164.1	2	0	0	0	0	0	2	0	1	1
PSN29166.1	22	5	14	20	14	18	11	8	16	10	15	21	PSN29166.1	7	10	17	10	24	2	19	17	1	10	40	36	PSN29166.1	9	7	31	6	14	9	27	3	7	5	19	13	PSN29166.1	19	16	10	31	7	21	23	16	10	31
PSN29167.1	4	1	3	2	0	6	0	0	3	1	3	3	PSN29167.1	0	0	0	2	0	0	3	0	0	1	0	1	PSN29167.1	0	3	0	0	0	1	0	0	0	0	1	0	PSN29167.1	1	0	0	1	0	0	0	2	0	2
PSN29170.1	14	3	11	5	7	0	6	0	5	8	12	4	PSN29170.1	5	3	6	0	3	3	2	3	1	8	4	12	PSN29170.1	1	10	0	3	1	2	2	1	1	5	1	3	PSN29170.1	7	9	5	7	2	8	4	7	12	4
PSN29171.1	6	1	4	8	4	0	2	3	4	8	3	1	PSN29171.1	0	3	3	4	5	1	11	3	1	8	13	23	PSN29171.1	4	4	3	2	2	1	4	2	0	1	4	3	PSN29171.1	16	17	16	14	4	17	21	31	12	21
PSN29172.1	0	0	0	0	0	0	0	0	0	0	0	0	PSN29172.1	0	0	0	0	0	0	0	0	0	0	0	0	PSN29172.1	0	0	0	0	0	0	0	0	0	0	0	0	PSN29172.1	0	0	0	0	0	0	0	0	0	0
PSN29173.1	1	0	0	0	0	0	0	0	0	0	0	0	PSN29173.1	0	0	0	0	0	0	0	0	0	0	0	0	PSN29173.1	0	0	0	0	0	0	0	0	0	0	0	0	PSN29173.1	0	0	0	0	0	0	0	0	0	0
PSN29174.1	1	0	0	5	0	0	1	1	1	0	1	1	PSN29174.1	0	0	0	0	0	0	0	0	0	0	0	0	PSN29174.1	0	1	0	0	0	0	0	0	0	1	0	0	PSN29174.1	0	0	0	0	0	0	0	0	1	0
PSN29175.1	0	0	1	0	0	0	0	0	0	0	0	0	PSN29175.1	0	0	0	0	0	0	0	0	0	0	0	0	PSN29175.1	0	0	0	0	0	0	0	0	0	0	0	0	PSN29175.1	0	0	0	0	0	0	0	0	0	0
PSN29177.1	0	0	0	0	0	0	0	0	0	0	0	0	PSN29177.1	0	0	0	0	0	0	0	0	0	0	0	0	PSN29177.1	0	0	0	0	0	0	0	0	0	0	0	0	PSN29177.1	0	0	0	0	0	0	0	0	0	0
PSN29179.1	1	0	0	1	0	0	0	0	0	0	0	0	PSN29179.1	0	0	0	2	0	0	1	9	0	0	0	1	PSN29179.1	1	1	0	0	0	0	0	0	0	0	1	0	PSN29179.1	0	0	0	3	2	0	0	0	1	0
PSN29180.1	0	0	0	0	0	0	0	0	0	0	0	0	PSN29180.1	0	0	0	1	0	0	1	0	0	0	0	0	PSN29180.1	0	0	0	0	0	0	1	0	0	0	2	0	PSN29180.1	1	1	1	0	0	0	0	2	0	0
PSN29181.1	1	0	0	0	0	0	0	0	0	0	0	0	PSN29181.1	0	0	0	0	0	0	0	0	0	0	0	0	PSN29181.1	0	0	1	0	0	0	0	0	0	0	0	0	PSN29181.1	0	0	0	0	0	0	0	0	0	0
PSN29183.1	0	0	0	0	0	0	0	0	0	0	0	0	PSN29183.1	0	0	0	0	0	0	0	0	0	0	0	0	PSN29183.1	0	0	0	0	0	0	0	0	0	0	1	0	PSN29183.1	0	0	0	0	0	0	0	0	0	0
PSN29185.1	0	0	0	0	0	0	0	0	0	0	0	0	PSN29185.1	0	0	0	0	0	0	0	0	0	0	1	2	PSN29185.1	0	0	0	0	0	0	0	0	0	0	0	1	PSN29185.1	4	0	0	4	1	2	0	2	0	3
PSN29186.1	0	0	0	0	0	0	0	0	0	0	0	0	PSN29186.1	0	0	0	0	0	0	0	0	0	0	0	0	PSN29186.1	0	0	0	0	0	0	0	0	0	0	0	0	PSN29186.1	0	0	0	0	0	0	0	0	0	0
PSN29187.1	14130	4597	7636	11360	8150	3036	4969	6333	9057	5546	12035	8150	PSN29187.1	650	2467	3424	9188	11562	3217	11412	7341	7251	5546	2997	5868	PSN29187.1	9837	16188	20514	10965	18842	13347	18400	6766	6077	12365	18425	11097	PSN29187.1	4734	7107	5929	9115	2068	6896	7540	8196	6909	1388
PSN29190.1	27	0	4	13	4	9	5	11	2	26	15	6	PSN29190.1	0	1	3	1	5	1	5	0	0	26	1	21	PSN29190.1	3	3	0	1	0	1	1	0	1	0	3	3	PSN29190.1	4	2	4	4	1	21	4	21	7	12
PSN29191.1	38	7	18	27	14	57	15	9	13	24	34	31	PSN29191.1	2	9	20	16	16	6	29	14	2	24	16	43	PSN29191.1	8	29	25	4	8	6	19	6	6	13	50	16	PSN29191.1	60	80	42	48	16	66	78	76	51	34
PSN29192.1	82	25	65	51	26	9	36	51	61	59	111	49	PSN29192.1	13	10	24	50	59	16	69	33	30	59	43	95	PSN29192.1	11	31	9	8	21	16	20	6	5	11	38	24	PSN29192.1	40	39	29	28	17	34	34	82	57	22
PSN29193.1	0	0	0	0	0	0	0	0	0	0	0	0	PSN29193.1	0	0	1	0	0	0	1	1	0	0	0	0	PSN29193.1	0	0	0	0	0	1	0	0	0	0	0	0	PSN29193.1	0	0	0	0	0	1	0	0	0	0
PSN29194.1	56	11	25	25	17	19	13	27	32	11	32	37	PSN29194.1	1	4	5	24	36	1	33	11	5	11	9	6	PSN29194.1	30	27	47	54	92	42	95	23	15	50	83	45	PSN29194.1	17	11	16	45	6	16	9	38	21	4
PSN29195.1	23	5	15	14	15	1	4	12	13	8	24	4	PSN29195.1	0	3	10	8	18	6	23	11	6	8	14	10	PSN29195.1	14	12	29	37	50	16	61	14	11	28	29	19	PSN29195.1	10	15	13	25	3	10	10	11	13	6
PSN29196.1	0	0	0	0	0	0	0	0	0	0	0	0	PSN29196.1	1	0	0	0	0	0	0	0	1	0	0	0	PSN29196.1	0	0	0	0	0	0	0	0	0	0	0	0	PSN29196.1	0	0	0	0	0	0	0	0	0	0
PSN29197.1	0	0	0	0	0	0	0	0	0	0	0	0	PSN29197.1	0	0	0	0	0	0	0	0	0	0	0	0	PSN29197.1	0	0	0	0	0	0	0	0	0	0	0	0	PSN29197.1	0	0	0	0	0	0	0	0	0	0
PSN29198.1	2	0	2	1	2	0	1	0	0	4	1	2	PSN29198.1	0	0	3	0	1	0	5	2	0	4	1	0	PSN29198.1	2	0	0	0	0	0	0	0	0	0	1	1	PSN29198.1	1	0	5	0	1	1	0	3	0	0
PSN29199.1	0	0	0	0	0	0	0	0	0	0	0	0	PSN29199.1	0	0	0	0	0	0	0	0	0	0	0	0	PSN29199.1	0	0	0	0	0	0	0	0	0	0	0	0	PSN29199.1	0	0	0	0	0	0	0	0	0	0
PSN29201.1	45	9	24	36	16	0	15	12	19	24	21	28	PSN29201.1	11	19	23	28	21	5	15	2	3	24	27	54	PSN29201.1	10	32	2	4	7	3	9	0	1	7	17	15	PSN29201.1	107	155	71	36	34	83	98	123	93	51
PSN29202.1	0	0	0	0	0	0	0	0	0	0	0	0	PSN29202.1	0	0	0	0	0	0	0	0	0	0	0	2	PSN29202.1	0	0	0	0	0	0	0	0	0	0	0	0	PSN29202.1	0	0	0	0	0	0	0	1	0	1
PSN29203.1	0	0	0	0	0	0	2	0	0	0	0	1	PSN29203.1	0	0	0	0	0	0	0	1	0	0	0	0	PSN29203.1	0	0	0	0	0	0	2	0	0	0	0	0	PSN29203.1	0	0	0	0	0	0	0	0	0	0
PSN29204.1	0	6	11	1	16	46	1	8	14	12	23	7	PSN29204.1	2	0	7	8	43	5	7	11	0	12	52	59	PSN29204.1	2	2	2	2	3	0	1	0	0	4	5	4	PSN29204.1	66	95	34	14	7	23	3	36	7	32
PSN29205.1	14	4	1	0	9	0	2	0	6	13	11	11	PSN29205.1	3	6	0	0	1	0	0	1	0	13	8	22	PSN29205.1	0	0	0	0	0	0	0	0	0	0	0	0	PSN29205.1	8	5	3	0	0	0	5	5	6	1
PSN29206.1	0	0	0	0	0	0	0	0	0	0	0	0	PSN29206.1	0	0	0	0	0	0	0	0	0	0	0	0	PSN29206.1	0	0	0	0	0	0	0	0	0	0	1	0	PSN29206.1	0	0	1	0	0	2	0	1	0	0
PSN29207.1	0	0	0	0	0	0	0	0	0	0	0	0	PSN29207.1	0	0	0	0	0	0	0	0	0	0	0	0	PSN29207.1	0	0	0	0	0	0	0	0	0	0	0	0	PSN29207.1	0	0	0	0	0	0	0	0	0	0
PSN29208.1	2	2	0	2	0	0	0	0	2	1	0	1	PSN29208.1	0	0	0	0	0	0	4	1	0	1	4	5	PSN29208.1	1	0	0	0	0	0	2	0	0	0	0	0	PSN29208.1	3	6	2	0	1	0	0	0	0	1
PSN29209.1	0	0	0	0	0	0	0	0	0	0	0	0	PSN29209.1	0	0	0	0	0	0	0	0	0	0	0	0	PSN29209.1	0	0	0	0	0	0	0	0	0	0	0	0	PSN29209.1	0	0	0	0	0	0	0	0	0	0
PSN29211.1	0	0	0	0	0	0	0	0	0	0	0	0	PSN29211.1	0	0	0	0	0	0	0	0	0	0	0	0	PSN29211.1	0	0	0	0	0	0	0	0	0	0	0	0	PSN29211.1	0	0	0	0	0	0	0	0	0	0
PSN29214.1	0	0	0	0	0	0	0	0	0	0	0	0	PSN29214.1	0	0	0	1	0	1	1	0	0	0	0	0	PSN29214.1	0	0	0	0	0	0	0	0	0	0	0	0	PSN29214.1	0	0	3	3	0	0	3	0	1	0
PSN29215.1	10	0	4	1	0	0	0	1	3	2	2	1	PSN29215.1	1	4	4	5	4	1	10	2	2	2	7	6	PSN29215.1	2	1	7	3	5	2	1	0	0	1	12	4	PSN29215.1	13	27	11	6	6	10	9	18	6	29
PSN29218.1	0	0	0	0	0	0	0	0	0	0	0	0	PSN29218.1	0	0	0	0	0	0	0	0	0	0	0	0	PSN29218.1	0	0	0	0	0	0	0	0	0	0	0	0	PSN29218.1	0	0	0	0	0	0	0	0	0	0
PSN29221.1	5	1	2	3	2	0	4	1	2	2	2	2	PSN29221.1	0	0	3	6	6	2	5	1	0	2	11	5	PSN29221.1	3	3	3	3	0	0	1	0	1	1	5	4	PSN29221.1	1	11	2	8	1	9	3	7	6	7
PSN29222.1	10	4	5	1	7	0	1	1	1	12	7	8	PSN29222.1	1	3	10	5	16	4	9	4	3	12	20	17	PSN29222.1	1	3	4	3	2	3	5	1	0	2	7	2	PSN29222.1	7	25	9	2	5	12	15	15	8	8
PSN29223.1	1	0	0	2	0	0	1	0	0	1	0	0	PSN29223.1	0	0	0	2	0	0	0	1	0	1	1	2	PSN29223.1	2	0	0	0	2	1	0	0	0	0	1	0	PSN29223.1	4	7	1	2	0	1	1	2	0	3
PSN29224.1	0	0	0	0	0	0	0	0	0	1	0	0	PSN29224.1	0	0	0	0	0	1	0	0	0	1	0	0	PSN29224.1	0	0	0	0	0	1	2	0	0	0	0	0	PSN29224.1	0	0	0	0	0	1	0	0	0	1
PSN29226.1	814	45	26	129	20	78	6	5	49	3	4	40	PSN29226.1	3	6	4	15	19	4	59	18	0	3	232	997	PSN29226.1	2	4	3	0	4	0	2	0	1	3	3	2	PSN29226.1	761	804	1377	1511	444	611	1827	1022	851	804
PSN29227.1	0	0	0	0	0	0	0	0	1	0	0	0	PSN29227.1	0	0	0	0	0	0	0	0	0	0	1	1	PSN29227.1	0	0	0	0	0	0	0	0	0	0	0	0	PSN29227.1	0	0	0	0	0	0	0	1	0	0
PSN29228.1	0	0	0	0	0	0	0	0	1	0	0	0	PSN29228.1	0	0	0	0	0	0	0	0	0	0	0	0	PSN29228.1	0	0	0	0	0	0	0	0	0	0	0	0	PSN29228.1	0	0	0	0	0	0	0	0	0	0
PSN29230.1	0	1	0	0	0	0	0	0	0	0	0	0	PSN29230.1	0	0	0	0	0	0	0	0	0	0	0	0	PSN29230.1	0	1	0	0	0	0	0	0	0	0	2	2	PSN29230.1	0	0	0	0	0	0	0	0	0	0
PSN29231.1	0	0	0	0	0	0	0	0	0	0	0	0	PSN29231.1	0	0	0	0	0	0	0	0	0	0	0	0	PSN29231.1	0	0	0	0	0	0	0	0	0	0	0	0	PSN29231.1	0	0	0	0	0	0	0	0	0	0
PSN29233.1	0	0	0	0	0	0	0	0	0	0	0	0	PSN29233.1	0	0	0	0	0	0	0	0	0	0	0	0	PSN29233.1	1	0	0	0	0	0	0	0	0	0	0	0	PSN29233.1	0	0	0	0	0	0	0	0	0	0
PSN29234.1	0	0	0	0	0	0	0	0	0	0	0	0	PSN29234.1	0	0	0	0	0	0	0	0	0	0	0	0	PSN29234.1	0	0	0	0	0	0	0	0	0	0	0	0	PSN29234.1	0	0	0	0	0	0	0	0	0	0
PSN29235.1	24	7	8	10	11	53	6	4	11	12	18	21	PSN29235.1	6	12	14	11	21	2	19	6	6	12	30	43	PSN29235.1	33	22	32	11	22	15	25	6	7	14	49	35	PSN29235.1	37	37	32	38	13	15	37	74	17	28
PSN29237.1	1	1	4	2	1	1	5	2	0	2	6	3	PSN29237.1	1	2	2	4	0	0	4	1	0	2	3	8	PSN29237.1	2	0	0	0	1	0	3	0	0	0	2	0	PSN29237.1	8	13	11	10	1	14	13	15	3	8
PSN29238.1	6	0	0	6	1	0	4	2	2	0	0	1	PSN29238.1	0	0	0	0	0	0	0	0	0	0	0	1	PSN29238.1	1	3	8	3	0	2	0	0	1	0	5	15	PSN29238.1	1	0	0	0	1	1	0	0	0	0
PSN29239.1	2	0	0	0	0	0	0	0	0	1	0	0	PSN29239.1	0	0	0	0	0	0	0	0	0	1	0	0	PSN29239.1	0	0	0	0	0	0	0	0	0	0	0	0	PSN29239.1	0	0	0	0	0	0	0	2	0	0
PSN29240.1	12	2	2	13	2	55	10	14	18	4	7	14	PSN29240.1	0	0	2	0	0	0	0	0	0	4	0	0	PSN29240.1	30	11	15	8	1	14	0	0	0	7	15	76	PSN29240.1	0	0	0	0	3	2	0	0	1	0
PSN29242.1	0	0	0	0	0	0	0	0	0	0	0	0	PSN29242.1	0	0	0	0	0	0	0	0	0	0	0	0	PSN29242.1	0	0	0	0	0	0	0	0	0	0	0	0	PSN29242.1	0	0	0	0	0	0	0	0	0	0
PSN29243.1	0	0	0	0	0	0	0	0	0	0	0	0	PSN29243.1	0	0	0	0	0	0	0	0	0	0	0	0	PSN29243.1	0	0	0	0	0	0	0	0	0	0	0	0	PSN29243.1	0	0	0	0	0	0	0	0	0	0
PSN29244.1	0	0	0	0	0	0	0	0	0	0	0	0	PSN29244.1	0	0	0	0	0	0	0	0	0	0	0	0	PSN29244.1	0	0	0	0	0	0	0	0	0	0	0	0	PSN29244.1	0	0	0	0	0	0	0	0	0	0
PSN29245.1	0	0	0	0	0	0	0	0	0	0	0	0	PSN29245.1	0	0	1	0	0	0	0	0	0	0	0	0	PSN29245.1	0	0	0	0	0	0	0	0	0	0	0	0	PSN29245.1	0	0	0	0	0	0	0	0	0	0
PSN29246.1	0	0	0	0	0	0	0	0	0	0	0	0	PSN29246.1	0	0	0	0	0	0	0	0	0	0	0	0	PSN29246.1	0	0	0	0	0	0	0	0	0	0	0	0	PSN29246.1	0	0	0	0	0	0	0	0	0	0
PSN29247.1	0	0	0	0	0	0	0	0	3	0	0	1	PSN29247.1	0	0	2	1	0	0	2	0	1	0	0	1	PSN29247.1	2	2	0	0	2	1	5	0	0	3	0	1	PSN29247.1	3	0	0	0	0	1	0	3	0	1
PSN29248.1	0	0	0	0	0	0	0	0	0	0	0	0	PSN29248.1	0	0	0	0	0	0	0	0	0	0	0	0	PSN29248.1	0	0	0	0	0	0	0	0	0	0	0	0	PSN29248.1	0	1	0	0	0	0	0	0	0	0
PSN29249.1	154	77	183	109	221	31	42	59	100	136	153	93	PSN29249.1	107	218	416	484	668	135	739	287	247	136	503	478	PSN29249.1	38	64	82	268	318	80	110	114	19	26	143	54	PSN29249.1	77	92	70	121	24	122	84	144	86	68
PSN29253.1	15	3	5	19	3	8	7	5	5	12	9	6	PSN29253.1	1	2	3	1	2	0	2	1	0	12	5	6	PSN29253.1	0	1	2	0	2	0	2	0	0	0	0	0	PSN29253.1	5	5	10	3	0	7	4	5	3	12
PSN29254.1	0	0	0	2	0	0	1	3	0	3	1	3	PSN29254.1	1	0	3	0	1	0	2	0	0	3	0	3	PSN29254.1	3	0	0	0	0	1	0	0	0	0	2	0	PSN29254.1	5	0	2	2	3	1	5	8	2	2
PSN29255.1	0	0	0	0	0	0	0	0	0	0	0	0	PSN29255.1	0	0	0	0	0	0	0	0	0	0	0	0	PSN29255.1	0	0	0	0	0	1	0	0	0	0	0	0	PSN29255.1	0	0	0	0	0	0	0	0	0	0
PSN29256.1	8	2	0	2	0	0	5	0	1	3	3	1	PSN29256.1	0	1	1	1	3	0	2	0	0	3	8	12	PSN29256.1	1	0	0	1	1	0	0	0	0	1	0	0	PSN29256.1	1	2	1	2	0	0	2	0	0	1
PSN29257.1	1	0	0	0	0	0	0	0	0	0	0	0	PSN29257.1	0	0	0	0	0	0	0	0	0	0	0	0	PSN29257.1	0	0	0	0	0	1	0	0	0	0	0	1	PSN29257.1	0	0	0	0	0	1	0	1	0	0
PSN29258.1	0	0	0	0	0	0	0	0	0	0	0	0	PSN29258.1	0	0	0	0	0	0	0	0	0	0	0	0	PSN29258.1	0	0	0	0	0	0	0	0	0	0	0	0	PSN29258.1	0	0	0	0	0	0	0	0	0	0
PSN29259.1	1	1	0	0	1	0	0	2	2	3	3	0	PSN29259.1	1	0	0	0	0	0	1	0	0	3	0	2	PSN29259.1	0	0	0	0	0	0	0	0	0	0	0	0	PSN29259.1	0	0	0	0	0	0	0	0	0	0
PSN29260.1	0	0	0	0	0	0	0	0	0	0	0	0	PSN29260.1	0	0	0	0	0	0	0	0	0	0	0	0	PSN29260.1	0	0	0	0	0	0	0	0	0	0	0	0	PSN29260.1	0	0	0	0	0	0	0	0	0	0
PSN29261.1	0	0	0	0	0	0	0	0	0	0	0	0	PSN29261.1	0	0	0	0	0	0	0	0	0	0	0	0	PSN29261.1	1	1	0	0	0	2	2	1	2	3	4	0	PSN29261.1	2	4	3	8	4	2	13	3	2	5
PSN29262.1	0	1	2	0	0	0	1	1	0	0	3	0	PSN29262.1	0	1	0	0	0	1	0	0	0	0	1	2	PSN29262.1	0	0	0	0	0	0	1	0	0	0	0	0	PSN29262.1	2	6	0	0	0	0	0	0	0	0
PSN29263.1	0	0	0	0	0	0	0	0	0	0	0	0	PSN29263.1	0	0	0	2	0	0	0	0	0	0	0	2	PSN29263.1	0	0	0	0	0	0	0	0	0	0	0	0	PSN29263.1	0	0	0	0	0	0	0	0	0	0
PSN29265.1	0	0	0	0	0	0	0	0	0	0	0	0	PSN29265.1	0	0	0	0	0	0	0	0	0	0	0	2	PSN29265.1	0	0	0	0	0	0	0	0	0	0	0	0	PSN29265.1	0	0	0	0	0	6	0	0	2	1
PSN29266.1	0	0	0	0	0	0	0	0	0	0	0	0	PSN29266.1	0	0	0	0	0	0	0	0	0	0	0	0	PSN29266.1	0	0	0	0	0	0	0	0	0	0	0	0	PSN29266.1	0	0	0	0	0	0	0	0	0	0
PSN29267.1	0	0	0	0	0	0	0	0	0	0	0	0	PSN29267.1	0	0	0	0	0	0	0	0	0	0	0	0	PSN29267.1	0	0	0	0	0	0	0	0	0	0	0	0	PSN29267.1	0	0	0	0	0	0	0	0	0	0
PSN29268.1	0	0	0	0	0	0	0	0	0	0	0	0	PSN29268.1	0	0	0	0	0	0	0	0	0	0	0	0	PSN29268.1	0	0	0	0	0	0	0	0	0	0	0	0	PSN29268.1	0	0	0	0	0	0	0	0	0	0
PSN29269.1	7	3	0	1	4	0	3	0	2	3	2	1	PSN29269.1	3	6	28	0	3	0	12	4	0	3	4	9	PSN29269.1	0	0	0	0	0	0	0	0	0	0	0	0	PSN29269.1	17	9	4	0	1	8	9	7	3	3
PSN29272.1	2	2	1	0	6	0	2	1	5	10	1	1	PSN29272.1	1	4	10	6	8	1	6	5	2	10	39	42	PSN29272.1	1	1	0	0	0	0	2	0	0	2	3	2	PSN29272.1	33	32	22	1	3	7	13	16	2	23
PSN29275.1	0	0	0	0	0	0	0	0	0	0	0	0	PSN29275.1	0	0	0	0	0	0	0	0	0	0	0	0	PSN29275.1	0	0	0	0	0	0	0	0	0	0	0	0	PSN29275.1	0	0	0	0	0	0	0	0	0	0
PSN29276.1	0	0	0	0	0	0	0	0	0	0	0	0	PSN29276.1	0	0	0	0	0	0	0	0	0	0	0	0	PSN29276.1	0	0	0	0	0	0	0	0	0	0	0	0	PSN29276.1	0	0	0	0	0	0	0	0	0	0
PSN29277.1	0	0	0	0	0	0	0	0	0	0	0	0	PSN29277.1	0	0	0	0	0	0	0	0	0	0	0	0	PSN29277.1	0	0	0	0	0	0	0	0	0	0	0	0	PSN29277.1	0	0	0	0	0	0	0	0	0	0
PSN29278.1	0	0	0	0	0	0	0	0	0	0	0	0	PSN29278.1	0	0	1	0	0	0	0	0	0	0	0	2	PSN29278.1	0	0	0	0	0	0	0	0	0	0	0	0	PSN29278.1	0	1	0	0	0	0	0	1	0	0
PSN29279.1	18	2	5	9	10	0	4	6	13	13	11	13	PSN29279.1	1	10	16	13	43	6	26	6	0	13	9	11	PSN29279.1	6	13	18	16	27	10	20	8	3	9	29	15	PSN29279.1	8	23	11	29	0	15	9	10	2	4
PSN29281.1	0	0	0	0	0	0	0	0	0	0	0	0	PSN29281.1	0	0	0	0	0	0	0	0	0	0	0	0	PSN29281.1	0	0	0	0	0	0	0	0	0	0	0	0	PSN29281.1	0	0	0	0	0	0	0	0	0	0
PSN29284.1	3	0	0	0	0	0	0	0	0	1	0	0	PSN29284.1	1	1	4	0	0	0	2	0	0	1	3	18	PSN29284.1	0	0	0	1	0	0	0	0	0	0	0	0	PSN29284.1	1	3	0	0	3	0	2	3	1	1
PSN29286.1	0	0	0	0	0	0	0	0	0	0	0	0	PSN29286.1	0	0	0	0	0	0	0	0	0	0	0	2	PSN29286.1	0	0	0	0	3	0	0	0	0	1	4	0	PSN29286.1	0	0	4	4	0	0	0	0	3	12
PSN29287.1	10	9	21	16	11	0	6	9	7	19	16	8	PSN29287.1	4	3	16	10	9	2	21	11	2	19	36	37	PSN29287.1	4	6	15	5	1	3	8	0	2	6	15	17	PSN29287.1	20	33	26	18	12	15	23	21	15	46
PSN29288.1	0	0	0	0	0	0	0	0	0	0	0	0	PSN29288.1	0	0	0	0	0	0	0	0	0	0	0	0	PSN29288.1	0	0	0	0	0	0	0	0	0	0	0	0	PSN29288.1	0	0	0	0	0	0	0	0	0	0
PSN29289.1	2	0	3	5	1	0	0	0	0	2	0	2	PSN29289.1	0	0	2	1	0	0	2	3	0	2	0	2	PSN29289.1	1	0	2	5	8	0	1	0	0	0	0	1	PSN29289.1	0	2	4	1	4	0	0	1	2	0
PSN29290.1	1	0	0	0	0	0	0	0	0	0	0	0	PSN29290.1	0	0	0	0	1	1	0	1	0	0	0	0	PSN29290.1	0	0	0	0	2	0	0	0	0	0	0	0	PSN29290.1	0	0	0	0	0	0	0	2	0	0
PSN29291.1	0	0	0	0	0	0	0	0	0	0	0	0	PSN29291.1	0	0	0	0	0	0	0	0	0	0	0	0	PSN29291.1	0	0	0	0	0	0	0	0	0	0	0	0	PSN29291.1	0	0	0	0	0	0	0	0	0	0
PSN29292.1	5	3	11	38	11	0	10	8	10	5	26	20	PSN29292.1	3	10	17	26	71	3	75	30	58	5	18	25	PSN29292.1	22	14	11	32	63	43	30	9	8	17	34	47	PSN29292.1	56	49	29	4	4	20	33	14	14	14
PSN29294.1	1	0	0	1	4	0	0	1	0	1	4	0	PSN29294.1	1	5	4	2	4	0	3	0	0	1	9	8	PSN29294.1	0	0	0	1	3	0	1	0	0	3	3	0	PSN29294.1	6	10	10	17	3	1	3	3	5	6
PSN29295.1	5	0	0	0	0	0	0	0	0	0	0	1	PSN29295.1	0	0	0	0	0	1	0	0	0	0	5	7	PSN29295.1	0	0	0	0	0	1	1	0	0	1	0	0	PSN29295.1	7	5	12	9	1	6	24	6	8	6
PSN29296.1	1	0	2	1	0	0	0	0	0	0	1	0	PSN29296.1	0	0	0	0	0	0	0	0	0	0	0	0	PSN29296.1	0	0	0	0	0	0	0	0	0	0	0	0	PSN29296.1	1	0	0	0	0	0	0	0	0	0
PSN29297.1	0	0	0	0	0	0	0	0	0	0	0	0	PSN29297.1	0	0	0	0	0	0	0	0	0	0	0	1	PSN29297.1	0	0	0	0	0	0	0	0	0	0	0	0	PSN29297.1	0	0	0	0	0	0	3	0	0	0
PSN29298.1	0	0	0	1	0	0	0	0	1	0	0	1	PSN29298.1	0	0	0	0	0	0	0	0	0	0	0	0	PSN29298.1	0	0	0	0	0	0	0	0	0	0	0	0	PSN29298.1	0	0	0	0	1	0	0	2	0	0
PSN29299.1	1	0	0	1	0	0	0	0	0	0	0	1	PSN29299.1	1	0	4	0	4	0	5	2	0	0	1	0	PSN29299.1	0	0	0	0	3	0	1	0	0	0	1	0	PSN29299.1	0	1	0	3	2	5	3	0	1	1
PSN29300.1	0	0	0	0	0	0	0	0	0	0	0	0	PSN29300.1	0	0	0	0	0	0	0	0	0	0	0	0	PSN29300.1	0	0	0	0	0	0	0	0	0	0	0	0	PSN29300.1	0	0	0	0	0	0	0	0	0	0
PSN29301.1	4	0	2	0	1	0	0	1	1	2	0	0	PSN29301.1	0	0	1	0	0	0	2	2	0	2	0	9	PSN29301.1	0	0	0	1	1	0	1	0	0	1	1	0	PSN29301.1	5	8	1	0	0	0	0	1	0	3
PSN29302.1	0	0	0	0	0	0	0	0	0	0	0	0	PSN29302.1	0	0	0	0	0	0	1	0	0	0	0	0	PSN29302.1	0	0	0	0	0	0	0	0	0	0	0	0	PSN29302.1	1	2	0	0	0	0	0	0	0	0
PSN29303.1	12	2	4	10	1	0	5	1	2	10	8	6	PSN29303.1	1	0	4	2	5	1	13	9	7	10	0	4	PSN29303.1	0	0	0	1	0	0	1	1	0	0	1	0	PSN29303.1	0	0	5	1	2	7	8	11	5	0
PSN29304.1	0	0	0	0	0	0	0	0	0	0	0	0	PSN29304.1	0	0	0	0	0	0	0	0	0	0	0	0	PSN29304.1	0	0	0	0	0	1	0	0	0	0	0	0	PSN29304.1	0	0	0	0	0	0	0	0	0	0
PSN29306.1	0	0	0	0	0	0	0	0	0	0	0	0	PSN29306.1	0	0	0	0	0	0	0	0	0	0	0	0	PSN29306.1	0	0	0	0	0	0	0	0	0	0	0	0	PSN29306.1	0	0	0	0	0	0	0	0	0	0
PSN29308.1	1	0	0	0	0	0	0	0	0	0	0	0	PSN29308.1	0	0	0	0	0	0	0	0	0	0	0	0	PSN29308.1	0	0	0	0	0	0	0	0	0	0	2	0	PSN29308.1	0	0	0	0	0	0	0	0	0	0
PSN29309.1	0	0	0	0	0	0	0	0	0	0	0	0	PSN29309.1	0	0	0	0	0	0	0	0	0	0	0	0	PSN29309.1	0	0	0	0	0	0	0	0	0	0	0	0	PSN29309.1	0	0	0	0	0	0	0	0	0	0
PSN29310.1	0	0	0	0	2	0	0	0	0	1	1	0	PSN29310.1	0	0	0	0	0	0	2	0	0	1	0	0	PSN29310.1	0	0	0	0	0	0	0	0	0	0	0	1	PSN29310.1	5	2	2	0	0	1	0	1	0	1
PSN29311.1	0	0	0	0	0	0	0	0	0	0	0	0	PSN29311.1	0	0	0	0	0	0	0	0	0	0	0	0	PSN29311.1	0	0	0	0	1	0	0	0	0	0	1	0	PSN29311.1	0	0	0	0	0	0	0	0	0	0
PSN29312.1	0	0	0	0	0	0	0	0	0	0	0	0	PSN29312.1	0	0	0	0	0	0	0	0	0	0	0	0	PSN29312.1	0	0	0	0	1	0	0	0	0	0	0	0	PSN29312.1	1	0	0	0	0	0	0	0	0	1
PSN29313.1	0	0	0	0	0	0	0	0	0	0	0	0	PSN29313.1	0	0	0	0	0	0	0	0	0	0	0	0	PSN29313.1	0	0	0	0	0	0	0	0	0	0	0	0	PSN29313.1	0	0	0	0	0	0	0	0	0	0
PSN29315.1	1	0	0	0	0	0	1	0	0	0	1	0	PSN29315.1	0	2	3	2	0	0	5	2	0	0	2	6	PSN29315.1	1	1	2	2	4	5	3	0	0	2	9	0	PSN29315.1	7	0	3	7	3	6	3	8	4	6
PSN29316.1	3	1	1	2	0	0	0	0	0	1	0	2	PSN29316.1	0	4	5	1	7	0	4	5	0	1	4	8	PSN29316.1	1	0	1	0	2	0	0	0	0	1	1	0	PSN29316.1	13	22	10	10	2	7	5	6	3	6
PSN29317.1	0	1	1	0	1	0	0	1	0	2	0	0	PSN29317.1	3	1	1	7	0	0	0	0	0	2	6	9	PSN29317.1	0	0	1	0	1	0	0	0	0	0	1	1	PSN29317.1	18	12	6	2	0	0	5	3	3	2
PSN29318.1	0	0	0	0	0	0	0	0	0	2	0	0	PSN29318.1	0	0	0	0	0	0	2	0	0	2	0	0	PSN29318.1	0	2	0	0	1	0	0	0	0	0	0	0	PSN29318.1	0	0	1	1	0	0	0	0	0	0
PSN29319.1	0	0	0	0	0	0	0	0	0	0	0	0	PSN29319.1	0	0	0	0	0	0	0	0	0	0	0	0	PSN29319.1	0	0	0	0	0	0	0	0	0	0	0	0	PSN29319.1	0	0	0	0	0	0	0	0	0	0
PSN29320.1	188	104	94	68	85	191	77	16	170	124	299	112	PSN29320.1	61	101	174	6	14	5	84	49	5	124	76	176	PSN29320.1	1	0	0	0	0	0	0	0	0	0	0	0	PSN29320.1	694	563	102	2	85	104	214	98	49	8
PSN29321.1	3768	1331	527	1229	1802	1052	1447	238	1695	3223	4870	2060	PSN29321.1	716	849	1523	9	94	8	524	1370	128	3223	189	2143	PSN29321.1	3	122	34	4	18	4	35	6	10	9	17	5	PSN29321.1	4396	2180	232	36	109	1780	8448	11030	2581	200
PSN29322.1	3	0	0	0	0	0	0	0	0	0	0	0	PSN29322.1	0	0	0	0	1	0	0	0	0	0	0	2	PSN29322.1	1	0	0	0	0	0	1	0	0	0	0	1	PSN29322.1	0	1	0	0	0	0	0	0	1	0
PSN29323.1	0	0	0	0	0	0	0	0	0	0	0	0	PSN29323.1	0	0	0	0	0	0	0	0	0	0	0	0	PSN29323.1	0	0	0	0	0	0	0	0	0	0	0	0	PSN29323.1	0	0	0	0	0	0	3	0	0	2
PSN29324.1	1	0	0	0	0	0	0	0	0	0	0	0	PSN29324.1	0	0	0	0	0	0	0	0	0	0	0	0	PSN29324.1	0	0	0	0	0	0	0	0	0	1	0	0	PSN29324.1	0	0	0	1	0	0	0	0	0	0
PSN29327.1	8	7	3	4	12	5	1	4	7	9	12	2	PSN29327.1	2	2	7	6	6	1	3	8	2	9	13	16	PSN29327.1	4	1	4	2	0	2	5	1	1	3	6	5	PSN29327.1	25	25	10	4	2	7	13	15	10	12
PSN29328.1	65	26	38	42	39	49	17	27	30	27	47	42	PSN29328.1	18	29	38	38	41	7	39	7	7	27	81	121	PSN29328.1	26	36	70	33	52	31	64	20	21	30	94	32	PSN29328.1	114	160	99	149	37	92	126	75	62	125
PSN29329.1	276	63	92	194	119	272	62	72	143	114	145	115	PSN29329.1	35	108	104	133	171	66	107	62	15	114	179	325	PSN29329.1	69	143	98	59	120	53	160	13	19	61	172	57	PSN29329.1	252	369	173	218	84	216	190	504	272	90
PSN29331.1	0	0	0	0	0	0	0	0	0	0	0	0	PSN29331.1	0	0	0	0	0	0	0	0	0	0	0	0	PSN29331.1	0	0	0	0	0	0	0	0	0	0	0	0	PSN29331.1	0	0	0	0	0	0	0	0	0	0
PSN29332.1	0	0	0	0	0	0	0	0	0	0	0	0	PSN29332.1	0	0	0	0	0	0	0	0	0	0	0	0	PSN29332.1	0	0	0	0	0	0	0	0	0	0	0	0	PSN29332.1	0	0	0	0	0	0	0	0	0	0
PSN29333.1	1	0	2	1	0	0	0	0	0	0	0	1	PSN29333.1	0	3	0	3	1	0	3	0	0	0	3	3	PSN29333.1	0	0	0	1	3	1	1	1	0	1	2	2	PSN29333.1	1	2	1	4	0	0	1	0	1	0
PSN29334.1	2	2	2	2	2	0	2	2	4	3	4	1	PSN29334.1	0	0	2	6	5	2	5	2	1	3	10	12	PSN29334.1	4	5	4	2	7	0	8	3	0	1	9	4	PSN29334.1	9	6	13	11	5	9	7	8	5	15
PSN29335.1	4	0	0	6	3	11	2	0	2	0	1	2	PSN29335.1	0	0	1	0	6	0	0	0	0	0	1	2	PSN29335.1	0	1	0	0	1	0	0	0	0	0	5	0	PSN29335.1	0	3	1	1	0	0	2	0	1	7
PSN29336.1	29	3	9	21	1	37	2	4	4	1	4	4	PSN29336.1	6	7	15	13	14	2	70	16	6	1	16	52	PSN29336.1	0	2	1	4	3	0	1	0	0	2	3	1	PSN29336.1	18	31	25	58	15	17	58	41	25	13
PSN29337.1	0	0	0	0	0	0	0	0	0	0	0	0	PSN29337.1	0	0	0	0	0	0	0	0	0	0	0	0	PSN29337.1	0	0	0	0	0	0	0	0	0	0	0	0	PSN29337.1	0	0	0	0	0	0	0	0	0	0
PSN29339.1	1	0	1	0	0	0	1	0	0	2	0	0	PSN29339.1	0	2	7	1	4	0	7	1	0	2	0	5	PSN29339.1	0	0	1	0	1	1	2	0	0	2	1	0	PSN29339.1	1	2	0	1	1	0	2	4	0	6
PSN29340.1	0	0	0	1	0	0	0	0	0	0	0	0	PSN29340.1	0	0	0	0	0	0	0	0	0	0	0	0	PSN29340.1	0	0	0	0	0	0	1	0	0	1	0	0	PSN29340.1	0	0	0	0	0	0	0	0	0	0
PSN29341.1	18	3	12	11	9	10	10	3	4	15	12	14	PSN29341.1	9	12	28	24	14	1	25	13	5	15	38	59	PSN29341.1	8	9	13	5	5	2	16	4	7	13	36	13	PSN29341.1	44	62	34	48	12	53	61	35	22	48
PSN29342.1	1	1	0	0	0	0	0	1	0	0	0	1	PSN29342.1	0	0	0	0	0	0	1	0	0	0	2	0	PSN29342.1	0	0	3	0	0	0	1	0	1	0	0	0	PSN29342.1	0	7	0	0	0	0	0	0	0	0
PSN29343.1	2	3	3	0	2	0	0	1	7	6	4	1	PSN29343.1	5	1	15	2	6	3	9	5	6	6	12	22	PSN29343.1	0	0	0	1	0	0	0	0	0	0	0	2	PSN29343.1	18	39	6	0	3	3	5	31	8	14
PSN29345.1	123	59	51	62	90	63	31	33	30	92	121	81	PSN29345.1	26	36	95	81	119	5	104	32	18	92	197	253	PSN29345.1	30	40	68	41	43	25	54	22	13	37	80	47	PSN29345.1	157	236	128	185	63	112	134	160	73	131
PSN29346.1	0	0	0	0	0	0	0	0	0	0	0	0	PSN29346.1	0	0	0	0	0	0	0	0	0	0	0	0	PSN29346.1	0	0	0	0	0	0	0	0	0	0	0	0	PSN29346.1	0	0	0	0	0	0	0	0	0	0
PSN29347.1	0	0	0	0	0	0	0	0	0	0	0	0	PSN29347.1	0	0	0	0	0	0	0	0	0	0	0	0	PSN29347.1	0	0	0	0	0	0	0	0	0	0	0	0	PSN29347.1	0	0	0	0	0	0	0	0	0	0
PSN29348.1	0	0	1	1	0	0	0	0	0	3	0	0	PSN29348.1	0	0	0	0	4	0	0	0	0	3	3	2	PSN29348.1	0	0	0	0	0	0	0	0	0	0	0	0	PSN29348.1	2	0	0	0	0	0	0	0	0	3
PSN29349.1	0	0	0	0	0	0	0	0	0	0	0	0	PSN29349.1	0	0	0	0	0	0	0	0	0	0	0	0	PSN29349.1	0	0	0	0	0	0	0	0	0	0	0	0	PSN29349.1	0	0	0	0	0	0	0	0	0	0
PSN29350.1	0	0	0	0	0	0	0	0	0	0	0	0	PSN29350.1	0	0	0	0	0	0	0	0	0	0	0	0	PSN29350.1	0	0	0	0	0	0	0	0	0	0	0	0	PSN29350.1	0	0	0	0	0	0	0	0	0	0
PSN29351.1	0	0	0	0	1	0	0	0	0	0	0	0	PSN29351.1	0	0	0	0	0	0	0	0	0	0	0	0	PSN29351.1	0	0	0	0	0	0	0	0	0	0	0	1	PSN29351.1	0	1	0	1	0	0	0	1	0	0
PSN29352.1	0	0	0	0	0	0	0	0	0	0	0	0	PSN29352.1	0	0	0	0	0	0	0	0	0	0	0	0	PSN29352.1	0	0	0	0	0	0	0	0	0	0	0	0	PSN29352.1	0	0	0	0	0	0	0	0	0	0
PSN29353.1	0	0	0	0	0	0	0	0	0	0	0	0	PSN29353.1	0	0	0	0	0	0	0	0	0	0	0	0	PSN29353.1	0	0	0	0	0	0	0	0	0	0	0	0	PSN29353.1	0	0	0	0	0	0	0	0	0	0
PSN29354.1	0	0	0	0	0	0	0	0	0	0	0	0	PSN29354.1	0	0	0	0	0	0	0	2	0	0	0	0	PSN29354.1	0	0	0	0	0	0	0	0	0	0	0	0	PSN29354.1	0	1	1	0	0	0	0	0	0	0
PSN29355.1	0	0	0	0	0	0	2	1	1	1	0	0	PSN29355.1	0	2	1	5	1	0	6	0	2	1	3	7	PSN29355.1	1	1	0	0	1	0	3	0	0	1	0	1	PSN29355.1	4	9	3	2	1	6	1	9	6	9
PSN29358.1	12	0	6	6	3	0	6	9	12	1	9	1	PSN29358.1	0	1	0	0	0	0	0	0	1	1	1	0	PSN29358.1	17	24	14	22	38	17	29	6	9	10	14	14	PSN29358.1	0	1	2	1	0	0	0	2	1	2
PSN29359.1	0	1	0	0	0	0	0	0	0	0	0	0	PSN29359.1	0	0	0	0	0	0	0	0	0	0	0	0	PSN29359.1	0	0	0	0	0	0	0	0	0	0	0	0	PSN29359.1	1	0	0	0	0	0	0	0	0	0
PSN29360.1	0	0	0	0	0	0	0	0	0	0	0	0	PSN29360.1	0	0	0	0	0	0	2	0	0	0	0	0	PSN29360.1	0	0	0	0	1	0	0	0	0	0	0	0	PSN29360.1	0	0	0	0	0	0	0	0	0	0
PSN29361.1	1	0	0	0	1	0	0	1	0	1	2	0	PSN29361.1	2	2	2	1	1	0	3	3	3	1	4	6	PSN29361.1	0	0	1	0	1	1	1	1	0	0	0	0	PSN29361.1	3	6	3	2	1	4	1	6	1	1
PSN29364.1	0	0	0	0	0	0	0	0	0	0	0	0	PSN29364.1	0	0	0	0	0	0	0	0	0	0	0	0	PSN29364.1	0	0	0	0	0	0	0	0	0	0	0	0	PSN29364.1	0	0	0	0	0	0	0	0	0	0
PSN29365.1	0	0	0	0	0	0	0	0	0	0	0	0	PSN29365.1	0	0	0	0	0	0	0	0	1	0	0	0	PSN29365.1	0	0	0	1	0	0	0	0	0	0	0	0	PSN29365.1	1	0	0	0	0	0	0	0	0	0
PSN29366.1	0	0	0	0	0	0	0	0	0	0	0	0	PSN29366.1	0	0	1	0	0	0	0	0	0	0	0	0	PSN29366.1	0	0	1	0	0	0	0	0	0	0	0	0	PSN29366.1	0	0	1	0	0	0	0	0	0	0
PSN29367.1	0	0	1	0	1	0	0	0	0	0	0	0	PSN29367.1	0	0	1	0	0	0	0	0	0	0	0	4	PSN29367.1	0	0	0	0	0	0	0	0	0	0	0	0	PSN29367.1	1	2	0	1	0	0	1	0	1	0
PSN29368.1	1	0	0	0	0	0	0	0	0	0	0	0	PSN29368.1	0	0	0	2	0	0	0	0	0	0	1	1	PSN29368.1	0	0	0	0	1	0	0	0	0	0	0	0	PSN29368.1	0	1	1	0	1	2	0	0	1	0
PSN29369.1	0	0	0	0	0	0	0	0	0	0	0	0	PSN29369.1	0	0	0	1	0	0	0	0	0	0	1	0	PSN29369.1	0	0	0	0	0	0	0	0	0	0	0	0	PSN29369.1	0	0	0	0	0	0	0	0	0	0
PSN29371.1	1	0	0	0	0	0	0	0	0	0	0	2	PSN29371.1	0	0	0	0	0	0	0	0	0	0	0	0	PSN29371.1	0	0	2	0	0	0	0	0	0	0	3	0	PSN29371.1	0	0	0	1	0	0	0	0	0	0
PSN29374.1	0	0	1	0	0	0	1	0	0	2	0	1	PSN29374.1	0	0	1	1	1	0	1	3	0	2	0	0	PSN29374.1	0	1	3	2	1	1	0	0	0	2	2	1	PSN29374.1	3	6	5	9	2	3	3	0	1	1
PSN29375.1	1	0	4	3	0	0	0	4	0	0	2	1	PSN29375.1	2	0	0	0	0	0	1	0	3	0	4	0	PSN29375.1	0	1	0	0	1	1	3	0	0	1	0	0	PSN29375.1	1	8	0	0	0	0	12	0	0	0
PSN29376.1	0	0	0	0	0	0	0	0	0	0	0	0	PSN29376.1	0	0	0	0	0	0	0	0	0	0	0	0	PSN29376.1	0	0	0	0	0	0	0	0	0	0	0	0	PSN29376.1	0	0	0	0	0	0	0	0	0	0
PSN29377.1	2	0	1	2	2	0	2	3	0	0	1	0	PSN29377.1	0	0	2	0	0	0	1	2	0	0	6	3	PSN29377.1	0	1	3	1	2	2	2	1	1	1	1	3	PSN29377.1	1	4	8	4	3	2	4	5	3	9
PSN29378.1	0	0	0	0	0	0	0	0	0	0	0	0	PSN29378.1	0	0	0	0	0	0	0	0	0	0	0	0	PSN29378.1	0	1	0	0	0	0	0	0	0	0	0	0	PSN29378.1	0	0	0	0	0	0	0	0	0	0
PSN29379.1	0	1	0	0	0	0	1	0	1	0	3	0	PSN29379.1	0	0	0	0	0	0	0	0	0	0	0	6	PSN29379.1	5	5	5	0	3	0	7	3	0	5	2	1	PSN29379.1	0	8	3	2	1	2	5	1	3	1
PSN29380.1	0	0	0	0	0	0	0	0	0	0	0	0	PSN29380.1	0	0	0	0	0	0	0	0	0	0	0	0	PSN29380.1	0	0	0	0	0	0	0	0	0	0	0	0	PSN29380.1	0	0	0	0	0	0	0	0	0	0
PSN29381.1	0	0	0	0	0	0	0	0	0	0	0	0	PSN29381.1	0	0	0	0	0	0	0	0	0	0	0	0	PSN29381.1	0	0	0	0	0	0	0	0	0	0	0	0	PSN29381.1	0	0	0	0	0	0	0	0	0	0
PSN29382.1	0	0	0	0	0	0	0	0	0	0	0	0	PSN29382.1	0	0	0	0	0	0	0	0	0	0	0	0	PSN29382.1	0	1	0	0	2	0	0	0	0	0	0	0	PSN29382.1	0	0	0	0	0	0	0	0	0	0
PSN29383.1	413	190	298	251	430	92	152	74	202	408	480	240	PSN29383.1	133	135	428	403	712	74	852	278	154	408	861	1036	PSN29383.1	45	49	66	65	130	42	117	38	24	43	143	33	PSN29383.1	847	1175	968	339	172	403	454	573	265	657
PSN29384.1	0	0	1	0	0	0	3	0	0	0	2	0	PSN29384.1	0	0	0	0	0	0	0	0	0	0	0	0	PSN29384.1	3	1	1	4	1	0	1	0	0	4	0	1	PSN29384.1	0	0	0	0	0	0	0	0	0	0
PSN29385.1	4	3	1	4	0	0	2	1	2	0	0	3	PSN29385.1	1	2	4	0	13	0	21	9	4	0	2	4	PSN29385.1	8	2	1	9	10	5	1	1	2	5	1	4	PSN29385.1	2	0	0	0	0	2	2	2	2	0
PSN29386.1	0	0	0	0	0	0	0	0	0	0	0	0	PSN29386.1	0	0	0	0	0	0	0	0	0	0	0	0	PSN29386.1	0	0	0	0	0	0	0	0	0	0	0	0	PSN29386.1	0	0	0	0	0	0	0	0	0	0
PSN29387.1	0	0	0	0	0	0	0	0	0	0	0	0	PSN29387.1	0	0	0	0	0	0	0	0	0	0	0	0	PSN29387.1	0	0	0	0	0	0	0	0	0	0	0	0	PSN29387.1	0	3	2	0	0	0	0	1	0	0
PSN29388.1	3	0	7	3	3	12	0	6	6	2	2	2	PSN29388.1	1	0	0	1	0	0	2	2	0	2	0	2	PSN29388.1	7	4	4	4	0	0	0	0	1	2	6	2	PSN29388.1	1	4	3	2	19	7	4	1	6	4
PSN29389.1	0	0	0	0	0	0	0	0	0	0	0	0	PSN29389.1	0	0	0	0	0	0	0	0	0	0	0	0	PSN29389.1	0	0	0	0	0	0	0	0	0	0	0	0	PSN29389.1	0	0	0	0	0	0	0	0	0	0
PSN29392.1	17	2	2	4	2	0	0	0	0	2	12	5	PSN29392.1	0	1	2	1	3	0	8	2	1	2	8	20	PSN29392.1	3	2	5	2	2	2	1	0	0	0	2	0	PSN29392.1	8	15	10	5	6	16	16	12	9	6
PSN29393.1	21	5	9	6	9	0	4	4	1	3	7	4	PSN29393.1	0	2	8	4	4	0	8	4	6	3	16	20	PSN29393.1	2	3	6	1	4	2	11	2	2	4	17	4	PSN29393.1	14	30	11	18	3	10	8	11	7	33
PSN29394.1	0	0	0	0	0	0	0	0	0	0	0	0	PSN29394.1	0	0	0	0	0	0	0	0	0	0	0	0	PSN29394.1	0	0	0	0	0	0	0	0	0	0	0	0	PSN29394.1	0	0	0	0	0	0	0	0	0	0
PSN29395.1	432	101	148	177	180	137	70	92	257	139	243	172	PSN29395.1	33	70	184	184	235	79	183	47	49	139	153	243	PSN29395.1	128	208	194	244	341	158	493	61	88	126	391	117	PSN29395.1	211	231	167	483	96	320	188	846	444	38
PSN29396.1	0	0	0	6	1	0	0	0	1	4	4	0	PSN29396.1	3	2	3	1	0	0	5	0	0	4	11	10	PSN29396.1	1	0	0	0	0	1	0	0	0	0	3	1	PSN29396.1	2	4	2	3	2	2	3	4	3	2
PSN29397.1	6	0	2	3	2	0	0	1	1	0	3	1	PSN29397.1	1	6	0	1	1	1	9	3	1	0	6	11	PSN29397.1	0	2	3	2	1	1	2	2	0	0	4	1	PSN29397.1	7	6	3	7	4	10	19	6	7	7
PSN29398.1	0	0	0	0	0	0	0	0	0	0	0	0	PSN29398.1	0	0	0	0	0	0	0	0	0	0	0	0	PSN29398.1	0	0	0	0	0	0	0	0	0	0	0	0	PSN29398.1	0	0	0	0	0	0	0	0	0	0
PSN29399.1	176	25	22	40	38	0	66	31	24	63	27	68	PSN29399.1	26	18	70	35	64	4	63	113	6	63	38	62	PSN29399.1	11	24	42	9	11	9	35	2	14	13	28	13	PSN29399.1	24	38	39	109	36	217	80	211	78	61
PSN29400.1	0	0	0	0	1	0	0	0	0	0	0	0	PSN29400.1	0	0	1	3	1	0	0	1	1	0	2	3	PSN29400.1	0	0	0	0	0	0	0	0	0	1	0	0	PSN29400.1	1	0	0	1	0	0	0	0	0	0
PSN29401.1	0	0	0	0	0	0	0	0	0	0	0	0	PSN29401.1	0	0	0	0	0	0	0	0	0	0	0	0	PSN29401.1	0	0	0	0	0	0	0	0	0	0	0	0	PSN29401.1	0	0	0	0	0	0	0	0	0	0
PSN29402.1	0	0	0	0	0	0	0	0	0	0	1	0	PSN29402.1	0	1	2	0	0	0	2	1	1	0	1	1	PSN29402.1	1	0	0	0	1	0	2	0	1	2	0	1	PSN29402.1	1	1	0	0	0	0	0	1	1	0
PSN29403.1	361	77	175	423	189	192	337	110	80	225	238	217	PSN29403.1	27	46	98	47	49	4	151	60	23	225	149	196	PSN29403.1	41	157	75	94	120	61	110	28	30	89	228	62	PSN29403.1	239	272	194	383	68	421	374	511	230	440
PSN29404.1	0	0	0	0	0	0	0	0	0	0	0	0	PSN29404.1	0	0	0	0	0	0	0	0	0	0	0	0	PSN29404.1	0	0	0	0	0	0	0	0	0	0	0	0	PSN29404.1	0	0	0	0	0	0	0	0	0	0
PSN29406.1	8	2	5	6	2	5	6	2	4	2	7	10	PSN29406.1	1	0	3	1	4	2	4	2	0	2	4	2	PSN29406.1	3	6	7	4	8	3	12	4	1	4	8	3	PSN29406.1	1	8	2	5	0	3	5	6	7	9
PSN29407.1	0	0	0	0	0	0	0	0	0	0	0	0	PSN29407.1	0	0	0	0	0	0	0	0	0	0	0	0	PSN29407.1	1	0	0	0	0	0	0	0	0	0	0	0	PSN29407.1	0	0	0	0	0	0	0	0	0	0
PSN29408.1	0	0	0	0	0	0	0	0	0	0	0	0	PSN29408.1	0	0	0	0	0	0	0	0	0	0	0	0	PSN29408.1	0	0	0	0	0	0	0	0	0	0	0	0	PSN29408.1	0	0	0	0	0	0	0	0	0	0
PSN29410.1	1	0	0	0	0	0	0	0	0	1	0	2	PSN29410.1	0	0	0	0	0	0	0	0	0	1	0	0	PSN29410.1	0	0	0	0	0	0	1	0	0	0	0	0	PSN29410.1	0	0	0	0	0	0	0	0	0	0
PSN29411.1	12	10	8	3	5	1	1	5	13	10	22	9	PSN29411.1	3	12	9	17	20	7	22	15	5	10	35	47	PSN29411.1	2	10	8	4	6	10	13	0	2	0	11	0	PSN29411.1	72	61	32	34	21	49	24	96	45	25
PSN29412.1	1	0	0	0	0	0	1	0	1	2	0	0	PSN29412.1	0	0	0	0	0	0	3	0	3	2	2	2	PSN29412.1	0	0	0	0	0	0	3	1	0	0	1	1	PSN29412.1	4	3	1	0	0	2	4	1	0	5
PSN29415.1	0	1	0	0	0	0	0	0	0	0	0	0	PSN29415.1	0	0	0	0	0	0	0	0	0	0	0	0	PSN29415.1	0	0	0	0	0	0	0	0	0	0	0	0	PSN29415.1	0	0	0	0	0	0	0	0	0	0
PSN29417.1	0	0	0	0	0	0	0	0	0	0	0	0	PSN29417.1	0	0	0	0	0	0	0	0	0	0	0	0	PSN29417.1	0	0	0	0	0	0	0	0	0	0	0	0	PSN29417.1	0	0	0	0	0	0	0	0	0	0
PSN29418.1	51	11	39	17	18	32	16	12	5	23	30	16	PSN29418.1	26	37	80	74	64	9	149	51	44	23	66	118	PSN29418.1	3	8	13	5	16	4	22	3	5	5	28	11	PSN29418.1	218	157	101	48	34	74	106	77	56	172
PSN29420.1	5	3	9	9	6	0	4	3	4	7	7	4	PSN29420.1	0	0	0	4	12	0	7	1	2	7	8	18	PSN29420.1	4	1	6	5	1	0	2	1	1	3	6	2	PSN29420.1	3	10	5	3	2	7	4	10	6	4
PSN29421.1	0	0	0	0	0	0	0	0	0	0	0	0	PSN29421.1	0	0	0	0	0	0	0	0	0	0	0	0	PSN29421.1	0	0	0	0	0	0	0	0	0	0	0	0	PSN29421.1	0	0	0	0	0	0	0	0	0	0
PSN29422.1	0	0	0	0	0	0	0	0	0	0	0	0	PSN29422.1	0	0	0	0	0	0	0	0	0	0	0	0	PSN29422.1	0	0	0	0	0	0	0	0	0	0	0	0	PSN29422.1	0	0	0	0	0	0	0	0	0	0
PSN29423.1	0	0	0	0	0	0	0	0	0	0	1	0	PSN29423.1	0	0	0	0	1	0	6	4	5	0	0	2	PSN29423.1	1	1	0	1	0	1	0	0	1	0	1	0	PSN29423.1	0	0	1	0	0	0	0	0	2	0
PSN29424.1	1	0	0	0	2	0	0	0	0	0	0	0	PSN29424.1	0	1	1	1	4	2	3	1	0	0	3	3	PSN29424.1	0	0	0	0	1	0	0	2	0	0	1	1	PSN29424.1	5	14	3	3	1	2	3	7	1	3
PSN29426.1	1	1	0	0	3	0	0	0	1	3	4	3	PSN29426.1	1	1	6	0	4	0	2	6	0	3	10	21	PSN29426.1	0	0	2	1	0	0	2	0	0	3	3	1	PSN29426.1	5	8	2	3	1	2	7	1	1	9
PSN29427.1	0	0	0	0	0	0	0	0	0	0	0	0	PSN29427.1	0	0	0	0	0	0	0	0	0	0	0	0	PSN29427.1	0	0	0	0	0	0	0	0	0	0	0	0	PSN29427.1	0	0	0	0	0	0	0	0	0	0
PSN29429.1	0	0	0	0	0	0	0	0	0	0	0	0	PSN29429.1	0	0	0	0	0	0	0	0	0	0	0	0	PSN29429.1	0	0	0	0	0	0	0	0	0	0	0	0	PSN29429.1	0	0	0	0	0	0	0	0	0	0
PSN29433.1	1	1	1	2	4	1	0	0	0	0	1	1	PSN29433.1	0	0	0	0	0	1	0	2	0	0	3	3	PSN29433.1	0	1	0	0	0	0	1	1	0	1	1	1	PSN29433.1	0	0	1	1	0	0	2	0	3	0
PSN29434.1	0	0	0	0	0	0	2	0	0	0	0	1	PSN29434.1	0	0	0	0	0	0	0	0	0	0	0	0	PSN29434.1	0	0	0	0	0	0	0	0	0	0	0	0	PSN29434.1	0	0	0	2	3	0	2	0	0	0
PSN29435.1	1	2	0	0	5	10	0	0	1	1	1	0	PSN29435.1	1	0	0	1	5	0	0	0	0	1	9	7	PSN29435.1	2	0	1	0	1	1	0	0	0	0	0	1	PSN29435.1	33	25	9	10	1	10	5	4	4	16
PSN29436.1	0	0	0	0	0	0	0	0	0	0	0	0	PSN29436.1	0	0	0	0	0	0	0	0	0	0	0	0	PSN29436.1	0	0	0	0	0	0	0	0	0	0	0	0	PSN29436.1	0	0	0	0	0	0	0	0	0	0
PSN29437.1	0	0	0	0	0	0	0	0	0	0	0	0	PSN29437.1	0	0	0	0	2	0	2	0	0	0	0	0	PSN29437.1	0	0	0	1	0	1	0	0	0	0	0	0	PSN29437.1	0	0	0	0	0	1	1	1	0	4
PSN29439.1	4	3	7	2	2	0	1	3	0	2	4	1	PSN29439.1	2	0	6	4	4	0	5	4	0	2	11	17	PSN29439.1	4	1	8	1	2	0	1	1	0	1	5	5	PSN29439.1	13	19	11	19	8	9	14	20	17	24
PSN29440.1	0	0	0	0	0	0	0	0	0	0	0	0	PSN29440.1	0	0	0	0	0	0	0	0	0	0	0	0	PSN29440.1	0	0	0	0	0	0	0	0	0	0	0	0	PSN29440.1	0	0	0	0	0	0	0	0	0	0
PSN29441.1	19	13	21	10	12	0	11	4	1	41	16	22	PSN29441.1	7	9	12	3	15	1	18	10	14	41	1	29	PSN29441.1	0	1	2	2	2	0	4	0	0	0	4	2	PSN29441.1	6	17	4	0	1	8	4	29	10	11
PSN29442.1	0	0	0	0	0	0	0	0	0	0	0	0	PSN29442.1	0	0	0	0	0	1	1	0	0	0	0	0	PSN29442.1	1	0	0	0	0	0	0	0	1	1	1	0	PSN29442.1	0	0	0	0	0	1	0	0	0	0
PSN29443.1	1	9	5	1	14	0	0	2	3	16	27	1	PSN29443.1	1	2	11	9	22	5	4	5	2	16	28	34	PSN29443.1	7	2	7	4	2	2	3	4	0	1	2	1	PSN29443.1	81	117	27	10	6	27	12	28	16	22
PSN29444.1	0	0	0	0	0	0	0	0	0	0	0	0	PSN29444.1	0	0	0	0	0	0	0	0	0	0	0	0	PSN29444.1	0	0	0	0	0	0	0	0	0	0	0	0	PSN29444.1	0	0	0	0	0	0	0	0	0	0
PSN29445.1	0	0	0	0	0	0	0	0	0	0	0	0	PSN29445.1	0	0	0	0	0	0	0	0	0	0	0	0	PSN29445.1	0	0	0	0	0	0	0	0	0	0	0	0	PSN29445.1	0	0	0	0	0	0	0	0	0	0
PSN29447.1	1	0	2	0	0	0	0	0	0	0	0	0	PSN29447.1	0	0	0	0	0	0	0	0	0	0	0	0	PSN29447.1	0	0	0	0	1	1	1	0	0	0	5	0	PSN29447.1	0	0	0	2	0	0	1	1	2	0
PSN29448.1	0	0	0	0	0	0	0	0	0	0	0	0	PSN29448.1	0	0	0	0	0	0	0	0	1	0	0	0	PSN29448.1	0	0	0	2	0	0	0	0	0	0	0	0	PSN29448.1	0	0	0	0	0	1	0	0	0	0
PSN29449.1	0	0	0	0	0	0	0	0	0	0	0	0	PSN29449.1	0	0	0	0	0	0	0	0	0	0	0	0	PSN29449.1	0	0	0	0	0	0	0	0	0	0	0	0	PSN29449.1	0	0	0	0	0	0	0	0	0	0
PSN29450.1	3	1	2	4	4	0	1	2	2	2	4	1	PSN29450.1	2	0	1	0	1	1	3	3	0	2	0	3	PSN29450.1	1	0	0	0	0	0	0	0	0	1	0	0	PSN29450.1	11	7	14	10	4	1	11	3	7	1
PSN29451.1	2	1	0	0	0	0	0	1	1	1	0	3	PSN29451.1	0	0	0	0	0	0	0	0	0	1	0	1	PSN29451.1	1	1	1	0	1	0	1	0	0	0	1	0	PSN29451.1	3	4	2	0	0	3	4	2	8	2
PSN29452.1	479	171	197	315	198	327	209	169	287	389	470	357	PSN29452.1	46	129	224	139	248	60	188	67	48	389	354	843	PSN29452.1	134	337	188	93	178	108	257	39	41	92	278	149	PSN29452.1	431	518	301	346	170	336	485	1190	554	273
PSN29453.1	35	14	36	15	33	47	21	22	22	23	26	22	PSN29453.1	5	2	23	3	16	3	21	11	8	23	5	24	PSN29453.1	24	14	30	14	6	12	32	2	6	22	44	29	PSN29453.1	74	73	22	15	28	37	58	24	16	25
PSN29454.1	0	0	0	0	0	0	0	0	0	0	0	0	PSN29454.1	0	0	0	0	0	0	0	0	0	0	0	0	PSN29454.1	0	0	0	0	0	0	0	0	0	0	0	0	PSN29454.1	0	0	0	0	0	0	0	0	0	0
PSN29455.1	10	18	14	23	14	19	8	8	19	38	56	10	PSN29455.1	8	10	18	5	32	3	10	8	0	38	43	50	PSN29455.1	5	6	3	0	4	2	1	0	2	2	13	6	PSN29455.1	57	61	29	38	18	27	26	50	28	41
PSN29457.1	0	0	0	0	0	0	0	0	0	0	0	0	PSN29457.1	0	1	0	0	1	0	0	0	0	0	0	0	PSN29457.1	0	0	0	0	0	0	0	0	0	1	0	0	PSN29457.1	0	0	0	0	0	0	0	0	0	0
PSN29458.1	0	0	0	0	0	0	0	1	0	0	0	0	PSN29458.1	0	0	0	0	0	0	0	0	0	0	0	0	PSN29458.1	0	0	0	0	0	0	0	0	0	0	0	0	PSN29458.1	1	0	0	0	0	0	0	0	0	0
PSN29460.1	0	0	0	0	0	0	0	0	0	0	0	0	PSN29460.1	0	0	0	0	0	0	0	0	0	0	0	0	PSN29460.1	0	0	0	0	0	0	0	0	0	0	0	0	PSN29460.1	0	0	0	0	0	0	0	0	0	0
PSN29461.1	1	1	9	3	1	11	0	0	2	2	2	0	PSN29461.1	24	26	21	25	28	3	26	27	1	2	36	46	PSN29461.1	0	0	0	0	1	0	1	0	0	0	0	0	PSN29461.1	75	135	101	4	18	31	71	165	48	29
PSN29464.1	1	1	1	0	3	0	1	0	3	1	1	2	PSN29464.1	7	10	8	2	4	0	2	4	0	1	19	43	PSN29464.1	2	1	2	3	4	0	0	1	0	0	1	1	PSN29464.1	30	61	30	1	10	11	16	28	6	7
PSN29465.1	0	0	0	0	0	0	1	0	0	0	0	0	PSN29465.1	0	0	0	0	0	0	0	0	0	0	0	0	PSN29465.1	0	0	0	0	0	0	0	0	0	0	0	0	PSN29465.1	0	1	0	0	0	0	0	0	0	0
PSN29466.1	2	0	0	1	0	0	0	1	0	0	2	0	PSN29466.1	0	0	0	0	0	0	0	0	0	0	0	0	PSN29466.1	1	0	0	0	3	0	0	0	0	0	0	1	PSN29466.1	0	0	0	0	0	0	0	0	0	0
PSN29467.1	2	2	4	0	1	0	0	0	1	1	2	0	PSN29467.1	1	0	0	0	5	1	2	0	1	1	3	2	PSN29467.1	0	2	0	2	3	1	7	0	0	0	4	2	PSN29467.1	2	1	0	1	0	3	0	2	0	0
PSN29470.1	1	0	0	1	0	0	1	0	3	0	1	1	PSN29470.1	0	0	0	0	0	0	0	1	0	0	0	0	PSN29470.1	0	0	0	0	0	0	0	0	0	0	0	0	PSN29470.1	5	0	2	0	0	1	2	1	6	4
PSN29474.1	13	3	3	9	6	12	2	1	2	10	14	5	PSN29474.1	9	17	12	5	11	0	7	8	0	10	36	79	PSN29474.1	5	2	7	4	6	7	9	0	3	5	14	5	PSN29474.1	18	15	27	19	6	10	18	19	12	29
PSN29476.1	1	0	0	0	0	0	0	0	0	0	0	0	PSN29476.1	0	0	0	0	0	0	0	0	0	0	0	0	PSN29476.1	0	0	0	0	0	0	0	0	0	0	0	0	PSN29476.1	0	0	0	0	0	0	0	0	0	0
PSN29477.1	0	0	0	0	0	0	0	0	0	0	0	0	PSN29477.1	0	0	0	0	0	0	0	0	0	0	0	0	PSN29477.1	0	0	0	0	0	0	0	0	0	0	1	0	PSN29477.1	0	1	0	0	0	0	0	0	0	0
PSN29478.1	0	0	0	4	0	0	0	0	0	0	1	0	PSN29478.1	0	0	0	0	0	0	0	0	0	0	0	0	PSN29478.1	0	0	0	0	1	0	1	0	0	0	1	0	PSN29478.1	0	1	1	1	0	0	0	4	0	0
PSN29480.1	2	0	1	1	1	0	0	1	1	0	0	2	PSN29480.1	0	0	0	0	0	0	0	0	0	0	0	2	PSN29480.1	0	1	0	0	0	1	1	0	0	0	0	1	PSN29480.1	0	2	2	3	1	2	3	2	2	1
PSN29483.1	299	116	187	270	159	127	133	92	100	140	218	175	PSN29483.1	30	71	154	100	175	29	147	36	16	140	145	219	PSN29483.1	60	103	137	62	77	73	187	30	46	66	305	90	PSN29483.1	241	318	230	270	90	277	268	233	176	201
PSN29484.1	144	53	99	147	92	61	62	76	97	59	125	97	PSN29484.1	61	102	245	225	439	99	386	182	163	59	194	323	PSN29484.1	119	101	210	143	217	134	199	79	51	114	166	94	PSN29484.1	52	104	84	172	37	72	73	110	91	28
PSN29485.1	193	69	146	147	118	108	73	128	92	152	154	125	PSN29485.1	149	213	494	541	539	78	889	357	117	152	857	917	PSN29485.1	156	169	388	204	248	144	276	68	73	169	368	191	PSN29485.1	476	691	504	892	279	611	803	590	447	281
PSN29486.1	0	0	0	0	0	0	0	0	0	0	0	0	PSN29486.1	0	0	0	0	0	0	0	0	0	0	0	0	PSN29486.1	0	0	0	0	0	0	0	0	0	0	0	0	PSN29486.1	0	0	0	0	0	0	0	0	0	0
PSN29487.1	0	0	0	0	0	0	0	0	0	1	0	0	PSN29487.1	0	0	1	0	0	0	0	0	0	1	0	0	PSN29487.1	0	0	0	0	0	0	0	0	0	0	0	0	PSN29487.1	0	0	0	0	1	0	0	1	0	0
PSN29488.1	0	0	0	0	0	0	0	0	0	0	3	0	PSN29488.1	0	1	0	2	0	0	2	0	1	0	0	6	PSN29488.1	0	0	1	0	0	0	0	0	0	2	0	0	PSN29488.1	2	0	0	1	1	0	1	0	0	0
PSN29489.1	1	0	1	1	0	0	0	0	0	0	1	1	PSN29489.1	0	0	0	0	0	0	0	0	0	0	4	2	PSN29489.1	0	0	0	1	0	0	0	0	0	0	1	0	PSN29489.1	0	1	2	1	1	0	1	1	0	0
PSN29490.1	0	0	0	0	0	0	0	0	0	0	0	0	PSN29490.1	0	0	0	0	0	0	1	0	0	0	0	0	PSN29490.1	0	0	0	2	0	0	0	0	0	0	0	0	PSN29490.1	0	0	0	0	0	1	0	1	0	0
PSN29491.1	0	0	0	0	0	0	0	0	0	0	0	0	PSN29491.1	0	0	0	0	0	0	0	0	0	0	0	0	PSN29491.1	0	0	0	0	0	0	0	0	0	0	0	0	PSN29491.1	0	0	0	0	0	0	0	0	0	0
PSN29492.1	0	0	0	0	0	0	0	0	0	0	0	0	PSN29492.1	0	0	0	0	0	0	0	0	0	0	0	0	PSN29492.1	0	0	0	0	0	0	0	0	0	0	0	0	PSN29492.1	0	0	0	0	0	0	0	0	0	0
PSN29493.1	0	0	0	0	0	0	0	0	0	0	0	0	PSN29493.1	0	0	0	0	0	0	0	0	0	0	0	0	PSN29493.1	0	0	0	0	0	0	0	0	0	0	0	0	PSN29493.1	0	0	0	0	0	0	0	0	0	0
PSN29494.1	0	1	0	0	1	0	0	0	0	0	0	0	PSN29494.1	0	0	0	3	0	0	0	0	0	0	0	1	PSN29494.1	0	0	2	0	0	1	0	4	0	0	3	1	PSN29494.1	0	0	0	2	0	0	0	0	0	0
PSN29495.1	3	0	1	2	1	0	1	0	2	1	9	1	PSN29495.1	1	0	1	1	3	0	0	2	0	1	7	7	PSN29495.1	0	2	0	0	0	0	1	0	1	0	0	2	PSN29495.1	5	20	6	9	1	5	5	20	6	7
PSN29498.1	0	0	0	0	0	0	0	0	0	0	0	0	PSN29498.1	0	0	0	0	0	0	0	0	0	0	0	0	PSN29498.1	0	0	0	0	0	0	0	0	0	0	0	1	PSN29498.1	0	0	1	2	0	1	1	0	0	0
PSN29499.1	45	25	27	54	22	211	27	12	38	15	37	29	PSN29499.1	6	18	34	11	27	7	66	20	5	15	41	42	PSN29499.1	38	49	38	40	72	20	85	8	14	35	57	28	PSN29499.1	19	22	18	38	9	21	11	19	9	8
PSN29500.1	0	0	2	0	0	0	0	0	0	0	0	0	PSN29500.1	1	0	0	0	2	3	1	0	0	0	1	1	PSN29500.1	0	0	0	0	1	0	0	0	0	0	0	0	PSN29500.1	0	2	0	0	0	0	0	0	1	0
PSN29501.1	0	0	0	0	0	0	0	0	0	0	1	0	PSN29501.1	0	0	0	0	0	0	0	0	0	0	0	1	PSN29501.1	0	0	0	0	0	0	0	0	0	0	0	0	PSN29501.1	0	0	0	0	0	0	0	0	0	0
PSN29502.1	0	0	0	0	0	0	0	0	0	1	3	0	PSN29502.1	0	0	0	0	2	0	0	0	0	1	1	1	PSN29502.1	0	0	0	0	0	0	0	0	0	0	0	0	PSN29502.1	0	1	0	0	0	0	0	0	1	0
PSN29503.1	0	0	0	0	0	0	0	0	0	2	0	0	PSN29503.1	0	0	0	0	1	0	0	0	0	2	3	0	PSN29503.1	0	0	0	0	0	0	0	0	0	0	0	0	PSN29503.1	7	17	5	1	3	5	0	2	0	5
PSN29504.1	0	0	0	0	0	0	0	0	0	0	3	0	PSN29504.1	0	0	0	0	0	0	0	0	0	0	0	0	PSN29504.1	0	0	0	0	0	0	0	0	0	0	0	0	PSN29504.1	3	6	1	0	0	4	1	2	0	7
PSN29505.1	0	0	2	3	1	0	0	0	0	0	2	1	PSN29505.1	0	0	3	4	3	0	0	0	0	0	0	0	PSN29505.1	0	0	0	0	0	0	0	0	0	0	0	0	PSN29505.1	14	23	7	1	1	4	0	4	2	10
PSN29506.1	4	0	1	1	5	1	0	2	1	3	4	1	PSN29506.1	0	0	0	0	0	0	0	0	0	3	0	0	PSN29506.1	4	9	4	13	5	5	9	2	3	7	5	0	PSN29506.1	0	0	0	0	0	0	0	0	0	0
PSN29508.1	8	2	4	8	1	10	4	4	3	5	12	5	PSN29508.1	4	1	10	7	13	1	6	6	3	5	12	18	PSN29508.1	3	2	7	1	9	3	13	1	1	3	20	8	PSN29508.1	9	13	10	32	0	20	19	7	6	21
PSN29509.1	1	3	2	2	0	0	0	2	3	0	4	1	PSN29509.1	0	0	0	0	0	0	0	0	0	0	0	0	PSN29509.1	0	1	2	10	0	7	2	3	0	4	5	0	PSN29509.1	0	0	0	2	0	0	0	0	0	0
PSN29511.1	0	0	0	0	0	0	0	0	0	0	0	0	PSN29511.1	0	0	0	0	0	0	0	0	0	0	0	0	PSN29511.1	0	0	0	0	0	0	0	0	0	0	0	0	PSN29511.1	0	0	0	0	0	0	0	0	0	0
PSN29512.1	0	0	0	1	0	0	0	0	0	0	0	0	PSN29512.1	0	0	0	0	0	0	2	0	0	0	0	0	PSN29512.1	0	0	0	0	0	0	0	0	0	0	0	0	PSN29512.1	0	0	1	1	0	0	5	1	0	3
PSN29513.1	1	3	2	1	1	2	1	0	2	2	4	1	PSN29513.1	0	1	2	2	2	1	1	0	0	2	4	1	PSN29513.1	1	2	1	1	5	4	4	2	0	2	2	2	PSN29513.1	3	0	4	1	0	6	1	2	0	1
PSN29514.1	0	0	0	0	0	0	0	0	0	0	0	0	PSN29514.1	0	0	0	0	0	0	0	0	0	0	0	0	PSN29514.1	0	0	0	0	0	0	0	0	0	0	0	0	PSN29514.1	0	0	0	0	0	0	0	0	0	0
PSN29515.1	0	0	0	4	1	0	0	1	1	1	0	0	PSN29515.1	0	0	0	0	0	0	0	0	1	1	0	0	PSN29515.1	1	0	0	0	0	0	0	0	0	0	0	0	PSN29515.1	0	0	0	4	0	0	0	0	0	0
PSN29516.1	0	0	0	0	0	0	0	0	0	0	0	0	PSN29516.1	0	0	0	0	0	0	0	0	0	0	0	2	PSN29516.1	0	0	0	0	0	0	0	0	0	0	0	0	PSN29516.1	0	0	0	0	0	0	0	0	0	0
PSN29517.1	0	0	0	0	0	0	0	0	0	0	0	0	PSN29517.1	0	0	0	0	0	0	0	0	0	0	0	0	PSN29517.1	0	0	0	0	0	0	0	0	0	0	0	0	PSN29517.1	0	0	0	0	0	0	0	0	0	0
PSN29518.1	0	0	0	0	0	0	0	0	0	0	0	0	PSN29518.1	0	0	0	0	0	0	0	0	0	0	0	0	PSN29518.1	0	0	0	0	1	0	0	0	0	0	0	0	PSN29518.1	2	2	3	2	0	0	5	0	0	2
PSN29519.1	7	0	0	5	0	0	1	1	0	2	1	1	PSN29519.1	0	0	1	2	0	4	3	2	0	2	3	9	PSN29519.1	2	0	2	0	1	0	0	0	0	0	0	1	PSN29519.1	30	47	114	123	18	37	142	54	53	45
PSN29520.1	2	1	2	0	0	1	2	4	6	0	9	5	PSN29520.1	0	0	0	0	0	0	0	0	0	0	0	0	PSN29520.1	1	4	3	2	11	12	7	0	0	2	4	5	PSN29520.1	0	0	0	0	0	0	0	0	0	0
PSN29522.1	0	0	0	0	0	0	0	0	0	0	0	0	PSN29522.1	0	0	0	0	0	0	0	0	0	0	0	0	PSN29522.1	0	0	0	0	0	0	0	0	0	0	0	0	PSN29522.1	0	0	0	0	0	0	0	0	0	0
PSN29523.1	0	0	0	0	0	0	0	0	0	0	0	0	PSN29523.1	0	0	0	0	0	0	0	0	0	0	0	0	PSN29523.1	0	0	0	0	0	0	0	0	0	0	0	0	PSN29523.1	0	0	0	0	0	0	0	0	0	0
PSN29524.1	0	0	1	0	0	0	0	0	2	0	0	1	PSN29524.1	0	3	1	1	0	0	0	0	0	0	0	1	PSN29524.1	0	0	3	0	1	0	0	0	0	0	0	0	PSN29524.1	1	0	0	0	0	0	0	3	0	0
PSN29525.1	0	0	0	0	0	0	0	0	0	0	0	0	PSN29525.1	0	0	0	0	0	0	0	0	0	0	0	0	PSN29525.1	0	0	0	0	0	0	0	0	0	0	0	0	PSN29525.1	0	0	0	0	0	0	0	0	0	0
PSN29526.1	0	0	0	0	0	0	0	0	0	0	0	0	PSN29526.1	0	0	0	0	0	0	0	0	0	0	0	0	PSN29526.1	0	0	0	0	0	0	0	0	0	0	0	0	PSN29526.1	0	0	0	0	0	0	0	0	0	0
PSN29527.1	1	3	0	3	0	0	0	2	0	0	0	0	PSN29527.1	0	0	0	0	0	0	1	0	2	0	0	0	PSN29527.1	0	0	0	0	1	0	0	0	1	0	2	0	PSN29527.1	0	0	0	0	0	1	0	0	0	0
PSN29528.1	13	7	15	25	7	0	24	10	8	35	18	20	PSN29528.1	3	17	13	11	16	1	11	10	18	35	42	70	PSN29528.1	18	11	13	14	9	12	18	2	3	8	24	13	PSN29528.1	42	42	31	34	8	26	46	77	34	89
PSN29529.1	0	0	0	0	0	0	1	2	2	0	2	1	PSN29529.1	0	1	0	0	0	0	0	0	0	0	1	1	PSN29529.1	0	0	0	0	0	0	2	0	0	0	1	2	PSN29529.1	0	0	1	0	0	2	1	1	1	3
PSN29530.1	26	7	0	10	9	0	8	0	6	8	14	4	PSN29530.1	15	29	31	3	13	0	84	20	0	8	38	49	PSN29530.1	0	1	0	0	0	1	0	0	0	0	0	0	PSN29530.1	101	72	3	0	5	11	22	18	3	18
PSN29533.1	53	13	24	43	7	49	19	18	14	53	56	49	PSN29533.1	7	11	11	23	12	11	32	7	6	53	23	45	PSN29533.1	22	32	18	6	9	12	17	2	6	17	52	15	PSN29533.1	45	46	61	85	21	101	73	82	53	61
PSN29535.1	1	0	0	0	4	0	0	0	0	1	1	0	PSN29535.1	1	6	14	1	0	0	1	5	0	1	21	22	PSN29535.1	0	0	0	0	0	0	0	0	0	3	0	0	PSN29535.1	16	18	6	0	2	3	5	9	5	29
PSN29536.1	1	3	0	9	0	0	1	0	3	1	0	4	PSN29536.1	1	0	0	4	1	0	0	2	1	1	0	3	PSN29536.1	0	0	0	0	0	1	0	0	0	0	0	0	PSN29536.1	0	0	1	5	0	0	1	0	1	0
PSN29539.1	18	3	3	6	0	0	0	2	6	1	1	3	PSN29539.1	1	0	0	3	1	2	8	3	0	1	18	44	PSN29539.1	1	1	1	0	0	2	0	0	0	0	0	0	PSN29539.1	8	22	15	19	14	3	19	8	15	9
PSN29540.1	0	0	0	0	0	0	0	0	0	0	0	0	PSN29540.1	0	0	0	0	0	0	0	0	0	0	0	0	PSN29540.1	0	0	0	0	0	0	0	0	0	0	0	0	PSN29540.1	0	0	0	0	0	0	0	0	0	0
PSN29543.1	0	0	0	1	0	0	1	0	0	0	0	1	PSN29543.1	0	0	0	2	0	0	0	0	0	0	2	0	PSN29543.1	0	0	0	0	0	0	0	0	0	0	0	0	PSN29543.1	0	0	0	0	0	0	0	0	0	0
PSN29545.1	24	10	9	9	13	18	15	15	39	14	23	18	PSN29545.1	2	5	6	18	28	6	21	9	19	14	13	19	PSN29545.1	26	16	36	24	47	25	23	12	11	14	38	17	PSN29545.1	11	11	17	27	7	14	14	28	22	6
PSN29546.1	6	2	3	0	1	20	1	2	6	1	3	4	PSN29546.1	0	0	2	6	8	0	11	3	0	1	5	11	PSN29546.1	8	4	4	4	8	4	9	6	1	10	16	3	PSN29546.1	6	4	6	3	0	1	1	3	2	9
PSN29547.1	9	3	6	6	0	0	1	2	1	5	6	4	PSN29547.1	2	7	3	6	9	0	9	4	0	5	12	11	PSN29547.1	1	2	7	2	4	1	10	1	2	2	10	0	PSN29547.1	13	26	15	3	7	5	11	9	7	22
PSN29550.1	0	0	0	0	0	0	0	0	1	0	0	0	PSN29550.1	0	0	0	0	0	0	0	0	0	0	0	0	PSN29550.1	0	1	0	0	0	0	0	0	0	0	0	0	PSN29550.1	0	0	0	1	0	0	0	0	0	0
PSN29553.1	0	0	0	0	0	0	0	0	0	0	0	0	PSN29553.1	0	0	0	0	0	0	0	0	0	0	0	0	PSN29553.1	0	0	0	0	0	0	0	0	0	0	0	0	PSN29553.1	0	0	0	0	0	0	0	0	0	0
PSN29554.1	2	0	0	5	0	0	2	1	2	2	5	1	PSN29554.1	2	7	5	14	13	4	12	6	4	2	3	10	PSN29554.1	7	4	7	2	2	3	8	2	2	5	5	2	PSN29554.1	4	3	2	8	1	3	1	22	8	0
PSN29555.1	0	0	0	0	0	0	0	1	0	0	0	1	PSN29555.1	1	1	0	0	0	0	0	0	2	0	1	0	PSN29555.1	0	1	0	1	2	0	0	0	0	0	0	0	PSN29555.1	0	0	2	0	1	1	1	2	2	0
PSN29556.1	0	0	0	0	0	0	0	0	1	0	0	0	PSN29556.1	0	0	0	0	0	0	0	0	0	0	0	2	PSN29556.1	0	0	0	0	0	0	0	0	0	0	0	0	PSN29556.1	0	0	2	0	0	0	0	0	0	0
PSN29557.1	23	4	20	16	11	6	5	5	6	14	19	11	PSN29557.1	13	11	22	21	24	12	19	7	7	14	41	62	PSN29557.1	6	10	9	12	15	9	12	3	2	8	19	5	PSN29557.1	31	50	30	28	10	30	19	36	14	20
PSN29558.1	61	36	63	75	57	91	30	32	52	41	109	64	PSN29558.1	12	39	114	91	255	36	236	100	80	41	69	83	PSN29558.1	38	51	83	45	66	44	109	8	17	21	90	27	PSN29558.1	32	59	37	61	13	49	38	43	27	14
PSN29559.1	0	0	0	0	0	0	0	0	0	0	1	0	PSN29559.1	0	0	0	0	0	0	0	0	0	0	0	0	PSN29559.1	0	0	0	0	0	0	0	0	0	0	0	0	PSN29559.1	0	2	0	1	0	0	0	0	0	0
PSN29560.1	16	10	9	3	5	6	1	0	2	23	16	13	PSN29560.1	4	7	10	8	6	4	4	4	8	23	16	60	PSN29560.1	2	3	6	1	6	4	6	0	0	1	15	5	PSN29560.1	23	31	17	21	8	13	26	54	21	25
PSN29561.1	0	0	0	0	0	0	1	1	0	4	1	0	PSN29561.1	0	0	0	0	0	0	0	0	0	4	0	0	PSN29561.1	0	0	0	0	2	1	1	2	0	5	2	0	PSN29561.1	0	0	0	1	0	0	0	0	0	0
PSN29562.1	0	0	0	0	0	0	0	0	0	0	0	0	PSN29562.1	0	0	0	0	0	0	0	0	0	0	0	0	PSN29562.1	0	1	0	0	0	0	0	0	0	0	0	0	PSN29562.1	0	0	0	0	0	0	0	0	0	0
PSN29563.1	0	0	0	0	0	0	0	0	0	0	0	0	PSN29563.1	0	0	0	0	0	0	0	0	0	0	0	0	PSN29563.1	0	0	0	0	0	0	0	0	0	0	0	0	PSN29563.1	0	0	0	0	0	0	0	0	0	0
PSN29564.1	0	0	0	2	0	0	0	0	0	0	0	1	PSN29564.1	0	1	0	0	0	0	0	0	0	0	0	0	PSN29564.1	0	0	0	0	0	0	1	0	0	0	1	0	PSN29564.1	0	0	0	0	0	0	0	0	0	0
PSN29565.1	8	0	0	1	0	29	0	0	0	0	0	0	PSN29565.1	0	0	0	0	3	0	3	1	0	0	6	3	PSN29565.1	0	0	0	0	0	0	0	0	0	0	0	0	PSN29565.1	5	0	3	1	1	2	5	2	2	2
PSN29566.1	0	0	0	0	0	0	0	0	0	0	0	0	PSN29566.1	0	0	0	0	0	0	0	0	0	0	0	0	PSN29566.1	0	0	0	1	0	0	0	0	0	0	0	0	PSN29566.1	0	0	0	0	0	0	0	0	0	0
PSN29567.1	0	0	1	1	0	0	0	1	0	0	0	0	PSN29567.1	0	0	0	0	0	0	0	0	0	0	0	0	PSN29567.1	0	0	0	0	0	1	0	0	0	0	0	0	PSN29567.1	1	0	0	2	0	0	0	0	0	2
PSN29568.1	1	1	1	1	0	0	1	0	0	0	2	1	PSN29568.1	0	0	0	0	0	0	0	0	0	0	0	0	PSN29568.1	4	0	0	1	3	2	2	0	0	1	0	1	PSN29568.1	0	0	0	0	0	0	0	0	0	0
PSN29569.1	0	0	0	0	0	0	0	0	0	0	0	0	PSN29569.1	0	0	0	0	0	0	0	0	0	0	0	0	PSN29569.1	0	0	0	0	0	0	0	0	0	0	0	0	PSN29569.1	0	0	0	0	0	0	0	0	0	0
PSN29570.1	0	0	0	0	0	0	0	0	0	0	0	0	PSN29570.1	0	2	2	0	0	0	0	0	0	0	0	0	PSN29570.1	0	0	0	0	0	0	0	0	0	0	0	0	PSN29570.1	1	0	0	0	0	1	4	1	2	1
PSN29571.1	10	1	12	5	11	0	0	0	0	5	6	4	PSN29571.1	14	11	23	21	22	4	12	16	6	5	79	64	PSN29571.1	1	1	1	2	2	2	1	0	1	3	3	0	PSN29571.1	34	32	32	9	5	11	11	44	6	27
PSN29573.1	0	0	0	0	0	0	0	0	0	0	0	0	PSN29573.1	1	0	0	0	0	0	0	0	0	0	0	0	PSN29573.1	0	0	0	0	0	0	0	0	0	0	0	0	PSN29573.1	0	0	0	0	0	0	0	0	0	0
PSN29574.1	0	0	0	0	0	0	0	0	0	0	0	0	PSN29574.1	0	0	0	0	0	0	0	2	0	0	0	0	PSN29574.1	0	0	0	0	0	0	0	0	0	0	0	0	PSN29574.1	0	0	0	0	0	0	0	0	0	0
PSN29575.1	2	0	3	2	1	0	0	2	3	1	1	3	PSN29575.1	2	4	2	4	11	0	10	6	5	1	3	1	PSN29575.1	5	8	2	4	12	6	0	3	2	3	4	6	PSN29575.1	3	3	1	0	0	1	2	1	1	1
PSN29576.1	62	15	19	38	23	9	15	17	14	21	40	20	PSN29576.1	14	17	33	24	12	2	42	29	6	21	88	118	PSN29576.1	16	9	43	29	43	16	31	6	7	13	24	21	PSN29576.1	25	17	17	26	11	29	31	26	24	28
PSN29577.1	0	0	0	0	0	0	0	0	0	1	0	0	PSN29577.1	0	0	0	0	0	0	1	0	0	1	0	2	PSN29577.1	0	0	0	0	0	0	0	0	0	0	0	0	PSN29577.1	0	0	0	0	0	0	0	0	0	0
PSN29578.1	13	3	12	9	6	57	4	5	5	9	13	6	PSN29578.1	8	6	21	41	98	7	59	32	30	9	10	11	PSN29578.1	19	34	47	48	77	40	54	13	5	40	42	20	PSN29578.1	37	29	26	96	16	37	32	31	32	25
PSN29579.1	5	0	1	0	0	17	1	1	0	2	1	0	PSN29579.1	0	0	0	1	0	0	3	5	1	2	0	3	PSN29579.1	3	3	3	2	1	0	1	1	3	2	2	0	PSN29579.1	4	3	6	0	0	1	2	4	3	1
PSN29582.1	0	1	1	2	0	0	0	0	0	0	0	0	PSN29582.1	0	1	0	0	2	0	2	1	0	0	1	1	PSN29582.1	0	0	0	1	0	0	2	0	0	0	0	0	PSN29582.1	0	2	1	1	0	4	1	2	1	1
PSN29585.1	0	0	0	0	0	0	0	0	0	0	0	0	PSN29585.1	0	0	0	0	0	0	0	0	0	0	0	0	PSN29585.1	0	0	0	0	0	0	0	0	0	0	0	0	PSN29585.1	0	0	0	0	0	0	0	0	0	0
PSN29586.1	0	0	0	0	0	0	0	0	0	0	0	0	PSN29586.1	0	0	0	0	0	0	0	0	0	0	0	0	PSN29586.1	0	0	0	0	0	0	0	0	0	0	0	0	PSN29586.1	0	0	0	0	0	0	0	0	0	0
PSN29587.1	6	0	0	1	1	0	0	1	1	3	3	0	PSN29587.1	0	0	0	1	3	0	0	0	0	3	3	0	PSN29587.1	2	1	0	0	0	1	0	1	0	2	0	1	PSN29587.1	1	0	1	5	0	0	2	1	2	2
PSN29588.1	1	3	0	2	2	0	2	0	1	2	2	2	PSN29588.1	1	1	10	9	4	2	11	3	4	2	5	6	PSN29588.1	4	0	1	4	3	3	3	0	2	3	7	3	PSN29588.1	1	5	5	8	3	3	3	1	4	4
PSN29590.1	70	19	29	33	30	11	12	15	23	21	48	37	PSN29590.1	4	17	22	14	23	4	22	6	2	21	28	44	PSN29590.1	3	25	12	16	33	16	27	9	10	9	41	13	PSN29590.1	31	50	46	24	17	35	39	53	30	19
PSN29592.1	0	0	0	0	0	0	0	0	0	0	0	0	PSN29592.1	0	0	0	0	0	0	0	0	0	0	0	0	PSN29592.1	0	0	0	0	0	0	0	0	0	0	0	0	PSN29592.1	0	0	0	0	0	0	0	0	0	0
PSN29594.1	0	0	0	0	0	0	0	0	0	0	0	0	PSN29594.1	0	0	0	0	0	0	0	0	0	0	0	0	PSN29594.1	3	0	2	0	0	0	0	0	0	0	0	0	PSN29594.1	0	0	0	0	0	0	0	0	0	0
PSN29595.1	0	0	0	0	0	0	0	0	0	0	0	0	PSN29595.1	0	0	0	0	0	0	0	0	0	0	0	0	PSN29595.1	0	0	0	0	0	0	0	0	0	0	0	0	PSN29595.1	0	0	0	0	0	0	1	0	0	31
PSN29597.1	1	0	0	0	0	0	0	0	0	0	0	0	PSN29597.1	0	0	0	0	0	0	1	0	0	0	0	0	PSN29597.1	0	0	0	0	0	0	0	0	0	0	0	0	PSN29597.1	0	0	0	0	0	0	0	0	0	0
PSN29598.1	0	0	0	0	0	0	0	0	0	0	0	0	PSN29598.1	0	0	0	0	0	0	0	0	0	0	0	0	PSN29598.1	0	0	0	0	0	0	0	0	0	0	0	0	PSN29598.1	0	0	0	0	0	0	0	0	0	0
PSN29599.1	7	0	0	2	1	0	1	0	0	2	4	1	PSN29599.1	0	1	0	5	1	2	1	0	0	2	1	6	PSN29599.1	0	6	3	0	1	5	2	1	0	2	3	1	PSN29599.1	4	5	9	4	4	3	4	7	7	7
PSN29602.1	112	41	78	61	54	73	43	46	90	47	105	80	PSN29602.1	12	29	53	67	101	32	138	42	14	47	67	125	PSN29602.1	85	128	112	144	168	106	214	28	45	66	187	82	PSN29602.1	72	113	92	88	21	68	86	128	80	37
PSN29603.1	0	0	0	0	0	0	0	0	0	0	0	0	PSN29603.1	0	0	0	0	0	0	0	0	0	0	0	0	PSN29603.1	0	0	0	0	0	0	0	0	0	0	0	0	PSN29603.1	0	0	0	0	0	0	0	0	0	0
PSN29604.1	0	0	0	0	0	0	0	0	0	0	0	0	PSN29604.1	0	0	0	0	0	0	0	0	0	0	0	0	PSN29604.1	0	0	0	0	0	0	0	0	0	0	0	0	PSN29604.1	0	1	0	0	0	0	0	0	0	0
PSN29605.1	4	1	1	0	0	0	0	0	0	0	2	2	PSN29605.1	0	2	8	1	6	1	16	20	11	0	36	28	PSN29605.1	0	0	0	0	0	1	0	0	0	0	3	0	PSN29605.1	39	45	22	10	9	17	26	29	6	82
PSN29606.1	0	0	0	0	0	0	0	0	0	0	0	0	PSN29606.1	0	0	0	0	0	0	0	0	0	0	0	0	PSN29606.1	0	0	0	0	0	0	0	0	0	0	0	0	PSN29606.1	0	0	0	0	0	0	0	0	0	0
PSN29607.1	0	0	0	0	0	0	0	0	0	0	0	0	PSN29607.1	0	0	0	0	0	0	0	0	0	0	0	0	PSN29607.1	0	0	0	0	0	0	0	0	0	0	0	0	PSN29607.1	0	0	0	0	0	0	0	0	0	0
PSN29608.1	0	0	0	0	0	0	0	0	0	0	0	0	PSN29608.1	0	0	0	0	0	0	0	0	0	0	1	3	PSN29608.1	0	0	0	0	0	0	0	0	0	1	0	0	PSN29608.1	0	0	0	1	1	0	1	0	0	1
PSN29609.1	3	0	2	1	1	0	1	1	0	1	2	5	PSN29609.1	0	0	0	0	1	0	2	2	0	1	0	0	PSN29609.1	0	0	0	0	0	0	0	0	0	0	1	1	PSN29609.1	0	1	1	0	0	0	0	0	1	1
PSN29610.1	0	0	0	0	0	0	0	0	0	0	0	0	PSN29610.1	0	0	0	0	0	0	0	0	0	0	0	0	PSN29610.1	0	0	0	0	0	0	0	0	0	0	0	0	PSN29610.1	0	0	0	0	0	0	0	0	0	0
PSN29611.1	0	0	0	0	0	0	0	0	0	0	0	0	PSN29611.1	0	0	0	0	0	0	0	0	0	0	0	0	PSN29611.1	0	0	0	0	0	0	1	0	0	0	0	0	PSN29611.1	0	0	0	0	0	0	0	0	0	0
PSN29612.1	2	1	2	0	0	0	3	1	0	1	4	0	PSN29612.1	0	0	0	0	3	0	0	0	0	1	4	0	PSN29612.1	1	1	1	1	2	1	2	1	0	0	2	2	PSN29612.1	3	5	6	2	1	0	6	5	1	2
PSN29613.1	29	8	3	3	19	4	0	4	1	66	19	8	PSN29613.1	23	53	66	1	6	0	8	41	13	66	200	368	PSN29613.1	4	2	9	2	2	1	2	0	0	1	5	1	PSN29613.1	100	99	57	6	14	11	64	168	35	131
PSN29614.1	0	0	0	0	0	0	0	0	0	0	0	0	PSN29614.1	0	0	0	0	0	0	0	0	0	0	0	0	PSN29614.1	0	0	0	0	0	0	0	0	0	0	0	0	PSN29614.1	0	0	0	0	0	0	0	0	0	0
PSN29615.1	0	0	0	0	0	0	0	0	0	0	0	0	PSN29615.1	0	0	0	2	0	0	0	0	0	0	0	0	PSN29615.1	0	1	1	0	1	0	0	0	0	0	0	0	PSN29615.1	19	33	94	136	19	36	106	71	46	18
PSN29617.1	1	0	0	0	0	10	0	0	0	0	0	2	PSN29617.1	1	0	0	0	2	0	1	0	0	0	1	0	PSN29617.1	0	1	0	0	0	1	3	0	0	0	2	0	PSN29617.1	0	0	0	1	0	1	0	0	1	0
PSN29618.1	0	0	0	0	1	0	0	0	0	2	2	0	PSN29618.1	0	0	0	0	0	0	0	0	0	2	0	0	PSN29618.1	1	0	0	0	0	0	0	0	0	0	0	1	PSN29618.1	0	0	0	0	0	0	0	0	0	0
PSN29619.1	26	13	46	27	47	18	10	1	6	22	45	22	PSN29619.1	6	11	39	20	95	6	49	23	15	22	8	34	PSN29619.1	0	18	0	66	162	31	5	20	2	4	37	1	PSN29619.1	47	55	17	3	10	34	76	95	20	20
PSN29620.1	0	0	0	0	0	0	0	0	0	0	0	0	PSN29620.1	0	0	0	0	0	0	0	0	0	0	0	0	PSN29620.1	1	0	0	0	0	0	0	0	0	0	0	0	PSN29620.1	0	0	0	0	0	0	0	0	0	0
PSN29621.1	1	0	0	1	0	0	0	1	0	0	1	0	PSN29621.1	0	4	0	4	0	0	2	1	2	0	1	8	PSN29621.1	1	3	0	2	1	3	0	0	1	1	3	1	PSN29621.1	0	0	1	2	0	0	1	3	0	0
PSN29622.1	6	6	4	8	6	0	8	5	3	15	19	5	PSN29622.1	6	1	12	10	3	0	28	3	2	15	28	52	PSN29622.1	5	3	10	1	1	2	11	0	1	4	6	2	PSN29622.1	16	33	17	17	3	7	18	32	15	18
PSN29625.1	8	0	2	2	3	0	1	1	1	2	0	1	PSN29625.1	0	1	3	1	0	2	2	0	0	2	2	7	PSN29625.1	1	0	2	0	1	1	0	0	1	0	7	1	PSN29625.1	3	5	4	1	0	3	5	6	5	4
PSN29628.1	0	0	0	0	0	0	0	0	0	0	0	0	PSN29628.1	0	0	0	0	0	0	0	0	0	0	0	0	PSN29628.1	0	0	0	0	0	0	0	0	0	0	0	0	PSN29628.1	0	0	0	0	0	0	0	0	0	0
PSN29629.1	0	0	0	0	0	0	0	0	0	0	0	0	PSN29629.1	0	0	0	2	0	0	0	0	0	0	0	0	PSN29629.1	0	0	0	0	0	0	0	0	0	0	0	0	PSN29629.1	0	0	0	0	0	0	0	0	0	0
PSN29630.1	1	0	0	0	0	0	0	0	0	0	0	0	PSN29630.1	0	0	0	0	0	0	0	0	0	0	0	0	PSN29630.1	0	0	0	0	0	0	0	0	0	0	0	0	PSN29630.1	0	0	0	0	0	0	0	1	0	0
PSN29631.1	0	0	0	0	0	0	0	0	0	0	0	0	PSN29631.1	0	0	0	0	0	0	0	0	0	0	0	0	PSN29631.1	0	0	0	0	0	0	0	0	0	0	0	0	PSN29631.1	0	0	0	0	0	0	0	0	0	0
PSN29632.1	0	0	0	0	0	0	0	0	0	0	1	0	PSN29632.1	0	0	0	0	0	0	0	0	0	0	0	0	PSN29632.1	0	0	0	0	0	0	0	0	0	0	0	0	PSN29632.1	0	0	0	0	0	0	0	0	0	0
PSN29633.1	1	0	0	0	0	0	1	1	0	0	0	0	PSN29633.1	0	0	0	0	0	0	0	0	0	0	0	3	PSN29633.1	0	1	0	0	1	0	0	0	1	0	0	0	PSN29633.1	0	1	0	0	0	0	0	0	0	0
PSN29634.1	0	0	0	0	0	0	0	0	0	0	0	0	PSN29634.1	0	0	0	0	0	0	0	0	0	0	0	0	PSN29634.1	0	0	0	0	0	0	0	0	0	0	0	0	PSN29634.1	0	0	0	0	0	0	0	0	0	0
PSN29635.1	0	0	0	0	0	0	0	0	0	0	0	0	PSN29635.1	0	0	0	0	0	0	0	0	0	0	0	0	PSN29635.1	0	0	0	0	0	0	0	0	0	0	0	0	PSN29635.1	0	0	0	0	0	0	0	0	0	0
PSN29636.1	0	0	0	0	0	0	0	0	0	0	0	0	PSN29636.1	0	0	0	0	0	0	0	0	0	0	0	0	PSN29636.1	0	0	0	0	0	0	0	0	0	0	0	0	PSN29636.1	0	0	0	0	0	0	0	0	0	0
PSN29637.1	0	0	0	0	0	0	0	0	0	0	0	0	PSN29637.1	0	0	0	0	0	0	0	0	0	0	0	0	PSN29637.1	0	0	0	0	0	0	0	0	0	0	0	0	PSN29637.1	0	0	0	0	0	0	0	0	0	0
PSN29638.1	0	0	0	0	0	0	0	0	0	0	2	0	PSN29638.1	0	0	1	0	0	0	0	1	0	0	1	1	PSN29638.1	0	0	0	0	0	0	0	0	0	0	0	0	PSN29638.1	0	0	0	1	0	2	0	0	0	0
PSN29639.1	0	0	0	0	0	0	0	0	0	0	1	0	PSN29639.1	0	0	0	0	0	0	1	0	0	0	0	0	PSN29639.1	0	0	0	0	2	0	1	0	0	0	0	0	PSN29639.1	0	0	1	0	0	0	0	1	0	0
PSN29640.1	0	0	0	0	0	0	0	0	0	1	0	0	PSN29640.1	0	0	0	0	0	0	0	0	0	1	0	0	PSN29640.1	0	1	2	0	0	0	1	0	0	1	0	0	PSN29640.1	0	1	0	4	0	1	2	2	0	2
PSN29641.1	0	1	0	0	0	0	0	0	0	0	0	0	PSN29641.1	0	0	0	0	0	0	0	0	0	0	0	0	PSN29641.1	0	0	0	0	0	0	0	0	0	0	0	0	PSN29641.1	0	0	0	0	0	0	0	0	0	0
PSN29642.1	4	1	0	7	0	0	6	1	5	1	1	2	PSN29642.1	1	0	0	2	2	0	7	4	1	1	4	10	PSN29642.1	6	2	6	1	5	2	16	0	1	5	9	2	PSN29642.1	4	1	4	3	6	4	27	9	9	7
PSN29643.1	11	6	15	6	5	0	1	10	0	3	7	11	PSN29643.1	12	21	38	82	89	25	161	53	32	3	31	51	PSN29643.1	0	3	3	2	31	13	15	5	1	1	18	0	PSN29643.1	41	30	31	23	13	32	32	33	18	24
PSN29649.1	0	0	0	0	0	0	0	0	0	0	0	0	PSN29649.1	0	0	0	0	0	0	2	0	0	0	0	0	PSN29649.1	0	0	0	0	0	0	0	0	0	0	0	0	PSN29649.1	0	0	0	0	0	0	0	0	0	0
PSN29650.1	3	1	2	1	0	0	1	0	0	0	2	3	PSN29650.1	0	1	2	0	0	0	2	0	0	0	0	0	PSN29650.1	0	0	1	1	3	1	1	0	0	1	5	1	PSN29650.1	0	1	0	0	1	2	0	0	0	8
PSN29652.1	34	14	36	70	50	14	24	13	24	20	27	25	PSN29652.1	8	11	10	3	2	0	11	3	6	20	2	5	PSN29652.1	15	23	13	71	79	42	31	5	17	11	157	43	PSN29652.1	22	13	17	8	4	2	8	7	5	33
PSN29653.1	6	1	0	0	1	0	3	0	0	5	0	0	PSN29653.1	0	1	1	0	2	0	0	0	0	5	4	3	PSN29653.1	1	0	1	0	1	1	3	0	1	4	0	1	PSN29653.1	1	6	6	3	0	6	3	4	4	1
PSN29656.1	1	2	0	1	1	0	0	0	2	0	2	2	PSN29656.1	1	0	0	3	6	0	3	1	0	0	2	1	PSN29656.1	1	0	1	0	1	0	3	0	0	0	0	1	PSN29656.1	3	3	3	5	3	8	4	9	6	3
PSN29657.1	0	0	0	0	0	0	0	0	0	0	0	0	PSN29657.1	0	0	0	0	0	0	0	0	0	0	0	0	PSN29657.1	0	0	0	0	0	0	0	0	0	0	0	0	PSN29657.1	0	0	0	0	0	0	0	0	0	0
PSN29658.1	2	0	0	2	0	0	2	0	0	0	1	1	PSN29658.1	0	0	3	0	5	0	1	0	0	0	0	0	PSN29658.1	0	0	1	1	2	2	1	0	0	0	2	1	PSN29658.1	0	3	0	3	0	0	0	0	0	0
PSN29659.1	0	0	0	0	0	0	0	0	0	0	0	0	PSN29659.1	0	0	0	0	0	0	0	0	0	0	0	0	PSN29659.1	0	0	0	0	0	0	0	0	0	0	0	0	PSN29659.1	0	0	0	1	0	0	0	0	0	0
PSN29660.1	15	3	15	7	6	3	3	6	8	4	8	10	PSN29660.1	0	0	4	0	8	0	7	0	0	4	6	1	PSN29660.1	12	5	15	10	31	7	28	2	5	9	21	12	PSN29660.1	0	0	2	0	1	1	3	1	0	1
PSN29661.1	0	1	0	0	0	0	1	0	0	2	0	0	PSN29661.1	0	1	0	0	1	0	1	0	0	2	3	2	PSN29661.1	0	2	0	0	0	0	0	0	0	0	0	0	PSN29661.1	0	1	0	0	0	0	0	0	0	0
PSN29662.1	42	2	1	7	24	38	4	0	1	10	4	8	PSN29662.1	8	10	11	26	3	1	13	1	1	10	243	281	PSN29662.1	0	1	0	0	2	0	1	0	1	0	0	0	PSN29662.1	13	15	39	7	2	11	24	20	10	80
PSN29663.1	1	2	1	4	2	0	0	3	0	3	11	1	PSN29663.1	4	1	5	0	2	0	28	4	1	3	7	14	PSN29663.1	6	8	3	4	7	2	2	0	1	6	8	8	PSN29663.1	12	15	7	1	0	11	10	13	5	13
PSN29664.1	84	40	61	69	39	42	35	47	52	78	79	52	PSN29664.1	10	19	34	34	76	11	76	28	28	78	42	58	PSN29664.1	12	22	10	11	42	11	33	7	4	9	23	10	PSN29664.1	22	40	34	28	5	21	33	91	27	14
PSN29665.1	0	0	0	0	0	0	0	0	0	0	0	0	PSN29665.1	0	0	0	0	0	0	0	0	0	0	0	0	PSN29665.1	0	0	0	0	0	0	0	0	0	0	0	0	PSN29665.1	0	0	0	0	0	0	0	0	0	0
PSN29666.1	0	0	0	0	0	0	0	0	0	0	0	0	PSN29666.1	0	0	1	0	3	0	3	0	0	0	2	3	PSN29666.1	0	0	1	0	0	0	1	0	0	0	0	0	PSN29666.1	0	0	0	0	0	0	0	0	0	0
PSN29667.1	7	0	1	1	3	0	4	1	1	14	8	2	PSN29667.1	3	2	5	8	0	3	0	3	5	14	37	44	PSN29667.1	0	1	6	0	1	1	15	1	3	1	6	2	PSN29667.1	36	38	20	14	23	16	45	72	12	59
PSN29668.1	0	0	0	0	0	0	0	0	0	0	0	0	PSN29668.1	0	0	0	0	0	0	0	0	0	0	0	0	PSN29668.1	0	0	0	0	0	0	0	0	0	0	0	0	PSN29668.1	0	0	0	0	0	0	0	0	0	0
PSN29669.1	0	1	5	0	3	0	1	1	0	1	0	0	PSN29669.1	1	2	5	4	8	1	10	6	2	1	1	1	PSN29669.1	0	0	1	0	0	0	0	0	0	0	0	1	PSN29669.1	6	4	6	1	2	3	0	1	3	2
PSN29671.1	0	0	0	0	0	0	0	0	0	0	0	0	PSN29671.1	0	0	0	0	0	0	0	0	0	0	0	0	PSN29671.1	0	0	0	0	0	0	0	0	0	0	0	0	PSN29671.1	0	0	0	0	0	0	0	0	0	0
PSN29672.1	0	0	0	0	0	0	0	0	0	0	0	0	PSN29672.1	0	0	0	0	0	0	0	0	0	0	0	0	PSN29672.1	0	0	0	0	0	0	0	0	0	0	0	0	PSN29672.1	0	0	0	0	0	0	0	0	0	1
PSN29673.1	0	0	0	0	0	0	0	0	0	0	0	0	PSN29673.1	0	0	0	0	0	0	1	0	0	0	0	3	PSN29673.1	0	0	1	0	0	0	0	0	0	0	0	0	PSN29673.1	1	0	0	0	0	0	2	0	0	1
PSN29674.1	22	13	9	9	28	38	1	4	1	14	20	22	PSN29674.1	31	40	87	29	64	5	164	48	15	14	46	39	PSN29674.1	2	0	0	1	4	1	1	1	0	2	7	2	PSN29674.1	102	97	39	14	13	37	34	41	18	37
PSN29675.1	1	1	0	0	0	1	1	0	0	0	0	0	PSN29675.1	0	0	0	0	1	0	0	0	0	0	0	0	PSN29675.1	0	1	0	2	0	0	1	0	0	0	0	0	PSN29675.1	0	0	0	0	0	0	0	0	1	0
PSN29676.1	10	6	4	7	5	0	10	3	3	16	8	13	PSN29676.1	1	11	7	19	6	1	12	4	2	16	24	34	PSN29676.1	1	1	7	0	2	0	4	2	0	3	11	5	PSN29676.1	26	34	41	28	10	23	31	34	13	36
PSN29677.1	32	7	9	16	11	0	11	9	5	18	24	12	PSN29677.1	3	8	16	2	10	0	19	6	6	18	20	28	PSN29677.1	1	11	5	1	1	4	16	1	0	3	6	6	PSN29677.1	30	29	21	18	10	14	30	34	20	40
PSN29678.1	249	81	90	119	206	148	83	73	131	109	171	168	PSN29678.1	204	398	830	479	743	92	1168	365	109	109	746	892	PSN29678.1	68	104	196	71	101	38	82	21	11	42	158	99	PSN29678.1	571	741	542	757	212	575	679	844	409	373
PSN29679.1	10	5	5	4	5	0	2	2	2	4	6	7	PSN29679.1	13	10	16	12	23	1	28	8	4	4	40	55	PSN29679.1	3	4	4	2	12	1	3	1	3	2	11	5	PSN29679.1	34	24	35	20	9	11	28	13	12	22
PSN29680.1	0	0	0	0	0	0	0	0	0	0	0	0	PSN29680.1	0	0	0	0	0	0	0	0	0	0	0	0	PSN29680.1	0	0	0	0	0	0	0	0	0	0	0	0	PSN29680.1	0	0	0	0	0	0	0	0	0	0
PSN29681.1	0	0	0	0	0	0	0	0	0	0	0	0	PSN29681.1	0	0	0	1	0	0	0	0	0	0	0	0	PSN29681.1	0	3	1	0	0	0	1	0	0	1	2	0	PSN29681.1	0	0	1	0	0	0	0	0	0	0
PSN29682.1	0	0	0	0	0	0	0	0	0	0	0	0	PSN29682.1	0	0	0	0	0	0	0	0	0	0	0	0	PSN29682.1	0	0	0	0	0	0	0	0	0	0	0	0	PSN29682.1	0	0	0	0	0	0	0	0	0	0
PSN29683.1	0	0	0	0	0	0	1	0	0	0	1	0	PSN29683.1	0	0	0	0	2	0	0	0	0	0	0	0	PSN29683.1	0	0	0	0	0	0	0	0	0	0	0	0	PSN29683.1	0	0	0	1	1	0	0	0	1	0
PSN29684.1	0	0	0	0	0	0	0	0	0	0	0	0	PSN29684.1	0	0	0	0	0	0	0	0	0	0	0	0	PSN29684.1	0	0	0	0	0	0	0	0	0	0	0	0	PSN29684.1	0	0	0	0	0	0	0	0	0	0
PSN29685.1	2	1	3	3	2	0	0	0	1	1	0	1	PSN29685.1	0	0	4	9	7	2	17	2	1	1	8	1	PSN29685.1	1	4	9	0	1	1	5	0	1	3	9	1	PSN29685.1	34	56	17	12	5	12	48	7	8	38
PSN29686.1	2	0	2	4	5	0	2	4	12	4	8	3	PSN29686.1	0	0	0	0	1	0	2	0	0	4	0	0	PSN29686.1	43	9	25	5	2	9	13	2	5	8	33	21	PSN29686.1	3	17	6	1	9	3	27	0	10	6
PSN29687.1	0	0	0	0	0	0	0	0	0	0	0	0	PSN29687.1	1	0	0	0	0	0	0	0	0	0	0	0	PSN29687.1	0	0	0	0	0	2	0	0	0	0	0	0	PSN29687.1	0	0	0	0	0	1	0	0	0	1
PSN29688.1	0	0	0	0	0	0	0	0	0	0	0	0	PSN29688.1	0	0	0	0	0	0	0	0	0	0	0	0	PSN29688.1	0	0	0	0	0	0	0	0	1	0	0	0	PSN29688.1	0	0	0	0	0	0	0	0	0	0
PSN29689.1	1	0	0	0	0	6	0	0	0	0	0	0	PSN29689.1	0	0	0	0	0	0	2	0	1	0	0	0	PSN29689.1	0	0	0	0	0	0	0	0	1	0	0	0	PSN29689.1	0	0	0	0	0	0	0	7	0	0
PSN29690.1	20	13	24	4	16	0	16	10	24	72	57	33	PSN29690.1	5	6	4	9	4	1	18	14	8	72	40	67	PSN29690.1	23	57	20	51	30	43	45	1	15	6	80	33	PSN29690.1	17	28	17	6	3	6	12	12	6	27
PSN29692.1	5	5	1	5	4	0	2	3	4	6	7	5	PSN29692.1	0	2	5	0	0	0	3	0	0	6	0	4	PSN29692.1	0	0	1	1	0	0	0	0	1	2	0	1	PSN29692.1	0	2	0	0	0	0	0	2	0	2
PSN29694.1	4	0	0	0	2	0	1	0	3	0	1	0	PSN29694.1	0	3	4	1	0	0	3	5	0	0	0	2	PSN29694.1	0	0	4	1	0	0	0	0	0	0	4	0	PSN29694.1	4	2	4	5	0	4	11	2	2	4
PSN29696.1	0	0	0	0	0	0	0	0	0	0	0	0	PSN29696.1	0	0	0	0	2	0	0	0	0	0	0	0	PSN29696.1	0	0	0	0	0	0	0	0	0	0	0	0	PSN29696.1	0	1	0	0	0	0	0	0	0	0
PSN29697.1	0	0	0	0	0	0	0	0	0	0	0	0	PSN29697.1	0	0	0	0	0	0	0	0	0	0	0	0	PSN29697.1	0	0	0	0	0	0	0	0	0	0	0	0	PSN29697.1	0	0	0	0	0	0	0	0	0	0
PSN29698.1	1	0	0	0	2	0	0	0	2	0	1	1	PSN29698.1	0	0	1	1	4	0	4	0	0	0	3	1	PSN29698.1	0	0	0	3	1	0	0	0	1	0	0	0	PSN29698.1	4	4	3	0	1	6	7	3	0	1
PSN29699.1	4	1	2	5	4	0	1	11	6	3	12	7	PSN29699.1	1	1	6	8	21	3	54	33	64	3	2	10	PSN29699.1	22	24	33	49	33	28	9	14	7	14	8	18	PSN29699.1	2	2	7	3	0	1	0	4	4	0
PSN29702.1	1	1	0	1	0	0	1	0	1	2	1	1	PSN29702.1	0	0	1	0	0	0	4	0	0	2	2	0	PSN29702.1	0	0	3	0	1	0	2	0	0	1	3	2	PSN29702.1	1	6	1	3	0	3	0	6	0	0
PSN29703.1	1	1	5	1	3	0	0	3	0	5	2	2	PSN29703.1	2	0	0	0	1	1	1	0	2	5	5	4	PSN29703.1	0	2	2	3	1	1	3	0	1	3	2	1	PSN29703.1	5	2	2	3	1	0	2	5	1	0
PSN29704.1	8	3	5	3	9	0	1	0	2	6	9	3	PSN29704.1	0	2	3	1	3	1	5	3	2	6	8	13	PSN29704.1	2	6	0	2	5	2	5	0	0	1	2	3	PSN29704.1	8	5	4	6	0	2	4	5	3	3
PSN29705.1	8	1	2	3	1	1	1	1	6	1	4	1	PSN29705.1	1	0	0	0	2	0	0	0	0	1	0	1	PSN29705.1	3	5	6	3	9	6	3	1	1	4	7	2	PSN29705.1	1	0	0	1	0	1	0	0	0	1
PSN29706.1	198	61	156	96	107	96	41	58	50	88	159	91	PSN29706.1	90	159	320	231	308	86	334	143	85	88	682	938	PSN29706.1	45	80	106	89	117	62	113	34	25	64	191	57	PSN29706.1	276	368	267	265	102	248	296	489	202	293
PSN29707.1	415	144	260	318	297	382	192	228	303	155	323	240	PSN29707.1	142	361	254	565	292	275	659	422	689	155	412	420	PSN29707.1	660	369	510	572	500	342	447	84	154	318	455	441	PSN29707.1	126	153	105	253	45	168	147	239	133	82
PSN29708.1	0	0	0	0	0	0	0	0	0	0	0	0	PSN29708.1	0	0	0	0	0	0	0	0	0	0	0	0	PSN29708.1	0	0	0	0	0	0	0	0	0	0	0	0	PSN29708.1	0	0	0	0	0	0	0	0	0	0
PSN29711.1	9	3	0	4	6	0	3	1	2	4	1	4	PSN29711.1	0	1	4	0	2	0	6	1	1	4	3	3	PSN29711.1	1	1	3	0	4	3	4	0	3	1	3	5	PSN29711.1	4	3	0	2	0	5	2	8	1	1
PSN29712.1	0	0	0	0	0	0	0	0	0	0	0	0	PSN29712.1	0	0	0	0	0	0	0	0	0	0	0	0	PSN29712.1	0	0	0	0	0	0	0	0	0	0	0	0	PSN29712.1	0	0	0	0	0	0	0	0	0	0
PSN29713.1	1	0	1	0	0	0	0	2	1	0	0	1	PSN29713.1	0	2	4	4	0	0	3	1	0	0	0	2	PSN29713.1	0	1	2	2	0	0	0	0	0	1	1	0	PSN29713.1	1	0	0	1	0	2	0	3	1	2
PSN29714.1	0	0	0	0	1	0	0	0	0	0	0	0	PSN29714.1	0	0	0	0	0	0	0	0	0	0	0	0	PSN29714.1	0	0	0	0	0	0	0	0	0	0	0	0	PSN29714.1	0	0	0	0	0	0	0	0	0	0
PSN29715.1	0	0	0	0	1	0	0	0	0	2	1	0	PSN29715.1	0	2	1	0	1	2	1	1	0	2	0	3	PSN29715.1	0	0	1	0	3	0	1	1	0	0	2	1	PSN29715.1	1	5	1	1	1	2	1	1	0	3
PSN29716.1	0	0	0	0	0	0	0	0	0	0	0	0	PSN29716.1	0	0	0	0	0	0	0	0	0	0	0	0	PSN29716.1	0	0	0	0	0	0	0	0	0	0	0	0	PSN29716.1	0	0	0	0	0	0	0	0	0	0
PSN29717.1	0	0	1	0	0	0	0	0	1	0	0	1	PSN29717.1	0	0	0	0	0	0	0	0	0	0	0	0	PSN29717.1	0	0	0	0	0	0	0	0	0	0	0	0	PSN29717.1	0	0	0	1	0	0	0	1	0	0
PSN29718.1	0	0	0	0	0	0	0	0	0	0	0	0	PSN29718.1	0	0	0	0	0	0	0	0	0	0	0	0	PSN29718.1	0	0	0	0	0	0	0	0	0	0	0	0	PSN29718.1	0	0	0	0	0	0	0	0	0	0
PSN29720.1	0	0	0	0	0	0	0	0	0	0	0	0	PSN29720.1	0	0	0	0	0	0	0	0	0	0	0	0	PSN29720.1	0	0	0	0	0	0	0	0	0	0	0	0	PSN29720.1	0	0	0	0	0	0	0	0	0	0
PSN29722.1	13	5	3	3	5	0	3	3	3	5	8	5	PSN29722.1	0	0	4	4	8	0	2	0	0	5	21	39	PSN29722.1	0	0	0	0	0	0	0	0	0	0	0	0	PSN29722.1	36	44	11	6	8	5	3	7	8	11
PSN29723.1	0	0	0	0	0	0	0	0	0	0	0	0	PSN29723.1	0	0	0	0	0	0	0	0	0	0	0	0	PSN29723.1	0	0	0	0	0	0	0	0	0	0	0	0	PSN29723.1	2	1	1	2	0	0	4	2	2	0
PSN29724.1	3	2	5	0	1	0	3	5	3	8	7	6	PSN29724.1	1	1	2	0	1	0	1	0	0	8	12	12	PSN29724.1	0	2	0	0	0	0	2	0	0	0	3	0	PSN29724.1	4	2	0	2	0	1	8	1	1	5
PSN29725.1	7	4	1	7	8	24	6	7	4	6	7	6	PSN29725.1	0	0	1	4	1	0	9	0	5	6	8	11	PSN29725.1	1	5	0	0	2	1	2	0	0	3	3	1	PSN29725.1	10	28	19	8	7	11	4	4	5	4
PSN29726.1	0	0	0	0	0	0	0	0	0	0	0	0	PSN29726.1	0	0	0	0	0	0	0	0	0	0	0	0	PSN29726.1	0	0	0	0	0	0	0	0	0	0	0	0	PSN29726.1	0	0	0	0	0	0	0	0	0	0
PSN29728.1	2	0	0	0	0	0	1	0	0	0	0	0	PSN29728.1	0	0	0	0	2	1	3	2	0	0	0	1	PSN29728.1	0	0	0	0	3	0	0	0	0	0	1	0	PSN29728.1	0	0	0	0	0	0	0	0	0	0
PSN29729.1	1	0	0	0	0	0	0	0	1	1	1	0	PSN29729.1	0	0	1	1	0	0	0	0	0	1	6	4	PSN29729.1	0	0	0	0	0	0	0	0	0	0	0	0	PSN29729.1	0	2	4	0	0	5	1	2	0	5
PSN29730.1	2	6	6	1	5	1	6	6	5	1	12	3	PSN29730.1	1	1	1	0	0	0	0	0	3	1	5	2	PSN29730.1	2	2	1	1	1	2	0	0	0	2	1	1	PSN29730.1	1	3	4	4	0	3	0	3	1	3
PSN29731.1	0	0	0	0	0	0	0	0	0	0	0	0	PSN29731.1	0	0	0	0	0	0	0	0	0	0	0	0	PSN29731.1	0	0	0	0	0	0	1	0	0	0	1	0	PSN29731.1	0	0	0	0	0	0	0	0	0	0
PSN29732.1	77	38	58	43	43	32	10	23	17	41	70	29	PSN29732.1	54	130	279	190	161	26	159	48	4	41	196	207	PSN29732.1	23	46	213	18	42	10	39	30	29	17	141	15	PSN29732.1	425	503	424	466	169	479	567	984	319	407
PSN29734.1	0	0	0	0	0	0	0	0	0	0	0	0	PSN29734.1	0	0	0	0	0	0	0	0	0	0	0	0	PSN29734.1	0	0	0	0	0	0	0	0	0	0	0	0	PSN29734.1	0	0	0	1	0	0	0	0	0	0
PSN29735.1	0	0	0	0	0	0	0	0	0	0	0	0	PSN29735.1	0	0	0	0	0	0	0	0	0	0	0	0	PSN29735.1	0	0	0	0	0	0	0	0	0	0	1	0	PSN29735.1	0	0	0	0	0	0	0	0	0	0
PSN29736.1	0	0	0	0	0	0	0	0	0	0	0	0	PSN29736.1	0	1	0	0	0	0	0	0	0	0	1	0	PSN29736.1	0	0	0	0	0	0	0	0	0	0	0	0	PSN29736.1	0	1	0	0	0	0	0	0	0	0
PSN29737.1	0	0	0	0	0	0	0	0	0	1	0	0	PSN29737.1	1	6	2	0	1	0	4	0	0	1	2	3	PSN29737.1	0	0	0	0	0	0	0	0	0	0	0	0	PSN29737.1	1	13	1	0	0	1	2	1	0	0
PSN29738.1	1	0	0	0	0	0	0	0	0	0	0	0	PSN29738.1	0	0	0	0	0	0	0	0	0	0	0	0	PSN29738.1	0	0	0	0	0	0	0	0	0	0	0	0	PSN29738.1	0	0	1	0	0	0	1	0	0	0
PSN29739.1	0	0	0	0	0	0	0	0	0	0	0	0	PSN29739.1	0	0	0	0	0	0	0	0	0	0	0	0	PSN29739.1	0	0	0	0	0	0	0	0	0	0	0	0	PSN29739.1	0	0	0	0	0	0	0	0	0	0
PSN29740.1	0	0	0	0	0	0	0	0	0	0	0	0	PSN29740.1	0	0	0	0	0	0	0	0	0	0	0	0	PSN29740.1	0	0	0	0	0	0	0	0	0	0	0	0	PSN29740.1	0	0	0	0	0	0	0	0	0	0
PSN29741.1	0	0	0	0	1	0	0	0	0	1	0	0	PSN29741.1	0	0	0	0	1	0	1	2	0	1	0	0	PSN29741.1	0	0	0	0	0	0	0	0	0	0	0	0	PSN29741.1	0	0	0	0	0	0	0	0	0	0
PSN29742.1	0	0	0	0	0	0	0	0	1	0	0	0	PSN29742.1	0	0	0	0	1	0	2	1	0	0	0	0	PSN29742.1	0	0	0	0	0	0	0	0	0	0	0	0	PSN29742.1	0	0	0	0	0	0	0	0	0	0
PSN29745.1	0	0	0	0	0	0	0	0	0	0	0	0	PSN29745.1	0	0	0	0	0	0	0	0	0	0	0	0	PSN29745.1	0	1	0	0	0	0	0	0	0	0	0	0	PSN29745.1	0	0	0	0	0	0	0	0	0	0
PSN29746.1	0	0	0	0	0	0	0	0	0	0	0	0	PSN29746.1	0	0	0	1	3	0	0	0	0	0	0	0	PSN29746.1	0	0	2	0	0	0	0	0	0	0	0	0	PSN29746.1	0	0	0	0	0	0	0	0	0	0
PSN29749.1	51	15	26	40	36	9	61	22	23	73	43	80	PSN29749.1	4	8	19	5	5	1	17	0	3	73	15	85	PSN29749.1	22	21	15	13	2	11	4	0	12	3	59	34	PSN29749.1	23	43	5	1	22	36	93	76	36	18
PSN29750.1	20	5	8	14	10	0	10	10	15	9	14	6	PSN29750.1	4	5	7	8	5	1	20	7	2	9	11	20	PSN29750.1	22	22	25	30	39	14	33	4	6	18	60	21	PSN29750.1	16	29	18	47	11	13	34	13	13	32
PSN29751.1	0	0	0	0	0	0	0	0	0	0	0	0	PSN29751.1	0	0	0	0	0	0	0	0	0	0	0	0	PSN29751.1	0	0	0	0	0	0	0	0	0	0	0	0	PSN29751.1	0	0	0	0	0	0	0	0	0	0
PSN29752.1	10	3	3	6	2	0	1	3	3	14	7	2	PSN29752.1	2	1	4	0	6	0	4	4	0	14	7	10	PSN29752.1	0	8	6	1	2	3	14	3	2	2	23	5	PSN29752.1	11	11	8	9	2	1	5	9	6	7
PSN29753.1	292	92	113	170	109	299	223	128	217	257	277	366	PSN29753.1	26	39	79	25	82	20	74	16	4	257	69	268	PSN29753.1	140	243	131	46	20	46	151	8	28	53	233	136	PSN29753.1	251	463	129	60	171	333	592	911	424	84
PSN29754.1	0	0	0	0	0	0	0	0	0	0	0	0	PSN29754.1	0	0	0	0	0	0	0	0	0	0	0	0	PSN29754.1	0	0	0	0	0	0	1	0	0	0	0	0	PSN29754.1	0	0	0	0	0	0	0	0	0	0
PSN29756.1	3	1	1	5	0	0	0	1	1	7	3	1	PSN29756.1	1	1	1	2	6	0	2	1	0	7	3	9	PSN29756.1	0	1	1	1	2	0	3	1	0	0	1	1	PSN29756.1	5	7	2	6	1	6	12	4	0	3
PSN29757.1	25	7	15	20	21	0	1	8	6	11	13	11	PSN29757.1	12	10	39	24	30	3	65	10	0	11	47	83	PSN29757.1	12	16	13	9	12	7	13	6	9	15	28	7	PSN29757.1	54	71	36	63	13	46	33	30	22	48
PSN29758.1	0	0	0	1	1	0	3	1	0	1	0	0	PSN29758.1	0	0	2	1	0	0	1	0	0	1	0	1	PSN29758.1	0	1	1	1	1	2	1	0	0	1	1	0	PSN29758.1	0	0	0	0	0	1	0	0	0	0
PSN29760.1	27	17	12	20	18	45	8	16	10	9	14	14	PSN29760.1	5	7	26	11	17	6	27	3	3	9	24	45	PSN29760.1	9	7	20	13	19	14	19	3	5	9	56	9	PSN29760.1	18	27	12	46	10	22	16	6	13	9
PSN29761.1	11	0	1	2	0	0	2	1	0	2	3	0	PSN29761.1	0	2	0	0	1	0	1	1	0	2	11	48	PSN29761.1	0	0	0	2	0	1	0	0	0	0	0	0	PSN29761.1	5	17	28	22	9	11	41	10	6	17
PSN29762.1	43	19	29	34	30	4	9	16	28	25	46	22	PSN29762.1	5	22	73	32	67	16	75	49	7	25	39	48	PSN29762.1	16	21	38	22	30	19	33	5	5	18	36	27	PSN29762.1	47	45	57	102	30	75	63	28	25	50
PSN29763.1	243	127	348	230	225	503	36	18	188	164	355	70	PSN29763.1	77	182	404	146	408	49	486	271	63	164	177	312	PSN29763.1	0	9	9	6	10	7	14	7	2	4	6	2	PSN29763.1	1377	1213	192	20	191	340	134	105	30	91
PSN29764.1	4	2	5	3	1	0	1	3	0	1	3	2	PSN29764.1	3	0	4	4	0	0	13	5	0	1	8	12	PSN29764.1	0	0	0	0	0	1	0	0	0	0	1	1	PSN29764.1	12	13	11	8	4	5	7	5	1	10
PSN29765.1	27	5	15	14	13	8	4	7	13	19	21	17	PSN29765.1	5	10	18	17	48	4	27	6	2	19	37	50	PSN29765.1	2	7	8	4	12	2	11	2	1	6	12	2	PSN29765.1	35	34	33	32	10	23	18	32	18	43
PSN29766.1	0	0	0	0	0	0	0	0	0	0	0	0	PSN29766.1	0	0	0	0	0	0	0	0	0	0	2	3	PSN29766.1	0	0	0	0	0	0	0	0	0	0	0	0	PSN29766.1	0	0	1	3	0	1	4	0	0	0
PSN29767.1	27	11	6	14	6	1	5	7	8	11	22	8	PSN29767.1	2	6	18	9	18	2	39	15	8	11	30	42	PSN29767.1	2	6	6	5	3	4	8	4	2	5	8	3	PSN29767.1	15	18	20	22	8	23	19	17	11	12
PSN29769.1	210	93	121	165	161	221	155	125	185	67	185	121	PSN29769.1	17	43	75	68	82	14	157	54	28	67	65	95	PSN29769.1	144	93	168	114	184	100	270	28	41	132	238	117	PSN29769.1	87	107	85	140	36	82	105	66	64	66
PSN29771.1	223	23	56	112	22	49	18	36	89	31	17	61	PSN29771.1	1	3	2	7	6	4	5	0	4	31	29	60	PSN29771.1	32	18	41	46	49	15	60	16	8	46	62	57	PSN29771.1	30	18	32	30	6	8	46	53	47	0
PSN29772.1	0	0	0	0	0	0	0	0	0	0	0	0	PSN29772.1	0	0	0	0	0	0	0	0	0	0	0	1	PSN29772.1	0	0	0	0	0	0	0	0	0	0	0	0	PSN29772.1	0	0	0	0	0	2	0	0	0	0
PSN29773.1	0	0	0	0	0	0	0	0	0	0	0	0	PSN29773.1	0	0	0	0	0	0	0	0	0	0	0	1	PSN29773.1	0	0	0	0	0	0	0	0	0	0	0	0	PSN29773.1	0	0	0	2	0	1	0	0	0	0
PSN29774.1	6	4	3	2	0	0	1	0	1	1	3	2	PSN29774.1	6	7	11	48	17	12	42	14	10	1	4	14	PSN29774.1	4	0	3	3	4	4	4	0	3	12	7	2	PSN29774.1	2	13	10	47	13	15	18	46	13	15
PSN29776.1	6	8	4	9	4	1	2	9	12	9	7	9	PSN29776.1	1	3	3	11	12	3	8	9	2	9	5	15	PSN29776.1	5	8	49	11	38	5	23	10	7	10	13	13	PSN29776.1	3	13	4	9	1	10	5	4	4	1
PSN29777.1	0	0	2	3	1	0	0	0	0	0	1	2	PSN29777.1	0	3	0	0	0	0	0	0	0	0	0	0	PSN29777.1	4	3	1	1	0	1	2	0	0	0	5	0	PSN29777.1	3	1	1	3	0	3	3	7	0	1
PSN29779.1	11	0	3	1	0	0	4	3	2	1	3	3	PSN29779.1	1	1	2	2	1	0	5	1	4	1	15	11	PSN29779.1	0	0	2	0	0	0	2	1	0	0	2	0	PSN29779.1	5	12	10	3	0	3	18	3	5	6
PSN29780.1	0	0	0	0	0	0	0	0	0	0	0	0	PSN29780.1	0	0	0	0	0	0	0	0	0	0	0	0	PSN29780.1	0	0	0	0	0	0	0	0	0	0	0	0	PSN29780.1	0	0	0	0	0	0	0	0	0	0
PSN29781.1	46	21	46	34	53	121	18	20	28	37	42	28	PSN29781.1	12	18	22	9	14	6	22	21	8	37	47	86	PSN29781.1	14	25	29	12	25	14	36	1	3	18	46	25	PSN29781.1	41	76	25	46	10	40	33	47	24	64
PSN29782.1	0	0	0	0	0	0	0	0	0	0	0	0	PSN29782.1	0	0	0	0	0	0	0	0	0	0	0	0	PSN29782.1	0	0	0	0	0	0	0	0	0	0	0	0	PSN29782.1	0	0	0	0	0	0	0	0	0	0
PSN29784.1	897	374	731	788	691	810	312	475	687	494	846	615	PSN29784.1	164	312	906	703	1727	309	1727	659	436	494	579	744	PSN29784.1	785	832	1715	732	1027	565	952	263	364	546	1225	823	PSN29784.1	221	459	442	802	137	472	504	390	356	183
PSN29785.1	0	0	0	0	0	0	0	0	0	0	0	0	PSN29785.1	0	0	0	0	0	0	0	0	0	0	0	0	PSN29785.1	0	0	0	0	0	0	0	0	0	0	0	0	PSN29785.1	0	0	0	0	0	0	0	0	0	0
PSN29787.1	2	0	0	0	1	0	0	1	2	1	2	1	PSN29787.1	0	0	3	0	0	0	0	0	0	1	1	2	PSN29787.1	0	0	0	2	2	1	1	0	0	0	2	0	PSN29787.1	4	7	0	1	1	0	0	1	1	4
PSN29788.1	19	6	8	13	10	0	8	9	11	6	18	14	PSN29788.1	0	2	5	3	4	0	10	1	0	6	7	12	PSN29788.1	11	11	16	9	22	15	14	2	7	11	13	14	PSN29788.1	9	3	3	7	1	5	6	6	4	9
PSN29789.1	393	241	351	488	482	79	197	258	702	197	558	346	PSN29789.1	156	299	632	1021	1931	393	2117	1158	1363	197	594	915	PSN29789.1	813	1020	1974	1358	1965	1453	1274	757	413	753	996	641	PSN29789.1	287	370	196	304	84	245	278	679	352	104
PSN29790.1	3	0	4	5	0	0	0	1	0	1	0	3	PSN29790.1	0	0	0	0	0	0	0	0	0	1	0	0	PSN29790.1	0	1	0	2	0	0	1	0	0	0	1	0	PSN29790.1	3	0	1	6	0	0	1	1	0	2
PSN29791.1	4	0	4	1	5	0	2	0	2	3	0	0	PSN29791.1	0	0	2	4	2	0	7	4	2	3	19	30	PSN29791.1	0	1	6	3	6	1	3	2	1	2	2	2	PSN29791.1	13	14	3	1	2	4	6	15	3	5
PSN29792.1	0	0	0	0	0	0	0	0	0	0	0	0	PSN29792.1	0	2	0	0	0	0	0	0	0	0	0	0	PSN29792.1	0	0	0	0	0	0	0	0	0	0	0	0	PSN29792.1	0	0	0	0	0	0	0	0	0	0
PSN29793.1	398	125	208	289	226	254	116	180	216	248	322	216	PSN29793.1	59	211	517	516	1231	209	720	232	146	248	203	354	PSN29793.1	179	348	393	192	312	290	391	87	115	168	415	214	PSN29793.1	466	658	439	573	202	815	545	400	374	280
PSN29794.1	19047	6183	13004	16839	14506	12567	6630	6443	7457	10537	14002	11885	PSN29794.1	1596	4242	8969	8142	16856	3498	5746	2867	665	10537	5276	8747	PSN29794.1	6678	19076	14262	5456	10185	8119	12001	3485	3760	5619	19829	8595	PSN29794.1	12473	16149	10049	17110	4189	15401	14222	14132	8563	4745
PSN29795.1	0	0	0	1	0	0	0	1	0	0	0	0	PSN29795.1	0	0	0	0	0	0	0	0	0	0	0	1	PSN29795.1	0	0	0	0	0	0	0	0	0	0	0	0	PSN29795.1	0	0	0	0	0	0	0	0	0	0
PSN29796.1	0	0	0	0	0	0	0	0	0	0	0	0	PSN29796.1	0	0	0	0	0	0	0	0	0	0	0	0	PSN29796.1	0	0	0	0	0	0	0	0	0	0	0	0	PSN29796.1	0	0	0	0	0	0	0	0	0	0
PSN29797.1	0	0	0	0	0	0	0	0	0	0	0	0	PSN29797.1	0	0	0	0	0	0	0	0	0	0	0	0	PSN29797.1	0	0	0	0	0	0	0	0	0	0	0	0	PSN29797.1	0	0	0	0	0	0	0	0	0	0
PSN29798.1	0	0	0	0	0	0	0	0	0	0	1	0	PSN29798.1	0	0	0	0	0	0	0	0	0	0	0	0	PSN29798.1	0	0	0	0	0	0	0	0	0	0	0	0	PSN29798.1	0	0	0	0	0	0	0	0	0	0
PSN29799.1	0	0	0	0	0	0	0	1	0	0	0	0	PSN29799.1	2	0	0	0	0	0	0	0	0	0	0	0	PSN29799.1	0	0	0	0	0	0	0	0	0	0	0	0	PSN29799.1	1	0	0	0	0	0	1	1	0	0
PSN29800.1	0	0	0	0	0	0	0	0	0	0	0	0	PSN29800.1	0	0	0	0	0	0	0	0	0	0	0	0	PSN29800.1	0	0	0	0	0	0	0	0	0	0	0	0	PSN29800.1	0	0	0	0	0	0	0	0	0	0
PSN29801.1	1	0	0	0	0	0	0	0	0	0	0	0	PSN29801.1	0	0	3	0	2	0	3	1	3	0	4	6	PSN29801.1	0	1	0	0	0	2	0	0	0	0	1	0	PSN29801.1	0	1	0	0	0	0	1	2	0	3
PSN29802.1	79	14	3	33	14	30	11	1	8	17	30	6	PSN29802.1	13	34	78	8	56	2	98	47	1	17	60	83	PSN29802.1	0	0	0	0	0	0	0	0	0	0	0	0	PSN29802.1	124	156	61	1	24	50	48	51	17	34
PSN29803.1	0	0	0	0	0	0	0	0	0	0	0	0	PSN29803.1	0	0	0	0	0	0	0	0	0	0	0	0	PSN29803.1	0	1	0	0	0	0	0	0	0	0	0	0	PSN29803.1	0	0	0	0	0	0	0	0	0	0
PSN29804.1	0	0	0	0	0	0	0	0	0	0	0	0	PSN29804.1	0	0	0	0	0	0	0	0	0	0	0	0	PSN29804.1	0	0	0	0	0	0	0	0	0	0	0	0	PSN29804.1	0	0	0	0	0	0	0	0	0	0
PSN29806.1	0	0	0	0	0	0	0	0	0	0	0	0	PSN29806.1	0	0	0	0	0	0	0	0	0	0	0	0	PSN29806.1	0	0	0	0	0	1	0	0	0	0	0	0	PSN29806.1	0	0	0	0	0	0	0	0	0	0
PSN29807.1	0	0	0	1	0	0	1	0	0	3	1	2	PSN29807.1	0	0	0	0	0	0	0	0	0	3	0	1	PSN29807.1	1	2	0	0	0	0	0	0	0	3	0	0	PSN29807.1	0	0	0	0	0	0	0	0	1	0
PSN29809.1	3	1	2	3	0	0	1	1	0	2	2	1	PSN29809.1	0	0	1	0	2	0	0	0	0	2	2	4	PSN29809.1	1	5	4	0	2	0	6	1	1	0	2	2	PSN29809.1	0	6	2	2	0	6	3	5	6	5
PSN29810.1	2	0	0	0	0	0	0	0	0	0	1	0	PSN29810.1	0	0	0	0	0	0	0	0	0	0	0	0	PSN29810.1	0	1	3	0	2	1	2	0	0	0	1	1	PSN29810.1	2	0	0	0	0	0	1	1	1	1
PSN29811.1	0	0	0	0	0	0	0	0	0	0	0	0	PSN29811.1	0	0	0	0	0	0	0	0	0	0	0	0	PSN29811.1	0	0	0	0	0	0	0	0	0	0	0	0	PSN29811.1	0	0	0	0	0	0	0	0	0	0
PSN29812.1	46	15	14	21	18	0	26	12	16	32	43	24	PSN29812.1	6	13	9	10	9	1	33	7	8	32	26	50	PSN29812.1	22	15	20	25	34	12	34	10	1	21	59	22	PSN29812.1	55	60	40	45	16	27	44	66	35	41
PSN29813.1	0	0	0	0	0	0	0	0	0	0	0	0	PSN29813.1	0	0	0	0	0	0	0	0	0	0	0	0	PSN29813.1	0	0	0	0	0	0	0	0	0	0	0	0	PSN29813.1	0	0	0	0	0	0	0	0	0	0
PSN29816.1	280	19	25	146	13	29	39	10	45	19	11	64	PSN29816.1	6	12	7	9	7	1	47	11	0	19	33	119	PSN29816.1	0	3	1	0	0	0	1	0	0	2	1	0	PSN29816.1	51	56	80	70	27	41	108	33	42	61
PSN29817.1	0	28	20	2	32	0	0	10	9	68	93	5	PSN29817.1	7	4	14	32	76	5	3	2	0	68	109	86	PSN29817.1	0	1	0	0	1	1	1	0	1	1	1	0	PSN29817.1	241	411	109	30	18	72	7	104	34	73
PSN29818.1	0	3	0	0	6	0	0	0	0	0	6	0	PSN29818.1	1	0	1	1	9	1	0	2	0	0	16	11	PSN29818.1	0	0	0	0	0	0	0	0	0	0	0	0	PSN29818.1	31	36	15	5	1	5	0	6	4	15
PSN29819.1	0	0	3	0	2	0	0	0	0	3	2	0	PSN29819.1	0	0	0	0	1	0	0	0	0	3	3	6	PSN29819.1	0	0	0	0	0	0	0	0	0	0	0	0	PSN29819.1	18	27	16	1	1	14	4	3	0	3
PSN29823.1	0	0	0	0	0	0	0	0	0	0	0	1	PSN29823.1	0	0	1	1	12	0	0	2	0	0	0	0	PSN29823.1	0	0	0	3	2	0	0	0	0	0	0	0	PSN29823.1	11	12	14	1	1	23	4	2	1	1
PSN29824.1	2	0	0	0	0	0	0	0	0	0	4	0	PSN29824.1	0	0	0	0	0	0	0	0	0	0	0	0	PSN29824.1	0	0	0	0	0	0	0	0	0	0	0	0	PSN29824.1	0	0	1	0	0	0	1	0	0	0
PSN29825.1	0	6	10	19	15	10	1	3	10	7	37	5	PSN29825.1	1	1	6	3	13	0	0	2	2	7	64	31	PSN29825.1	1	1	0	1	1	0	6	1	0	0	0	1	PSN29825.1	115	111	59	29	9	36	6	40	11	31
PSN29826.1	0	0	0	0	0	0	0	0	0	0	0	0	PSN29826.1	0	0	0	0	0	0	0	0	0	0	0	0	PSN29826.1	0	0	0	0	0	0	0	0	0	0	0	0	PSN29826.1	0	0	0	0	0	0	0	0	0	0
PSN29827.1	0	0	0	0	0	0	0	0	0	0	0	0	PSN29827.1	0	0	0	0	0	0	0	0	0	0	0	0	PSN29827.1	0	0	0	0	0	0	0	0	0	0	0	0	PSN29827.1	0	0	0	0	0	0	0	0	0	0
PSN29828.1	0	0	0	0	0	0	0	0	0	0	0	0	PSN29828.1	0	0	0	0	0	0	0	0	0	0	0	0	PSN29828.1	0	0	0	0	0	0	0	0	0	0	0	0	PSN29828.1	0	0	0	0	0	0	0	0	0	0
PSN29829.1	0	1	0	0	0	0	0	0	0	0	0	0	PSN29829.1	0	0	0	0	0	0	0	0	0	0	0	0	PSN29829.1	1	0	0	0	0	0	0	0	1	0	1	0	PSN29829.1	0	0	1	0	1	1	0	0	0	0
PSN29831.1	0	0	0	0	0	0	0	0	0	0	0	0	PSN29831.1	0	0	0	0	0	0	0	0	0	0	0	0	PSN29831.1	0	0	0	0	0	0	0	0	0	0	0	0	PSN29831.1	0	0	0	0	0	0	0	0	0	0
PSN29832.1	1	0	1	0	0	0	2	1	0	1	0	0	PSN29832.1	0	0	0	3	0	0	3	2	0	1	0	0	PSN29832.1	0	0	0	0	1	0	0	0	0	0	0	0	PSN29832.1	4	5	0	0	0	0	1	0	0	0
PSN29833.1	106	4	23	22	54	68	3	28	5	24	18	4	PSN29833.1	8	16	31	5	8	1	64	30	5	24	64	108	PSN29833.1	12	26	13	12	8	10	13	3	0	2	25	9	PSN29833.1	0	7	2	15	3	30	12	59	8	3
PSN29834.1	1	0	0	0	0	0	0	0	0	0	0	0	PSN29834.1	0	0	4	0	0	0	0	0	0	0	0	1	PSN29834.1	0	0	0	0	0	0	0	0	0	0	0	0	PSN29834.1	0	0	1	0	0	0	1	0	0	0
PSN29835.1	1	0	0	0	0	0	1	1	2	0	0	0	PSN29835.1	0	0	0	0	0	0	0	0	0	0	2	1	PSN29835.1	0	0	0	0	0	0	0	0	0	1	0	0	PSN29835.1	0	0	2	0	0	0	0	2	0	0
PSN29836.1	0	0	1	0	0	0	1	2	2	0	0	0	PSN29836.1	1	0	2	0	2	0	1	2	0	0	5	5	PSN29836.1	1	0	2	1	0	1	2	0	0	0	0	0	PSN29836.1	3	1	0	0	1	2	0	0	0	0
PSN29838.1	4	1	2	1	0	0	0	0	1	0	1	0	PSN29838.1	0	1	0	0	1	0	1	0	0	0	0	0	PSN29838.1	0	0	0	0	0	0	0	0	0	1	0	0	PSN29838.1	1	1	1	0	0	1	1	2	4	0
PSN29839.1	0	0	0	0	0	0	0	0	0	0	0	0	PSN29839.1	0	0	0	0	0	0	0	0	0	0	0	0	PSN29839.1	0	0	0	0	0	0	0	0	0	0	0	0	PSN29839.1	0	0	0	0	0	0	0	0	0	0
PSN29840.1	0	0	0	0	0	0	0	0	0	0	0	0	PSN29840.1	0	0	0	0	0	0	0	0	0	0	0	0	PSN29840.1	0	0	0	0	0	0	0	0	0	0	0	0	PSN29840.1	0	0	0	0	0	0	0	0	0	0
PSN29841.1	0	0	0	2	0	0	0	0	0	0	0	0	PSN29841.1	0	0	0	0	0	0	0	0	0	0	0	0	PSN29841.1	0	1	0	0	0	0	0	0	0	0	0	0	PSN29841.1	0	0	0	0	0	0	0	0	0	0
PSN29842.1	0	0	0	0	0	0	0	0	0	0	0	0	PSN29842.1	0	0	0	0	0	0	0	0	0	0	0	0	PSN29842.1	0	0	0	0	0	0	0	0	0	0	0	0	PSN29842.1	0	0	0	0	0	0	0	0	0	0
PSN29843.1	0	0	0	0	0	0	0	0	0	0	0	0	PSN29843.1	0	0	0	0	1	0	0	0	0	0	1	0	PSN29843.1	0	0	0	0	0	0	0	0	0	0	0	0	PSN29843.1	0	1	0	1	0	0	0	0	0	0
PSN29844.1	13	3	11	8	12	6	4	6	2	3	13	6	PSN29844.1	4	1	12	20	29	9	201	68	87	3	12	17	PSN29844.1	1	2	8	17	28	2	12	4	0	2	5	0	PSN29844.1	13	10	6	15	6	3	16	14	4	3
PSN29845.1	3	1	1	1	2	0	1	2	0	3	3	4	PSN29845.1	1	1	6	1	9	0	1	0	0	3	10	18	PSN29845.1	0	2	0	0	0	0	2	0	0	4	2	1	PSN29845.1	20	28	11	3	2	8	10	7	2	7
PSN29846.1	14	8	4	9	11	20	3	8	14	4	22	11	PSN29846.1	3	4	9	9	12	1	23	7	3	4	22	40	PSN29846.1	11	9	3	8	21	7	13	4	4	5	17	8	PSN29846.1	23	21	44	33	6	26	27	17	14	47
PSN29847.1	156	44	85	74	63	24	39	56	40	101	119	71	PSN29847.1	28	43	81	83	96	23	114	35	18	101	221	363	PSN29847.1	26	59	69	43	62	31	82	18	18	39	74	46	PSN29847.1	143	182	149	155	49	107	171	283	118	236
PSN29848.1	5	0	0	2	3	0	2	3	1	0	1	1	PSN29848.1	0	1	2	1	0	1	0	0	0	0	1	1	PSN29848.1	2	0	1	0	1	0	1	0	0	0	1	0	PSN29848.1	5	2	5	1	0	5	2	3	0	4
PSN29849.1	2	0	1	1	0	48	0	1	0	0	1	1	PSN29849.1	0	1	1	0	0	1	3	0	0	0	3	3	PSN29849.1	1	0	2	0	2	1	0	0	0	2	2	1	PSN29849.1	0	5	3	2	0	0	4	1	5	0
PSN29850.1	0	0	0	0	0	0	0	0	0	0	0	0	PSN29850.1	0	0	2	2	0	0	0	0	0	0	0	0	PSN29850.1	0	0	0	0	0	0	0	0	0	0	0	0	PSN29850.1	2	1	2	0	0	0	1	1	0	0
PSN29851.1	1	0	3	0	0	0	2	0	2	1	1	3	PSN29851.1	1	1	0	3	1	0	4	0	1	1	5	3	PSN29851.1	1	0	2	10	2	0	1	5	2	8	0	1	PSN29851.1	2	0	2	0	0	0	2	3	0	0
PSN29852.1	3	1	0	1	0	0	0	2	2	4	5	2	PSN29852.1	5	0	6	1	5	0	4	3	0	4	18	23	PSN29852.1	1	0	0	3	0	1	2	1	1	1	4	1	PSN29852.1	13	23	8	9	9	3	8	13	4	10
PSN29853.1	4	0	1	6	3	0	1	1	0	0	2	1	PSN29853.1	1	0	6	0	3	0	5	1	0	0	0	2	PSN29853.1	0	0	3	5	1	0	2	0	1	1	3	0	PSN29853.1	2	3	3	4	2	7	2	1	0	2
PSN29854.1	0	0	0	0	0	0	0	0	0	1	0	0	PSN29854.1	1	0	0	0	0	0	2	2	1	1	0	0	PSN29854.1	0	0	0	0	9	3	1	0	0	0	2	0	PSN29854.1	0	0	0	0	0	0	0	0	0	0
PSN29855.1	4	2	5	6	9	0	2	2	5	2	7	6	PSN29855.1	1	5	11	1	17	6	10	5	14	2	5	9	PSN29855.1	9	9	13	9	15	9	2	1	3	1	10	9	PSN29855.1	4	5	8	11	4	11	3	12	16	3
PSN29856.1	0	0	0	0	0	0	0	0	0	0	0	0	PSN29856.1	0	0	0	0	1	0	0	0	0	0	0	0	PSN29856.1	0	0	0	0	0	0	0	0	0	0	1	0	PSN29856.1	1	0	0	0	0	0	0	0	0	0
PSN29857.1	0	0	0	0	0	0	0	0	0	0	0	0	PSN29857.1	0	0	0	0	0	0	0	0	0	0	0	0	PSN29857.1	0	0	0	0	0	0	0	0	0	0	0	0	PSN29857.1	0	0	0	0	0	0	0	0	0	0
PSN29858.1	0	0	0	0	0	0	0	0	0	0	0	0	PSN29858.1	0	0	0	0	0	0	0	0	0	0	0	0	PSN29858.1	0	0	0	0	0	0	0	0	0	0	0	0	PSN29858.1	0	0	0	0	0	0	0	0	0	0
PSN29859.1	0	0	0	0	0	0	0	0	0	0	0	0	PSN29859.1	0	0	0	0	0	0	0	0	0	0	0	0	PSN29859.1	0	0	0	0	0	0	0	0	0	0	0	0	PSN29859.1	0	0	0	0	0	0	0	0	0	0
PSN29860.1	0	0	0	0	0	0	0	0	0	0	0	0	PSN29860.1	0	0	0	0	0	0	0	0	0	0	0	0	PSN29860.1	0	0	0	1	0	0	0	0	0	0	0	0	PSN29860.1	0	0	0	0	0	0	0	0	0	0
PSN29862.1	2	0	0	0	0	0	1	0	0	0	1	0	PSN29862.1	0	0	0	0	0	0	0	0	0	0	0	1	PSN29862.1	0	0	0	0	0	0	0	0	0	0	1	0	PSN29862.1	0	2	0	0	1	1	1	1	0	0
PSN29863.1	0	0	0	0	0	0	0	0	0	0	0	0	PSN29863.1	0	0	0	0	0	0	0	0	0	0	0	0	PSN29863.1	0	0	0	0	0	0	0	0	0	0	0	0	PSN29863.1	0	0	0	0	0	0	0	0	0	0
PSN29864.1	312	75	58	54	128	183	37	14	22	183	109	48	PSN29864.1	86	144	301	88	92	14	247	66	6	183	300	486	PSN29864.1	5	27	9	13	12	7	18	5	5	6	19	7	PSN29864.1	347	440	206	64	102	194	239	384	114	219
PSN29865.1	0	0	0	0	0	0	0	0	0	0	0	0	PSN29865.1	0	0	0	0	0	0	0	0	0	0	0	0	PSN29865.1	0	0	0	0	0	0	0	0	0	0	0	0	PSN29865.1	0	0	0	0	0	0	0	0	0	0
PSN29866.1	0	0	0	0	0	0	0	0	0	0	0	0	PSN29866.1	0	0	0	0	0	0	0	0	0	0	0	0	PSN29866.1	0	0	0	0	0	0	0	0	0	0	0	0	PSN29866.1	0	0	0	0	0	0	0	0	0	0
PSN29867.1	146	35	26	123	145	10	18	3	30	47	64	30	PSN29867.1	17	60	114	61	125	7	324	156	19	47	168	174	PSN29867.1	0	2	2	1	2	0	2	0	0	1	7	0	PSN29867.1	96	167	86	18	32	58	74	91	39	54
PSN29868.1	0	0	0	0	0	0	0	0	0	0	0	0	PSN29868.1	0	0	0	0	0	0	0	0	0	0	0	0	PSN29868.1	0	0	0	0	0	0	0	0	0	0	0	0	PSN29868.1	0	0	0	0	0	0	0	0	0	0
PSN29869.1	5	1	1	1	3	0	1	1	0	0	0	1	PSN29869.1	0	0	0	5	1	0	0	0	3	0	12	6	PSN29869.1	1	0	1	0	1	2	1	0	0	4	0	1	PSN29869.1	7	3	0	1	0	0	3	6	2	1
PSN29872.1	3	3	5	4	4	0	1	3	2	1	3	3	PSN29872.1	5	3	7	24	9	10	16	17	10	1	10	17	PSN29872.1	2	1	8	3	4	5	1	1	0	3	0	0	PSN29872.1	0	1	5	3	0	0	1	2	0	1
PSN29873.1	0	0	0	0	0	0	0	0	0	0	1	0	PSN29873.1	0	0	0	4	1	0	0	0	0	0	0	0	PSN29873.1	0	0	0	0	0	0	0	0	0	0	0	0	PSN29873.1	0	1	0	0	0	0	0	0	0	0
PSN29876.1	2	1	2	1	1	0	3	0	0	3	2	1	PSN29876.1	0	0	2	0	2	0	1	0	0	3	1	1	PSN29876.1	1	0	0	0	0	0	0	0	0	0	2	0	PSN29876.1	1	1	3	2	0	2	0	0	0	0
PSN29877.1	0	0	0	0	0	0	0	0	0	0	0	0	PSN29877.1	0	0	0	0	0	0	0	0	0	0	0	0	PSN29877.1	0	0	0	0	0	0	0	0	0	0	0	0	PSN29877.1	0	0	0	0	0	0	0	0	0	0
PSN29878.1	0	0	0	0	0	0	0	0	0	0	0	0	PSN29878.1	0	0	0	0	0	0	0	0	0	0	0	0	PSN29878.1	0	0	0	0	0	0	0	0	0	0	0	0	PSN29878.1	0	0	0	0	0	0	0	0	0	0
PSN29880.1	0	0	0	0	0	0	0	0	0	0	0	0	PSN29880.1	0	0	0	0	0	0	0	0	0	0	0	0	PSN29880.1	0	0	0	0	0	0	0	0	0	0	0	0	PSN29880.1	0	0	0	0	0	0	0	0	0	0
PSN29881.1	0	0	0	0	0	0	0	0	0	0	0	0	PSN29881.1	0	0	0	0	0	0	0	0	0	0	0	0	PSN29881.1	0	0	0	0	0	0	0	0	0	0	0	0	PSN29881.1	0	0	0	0	0	0	0	0	0	0
PSN29882.1	0	0	0	0	0	0	0	0	0	0	0	0	PSN29882.1	0	0	0	0	0	0	0	0	0	0	0	0	PSN29882.1	0	0	0	0	0	0	0	0	0	0	0	0	PSN29882.1	0	0	0	0	0	0	0	0	0	0
PSN29884.1	12	3	1	1	2	0	1	0	1	1	1	2	PSN29884.1	1	1	5	1	5	0	14	1	2	1	9	12	PSN29884.1	0	0	0	0	0	0	0	0	0	0	0	0	PSN29884.1	13	8	7	0	0	2	2	4	0	1
PSN29885.1	0	0	0	0	0	0	0	0	0	0	0	0	PSN29885.1	0	0	0	1	0	0	0	0	0	0	0	0	PSN29885.1	0	0	0	0	0	0	1	0	0	0	0	0	PSN29885.1	0	0	0	0	0	0	3	2	1	0
PSN29886.1	6	2	1	0	3	0	1	2	1	0	1	1	PSN29886.1	0	2	4	1	6	0	6	1	4	0	3	9	PSN29886.1	4	2	3	1	0	0	7	1	0	2	4	2	PSN29886.1	13	7	0	12	0	0	7	10	7	2
PSN29887.1	1	0	0	2	0	0	0	0	0	0	0	2	PSN29887.1	0	0	1	1	9	0	2	1	1	0	1	3	PSN29887.1	0	0	1	0	0	0	0	0	0	0	0	0	PSN29887.1	3	1	1	7	0	1	2	0	2	6
PSN29888.1	0	0	0	0	0	0	0	0	0	0	0	0	PSN29888.1	0	0	0	0	0	0	0	0	0	0	0	0	PSN29888.1	0	0	0	0	0	0	0	0	0	0	0	0	PSN29888.1	0	0	0	0	0	0	0	0	0	0
PSN29889.1	1	1	3	3	4	0	2	2	1	2	2	1	PSN29889.1	3	1	2	12	13	2	19	0	2	2	3	6	PSN29889.1	1	4	8	3	4	1	1	0	1	1	8	3	PSN29889.1	5	3	2	6	0	3	2	4	2	0
PSN29890.1	0	0	0	0	0	0	0	0	0	0	0	0	PSN29890.1	0	0	0	0	0	0	0	0	0	0	0	0	PSN29890.1	0	0	0	0	0	0	0	0	0	0	0	0	PSN29890.1	0	0	0	0	0	0	0	0	0	0
PSN29891.1	8	1	0	5	0	1	0	0	0	2	3	1	PSN29891.1	3	14	8	1	20	0	17	1	0	2	42	62	PSN29891.1	0	0	0	0	1	0	0	0	0	0	0	0	PSN29891.1	25	30	14	0	6	13	7	21	3	20
PSN29892.1	434	138	28	273	191	282	27	12	66	104	115	133	PSN29892.1	99	125	324	111	249	16	559	77	30	104	676	1017	PSN29892.1	1	12	9	1	0	4	1	5	4	3	29	4	PSN29892.1	609	663	361	203	170	373	519	449	211	1073
PSN29893.1	3	1	0	0	0	0	0	0	0	1	2	1	PSN29893.1	2	2	4	0	0	0	4	4	0	1	1	2	PSN29893.1	0	0	0	0	0	0	0	0	0	0	0	0	PSN29893.1	3	4	3	0	0	0	0	3	0	1
PSN29894.1	0	0	0	0	0	0	0	0	0	0	1	1	PSN29894.1	0	0	2	0	0	1	2	2	0	0	3	0	PSN29894.1	0	1	0	0	2	0	0	0	0	0	1	0	PSN29894.1	3	5	3	1	0	0	1	0	0	2
PSN29895.1	2	1	1	2	0	45	0	0	0	2	1	1	PSN29895.1	0	0	0	0	2	4	0	0	1	2	15	11	PSN29895.1	0	0	0	0	0	0	0	0	0	0	0	0	PSN29895.1	34	42	19	2	4	15	2	6	2	14
PSN29897.1	2	0	1	2	2	0	0	0	0	0	0	0	PSN29897.1	0	0	0	0	0	0	0	0	0	0	0	0	PSN29897.1	0	3	0	0	0	1	0	0	0	0	0	0	PSN29897.1	0	0	0	0	0	0	0	0	2	0
PSN29899.1	9	4	9	6	8	0	2	4	2	3	12	7	PSN29899.1	1	0	2	1	8	1	12	6	8	3	8	15	PSN29899.1	8	8	4	11	16	6	11	4	2	4	9	3	PSN29899.1	2	1	1	5	4	0	5	1	3	0
PSN29900.1	37	11	29	23	38	1	17	17	29	29	42	26	PSN29900.1	2	2	5	3	11	1	14	1	2	29	19	37	PSN29900.1	15	39	35	38	81	26	42	22	13	21	60	20	PSN29900.1	7	3	3	4	3	6	9	16	5	0
PSN29901.1	2	0	0	0	1	0	0	0	0	0	0	0	PSN29901.1	0	1	1	0	2	0	0	0	0	0	2	0	PSN29901.1	0	0	0	0	0	0	0	0	0	0	0	0	PSN29901.1	0	1	0	2	0	0	0	0	1	2
PSN29902.1	0	0	0	0	0	0	0	0	0	0	0	0	PSN29902.1	0	0	0	0	0	0	0	0	0	0	0	0	PSN29902.1	0	1	0	0	0	0	0	0	0	0	0	0	PSN29902.1	0	0	0	0	0	0	0	0	0	0
PSN29903.1	0	0	0	0	0	0	0	0	0	0	0	0	PSN29903.1	0	0	0	0	0	0	0	0	0	0	0	0	PSN29903.1	0	0	0	0	0	0	0	0	0	0	0	0	PSN29903.1	0	0	0	0	0	0	0	0	0	0
PSN29904.1	19	16	20	19	14	0	6	7	11	8	17	6	PSN29904.1	0	11	28	19	34	9	21	11	1	8	37	41	PSN29904.1	7	6	10	15	11	14	7	5	1	4	22	3	PSN29904.1	57	71	42	38	10	31	36	28	20	35
PSN29905.1	0	0	0	0	0	0	0	0	0	0	0	0	PSN29905.1	0	0	0	0	0	0	0	0	0	0	0	0	PSN29905.1	0	0	0	0	0	0	0	0	0	0	0	0	PSN29905.1	0	0	0	0	0	0	0	0	0	0
PSN29906.1	0	0	0	0	0	0	0	0	0	0	0	0	PSN29906.1	0	0	0	0	0	0	0	0	0	0	0	0	PSN29906.1	0	0	0	0	0	0	0	0	0	0	0	0	PSN29906.1	0	0	0	0	0	0	0	0	0	0
PSN29907.1	26	10	36	23	15	2	5	13	19	18	43	21	PSN29907.1	22	44	88	94	153	15	127	58	23	18	167	250	PSN29907.1	20	27	50	38	76	12	31	28	12	20	35	18	PSN29907.1	101	134	83	90	24	55	77	115	59	28
PSN29908.1	394	140	373	304	302	194	112	178	182	213	372	222	PSN29908.1	67	132	286	240	349	64	236	113	42	213	335	387	PSN29908.1	81	161	255	161	267	144	262	110	75	127	393	134	PSN29908.1	317	492	381	368	144	239	371	404	240	284
PSN29909.1	3	0	1	0	0	0	0	0	0	1	1	1	PSN29909.1	0	0	1	0	0	1	0	0	0	1	2	3	PSN29909.1	0	1	3	0	0	0	0	0	0	1	0	0	PSN29909.1	2	2	1	1	0	6	1	2	0	7
PSN29910.1	8	3	5	10	5	0	2	4	6	4	6	6	PSN29910.1	2	7	4	6	12	3	19	1	1	4	22	25	PSN29910.1	4	4	2	4	6	3	4	1	0	2	12	6	PSN29910.1	6	10	11	9	3	14	5	16	6	15
PSN29911.1	30	0	1	8	0	0	0	0	0	0	1	1	PSN29911.1	0	0	0	2	1	0	5	0	0	0	10	15	PSN29911.1	0	0	0	0	0	0	0	0	0	0	0	1	PSN29911.1	46	57	135	147	32	61	184	65	81	73
PSN29912.1	0	0	0	0	0	0	0	0	0	0	0	1	PSN29912.1	0	0	0	0	0	0	0	1	0	0	0	0	PSN29912.1	0	0	0	0	0	0	0	0	0	0	0	0	PSN29912.1	0	0	0	0	0	0	0	0	0	0
PSN29913.1	7	4	6	6	5	0	2	3	2	4	4	6	PSN29913.1	2	7	7	4	7	2	7	3	3	4	2	8	PSN29913.1	4	7	10	7	5	8	5	3	4	4	4	2	PSN29913.1	3	9	11	22	1	15	4	16	9	6
PSN29914.1	8	6	7	3	7	17	6	4	5	3	10	6	PSN29914.1	0	4	1	8	1	1	6	0	1	3	1	5	PSN29914.1	3	1	0	1	2	0	2	1	0	3	8	1	PSN29914.1	18	7	6	8	0	3	9	12	3	3
PSN29915.1	153	45	46	109	69	39	67	55	213	96	142	110	PSN29915.1	12	24	32	10	25	5	19	5	0	96	12	77	PSN29915.1	153	154	152	46	23	61	337	10	35	75	205	132	PSN29915.1	170	376	115	142	258	421	866	651	457	99
PSN29917.1	0	0	0	0	0	0	0	0	0	0	0	0	PSN29917.1	0	0	0	0	0	0	0	0	0	0	0	0	PSN29917.1	0	0	0	0	0	0	0	0	0	0	0	0	PSN29917.1	0	0	0	0	0	0	0	0	1	0
PSN29918.1	0	0	1	0	0	0	0	0	0	0	0	0	PSN29918.1	0	0	0	0	0	0	0	0	0	0	0	0	PSN29918.1	0	0	0	0	0	0	0	0	0	0	0	0	PSN29918.1	0	0	0	0	0	0	0	0	0	0
PSN29919.1	94	26	56	61	84	5	22	24	47	34	70	59	PSN29919.1	34	58	88	115	157	47	162	87	59	34	167	200	PSN29919.1	28	33	58	31	46	27	40	23	16	36	48	23	PSN29919.1	16	36	30	70	24	31	19	41	24	15
PSN29920.1	41	15	24	23	18	0	12	6	10	27	27	31	PSN29920.1	1	6	11	6	11	3	11	5	1	27	42	48	PSN29920.1	5	12	5	10	15	2	10	3	0	4	10	11	PSN29920.1	31	32	32	19	8	22	22	33	17	44
PSN29921.1	2047	714	1469	1465	1504	1168	766	948	1301	1018	1563	1282	PSN29921.1	563	777	1666	1619	1784	351	3105	1379	556	1018	2735	2858	PSN29921.1	2323	2050	4109	2097	2515	1386	2671	900	828	1937	3256	2231	PSN29921.1	1142	1801	1558	3712	679	1962	1938	1004	892	1311
PSN29922.1	16	6	10	16	12	20	9	9	7	8	14	8	PSN29922.1	3	4	20	11	27	3	16	6	4	8	11	15	PSN29922.1	15	18	17	22	36	12	17	5	5	11	16	7	PSN29922.1	5	6	6	11	4	7	4	2	5	2
PSN29923.1	26	9	9	13	11	26	9	11	19	8	19	6	PSN29923.1	3	5	15	20	32	5	37	11	10	8	26	15	PSN29923.1	15	23	33	27	27	9	26	8	4	15	24	14	PSN29923.1	5	18	9	18	9	8	18	7	6	7
PSN29924.1	58	30	34	38	24	116	20	15	29	15	31	27	PSN29924.1	14	39	97	53	119	18	151	32	23	15	57	73	PSN29924.1	19	29	52	21	44	15	46	7	3	12	57	15	PSN29924.1	37	53	40	42	12	49	48	35	21	11
PSN29925.1	1	0	0	0	0	0	0	0	0	0	0	0	PSN29925.1	0	0	0	0	0	0	0	0	0	0	0	0	PSN29925.1	0	0	0	0	2	0	1	0	0	0	0	0	PSN29925.1	0	0	0	0	0	0	0	0	0	0
PSN29927.1	0	0	0	0	0	0	0	0	0	0	0	0	PSN29927.1	0	0	0	0	0	0	0	0	0	0	0	0	PSN29927.1	0	0	0	0	0	0	0	0	0	0	0	0	PSN29927.1	0	0	0	0	0	0	0	0	0	0
PSN29928.1	0	0	0	0	0	0	0	0	0	0	0	0	PSN29928.1	0	0	0	0	0	0	0	0	0	0	0	0	PSN29928.1	0	0	0	0	0	0	0	0	0	0	0	0	PSN29928.1	0	0	0	0	0	0	0	0	0	0
PSN29929.1	7	0	0	3	1	0	0	0	0	0	1	1	PSN29929.1	0	1	4	0	2	0	7	0	0	0	5	2	PSN29929.1	0	1	1	1	2	0	2	0	0	0	0	0	PSN29929.1	5	9	2	4	3	6	0	7	3	0
PSN29930.1	3	0	2	0	1	0	0	0	0	4	4	0	PSN29930.1	1	1	0	1	4	0	4	3	0	4	2	5	PSN29930.1	0	1	2	0	0	0	1	1	0	0	0	2	PSN29930.1	4	3	3	3	3	4	10	5	1	5
PSN29931.1	6	10	1	4	5	13	1	3	2	8	12	3	PSN29931.1	2	4	2	10	10	1	1	6	3	8	11	15	PSN29931.1	2	4	3	0	2	4	3	2	1	2	5	7	PSN29931.1	7	6	5	6	4	4	2	8	6	6
PSN29932.1	0	0	0	0	0	0	0	0	0	0	0	0	PSN29932.1	0	0	0	0	0	0	0	0	0	0	0	0	PSN29932.1	0	0	0	0	0	0	0	0	0	0	0	0	PSN29932.1	0	0	0	0	0	0	0	0	0	0
PSN29934.1	1	0	0	0	0	0	0	1	0	0	0	1	PSN29934.1	0	0	1	0	0	0	0	0	0	0	0	0	PSN29934.1	0	0	0	1	2	0	0	0	1	0	0	0	PSN29934.1	0	0	0	0	0	1	0	0	0	0
PSN29935.1	61	16	41	26	23	36	21	19	22	24	55	39	PSN29935.1	2	8	9	14	16	2	16	3	0	24	16	37	PSN29935.1	4	14	12	8	10	3	24	4	6	3	41	8	PSN29935.1	20	8	7	8	3	9	12	6	9	4
PSN29936.1	0	0	1	0	0	0	0	0	0	0	0	0	PSN29936.1	0	0	0	0	0	0	1	0	0	0	0	2	PSN29936.1	0	0	0	0	0	2	1	0	0	0	0	0	PSN29936.1	0	4	0	0	0	0	0	0	0	0
PSN29937.1	0	0	0	0	0	0	0	0	0	0	0	0	PSN29937.1	0	0	0	0	0	0	0	0	0	0	0	0	PSN29937.1	0	0	0	0	0	0	0	0	0	0	0	0	PSN29937.1	0	0	0	0	0	0	0	0	0	0
PSN29938.1	0	0	0	0	0	0	0	0	0	0	0	0	PSN29938.1	0	0	0	0	0	0	0	0	0	0	0	0	PSN29938.1	0	0	0	0	0	0	0	0	0	0	0	0	PSN29938.1	0	0	0	0	0	0	0	0	0	0
PSN29939.1	0	0	0	0	0	0	0	0	0	0	0	0	PSN29939.1	0	0	0	0	0	0	0	0	0	0	0	0	PSN29939.1	0	0	0	0	0	0	0	0	0	0	0	0	PSN29939.1	0	0	0	0	0	0	0	0	0	0
PSN29940.1	0	0	0	0	0	0	0	0	0	0	0	0	PSN29940.1	0	0	0	0	0	0	0	0	0	0	0	0	PSN29940.1	0	0	0	0	0	0	0	0	0	0	0	0	PSN29940.1	0	0	0	0	0	0	0	0	0	0
PSN29941.1	0	0	0	0	0	0	0	0	0	0	0	0	PSN29941.1	0	0	0	0	0	0	0	0	0	0	0	0	PSN29941.1	0	0	0	0	0	0	0	0	0	0	0	0	PSN29941.1	0	0	0	0	0	0	0	0	0	0
PSN29942.1	0	0	0	0	0	0	0	0	0	0	0	0	PSN29942.1	0	0	0	0	0	0	0	1	0	0	0	0	PSN29942.1	0	0	0	0	0	0	0	0	0	0	0	0	PSN29942.1	1	0	0	0	0	0	0	1	0	0
PSN29943.1	3	1	0	2	1	0	1	2	3	1	1	0	PSN29943.1	0	0	0	0	0	0	0	0	0	1	2	2	PSN29943.1	2	0	16	0	2	1	6	0	0	2	4	1	PSN29943.1	0	0	1	0	0	1	1	0	1	4
PSN29944.1	1	0	0	0	0	0	0	0	0	0	0	0	PSN29944.1	0	1	0	0	1	0	0	1	0	0	1	4	PSN29944.1	0	0	0	1	0	0	0	1	0	0	1	0	PSN29944.1	0	1	0	1	0	2	1	0	0	0
PSN29945.1	0	0	0	0	0	0	0	0	0	0	0	0	PSN29945.1	0	0	0	0	0	0	0	0	0	0	0	0	PSN29945.1	0	0	0	0	0	0	0	0	0	0	0	0	PSN29945.1	0	0	0	0	0	0	0	0	0	0
PSN29946.1	0	0	0	0	0	0	0	0	0	0	0	0	PSN29946.1	0	0	0	0	0	0	0	0	0	0	0	0	PSN29946.1	0	0	0	0	0	0	0	0	0	0	0	0	PSN29946.1	0	0	0	0	0	0	0	0	0	0
PSN29948.1	80	18	144	40	75	91	16	21	22	26	63	30	PSN29948.1	7	28	72	41	69	12	58	20	13	26	114	171	PSN29948.1	7	10	37	9	28	15	27	7	8	8	43	4	PSN29948.1	101	145	122	92	26	88	98	111	48	162
PSN29950.1	112	33	70	66	60	28	21	41	60	41	64	63	PSN29950.1	7	3	37	23	44	15	41	15	2	41	30	53	PSN29950.1	18	48	53	27	43	27	58	9	12	28	81	23	PSN29950.1	36	60	46	66	22	43	70	30	29	37
PSN29952.1	0	0	1	0	0	0	0	0	2	0	0	0	PSN29952.1	0	0	0	0	0	0	0	0	0	0	0	2	PSN29952.1	0	0	0	0	0	0	0	0	0	0	2	0	PSN29952.1	0	0	0	0	0	0	5	0	1	0
PSN29956.1	0	0	0	0	0	0	0	0	0	0	0	0	PSN29956.1	0	0	0	0	0	0	0	0	0	0	1	0	PSN29956.1	0	0	0	0	0	0	0	0	0	0	0	0	PSN29956.1	0	0	0	0	0	0	0	0	0	0
PSN29957.1	6	2	2	2	2	0	2	0	3	3	3	1	PSN29957.1	5	18	16	8	6	2	20	10	4	3	52	68	PSN29957.1	1	1	0	0	0	2	0	0	0	2	4	1	PSN29957.1	38	50	12	6	4	7	16	24	14	25
PSN29959.1	36	5	1	14	1	0	3	2	4	2	2	3	PSN29959.1	0	0	1	3	6	0	11	6	0	2	17	45	PSN29959.1	0	1	0	0	0	0	0	0	0	0	0	0	PSN29959.1	10	22	38	18	9	9	28	18	21	7
PSN29960.1	1	1	0	1	0	0	2	0	0	3	3	1	PSN29960.1	0	2	1	2	0	0	0	0	0	3	1	9	PSN29960.1	0	0	0	0	0	0	2	0	0	1	1	0	PSN29960.1	5	4	0	0	3	0	1	0	0	4
PSN29961.1	4	0	2	6	2	0	4	0	2	4	2	2	PSN29961.1	0	0	3	1	1	0	0	0	0	4	9	6	PSN29961.1	3	0	0	2	0	0	1	0	4	0	0	1	PSN29961.1	11	9	2	2	0	4	1	12	7	8
PSN29962.1	0	0	0	1	2	0	0	0	1	0	3	0	PSN29962.1	0	0	0	0	2	0	0	0	1	0	2	2	PSN29962.1	1	0	0	0	0	0	0	0	0	0	3	0	PSN29962.1	1	1	1	1	0	2	2	1	1	1
PSN29963.1	3	0	0	6	0	0	1	0	0	0	2	1	PSN29963.1	0	0	0	0	0	0	0	0	1	0	4	8	PSN29963.1	0	0	0	0	0	0	0	0	0	0	0	0	PSN29963.1	0	1	0	5	1	0	2	0	0	0
PSN29964.1	1	2	2	0	0	0	2	1	0	1	0	0	PSN29964.1	0	0	0	2	4	0	4	0	0	1	4	1	PSN29964.1	1	3	2	3	2	4	2	0	1	4	7	4	PSN29964.1	1	3	1	3	1	1	1	3	0	1
PSN29965.1	1	0	0	0	0	0	0	0	0	0	0	0	PSN29965.1	0	0	0	0	0	0	0	0	0	0	0	0	PSN29965.1	0	0	0	0	0	0	0	0	0	0	0	0	PSN29965.1	0	0	0	0	0	0	0	0	0	0
PSN29966.1	0	0	0	2	0	0	0	0	0	0	0	0	PSN29966.1	0	0	0	0	1	0	0	1	0	0	0	0	PSN29966.1	0	0	0	0	0	0	0	0	0	0	0	0	PSN29966.1	0	1	1	0	0	1	0	2	0	3
PSN29967.1	1	0	0	1	0	0	0	0	0	0	0	1	PSN29967.1	0	0	0	0	0	0	0	0	0	0	0	0	PSN29967.1	0	0	0	0	0	1	0	0	0	0	0	0	PSN29967.1	0	0	0	0	0	1	0	0	0	0
PSN29968.1	0	0	0	0	0	0	0	0	0	0	0	0	PSN29968.1	0	0	0	0	0	0	0	0	0	0	0	0	PSN29968.1	0	0	0	0	0	0	0	0	0	0	0	0	PSN29968.1	3	1	1	2	1	5	7	3	3	0
PSN29969.1	20	8	14	12	14	16	8	4	12	32	26	9	PSN29969.1	16	21	33	17	21	2	28	13	12	32	91	203	PSN29969.1	4	7	8	4	5	8	10	1	1	3	13	8	PSN29969.1	74	62	39	31	22	30	39	83	45	85
PSN29970.1	0	0	0	0	0	0	0	0	0	0	0	0	PSN29970.1	0	0	0	0	0	0	0	0	0	0	0	0	PSN29970.1	0	0	0	0	0	0	0	0	0	0	0	0	PSN29970.1	3	0	0	0	0	0	0	0	0	0
PSN29971.1	1	0	0	2	2	1	1	0	1	0	1	0	PSN29971.1	1	0	1	5	2	2	2	0	1	0	0	5	PSN29971.1	0	1	2	0	3	0	2	0	0	0	8	1	PSN29971.1	1	12	5	10	2	11	13	17	12	13
PSN29972.1	0	0	0	0	0	0	0	0	0	0	0	0	PSN29972.1	0	0	0	0	0	0	0	0	0	0	2	0	PSN29972.1	0	0	0	0	0	0	0	0	0	0	0	0	PSN29972.1	0	0	2	0	0	0	0	0	0	1
PSN29973.1	13	9	18	5	10	3	6	11	14	13	33	19	PSN29973.1	11	16	8	32	36	3	36	15	23	13	25	54	PSN29973.1	25	47	38	28	68	20	35	18	12	26	23	21	PSN29973.1	18	14	13	24	2	11	7	33	11	13
PSN29974.1	0	0	0	0	0	0	0	0	0	0	0	0	PSN29974.1	0	0	0	0	0	0	0	0	0	0	0	0	PSN29974.1	0	0	0	0	0	0	1	0	0	0	0	0	PSN29974.1	0	0	0	0	0	0	0	0	0	0
PSN29975.1	9	2	4	11	6	0	2	1	2	8	5	9	PSN29975.1	0	1	2	2	9	2	4	1	0	8	6	12	PSN29975.1	1	1	5	2	2	2	11	0	0	2	15	5	PSN29975.1	22	12	12	7	6	7	21	19	3	11
PSN29976.1	6	0	0	2	0	0	0	0	1	0	0	0	PSN29976.1	0	0	0	0	0	0	0	0	0	0	1	4	PSN29976.1	0	0	0	0	0	0	0	0	0	0	0	0	PSN29976.1	1	0	1	2	0	1	3	0	1	0
PSN29977.1	0	0	0	0	0	0	0	0	0	0	0	0	PSN29977.1	0	0	0	0	0	0	0	0	0	0	1	2	PSN29977.1	0	0	0	0	0	0	0	0	0	0	2	0	PSN29977.1	0	0	1	0	0	3	1	0	0	0
PSN29978.1	14	2	3	7	4	33	3	4	5	6	8	3	PSN29978.1	7	8	5	20	18	1	26	9	1	6	22	20	PSN29978.1	2	2	9	6	2	2	8	2	0	2	6	4	PSN29978.1	1	5	4	26	3	9	7	4	3	4
PSN29979.1	4	4	5	6	4	0	1	8	3	9	4	3	PSN29979.1	4	1	10	17	5	2	4	2	1	9	19	30	PSN29979.1	1	6	4	0	3	1	3	0	0	0	7	1	PSN29979.1	9	10	13	2	1	7	15	7	9	14
PSN29980.1	3	2	5	2	3	10	0	1	5	2	2	0	PSN29980.1	4	0	3	1	4	0	0	2	0	2	7	14	PSN29980.1	0	0	0	1	1	0	5	0	0	0	1	0	PSN29980.1	14	8	6	3	3	11	0	2	2	8
PSN29981.1	0	0	0	0	0	0	0	1	0	1	1	0	PSN29981.1	0	0	1	0	0	0	0	0	0	1	0	0	PSN29981.1	0	0	0	1	0	0	1	0	0	0	0	1	PSN29981.1	0	0	0	0	0	0	0	2	2	0
PSN29983.1	0	1	0	0	1	0	0	1	2	0	0	0	PSN29983.1	0	0	4	1	0	0	5	7	0	0	1	0	PSN29983.1	1	2	3	1	1	0	1	0	1	0	0	2	PSN29983.1	0	1	2	5	1	2	1	2	5	0
PSN29984.1	0	0	0	0	0	0	0	0	0	0	0	0	PSN29984.1	0	0	0	0	0	0	0	0	0	0	0	0	PSN29984.1	0	0	0	0	0	0	0	0	0	0	0	0	PSN29984.1	0	0	0	0	0	0	0	0	0	0
PSN29985.1	0	1	0	0	0	0	0	0	0	0	0	0	PSN29985.1	0	0	0	0	0	0	0	0	0	0	0	0	PSN29985.1	0	0	0	0	0	0	0	0	0	0	0	0	PSN29985.1	0	0	0	0	0	0	0	0	1	0
PSN29986.1	0	0	0	0	0	0	0	0	0	0	0	0	PSN29986.1	0	0	0	0	0	0	0	0	0	0	0	0	PSN29986.1	0	0	0	0	0	0	0	0	0	0	0	0	PSN29986.1	0	0	0	0	0	0	0	0	0	0
PSN29987.1	2	0	1	0	0	0	0	0	1	0	0	1	PSN29987.1	0	0	1	0	0	0	0	0	0	0	0	2	PSN29987.1	0	0	0	0	1	0	0	0	0	0	0	1	PSN29987.1	0	0	0	0	0	1	0	4	1	0
PSN29988.1	0	0	0	0	0	0	0	0	0	0	3	1	PSN29988.1	1	4	1	1	1	0	0	0	0	0	3	4	PSN29988.1	0	1	0	0	0	0	0	2	0	1	1	1	PSN29988.1	3	3	6	1	1	0	4	8	2	5
PSN29989.1	0	0	0	1	1	0	0	0	0	1	3	0	PSN29989.1	1	1	1	0	0	0	0	0	0	1	1	0	PSN29989.1	0	0	0	0	0	0	0	0	0	0	1	0	PSN29989.1	3	0	4	4	0	0	0	3	1	0
PSN29990.1	0	0	0	0	0	0	0	0	0	0	0	0	PSN29990.1	0	0	0	0	0	0	0	0	0	0	0	0	PSN29990.1	0	0	0	0	0	0	0	0	0	0	0	0	PSN29990.1	0	0	0	0	0	0	0	0	0	0
PSN29991.1	1	0	1	1	4	0	0	0	0	1	0	0	PSN29991.1	0	0	3	0	5	0	1	0	0	1	1	8	PSN29991.1	0	0	1	0	2	0	0	1	0	2	0	1	PSN29991.1	0	0	3	0	1	0	0	1	0	2
PSN29992.1	0	0	2	0	1	0	0	0	0	1	1	0	PSN29992.1	1	0	1	4	3	7	2	0	0	1	1	2	PSN29992.1	1	0	1	0	0	0	0	0	0	0	8	1	PSN29992.1	7	8	0	11	1	2	4	12	3	0
PSN29993.1	1	0	0	1	1	0	0	0	0	0	1	0	PSN29993.1	0	2	1	1	4	1	1	2	0	0	1	3	PSN29993.1	1	1	2	0	1	1	0	0	0	1	1	0	PSN29993.1	2	0	0	0	0	0	1	0	1	0
PSN29994.1	0	0	0	0	0	0	0	0	0	0	0	0	PSN29994.1	0	0	0	0	0	0	0	0	0	0	0	0	PSN29994.1	0	0	0	0	0	0	0	0	0	0	0	0	PSN29994.1	0	0	0	0	0	0	0	0	0	0
PSN29995.1	0	0	0	0	0	0	0	0	0	0	0	0	PSN29995.1	0	0	0	0	0	0	0	0	0	0	0	0	PSN29995.1	0	0	0	0	0	0	0	0	0	0	0	0	PSN29995.1	0	0	0	0	0	0	0	0	0	0
PSN29997.1	6	3	10	2	5	0	0	2	1	7	14	3	PSN29997.1	14	18	16	15	33	3	27	13	2	7	116	124	PSN29997.1	2	4	7	1	2	3	11	3	0	4	18	4	PSN29997.1	43	55	31	25	3	12	26	33	14	36
PSN30001.1	37	13	0	5	14	44	25	6	2	27	30	31	PSN30001.1	2	7	8	8	5	0	2	11	2	27	10	44	PSN30001.1	12	6	8	8	10	2	6	1	6	9	31	8	PSN30001.1	31	68	27	24	24	21	87	37	23	54
PSN30002.1	0	0	0	0	0	0	0	0	0	0	0	0	PSN30002.1	0	0	0	0	0	0	0	0	0	0	0	0	PSN30002.1	0	0	0	0	0	0	0	0	0	0	0	0	PSN30002.1	0	0	0	0	0	0	0	0	0	0
PSN30005.1	7	2	5	6	7	12	4	3	5	5	10	1	PSN30005.1	0	3	6	2	7	0	9	5	5	5	0	4	PSN30005.1	3	2	9	3	4	6	12	0	8	7	5	9	PSN30005.1	5	14	4	10	2	10	5	29	6	1
PSN30006.1	0	0	0	0	0	0	0	0	0	0	0	0	PSN30006.1	0	0	0	0	0	0	0	0	0	0	0	0	PSN30006.1	0	0	0	0	0	0	0	0	0	0	0	0	PSN30006.1	0	0	0	0	0	0	0	0	0	0
PSN30007.1	0	0	0	0	0	0	0	0	0	0	0	0	PSN30007.1	0	0	0	0	0	0	0	0	0	0	0	0	PSN30007.1	0	0	0	0	0	0	0	0	0	0	0	0	PSN30007.1	0	0	0	0	0	0	0	0	0	0
PSN30008.1	3	1	1	1	3	0	1	0	0	5	6	0	PSN30008.1	1	2	4	5	7	4	7	0	0	5	5	9	PSN30008.1	0	3	6	5	5	4	8	2	1	2	13	1	PSN30008.1	4	3	2	14	3	10	4	4	5	0
PSN30009.1	1	0	1	0	0	0	0	2	2	3	2	1	PSN30009.1	0	0	3	3	1	1	1	1	2	3	1	4	PSN30009.1	4	2	0	0	4	1	3	0	2	1	4	9	PSN30009.1	0	4	1	1	0	2	3	6	6	1
PSN30010.1	0	0	0	0	0	0	0	0	0	0	0	0	PSN30010.1	0	0	0	0	0	0	0	0	0	0	0	0	PSN30010.1	0	0	0	0	0	0	0	0	0	0	0	0	PSN30010.1	0	0	0	0	0	0	0	0	0	0
PSN30012.1	50	21	30	25	20	0	15	9	14	40	60	30	PSN30012.1	10	10	13	6	19	4	21	6	8	40	65	81	PSN30012.1	11	12	4	4	17	4	22	1	4	11	31	8	PSN30012.1	39	78	39	16	16	22	36	69	48	45
PSN30014.1	3	4	7	3	4	0	0	0	1	5	9	2	PSN30014.1	1	0	10	2	6	1	5	4	2	5	12	27	PSN30014.1	1	4	5	2	4	2	7	1	1	2	3	0	PSN30014.1	19	15	12	10	2	6	10	6	2	22
PSN30015.1	0	0	0	0	0	0	0	2	0	0	0	1	PSN30015.1	0	0	0	3	0	0	0	0	0	0	0	4	PSN30015.1	0	1	1	0	0	0	0	0	0	0	0	0	PSN30015.1	0	1	0	1	0	0	8	1	5	0
PSN30016.1	3	0	0	1	0	0	0	2	0	1	2	0	PSN30016.1	0	0	0	0	0	0	0	4	0	1	0	1	PSN30016.1	0	0	0	0	0	0	0	0	0	0	0	1	PSN30016.1	0	1	0	0	0	0	0	0	0	0
PSN30020.1	0	0	0	0	0	0	0	0	0	0	0	0	PSN30020.1	0	0	0	0	0	0	0	0	0	0	0	0	PSN30020.1	0	0	0	0	0	0	0	0	0	0	0	0	PSN30020.1	0	0	0	0	0	0	0	0	0	0
PSN30021.1	0	0	0	0	0	0	0	0	0	0	0	0	PSN30021.1	0	0	0	0	0	0	0	0	0	0	0	0	PSN30021.1	0	0	0	0	0	0	1	0	0	0	0	0	PSN30021.1	0	0	0	0	0	0	0	0	0	0
PSN30022.1	5	0	6	3	4	0	3	0	1	4	7	3	PSN30022.1	10	19	32	27	64	7	101	45	13	4	8	12	PSN30022.1	0	0	1	1	9	0	7	1	2	0	5	0	PSN30022.1	24	27	12	25	11	38	30	25	7	14
PSN30023.1	0	0	0	0	0	0	0	0	0	1	0	0	PSN30023.1	0	0	0	0	0	0	0	0	0	1	0	0	PSN30023.1	0	0	0	0	0	0	0	0	0	0	0	0	PSN30023.1	0	0	0	0	0	0	0	0	0	0
PSN30024.1	4	1	0	4	2	0	2	0	3	1	1	3	PSN30024.1	0	0	0	0	0	0	0	0	0	1	20	15	PSN30024.1	0	3	0	0	0	0	0	0	0	0	0	0	PSN30024.1	1	2	0	0	0	2	3	2	0	1
PSN30025.1	0	0	0	0	0	0	0	0	0	0	0	0	PSN30025.1	0	0	0	0	0	0	0	0	0	0	0	0	PSN30025.1	0	0	0	0	0	0	0	0	0	0	0	0	PSN30025.1	0	0	0	0	0	1	0	0	0	0
PSN30027.1	0	0	0	0	0	0	0	0	0	0	0	0	PSN30027.1	0	0	0	0	0	0	0	0	0	0	0	0	PSN30027.1	0	0	0	0	0	0	0	0	0	0	0	0	PSN30027.1	0	0	0	0	0	0	0	0	0	0
PSN30028.1	1	0	0	0	0	0	0	0	0	1	1	1	PSN30028.1	0	0	0	0	2	0	0	0	0	1	3	0	PSN30028.1	1	0	0	0	0	0	0	0	0	0	0	0	PSN30028.1	3	0	1	3	0	2	0	2	2	0
PSN30029.1	3	1	7	6	6	0	3	3	2	5	4	2	PSN30029.1	0	3	3	2	8	2	9	1	1	5	9	13	PSN30029.1	3	4	7	1	8	2	7	2	0	7	7	3	PSN30029.1	8	14	4	25	5	7	14	8	5	13
PSN30030.1	13	6	7	12	6	0	1	2	4	4	9	2	PSN30030.1	2	2	6	11	9	2	3	2	0	4	16	19	PSN30030.1	1	4	3	1	8	0	9	3	3	2	27	0	PSN30030.1	15	23	23	18	7	11	23	19	9	44
PSN30032.1	74	36	66	65	52	65	50	64	47	56	90	86	PSN30032.1	9	9	12	16	22	3	53	11	18	56	43	54	PSN30032.1	8	24	6	3	14	8	19	1	2	3	33	13	PSN30032.1	26	32	43	18	10	17	46	57	39	43
PSN30033.1	0	0	0	0	0	0	0	0	0	0	0	0	PSN30033.1	0	0	0	0	0	0	2	3	1	0	0	1	PSN30033.1	0	0	0	0	0	0	0	0	0	0	0	0	PSN30033.1	0	0	0	0	0	0	0	0	0	0
PSN30034.1	2	2	5	5	7	7	1	1	4	2	1	4	PSN30034.1	4	0	2	8	4	2	17	4	5	2	11	12	PSN30034.1	16	8	8	15	14	3	16	3	2	10	11	7	PSN30034.1	12	15	8	3	5	7	5	10	8	14
PSN30035.1	6	0	2	1	1	1	3	1	6	3	4	1	PSN30035.1	1	1	3	3	10	1	9	9	3	3	4	6	PSN30035.1	0	3	5	2	2	0	0	1	0	2	4	0	PSN30035.1	2	1	6	3	2	1	6	0	4	3
PSN30037.1	0	0	0	0	0	0	0	0	0	0	0	0	PSN30037.1	0	0	0	0	0	0	0	0	0	0	0	0	PSN30037.1	0	0	0	0	0	0	0	0	0	0	1	0	PSN30037.1	0	0	0	0	0	0	0	0	0	0
PSN30039.1	0	1	1	0	0	0	1	1	1	0	4	0	PSN30039.1	1	0	2	0	0	0	5	5	2	0	2	3	PSN30039.1	1	3	3	3	0	2	1	0	0	1	1	0	PSN30039.1	0	1	0	1	1	0	0	0	0	3
PSN30040.1	4415	1807	12821	4934	8888	5534	1226	1639	1268	1930	5501	7604	PSN30040.1	528	1539	4051	1904	5238	3326	4185	603	626	1930	135	206	PSN30040.1	3316	3361	4644	233	604	940	687	1084	311	1073	4699	681	PSN30040.1	22239	29612	12690	9180	9520	29837	28402	17052	9490	17012
PSN30041.1	0	1	0	1	3	0	2	0	1	1	1	0	PSN30041.1	3	1	6	2	7	0	0	5	1	1	0	2	PSN30041.1	0	0	1	0	0	1	1	0	0	0	0	1	PSN30041.1	1	3	1	0	0	2	2	3	4	1
PSN30042.1	1	0	1	0	0	0	0	0	0	0	2	1	PSN30042.1	0	0	0	0	0	0	1	1	0	0	1	0	PSN30042.1	0	0	1	0	1	1	3	0	0	1	2	0	PSN30042.1	0	1	0	0	0	0	0	0	0	0
PSN30044.1	1	0	3	5	2	0	0	1	2	1	3	1	PSN30044.1	2	0	3	4	14	0	0	7	0	1	16	19	PSN30044.1	0	1	0	0	0	0	0	0	0	1	0	1	PSN30044.1	33	57	20	15	4	17	10	3	5	4
PSN30045.1	1	4	2	5	0	0	0	2	5	0	1	3	PSN30045.1	2	5	27	7	26	0	61	7	5	0	5	6	PSN30045.1	0	0	3	3	1	0	0	0	2	2	4	3	PSN30045.1	7	12	4	10	3	6	27	2	6	56
PSN30046.1	0	0	0	0	0	0	0	0	0	0	0	0	PSN30046.1	0	0	0	0	0	0	0	0	0	0	0	0	PSN30046.1	0	0	0	0	0	0	0	0	0	0	0	0	PSN30046.1	0	0	0	0	0	0	0	0	0	0
PSN30047.1	5	3	5	5	5	0	2	2	2	2	6	2	PSN30047.1	0	0	7	7	17	1	37	4	0	2	21	24	PSN30047.1	3	4	7	10	10	8	5	4	2	7	17	3	PSN30047.1	5	5	4	12	3	4	18	8	7	47
PSN30048.1	0	0	0	0	0	0	0	0	0	0	0	0	PSN30048.1	0	0	0	0	0	0	0	0	0	0	0	0	PSN30048.1	0	0	0	0	0	0	0	0	0	0	0	0	PSN30048.1	0	0	0	0	0	0	0	0	0	0
PSN30049.1	351	117	199	288	187	277	121	136	202	126	229	154	PSN30049.1	47	60	174	62	211	23	165	61	24	126	258	291	PSN30049.1	134	218	275	174	193	116	270	76	92	143	376	180	PSN30049.1	198	316	228	308	88	208	187	187	133	233
PSN30050.1	31	7	19	11	13	2	20	11	12	17	23	10	PSN30050.1	11	23	32	21	35	2	83	26	14	17	57	82	PSN30050.1	9	10	35	17	20	9	37	2	4	12	29	30	PSN30050.1	85	97	49	42	21	31	73	105	47	62
PSN30052.1	99	23	7	33	17	39	9	4	12	17	32	14	PSN30052.1	13	30	94	11	14	4	65	27	2	17	18	38	PSN30052.1	0	0	0	0	0	0	0	0	0	0	0	0	PSN30052.1	60	38	22	0	4	34	32	29	35	25
PSN30053.1	10	0	9	4	5	7	2	0	3	4	4	7	PSN30053.1	2	1	9	4	18	1	21	5	0	4	3	8	PSN30053.1	1	3	2	3	8	4	1	1	0	1	9	1	PSN30053.1	4	13	5	13	3	7	3	8	2	5
PSN30054.1	656	197	377	403	293	648	233	318	272	292	499	346	PSN30054.1	2	42	59	144	121	34	83	15	57	292	170	246	PSN30054.1	275	531	255	378	530	496	508	110	186	187	560	211	PSN30054.1	82	118	83	247	59	93	267	93	101	136
PSN30055.1	0	0	1	1	0	0	0	0	0	0	1	0	PSN30055.1	0	0	0	0	0	0	0	0	0	0	0	0	PSN30055.1	0	0	0	0	0	0	0	0	0	0	0	0	PSN30055.1	0	0	0	0	0	0	2	0	0	0
PSN30056.1	0	0	0	0	0	0	0	0	0	0	0	0	PSN30056.1	0	2	0	0	0	0	0	1	0	0	0	0	PSN30056.1	0	1	0	0	1	0	0	0	0	0	0	0	PSN30056.1	0	0	0	1	0	0	0	0	0	0
PSN30057.1	4	1	4	4	4	0	5	0	2	6	9	4	PSN30057.1	1	3	12	4	18	5	30	12	10	6	20	20	PSN30057.1	5	4	6	9	8	3	9	1	4	11	12	6	PSN30057.1	24	35	17	36	6	13	22	21	10	20
PSN30058.1	0	0	0	0	0	0	0	0	0	0	0	0	PSN30058.1	0	0	1	0	0	0	2	0	0	0	2	6	PSN30058.1	0	0	2	0	0	0	0	0	0	0	0	1	PSN30058.1	0	0	0	2	0	1	0	0	0	0
PSN30059.1	393	122	188	381	170	235	172	155	188	317	297	310	PSN30059.1	49	82	118	142	206	40	208	73	63	317	266	483	PSN30059.1	110	306	179	99	120	157	295	39	48	176	296	186	PSN30059.1	271	393	225	488	113	271	432	611	406	355
PSN30060.1	0	0	0	0	0	0	0	0	1	0	0	0	PSN30060.1	0	0	2	0	0	0	3	1	0	0	0	1	PSN30060.1	0	0	0	0	0	0	0	0	0	0	0	0	PSN30060.1	0	0	0	0	0	0	0	0	0	0
PSN30061.1	1	0	0	0	0	0	0	0	0	0	0	1	PSN30061.1	0	0	0	0	1	0	0	0	0	0	0	0	PSN30061.1	0	4	0	0	0	0	1	0	0	0	1	0	PSN30061.1	0	1	0	0	0	1	0	0	0	2
PSN30062.1	24	1	7	8	6	0	7	7	5	12	22	13	PSN30062.1	3	6	12	18	29	3	29	14	2	12	23	29	PSN30062.1	9	6	11	8	22	12	27	3	4	12	15	16	PSN30062.1	6	7	7	12	2	10	4	9	9	10
PSN30063.1	0	0	0	0	0	0	0	0	0	0	0	0	PSN30063.1	0	0	0	0	0	0	0	0	0	0	0	0	PSN30063.1	0	0	0	0	0	0	0	0	0	0	0	0	PSN30063.1	0	0	0	0	0	0	0	0	0	0
PSN30064.1	0	0	0	0	0	0	0	0	0	0	0	0	PSN30064.1	0	0	0	0	0	0	0	0	0	0	0	0	PSN30064.1	0	0	0	0	0	0	0	0	0	0	0	0	PSN30064.1	0	0	0	0	0	0	0	0	0	0
PSN30065.1	45	8	16	11	7	3	3	2	6	10	22	16	PSN30065.1	2	6	8	5	19	1	20	3	1	10	28	57	PSN30065.1	3	3	10	4	5	1	5	0	2	9	21	3	PSN30065.1	32	24	26	21	14	25	44	20	18	48
PSN30066.1	8	3	3	4	5	0	6	3	5	5	6	7	PSN30066.1	2	1	17	18	42	12	28	3	8	5	2	6	PSN30066.1	5	7	5	6	10	4	10	3	1	0	3	6	PSN30066.1	4	10	5	4	3	3	4	15	3	1
PSN30070.1	1	1	0	5	1	0	0	0	2	0	3	1	PSN30070.1	0	1	1	0	2	0	0	1	2	0	4	0	PSN30070.1	3	0	1	2	1	1	4	1	0	0	6	3	PSN30070.1	5	3	3	8	3	3	7	4	3	3
PSN30071.1	3	4	1	6	5	0	0	8	2	6	12	8	PSN30071.1	3	0	2	7	7	2	6	1	4	6	11	18	PSN30071.1	5	3	7	11	8	3	7	3	3	7	13	2	PSN30071.1	11	8	12	2	2	0	6	6	3	3
PSN30072.1	0	0	0	0	0	0	0	0	0	0	0	1	PSN30072.1	0	0	1	0	0	0	2	0	0	0	0	0	PSN30072.1	0	0	3	1	1	2	0	1	2	0	0	0	PSN30072.1	0	0	0	0	0	1	1	0	0	1
PSN30073.1	11	9	5	12	5	5	16	9	8	3	19	15	PSN30073.1	1	5	6	4	4	1	2	5	0	3	16	25	PSN30073.1	8	8	8	4	11	4	8	1	4	4	9	8	PSN30073.1	19	26	10	16	8	6	25	42	24	7
PSN30074.1	17	13	16	32	21	40	9	8	32	17	23	19	PSN30074.1	4	5	12	12	29	7	24	16	5	17	18	18	PSN30074.1	6	12	15	11	18	12	24	8	3	4	21	4	PSN30074.1	17	13	8	27	2	5	12	10	5	4
PSN30075.1	0	0	0	0	0	0	0	0	0	0	0	0	PSN30075.1	0	0	0	0	0	0	0	0	0	0	0	0	PSN30075.1	0	0	0	0	0	0	0	0	0	0	0	0	PSN30075.1	0	0	0	0	0	0	0	0	0	0
PSN30076.1	0	1	2	1	1	0	0	1	0	2	2	0	PSN30076.1	3	0	1	2	7	0	7	2	6	2	0	6	PSN30076.1	4	0	1	2	2	1	2	0	0	1	0	1	PSN30076.1	4	6	0	1	1	1	0	4	1	0
PSN30078.1	0	0	0	0	0	0	0	0	0	0	0	0	PSN30078.1	0	0	0	0	0	0	0	0	0	0	0	0	PSN30078.1	0	0	0	0	0	0	0	0	0	0	0	0	PSN30078.1	0	0	0	0	0	0	0	0	0	0
PSN30079.1	4	1	8	3	3	0	1	3	4	3	4	9	PSN30079.1	0	0	2	3	8	3	7	2	15	3	0	0	PSN30079.1	5	6	3	6	9	6	9	1	4	5	8	3	PSN30079.1	1	0	0	2	0	1	0	4	4	0
PSN30080.1	17	4	9	5	7	14	4	3	2	10	6	4	PSN30080.1	11	17	62	31	103	23	168	64	22	10	38	30	PSN30080.1	2	9	13	12	14	5	12	2	3	8	14	9	PSN30080.1	8	5	12	20	4	15	9	20	5	7
PSN30081.1	0	1	0	0	0	0	0	0	0	0	0	0	PSN30081.1	1	0	0	2	0	0	0	2	0	0	0	4	PSN30081.1	1	0	0	0	0	0	1	1	0	1	0	0	PSN30081.1	0	0	0	0	0	0	1	0	0	0
PSN30082.1	0	0	0	0	0	0	0	0	0	0	0	0	PSN30082.1	0	0	0	0	0	0	0	0	0	0	0	0	PSN30082.1	0	0	0	0	0	0	0	0	0	0	0	0	PSN30082.1	0	0	0	0	0	0	0	0	0	0
PSN30083.1	52	9	8	23	8	0	7	9	9	8	24	17	PSN30083.1	1	6	10	3	9	0	33	14	3	8	28	30	PSN30083.1	2	14	8	7	5	5	21	1	2	2	29	11	PSN30083.1	40	37	42	42	9	10	62	36	29	46
PSN30084.1	0	0	0	0	0	0	0	0	0	0	0	0	PSN30084.1	0	0	0	0	0	0	0	0	0	0	0	0	PSN30084.1	0	0	0	0	0	0	0	0	0	0	0	0	PSN30084.1	0	0	0	0	0	0	0	0	0	0
PSN30085.1	2	0	0	2	0	0	0	0	1	2	0	0	PSN30085.1	0	5	2	2	24	2	7	9	0	2	2	2	PSN30085.1	0	1	0	0	0	0	1	0	0	0	0	1	PSN30085.1	10	6	3	13	0	2	5	8	8	12
PSN30086.1	51	20	42	21	33	1	11	24	14	38	39	12	PSN30086.1	25	45	71	26	21	2	54	20	12	38	207	238	PSN30086.1	18	19	35	37	53	24	37	8	2	27	89	24	PSN30086.1	66	102	106	84	33	67	86	81	63	196
PSN30087.1	3	1	1	0	0	0	0	1	3	0	2	3	PSN30087.1	0	0	0	0	2	1	2	0	0	0	1	2	PSN30087.1	0	1	1	0	0	0	2	0	0	1	5	2	PSN30087.1	0	1	2	5	0	0	3	0	1	0
PSN30088.1	0	0	0	1	2	0	0	0	1	1	3	1	PSN30088.1	0	0	1	0	1	0	2	1	0	1	2	9	PSN30088.1	17	2	9	2	0	0	10	3	0	22	4	19	PSN30088.1	1	10	4	11	5	9	35	4	6	14
PSN30089.1	0	0	0	0	0	0	0	0	0	0	0	0	PSN30089.1	0	0	0	0	0	0	0	0	0	0	0	0	PSN30089.1	0	0	0	0	0	0	0	0	0	0	0	0	PSN30089.1	0	0	0	0	0	0	0	0	0	0
PSN30090.1	4	0	2	4	1	0	0	0	0	0	5	4	PSN30090.1	2	3	1	11	3	2	10	12	1	0	5	14	PSN30090.1	2	4	9	1	4	2	2	1	2	2	1	5	PSN30090.1	0	5	7	1	3	4	2	6	1	2
PSN30091.1	82	30	35	54	46	2	49	37	25	93	93	61	PSN30091.1	9	25	22	30	28	7	38	15	21	93	38	102	PSN30091.1	20	39	15	20	22	6	17	4	4	15	53	10	PSN30091.1	83	71	48	49	16	24	57	89	56	90
PSN30092.1	110	28	39	43	42	90	24	20	34	47	67	32	PSN30092.1	16	23	30	22	32	6	40	24	18	47	106	181	PSN30092.1	15	38	39	28	30	15	45	11	13	20	79	42	PSN30092.1	95	121	91	74	32	44	74	112	72	81
PSN30093.1	1	0	1	0	0	0	0	0	0	0	0	0	PSN30093.1	0	0	0	0	0	0	0	0	0	0	2	1	PSN30093.1	0	0	0	0	0	0	2	0	0	0	0	1	PSN30093.1	3	0	2	0	2	0	0	0	0	0
PSN30094.1	0	0	0	0	0	0	0	0	0	0	0	0	PSN30094.1	0	0	0	1	0	0	0	0	0	0	0	0	PSN30094.1	0	1	0	0	0	0	0	0	0	0	1	0	PSN30094.1	0	0	0	0	0	0	0	0	0	0
PSN30095.1	3	0	0	0	0	0	2	0	0	0	0	0	PSN30095.1	0	0	0	0	0	0	0	0	0	0	5	0	PSN30095.1	1	4	7	20	16	15	3	3	4	4	5	1	PSN30095.1	0	0	1	0	0	0	0	0	0	0
PSN30096.1	6	3	2	1	0	0	1	3	4	1	1	2	PSN30096.1	0	0	2	2	6	1	1	2	0	1	0	4	PSN30096.1	0	1	2	2	2	3	2	2	0	1	3	1	PSN30096.1	0	1	0	2	0	2	1	1	1	0
PSN30097.1	1	1	0	0	2	0	0	0	0	2	0	2	PSN30097.1	0	0	0	0	1	0	0	2	0	2	3	7	PSN30097.1	0	0	0	0	1	0	0	1	0	0	0	0	PSN30097.1	0	1	1	0	0	0	0	1	0	0
PSN30098.1	0	0	0	0	0	0	1	0	0	0	1	0	PSN30098.1	0	0	0	0	0	0	0	0	0	0	0	0	PSN30098.1	0	0	0	1	0	0	0	0	0	0	0	0	PSN30098.1	0	1	0	0	0	0	0	0	0	0
PSN30102.1	0	3	3	4	1	0	0	0	1	4	4	0	PSN30102.1	0	0	3	0	2	0	2	0	0	4	7	6	PSN30102.1	0	0	0	0	0	0	1	0	0	1	1	0	PSN30102.1	5	11	4	1	2	1	0	5	3	1
PSN30103.1	0	0	0	0	0	0	0	0	0	0	0	0	PSN30103.1	0	0	0	0	0	0	0	0	0	0	0	0	PSN30103.1	0	0	0	0	0	0	0	0	0	0	0	0	PSN30103.1	0	0	0	0	0	0	0	0	0	0
PSN30107.1	8	5	4	3	3	1	8	5	2	14	2	6	PSN30107.1	3	8	8	3	1	0	14	3	0	14	14	31	PSN30107.1	1	1	1	1	0	1	0	0	0	0	6	3	PSN30107.1	33	27	21	3	9	14	27	16	13	34
PSN30108.1	0	0	0	0	0	0	0	0	0	0	0	0	PSN30108.1	0	0	0	0	0	0	0	0	0	0	0	0	PSN30108.1	0	0	0	0	0	0	0	0	0	0	0	0	PSN30108.1	0	0	0	0	0	0	0	0	0	0
PSN30110.1	0	0	0	0	0	0	0	0	0	0	0	0	PSN30110.1	0	0	0	0	0	0	0	0	0	0	0	0	PSN30110.1	0	0	0	0	0	0	0	0	0	0	0	0	PSN30110.1	0	0	0	0	0	0	0	0	0	0
PSN30111.1	0	0	0	0	0	0	0	0	0	0	0	0	PSN30111.1	0	0	0	0	0	0	0	0	0	0	0	0	PSN30111.1	0	0	0	0	0	0	0	0	0	0	0	0	PSN30111.1	0	0	0	0	0	0	0	0	0	0
PSN30112.1	0	0	0	0	0	0	0	0	0	0	0	0	PSN30112.1	0	0	0	0	0	0	0	2	0	0	0	0	PSN30112.1	0	0	0	0	0	0	0	0	0	0	0	0	PSN30112.1	0	0	0	0	0	0	0	0	0	0
PSN30113.1	0	0	0	0	0	0	0	0	0	0	0	0	PSN30113.1	0	0	0	0	0	0	0	0	0	0	0	0	PSN30113.1	0	0	0	0	0	0	0	0	0	0	0	0	PSN30113.1	0	0	0	0	0	0	0	0	0	0
PSN30114.1	0	0	0	0	0	0	0	0	0	0	0	0	PSN30114.1	0	0	0	0	0	0	0	0	0	0	0	0	PSN30114.1	0	0	0	0	0	0	0	0	0	0	0	0	PSN30114.1	0	0	0	0	0	0	0	0	0	0
PSN30115.1	0	0	0	0	0	0	0	1	0	0	0	0	PSN30115.1	0	0	0	0	0	0	0	0	0	0	0	0	PSN30115.1	0	0	0	0	0	0	0	0	0	0	0	0	PSN30115.1	0	0	0	0	0	0	0	0	0	0
PSN30116.1	120	24	12	21	84	11	20	11	30	67	60	49	PSN30116.1	47	192	287	150	138	42	371	149	23	67	246	341	PSN30116.1	14	21	7	11	9	11	5	1	12	3	23	23	PSN30116.1	570	673	359	1	77	105	268	452	215	65
PSN30117.1	76	19	56	62	53	113	27	13	37	27	58	39	PSN30117.1	16	25	89	62	91	27	133	35	20	27	84	86	PSN30117.1	25	27	75	35	46	21	39	15	10	19	63	24	PSN30117.1	46	53	53	87	7	66	35	54	32	26
PSN30118.1	45	14	24	22	23	19	20	14	11	33	30	25	PSN30118.1	4	19	25	21	23	5	16	12	11	33	43	58	PSN30118.1	4	33	19	11	31	9	16	4	8	13	45	16	PSN30118.1	34	75	45	42	16	49	58	88	55	38
PSN30119.1	8	2	3	4	5	0	3	5	3	2	3	6	PSN30119.1	0	3	5	2	7	0	6	5	1	2	15	22	PSN30119.1	0	2	2	4	5	2	7	1	2	4	11	7	PSN30119.1	12	3	7	4	0	4	3	8	4	14
PSN30121.1	3	1	2	0	1	0	0	0	0	3	3	0	PSN30121.1	2	0	2	1	4	0	4	0	0	3	4	5	PSN30121.1	1	2	1	1	2	3	3	3	0	2	4	0	PSN30121.1	6	15	4	18	4	4	4	7	2	3
PSN30122.1	0	0	0	0	0	0	0	0	0	0	0	0	PSN30122.1	0	0	0	0	0	0	0	1	0	0	1	0	PSN30122.1	0	0	0	0	0	1	0	1	0	0	0	0	PSN30122.1	0	0	0	0	0	0	0	0	0	0
PSN30123.1	0	0	0	0	0	0	0	0	0	0	0	0	PSN30123.1	0	0	0	0	0	0	0	0	0	0	0	0	PSN30123.1	0	0	0	0	0	0	0	0	0	0	0	0	PSN30123.1	0	1	0	0	1	0	1	0	0	1
PSN30124.1	140	51	9	71	70	26	6	3	18	39	32	37	PSN30124.1	41	43	100	31	78	3	390	78	6	39	383	516	PSN30124.1	0	0	3	0	1	0	2	0	0	0	5	0	PSN30124.1	134	166	70	49	24	64	111	115	53	240
PSN30125.1	11	8	7	7	6	1	1	8	3	8	9	1	PSN30125.1	1	10	8	12	2	1	6	9	3	8	6	24	PSN30125.1	4	7	6	3	7	6	9	3	1	0	13	4	PSN30125.1	13	36	26	10	3	4	8	9	6	14
PSN30126.1	0	0	0	0	0	0	0	0	0	0	0	0	PSN30126.1	0	0	0	0	0	0	0	0	0	0	0	0	PSN30126.1	0	0	0	0	0	0	0	0	0	0	0	0	PSN30126.1	0	0	0	0	0	0	0	0	0	0
PSN30127.1	0	0	0	0	0	0	0	0	0	0	0	0	PSN30127.1	0	0	0	0	0	0	4	0	0	0	0	0	PSN30127.1	0	0	0	0	0	0	0	0	0	0	0	0	PSN30127.1	1	0	0	1	0	0	0	2	0	0
PSN30128.1	0	0	0	0	0	0	0	0	0	0	0	0	PSN30128.1	0	0	0	0	0	0	0	0	0	0	0	0	PSN30128.1	0	0	0	0	0	0	0	0	0	0	0	0	PSN30128.1	0	0	0	0	0	0	0	0	0	0
PSN30129.1	1	1	0	0	3	0	0	0	1	3	6	0	PSN30129.1	1	0	0	2	4	1	1	0	0	3	8	9	PSN30129.1	0	0	0	0	0	1	0	0	0	0	0	2	PSN30129.1	14	8	13	1	4	1	0	9	3	6
PSN30130.1	0	0	0	0	0	0	0	0	0	0	0	0	PSN30130.1	0	0	0	0	0	0	0	0	0	0	0	0	PSN30130.1	0	0	0	1	1	0	3	0	0	1	0	0	PSN30130.1	0	0	0	0	0	0	0	0	0	0
PSN30131.1	1	0	0	1	0	0	0	1	1	0	1	0	PSN30131.1	0	0	1	0	0	0	0	0	0	0	1	1	PSN30131.1	0	2	0	0	0	0	1	1	0	1	4	1	PSN30131.1	1	2	0	1	0	0	0	2	1	0
PSN30132.1	0	0	0	0	0	0	0	0	0	0	0	0	PSN30132.1	0	0	0	0	1	0	0	0	0	0	0	0	PSN30132.1	0	0	0	0	0	0	0	0	0	0	0	0	PSN30132.1	0	0	0	0	0	0	0	0	0	0
PSN30133.1	0	0	0	0	0	0	0	0	0	0	0	0	PSN30133.1	0	0	0	0	0	0	0	0	0	0	0	0	PSN30133.1	0	0	0	0	0	0	0	0	0	0	0	0	PSN30133.1	0	0	0	0	0	0	0	0	0	0
PSN30134.1	0	0	0	0	0	0	0	0	0	0	0	0	PSN30134.1	0	0	0	0	0	0	0	0	0	0	0	0	PSN30134.1	0	0	0	0	0	0	0	0	0	0	0	0	PSN30134.1	1	0	0	0	0	0	0	0	0	0
PSN30135.1	13	1	3	9	5	0	6	3	5	0	6	9	PSN30135.1	0	0	8	6	5	0	16	2	6	0	11	32	PSN30135.1	0	4	4	4	5	2	2	0	0	1	6	1	PSN30135.1	7	3	9	3	5	10	10	8	4	8
PSN30136.1	45	16	28	18	24	0	14	22	19	38	29	21	PSN30136.1	6	6	20	31	31	3	45	9	6	38	64	134	PSN30136.1	23	34	25	24	43	18	46	6	6	24	61	21	PSN30136.1	64	52	31	48	28	29	33	126	50	61
PSN30137.1	0	1	0	1	0	0	0	0	0	0	0	0	PSN30137.1	0	0	0	4	0	0	0	0	0	0	0	1	PSN30137.1	0	0	0	0	0	0	0	0	0	0	0	0	PSN30137.1	0	0	0	0	2	0	2	1	0	0
PSN30139.1	38	16	27	53	28	10	18	14	12	37	29	20	PSN30139.1	2	1	15	3	9	3	10	4	1	37	28	52	PSN30139.1	3	12	2	0	5	3	2	0	0	5	5	5	PSN30139.1	16	34	23	16	7	61	35	84	18	31
PSN30140.1	0	1	2	1	0	0	0	0	0	0	0	1	PSN30140.1	0	0	0	0	1	0	0	0	2	0	0	0	PSN30140.1	0	1	0	0	0	0	0	0	0	0	0	0	PSN30140.1	0	0	0	0	0	0	0	0	0	0
PSN30141.1	0	0	0	0	0	0	0	0	0	0	0	0	PSN30141.1	0	0	0	0	0	0	0	0	0	0	0	0	PSN30141.1	0	0	0	0	0	0	0	0	0	0	0	0	PSN30141.1	0	0	0	0	0	0	0	0	0	0
PSN30142.1	2	0	1	0	0	0	0	0	0	0	0	0	PSN30142.1	0	0	0	0	0	0	0	0	1	0	1	3	PSN30142.1	0	0	0	0	0	0	0	0	0	0	0	0	PSN30142.1	0	1	0	0	0	0	0	2	0	2
PSN30143.1	0	0	0	0	0	0	0	0	0	0	0	0	PSN30143.1	0	0	0	0	0	0	0	0	0	0	0	0	PSN30143.1	0	0	0	0	0	0	0	0	0	0	0	0	PSN30143.1	0	0	0	0	0	0	0	2	0	0
PSN30144.1	0	0	0	0	0	0	0	0	0	0	0	0	PSN30144.1	0	0	0	0	0	0	0	0	0	0	0	0	PSN30144.1	0	0	0	0	0	0	0	0	0	0	0	0	PSN30144.1	0	0	0	0	0	0	0	0	0	0
PSN30145.1	0	0	0	0	0	0	0	0	0	0	0	0	PSN30145.1	0	0	0	0	0	0	0	0	0	0	0	0	PSN30145.1	0	0	0	0	0	0	0	0	0	0	0	0	PSN30145.1	0	1	1	0	0	0	0	0	0	0
PSN30146.1	0	0	0	0	0	0	0	0	0	0	0	0	PSN30146.1	0	0	0	0	0	0	0	0	0	0	0	0	PSN30146.1	0	0	0	0	0	0	0	0	0	0	0	0	PSN30146.1	0	1	0	0	0	0	0	0	0	0
PSN30147.1	0	0	0	0	0	0	0	0	0	0	0	0	PSN30147.1	0	0	0	0	0	0	0	0	0	0	0	0	PSN30147.1	0	0	0	0	0	0	0	0	0	0	0	0	PSN30147.1	0	0	0	0	0	0	0	0	0	0
PSN30150.1	247	33	13	42	38	122	60	16	42	50	51	54	PSN30150.1	18	38	52	22	35	0	108	75	7	50	46	77	PSN30150.1	0	2	0	2	1	1	0	1	1	0	5	0	PSN30150.1	42	55	29	1	18	39	43	50	21	36
PSN30151.1	668	1859	319	467	1709	2441	1777	1352	7470	1223	5588	5676	PSN30151.1	13	21	58	60	98	9	92	38	26	1223	48	114	PSN30151.1	11724	3287	14796	4884	414	3629	2729	582	5343	5080	15198	15913	PSN30151.1	201	16140	6733	326	7355	3380	16938	1407	4781	141
PSN30153.1	16	8	7	3	4	20	6	8	2	2	13	15	PSN30153.1	0	1	9	6	5	0	24	0	5	2	7	14	PSN30153.1	5	14	18	13	13	0	34	15	3	22	57	9	PSN30153.1	2	2	8	10	5	4	6	3	2	2
PSN30154.1	0	0	0	0	0	0	0	0	0	0	0	0	PSN30154.1	0	0	0	0	0	0	0	0	0	0	0	0	PSN30154.1	0	0	0	0	0	0	0	0	0	0	0	0	PSN30154.1	0	0	0	0	0	0	0	1	0	0
PSN30155.1	2	2	0	0	0	0	0	0	0	0	0	2	PSN30155.1	0	0	0	0	0	0	0	0	0	0	0	0	PSN30155.1	0	1	1	1	0	0	1	0	1	0	3	1	PSN30155.1	1	0	0	0	0	0	1	1	0	0
PSN30156.1	0	0	0	0	0	0	0	0	0	0	0	0	PSN30156.1	0	0	0	0	0	0	0	0	0	0	0	0	PSN30156.1	0	0	0	0	0	0	0	0	0	0	0	0	PSN30156.1	0	0	0	0	0	0	0	0	0	0
PSN30157.1	1	0	0	0	3	0	1	2	2	1	0	2	PSN30157.1	0	0	1	0	0	0	1	1	0	1	0	2	PSN30157.1	0	2	1	0	1	1	0	1	0	0	2	3	PSN30157.1	0	2	2	3	1	0	2	1	0	1
PSN30158.1	0	0	0	0	0	0	0	0	0	0	0	0	PSN30158.1	0	0	0	0	0	0	0	0	0	0	0	0	PSN30158.1	0	0	0	0	0	0	0	0	0	0	0	0	PSN30158.1	0	0	0	0	0	0	0	0	0	0
PSN30161.1	0	0	0	0	0	0	0	0	0	0	0	0	PSN30161.1	0	0	0	0	0	0	0	0	0	0	0	0	PSN30161.1	0	0	0	0	0	0	0	0	0	1	0	0	PSN30161.1	1	0	0	0	0	0	0	0	0	0
PSN30162.1	31	5	1	10	14	0	4	1	4	12	11	4	PSN30162.1	18	39	61	8	6	0	26	12	4	12	49	79	PSN30162.1	3	4	0	2	1	0	1	0	1	0	1	0	PSN30162.1	69	65	32	4	12	26	34	62	17	27
PSN30163.1	0	2	0	3	2	0	1	0	3	0	0	0	PSN30163.1	2	0	1	0	1	0	0	0	0	0	1	3	PSN30163.1	0	2	0	1	1	1	0	0	0	1	0	0	PSN30163.1	0	1	3	0	1	2	1	1	0	1
PSN30164.1	18	5	8	11	9	51	3	5	13	6	13	9	PSN30164.1	1	3	8	8	24	4	9	11	1	6	8	25	PSN30164.1	7	3	4	4	11	3	15	0	3	4	10	5	PSN30164.1	4	14	2	8	4	4	0	6	8	5
PSN30166.1	5	3	0	2	0	0	0	0	0	0	0	1	PSN30166.1	2	0	0	0	0	0	0	0	0	0	1	11	PSN30166.1	0	1	0	0	0	1	0	0	0	0	0	0	PSN30166.1	1	1	0	0	0	1	1	2	0	0
PSN30167.1	0	0	2	1	1	0	1	0	0	3	1	0	PSN30167.1	0	0	0	0	0	0	0	0	2	3	3	2	PSN30167.1	0	0	0	0	0	0	0	0	0	0	0	0	PSN30167.1	1	2	2	2	0	0	1	2	1	0
PSN30170.1	0	0	0	1	0	0	0	1	0	0	0	0	PSN30170.1	0	1	1	0	2	0	0	0	0	0	3	4	PSN30170.1	0	2	3	0	0	0	0	0	0	0	0	0	PSN30170.1	5	1	1	1	2	0	6	4	2	4
PSN30171.1	0	0	0	0	0	0	0	0	0	0	0	0	PSN30171.1	0	0	0	0	0	0	0	0	0	0	0	0	PSN30171.1	0	0	0	0	0	0	0	0	0	0	0	0	PSN30171.1	0	0	0	0	0	0	0	0	0	0
PSN30172.1	2	0	0	1	0	0	0	0	1	0	1	3	PSN30172.1	0	0	0	0	0	0	0	0	0	0	0	0	PSN30172.1	0	0	0	0	0	0	0	0	0	1	0	0	PSN30172.1	0	0	1	0	0	2	3	2	1	1
PSN30173.1	42	10	13	24	21	21	18	20	16	51	35	24	PSN30173.1	24	37	48	9	16	5	35	35	12	51	153	203	PSN30173.1	9	12	5	14	9	9	6	0	3	10	16	7	PSN30173.1	104	102	37	19	21	28	39	72	21	93
PSN30176.1	10	2	11	4	5	1	7	5	2	6	12	1	PSN30176.1	4	2	1	0	11	0	14	2	0	6	12	22	PSN30176.1	7	0	8	10	6	6	20	6	2	9	13	9	PSN30176.1	8	8	7	7	1	7	9	19	7	7
PSN30177.1	0	0	0	0	0	0	0	0	0	0	0	0	PSN30177.1	0	0	1	1	0	0	0	0	0	0	0	2	PSN30177.1	0	0	0	0	0	0	0	0	0	0	0	0	PSN30177.1	0	0	0	1	0	0	7	1	1	0
PSN30179.1	0	0	1	0	0	0	0	0	0	1	0	0	PSN30179.1	0	0	0	0	0	0	0	0	0	1	0	0	PSN30179.1	1	0	0	0	0	0	0	0	0	0	0	0	PSN30179.1	0	0	0	0	0	1	0	0	1	0
PSN30180.1	4	0	0	0	0	0	0	0	1	0	2	1	PSN30180.1	0	1	3	1	0	0	1	2	0	0	4	8	PSN30180.1	1	1	0	3	1	1	1	0	0	2	1	0	PSN30180.1	4	3	1	4	1	4	4	3	0	0
PSN30181.1	3	0	0	0	1	0	0	0	0	0	1	1	PSN30181.1	0	0	0	0	1	0	1	0	0	0	1	0	PSN30181.1	0	0	0	1	0	0	1	0	0	0	3	0	PSN30181.1	0	0	4	0	0	0	0	0	0	0
PSN30182.1	0	0	0	0	0	0	0	0	0	0	0	0	PSN30182.1	0	2	0	1	0	0	2	1	0	0	0	1	PSN30182.1	1	0	0	0	0	0	0	0	0	0	0	0	PSN30182.1	0	0	0	0	0	0	0	0	0	1
PSN30183.1	0	0	0	0	0	0	0	0	0	0	0	0	PSN30183.1	0	0	0	0	0	0	0	0	1	0	0	0	PSN30183.1	0	0	0	0	0	0	0	0	0	0	0	0	PSN30183.1	0	0	0	0	0	0	0	0	0	0
PSN30184.1	1	0	0	2	0	0	1	2	2	0	1	0	PSN30184.1	0	2	2	0	3	0	4	5	1	0	3	2	PSN30184.1	0	1	1	2	1	1	4	0	0	0	0	0	PSN30184.1	3	5	12	8	2	4	0	6	8	1
PSN30185.1	0	0	0	0	0	0	0	0	0	0	0	0	PSN30185.1	0	0	0	0	0	0	0	0	0	0	0	0	PSN30185.1	1	1	0	0	0	0	0	0	0	0	0	0	PSN30185.1	0	0	0	0	0	0	0	0	0	0
PSN30186.1	0	0	0	0	0	0	0	0	0	0	0	0	PSN30186.1	0	0	0	0	0	0	0	0	0	0	0	0	PSN30186.1	0	0	0	0	0	0	0	0	0	0	0	0	PSN30186.1	0	0	0	0	0	0	0	0	0	0
PSN30187.1	0	0	0	0	0	0	0	0	0	0	0	0	PSN30187.1	0	0	0	0	0	0	0	0	0	0	0	0	PSN30187.1	0	0	0	0	0	0	0	0	0	0	0	0	PSN30187.1	0	0	0	0	0	0	0	0	0	0
PSN30188.1	0	3	0	0	0	0	0	0	1	1	2	0	PSN30188.1	0	2	1	0	1	0	1	0	0	1	1	5	PSN30188.1	0	0	0	0	0	0	0	0	0	1	0	0	PSN30188.1	2	5	2	0	0	5	3	4	0	2
PSN30190.1	0	0	0	0	0	0	0	0	0	0	0	0	PSN30190.1	0	0	0	0	0	0	0	0	0	0	0	0	PSN30190.1	0	0	0	0	0	0	0	0	0	0	0	0	PSN30190.1	0	0	0	0	0	0	0	0	0	0
PSN30191.1	0	0	0	0	0	0	0	0	0	0	0	0	PSN30191.1	0	0	0	0	0	0	0	0	0	0	0	0	PSN30191.1	0	0	0	0	0	0	0	0	0	0	0	0	PSN30191.1	0	0	0	2	0	0	0	0	0	0
PSN30192.1	32	17	16	24	20	0	18	13	30	52	36	29	PSN30192.1	7	13	22	22	16	2	13	9	7	52	33	53	PSN30192.1	15	33	19	8	21	11	40	4	3	12	42	7	PSN30192.1	60	85	33	84	14	40	45	103	35	42
PSN30193.1	0	0	1	0	0	0	0	0	0	0	1	0	PSN30193.1	2	7	16	3	15	2	3	9	0	0	11	19	PSN30193.1	0	0	1	0	0	0	0	0	0	1	0	0	PSN30193.1	33	45	42	1	3	12	17	38	22	14
PSN30194.1	2	0	0	3	0	0	1	0	0	0	0	0	PSN30194.1	0	0	0	0	0	0	0	0	0	0	0	0	PSN30194.1	0	0	0	0	0	0	2	0	0	0	1	0	PSN30194.1	0	0	0	0	0	0	0	0	0	0
PSN30195.1	0	0	0	0	0	0	0	0	0	0	0	0	PSN30195.1	0	0	0	0	0	0	0	0	0	0	0	0	PSN30195.1	0	0	0	0	0	0	0	0	0	0	0	0	PSN30195.1	0	0	0	0	0	0	0	0	0	0
PSN30199.1	0	1	0	0	0	0	0	0	0	0	0	0	PSN30199.1	0	0	0	1	1	0	0	0	0	0	1	1	PSN30199.1	0	0	0	0	0	0	0	0	0	0	0	0	PSN30199.1	1	3	1	0	0	1	0	0	0	1
PSN30200.1	0	0	0	0	0	0	0	0	0	0	0	0	PSN30200.1	0	0	0	0	0	0	0	0	0	0	0	0	PSN30200.1	0	0	0	0	0	0	0	0	0	0	0	0	PSN30200.1	0	0	0	0	0	0	0	0	0	0
PSN30201.1	0	0	0	0	0	0	0	0	0	0	0	0	PSN30201.1	0	0	0	0	0	0	0	0	0	0	0	0	PSN30201.1	0	0	0	0	0	0	0	0	0	1	0	0	PSN30201.1	0	0	0	0	0	0	0	0	0	0
PSN30203.1	25	2	1	9	11	1	1	2	9	2	5	6	PSN30203.1	0	7	9	5	8	2	5	0	7	2	21	37	PSN30203.1	1	2	1	3	4	4	6	0	0	6	5	4	PSN30203.1	19	32	50	53	15	21	63	33	29	31
PSN30204.1	10	2	4	4	3	6	6	2	2	10	14	12	PSN30204.1	2	4	3	3	4	0	5	2	2	10	15	17	PSN30204.1	1	6	3	3	3	5	7	0	1	3	10	0	PSN30204.1	21	27	9	14	5	10	21	17	4	15
PSN30205.1	0	0	0	0	0	0	0	0	0	0	0	0	PSN30205.1	0	0	0	0	0	0	0	0	0	0	0	0	PSN30205.1	0	0	0	0	0	0	0	0	0	0	0	0	PSN30205.1	0	0	0	0	0	0	0	0	0	0
PSN30206.1	7	3	4	6	6	0	1	2	2	6	7	6	PSN30206.1	2	4	3	8	12	0	5	2	2	6	18	32	PSN30206.1	0	0	1	0	1	3	3	1	0	3	2	2	PSN30206.1	22	20	17	14	6	7	16	29	6	21
PSN30207.1	135	53	243	133	100	225	3	5	79	35	128	26	PSN30207.1	114	177	639	71	262	16	539	142	50	35	80	288	PSN30207.1	2	0	0	0	1	0	0	1	0	0	0	0	PSN30207.1	463	245	23	0	42	61	4	24	1	2
PSN30208.1	72	70	394	132	176	146	10	29	17	32	52	40	PSN30208.1	419	714	499	896	398	136	2435	1063	852	32	398	697	PSN30208.1	1	0	0	1	7	1	0	0	0	0	1	0	PSN30208.1	341	657	144	0	83	144	61	202	23	25
PSN30209.1	119	88	628	161	154	374	9	48	66	254	371	58	PSN30209.1	149	221	486	313	594	105	1184	301	253	254	708	1272	PSN30209.1	1	3	2	1	5	2	3	43	2	0	1	1	PSN30209.1	47	60	10	1	18	48	9	21	6	6
PSN30210.1	0	0	0	0	0	0	0	0	0	0	0	0	PSN30210.1	0	0	0	0	0	0	0	0	0	0	0	0	PSN30210.1	0	0	0	0	0	0	0	0	0	0	0	0	PSN30210.1	0	0	0	0	0	0	0	0	0	0
PSN30211.1	1	1	0	0	1	0	0	3	0	0	1	1	PSN30211.1	0	0	0	0	0	0	0	0	0	0	1	2	PSN30211.1	3	5	4	5	4	3	4	1	0	4	2	4	PSN30211.1	0	0	1	0	0	0	1	0	2	0
PSN30212.1	0	0	0	0	0	0	0	0	1	0	0	0	PSN30212.1	0	0	0	0	0	0	0	0	0	0	0	0	PSN30212.1	0	0	0	0	0	0	0	0	0	0	0	0	PSN30212.1	0	0	0	0	0	0	0	0	0	0
PSN30213.1	0	0	2	1	1	0	1	0	0	0	0	0	PSN30213.1	0	2	0	0	0	0	0	0	0	0	1	2	PSN30213.1	0	0	0	2	0	0	0	0	1	0	2	0	PSN30213.1	0	0	1	0	0	0	0	0	0	0
PSN30215.1	0	0	0	0	0	0	0	0	0	0	0	0	PSN30215.1	0	0	0	0	0	0	0	0	0	0	0	0	PSN30215.1	0	0	0	0	0	0	0	0	0	0	0	0	PSN30215.1	0	0	0	0	0	0	0	0	0	0
PSN30216.1	0	3	0	1	2	0	1	0	0	1	4	3	PSN30216.1	1	0	3	0	3	0	1	0	1	1	2	9	PSN30216.1	1	0	0	1	1	0	0	0	0	0	2	0	PSN30216.1	2	3	3	1	2	0	2	3	0	1
PSN30217.1	9435	2708	5992	7315	6161	4935	3568	3285	3737	6931	7480	7631	PSN30217.1	619	2351	4203	5743	12030	2633	3189	1884	421	6931	2732	5983	PSN30217.1	5721	17741	11156	2816	7417	5588	12103	2492	2420	4871	16832	7211	PSN30217.1	13490	18657	10480	16335	4031	15684	16007	19727	12624	4221
PSN30218.1	1	0	0	2	0	22	0	1	1	2	3	2	PSN30218.1	0	0	3	0	3	0	0	0	0	2	3	2	PSN30218.1	3	7	4	2	0	0	2	1	0	0	5	3	PSN30218.1	5	4	4	0	1	6	3	4	1	1
PSN30219.1	832	236	456	542	490	131	260	274	287	488	634	502	PSN30219.1	77	182	385	311	772	144	307	112	23	488	266	412	PSN30219.1	291	625	607	230	309	354	624	104	166	243	987	423	PSN30219.1	823	1025	552	676	217	904	815	930	547	298
PSN30220.1	0	0	0	2	0	0	0	0	0	0	1	0	PSN30220.1	0	0	0	2	0	0	0	0	0	0	0	0	PSN30220.1	0	0	0	0	0	0	0	0	0	0	0	0	PSN30220.1	0	0	0	0	0	0	0	0	0	0
PSN30221.1	0	0	0	0	0	0	0	0	0	0	0	0	PSN30221.1	0	0	0	3	0	0	0	0	0	0	0	0	PSN30221.1	0	0	0	0	0	0	0	0	0	0	0	0	PSN30221.1	0	0	0	0	0	0	0	0	0	0
PSN30223.1	0	0	0	0	0	0	0	0	0	0	0	0	PSN30223.1	0	0	0	0	0	0	0	0	0	0	0	0	PSN30223.1	0	0	0	0	0	0	0	0	0	0	0	0	PSN30223.1	0	0	0	0	0	0	0	0	0	0
PSN30224.1	0	0	0	0	0	0	0	0	0	0	0	0	PSN30224.1	0	0	0	0	0	0	0	0	0	0	0	0	PSN30224.1	0	0	0	0	0	0	0	0	0	0	0	0	PSN30224.1	0	0	0	0	0	0	0	0	0	0
PSN30225.1	0	0	0	0	0	0	0	0	0	0	0	0	PSN30225.1	0	0	0	0	0	0	0	0	0	0	0	0	PSN30225.1	0	0	0	0	0	0	0	0	0	0	0	0	PSN30225.1	0	0	0	1	0	1	0	0	0	0
PSN30227.1	0	0	0	0	0	0	0	0	0	0	1	0	PSN30227.1	0	0	0	0	1	0	1	0	0	0	0	0	PSN30227.1	0	0	0	0	0	1	0	0	0	0	0	0	PSN30227.1	0	0	0	0	0	0	0	0	0	0
PSN30228.1	1	0	1	0	0	0	1	0	0	1	0	0	PSN30228.1	0	0	0	1	0	0	0	1	0	1	0	3	PSN30228.1	0	1	0	1	0	1	1	0	0	0	1	0	PSN30228.1	0	0	0	0	0	0	0	1	0	2
PSN30229.1	0	0	0	0	0	0	0	0	0	0	0	0	PSN30229.1	0	0	0	0	0	0	0	0	0	0	0	0	PSN30229.1	0	0	0	0	0	0	0	0	0	0	0	0	PSN30229.1	0	0	0	1	0	0	0	0	0	0
PSN30231.1	0	0	0	0	0	0	0	0	0	0	0	0	PSN30231.1	0	0	0	0	0	0	0	0	0	0	0	0	PSN30231.1	0	0	0	0	0	0	0	0	0	0	0	0	PSN30231.1	0	0	0	0	0	0	0	0	0	3
PSN30232.1	0	0	0	0	0	0	0	0	0	0	0	0	PSN30232.1	0	0	0	0	0	0	0	0	0	0	0	0	PSN30232.1	0	0	0	0	0	0	0	0	0	0	0	0	PSN30232.1	0	0	0	0	0	0	0	0	0	0
PSN30233.1	9	1	4	1	3	0	3	2	3	0	2	4	PSN30233.1	0	2	5	10	6	2	2	2	0	0	4	7	PSN30233.1	5	3	7	6	10	5	5	0	5	6	18	0	PSN30233.1	5	3	2	4	0	8	6	23	7	3
PSN30234.1	1	0	0	1	1	1	2	0	1	0	0	0	PSN30234.1	0	0	0	0	0	0	2	0	2	0	0	0	PSN30234.1	1	1	0	0	0	0	1	0	1	0	2	0	PSN30234.1	0	0	2	4	0	0	1	1	1	1
PSN30235.1	0	0	0	0	0	0	0	0	0	0	0	0	PSN30235.1	0	0	0	0	0	1	0	0	0	0	1	0	PSN30235.1	0	0	0	0	0	0	0	0	0	0	0	0	PSN30235.1	1	1	2	2	0	0	1	0	2	1
PSN30236.1	0	1	1	0	5	0	0	1	0	4	2	0	PSN30236.1	0	0	0	2	0	0	0	1	0	4	1	4	PSN30236.1	1	1	0	0	1	0	0	0	1	0	1	3	PSN30236.1	8	2	0	0	0	0	2	0	1	6
PSN30237.1	0	0	0	0	0	0	0	0	0	0	0	0	PSN30237.1	0	0	0	0	0	0	0	0	0	0	0	0	PSN30237.1	0	0	0	0	0	0	0	0	0	0	0	0	PSN30237.1	0	0	0	0	0	0	0	0	0	0
PSN30239.1	0	0	0	0	0	0	0	0	0	0	0	0	PSN30239.1	0	0	0	0	0	0	0	0	0	0	0	0	PSN30239.1	0	0	0	0	0	0	0	0	0	0	0	0	PSN30239.1	0	0	0	0	0	0	0	0	0	0
PSN30240.1	0	0	0	0	0	0	0	1	0	0	0	0	PSN30240.1	0	0	0	0	0	0	0	0	0	0	0	0	PSN30240.1	0	0	0	0	0	0	0	0	0	0	0	0	PSN30240.1	0	0	0	0	0	0	0	0	0	0
PSN30241.1	26	12	10	10	8	3	7	9	3	16	24	11	PSN30241.1	5	16	20	15	23	0	17	13	4	16	59	75	PSN30241.1	5	12	8	13	14	5	18	6	3	9	30	7	PSN30241.1	50	66	39	27	15	26	37	42	17	45
PSN30242.1	24	4	3	2	7	0	1	8	3	10	15	9	PSN30242.1	3	10	15	12	6	0	21	8	1	10	29	35	PSN30242.1	4	0	1	2	2	1	6	1	1	5	9	2	PSN30242.1	17	30	10	27	8	12	25	18	20	19
PSN30243.1	18	5	11	2	9	50	6	11	6	6	15	6	PSN30243.1	7	16	30	16	18	5	23	7	3	6	28	60	PSN30243.1	3	8	8	0	1	2	9	1	0	2	5	6	PSN30243.1	33	29	15	20	11	12	18	32	8	11
PSN30244.1	0	0	0	0	0	0	0	0	0	0	0	0	PSN30244.1	0	0	0	0	0	0	0	0	0	0	0	0	PSN30244.1	0	0	0	0	0	0	0	0	0	0	0	0	PSN30244.1	0	0	0	0	0	0	0	0	0	0
PSN30246.1	0	0	0	0	0	0	0	0	0	0	0	0	PSN30246.1	0	0	0	0	0	0	0	0	0	0	0	0	PSN30246.1	0	0	0	0	0	0	0	0	0	0	0	0	PSN30246.1	0	0	0	0	0	0	0	0	0	0
PSN30247.1	0	0	0	0	0	0	0	0	0	0	0	0	PSN30247.1	0	0	0	0	0	0	0	0	0	0	0	0	PSN30247.1	0	0	0	0	0	0	0	0	0	0	0	0	PSN30247.1	0	0	0	0	0	0	0	0	0	0
PSN30249.1	0	0	0	0	0	0	0	0	0	0	0	0	PSN30249.1	0	0	0	0	0	0	0	0	0	0	0	0	PSN30249.1	0	0	0	0	0	0	0	0	0	0	0	0	PSN30249.1	0	0	0	0	0	0	0	0	0	0
PSN30251.1	1	4	9	5	4	0	0	3	1	0	0	0	PSN30251.1	1	0	13	17	99	8	197	53	86	0	1	1	PSN30251.1	0	0	1	0	3	1	0	0	0	0	0	0	PSN30251.1	0	3	6	3	0	3	1	3	1	5
PSN30252.1	8	0	8	10	3	0	1	1	4	0	8	3	PSN30252.1	2	9	19	0	2	5	9	1	9	0	1	3	PSN30252.1	1	6	0	4	5	1	2	0	2	5	4	0	PSN30252.1	1	1	6	5	0	0	8	16	23	13
PSN30253.1	0	0	0	0	0	0	0	0	0	0	0	0	PSN30253.1	0	0	1	0	0	0	0	0	0	0	0	0	PSN30253.1	0	0	0	0	0	0	0	0	0	0	0	0	PSN30253.1	0	0	0	0	0	0	0	0	0	0
PSN30254.1	41	19	20	26	19	3	14	22	18	22	33	22	PSN30254.1	9	12	29	16	30	5	66	24	15	22	53	74	PSN30254.1	22	20	27	43	43	37	49	8	9	26	64	21	PSN30254.1	67	114	83	48	19	59	85	89	44	85
PSN30255.1	3	1	4	2	3	0	0	2	0	1	6	1	PSN30255.1	0	1	1	7	6	0	4	5	3	1	20	27	PSN30255.1	3	5	12	2	4	2	5	1	0	2	7	9	PSN30255.1	4	10	9	3	3	7	8	15	9	9
PSN30256.1	0	0	2	5	4	0	2	0	1	2	1	0	PSN30256.1	0	1	2	4	3	0	11	4	1	2	7	1	PSN30256.1	0	3	1	2	3	2	5	0	0	0	3	2	PSN30256.1	2	3	2	0	2	0	5	0	2	0
PSN30257.1	0	0	0	0	0	0	0	0	0	0	0	0	PSN30257.1	0	0	0	0	0	0	0	0	0	0	0	0	PSN30257.1	0	0	0	0	0	0	0	0	0	0	0	0	PSN30257.1	0	0	0	0	0	0	0	0	0	0
PSN30258.1	125	59	57	88	79	29	14	26	87	40	84	40	PSN30258.1	8	44	113	112	244	53	107	35	74	40	43	76	PSN30258.1	32	75	49	29	110	56	102	24	9	38	77	20	PSN30258.1	93	76	53	101	14	64	51	249	88	17
PSN30259.1	85	22	73	50	51	13	20	32	35	50	84	47	PSN30259.1	20	19	58	63	78	33	71	20	21	50	117	177	PSN30259.1	30	64	77	53	69	45	73	28	18	43	121	62	PSN30259.1	161	176	120	124	51	110	155	165	124	113
PSN30260.1	88	28	56	58	60	34	26	47	53	52	62	32	PSN30260.1	15	17	69	47	77	13	86	42	9	52	89	147	PSN30260.1	45	77	76	62	112	42	105	20	28	64	155	57	PSN30260.1	100	117	122	150	33	96	90	95	65	88
PSN30261.1	11	2	5	9	12	61	4	2	5	5	7	5	PSN30261.1	3	4	6	4	18	4	9	5	3	5	9	21	PSN30261.1	0	4	3	8	9	4	9	3	1	7	13	4	PSN30261.1	13	12	3	7	2	8	8	4	5	22
PSN30262.1	6	0	0	1	0	61	0	2	1	0	3	0	PSN30262.1	2	1	4	1	1	0	5	0	0	0	1	6	PSN30262.1	0	0	0	0	2	0	1	0	0	2	1	2	PSN30262.1	2	4	4	0	0	5	0	1	0	1
PSN30263.1	1	3	1	2	3	0	2	2	2	5	7	3	PSN30263.1	1	0	2	3	3	0	5	0	0	5	17	20	PSN30263.1	0	1	1	0	1	0	2	1	0	0	3	0	PSN30263.1	7	17	1	1	2	19	9	8	2	21
PSN30264.1	38	9	17	22	14	75	10	21	25	14	37	19	PSN30264.1	8	21	50	35	49	3	73	33	14	14	63	76	PSN30264.1	44	45	74	36	56	44	77	7	14	39	108	57	PSN30264.1	20	33	31	77	19	32	36	23	21	30
PSN30265.1	0	0	0	0	0	0	0	0	0	0	0	0	PSN30265.1	0	0	0	0	0	0	0	0	0	0	0	0	PSN30265.1	0	0	0	0	0	0	0	0	0	0	0	0	PSN30265.1	0	0	0	0	0	0	0	0	0	0
PSN30266.1	0	0	0	0	0	0	0	0	0	0	0	0	PSN30266.1	0	0	0	0	0	0	0	0	0	0	0	1	PSN30266.1	0	0	1	0	0	0	0	0	0	0	0	0	PSN30266.1	0	0	0	0	0	0	0	0	0	3
PSN30267.1	8	3	4	11	4	0	1	0	4	5	9	3	PSN30267.1	2	4	8	12	19	9	20	6	3	5	7	14	PSN30267.1	5	3	16	5	8	3	8	1	2	2	10	3	PSN30267.1	0	2	3	10	1	3	6	1	1	2
PSN30268.1	229	73	165	137	143	112	83	114	119	95	186	152	PSN30268.1	42	91	289	132	261	30	235	105	44	95	195	268	PSN30268.1	142	254	336	226	314	134	272	59	85	171	303	153	PSN30268.1	70	107	133	306	57	119	122	125	86	52
PSN30269.1	250	61	120	128	128	63	83	81	91	83	168	113	PSN30269.1	16	27	54	65	95	4	207	55	20	83	175	206	PSN30269.1	146	138	232	294	310	147	352	120	101	260	353	149	PSN30269.1	141	192	176	219	46	109	158	132	89	117
PSN30270.1	0	0	0	0	0	0	0	0	0	0	0	0	PSN30270.1	0	0	0	0	0	0	0	0	0	0	0	0	PSN30270.1	0	0	0	0	1	0	0	0	0	0	0	0	PSN30270.1	0	0	0	0	0	0	0	0	0	0
PSN30271.1	0	0	0	0	0	0	0	0	0	0	0	0	PSN30271.1	0	0	0	0	0	0	0	0	0	0	0	0	PSN30271.1	0	0	0	0	0	0	0	0	0	0	0	0	PSN30271.1	0	0	0	0	0	0	0	0	0	0
PSN30272.1	63	17	44	24	32	5	18	24	33	35	42	42	PSN30272.1	78	99	109	323	93	60	252	177	104	35	270	371	PSN30272.1	34	33	37	22	42	13	40	8	15	26	42	27	PSN30272.1	31	29	31	62	8	51	42	46	29	28
PSN30273.1	233	94	146	189	153	95	123	102	142	107	165	112	PSN30273.1	25	43	73	113	124	30	172	84	77	107	135	229	PSN30273.1	89	124	178	137	181	118	273	53	61	145	241	99	PSN30273.1	79	118	86	111	45	67	78	139	82	41
PSN30274.1	0	0	0	0	0	0	0	0	0	0	0	0	PSN30274.1	0	0	0	0	0	0	0	0	0	0	0	0	PSN30274.1	0	1	0	0	0	0	0	0	0	0	0	0	PSN30274.1	0	0	0	0	0	1	0	0	0	0
PSN30275.1	141	39	82	73	57	119	53	69	55	71	118	76	PSN30275.1	10	16	29	17	24	4	43	17	22	71	99	74	PSN30275.1	34	54	42	34	61	20	51	17	10	40	86	41	PSN30275.1	84	124	84	68	29	73	71	75	56	93
PSN30276.1	0	0	0	0	0	0	0	0	0	0	2	0	PSN30276.1	0	0	0	0	0	0	0	0	0	0	0	0	PSN30276.1	0	0	0	0	0	0	0	0	0	0	0	0	PSN30276.1	0	0	0	0	0	0	0	0	0	0
PSN30277.1	6	0	4	4	5	0	2	1	3	2	2	6	PSN30277.1	3	3	8	3	9	1	27	2	6	2	3	20	PSN30277.1	9	4	5	4	3	6	3	1	2	8	10	9	PSN30277.1	5	4	2	1	8	3	2	21	6	9
PSN30278.1	1	0	1	0	1	0	0	0	1	1	1	0	PSN30278.1	0	0	0	0	0	0	1	0	0	1	1	2	PSN30278.1	1	0	0	1	1	0	1	0	0	1	4	0	PSN30278.1	0	4	1	3	0	2	5	1	2	1
PSN30280.1	5	3	2	1	2	0	4	4	6	9	2	5	PSN30280.1	1	2	7	8	7	3	4	7	2	9	18	30	PSN30280.1	3	9	4	4	5	6	8	0	0	4	8	3	PSN30280.1	21	35	17	12	17	10	26	39	25	37
PSN30281.1	0	0	0	0	0	0	0	0	0	0	0	0	PSN30281.1	0	0	0	0	0	0	0	0	0	0	0	0	PSN30281.1	0	0	0	0	0	0	1	0	0	0	0	0	PSN30281.1	0	0	0	0	0	0	0	0	0	0
PSN30282.1	0	0	0	0	0	0	0	0	0	0	0	0	PSN30282.1	0	0	0	0	0	0	0	0	0	0	0	0	PSN30282.1	0	0	0	0	0	0	0	0	0	0	0	0	PSN30282.1	0	0	0	0	0	0	0	0	0	0
PSN30283.1	247	74	148	237	148	130	98	103	258	97	270	180	PSN30283.1	1	6	9	18	17	7	55	16	38	97	28	49	PSN30283.1	160	144	203	239	316	156	222	29	62	163	196	152	PSN30283.1	12	19	26	33	2	13	16	15	13	1
PSN30284.1	0	0	0	1	0	0	0	0	0	0	0	0	PSN30284.1	0	0	0	0	0	0	1	0	0	0	0	0	PSN30284.1	0	0	0	0	2	0	0	0	0	0	1	0	PSN30284.1	0	1	0	2	1	0	0	2	0	0
PSN30285.1	0	0	0	0	0	0	0	0	0	0	0	0	PSN30285.1	0	0	0	0	0	0	0	0	0	0	0	0	PSN30285.1	0	0	0	0	0	0	0	0	0	0	0	0	PSN30285.1	0	0	0	0	0	0	0	0	0	0
PSN30286.1	0	0	0	0	0	0	0	0	0	0	0	0	PSN30286.1	0	0	2	0	0	0	1	0	0	0	0	0	PSN30286.1	1	1	1	2	0	0	0	0	0	0	0	0	PSN30286.1	0	0	0	0	0	0	0	0	0	0
PSN30287.1	0	0	0	0	0	0	0	0	0	0	0	0	PSN30287.1	0	0	0	0	0	0	0	0	0	0	0	0	PSN30287.1	0	0	0	0	0	0	0	0	0	0	0	0	PSN30287.1	0	0	0	0	0	0	0	0	0	0
PSN30288.1	0	0	0	0	0	0	0	0	0	0	0	0	PSN30288.1	0	0	0	0	0	0	0	0	0	0	0	0	PSN30288.1	0	0	0	0	0	0	0	0	1	0	0	0	PSN30288.1	0	0	0	0	0	0	0	0	0	0
PSN30289.1	2	0	0	0	2	0	0	0	0	0	0	1	PSN30289.1	0	0	0	0	0	0	0	0	0	0	0	0	PSN30289.1	0	0	0	0	0	0	0	0	0	0	0	0	PSN30289.1	0	0	0	0	0	0	1	0	0	0
PSN30290.1	0	0	0	0	0	0	0	0	0	0	0	0	PSN30290.1	0	0	0	0	0	0	0	0	0	0	0	0	PSN30290.1	0	0	0	0	0	0	0	0	0	0	0	0	PSN30290.1	0	0	0	0	0	0	0	0	0	0
PSN30291.1	0	0	0	0	0	0	0	0	0	0	0	0	PSN30291.1	0	0	0	0	0	0	0	0	0	0	0	1	PSN30291.1	0	0	0	0	0	0	0	0	0	0	0	0	PSN30291.1	0	0	0	0	0	0	0	0	0	0
PSN30292.1	5	0	1	0	0	0	1	0	0	0	0	0	PSN30292.1	0	1	0	0	0	0	0	0	0	0	1	2	PSN30292.1	0	0	0	0	0	0	0	0	0	0	0	0	PSN30292.1	0	0	3	3	0	0	3	0	1	0
PSN30294.1	22	5	8	11	17	0	6	3	2	12	36	13	PSN30294.1	2	6	17	10	2	2	8	12	0	12	12	37	PSN30294.1	4	3	12	4	7	4	10	0	3	4	2	2	PSN30294.1	12	3	17	5	8	7	9	14	10	5
PSN30295.1	0	0	1	0	0	0	2	3	2	0	1	2	PSN30295.1	2	0	1	1	6	2	4	4	2	0	2	7	PSN30295.1	6	2	5	3	5	4	4	1	2	3	6	2	PSN30295.1	5	9	4	6	0	3	1	2	2	2
PSN30297.1	6	7	17	7	3	68	7	3	2	5	8	7	PSN30297.1	1	0	2	1	1	0	2	0	0	5	3	1	PSN30297.1	2	2	3	5	8	7	3	0	0	7	9	2	PSN30297.1	3	2	3	4	0	1	6	2	0	2
PSN30299.1	0	0	0	0	0	0	0	0	0	0	0	0	PSN30299.1	0	0	0	0	0	0	0	0	0	0	0	0	PSN30299.1	0	0	0	0	0	0	0	0	0	0	0	0	PSN30299.1	0	0	0	0	0	0	0	0	0	0
PSN30300.1	1	3	0	2	5	0	1	0	0	4	5	2	PSN30300.1	2	6	7	4	10	0	26	0	0	4	5	13	PSN30300.1	0	1	0	1	0	2	0	0	0	0	2	0	PSN30300.1	12	12	8	9	0	2	5	4	3	14
PSN30301.1	0	0	0	0	0	0	0	0	0	0	0	0	PSN30301.1	0	0	0	0	0	0	0	0	0	0	0	0	PSN30301.1	0	0	0	0	0	0	0	0	0	0	0	0	PSN30301.1	0	0	0	0	0	0	0	0	0	0
PSN30302.1	1	0	0	1	0	0	0	0	0	0	0	1	PSN30302.1	0	0	0	0	2	0	4	2	0	0	1	1	PSN30302.1	0	1	0	1	0	2	1	0	0	0	0	0	PSN30302.1	1	1	1	0	0	0	1	3	0	0
PSN30303.1	0	0	0	0	0	0	0	0	0	0	0	0	PSN30303.1	0	0	0	0	0	0	0	0	0	0	0	0	PSN30303.1	0	0	1	0	0	1	0	1	0	0	2	0	PSN30303.1	0	0	0	0	0	0	0	0	0	0
PSN30305.1	34	0	7	16	0	1	2	0	5	2	3	5	PSN30305.1	1	0	3	2	2	3	9	2	0	2	15	60	PSN30305.1	2	1	1	2	3	0	2	0	0	1	1	1	PSN30305.1	28	42	75	86	10	36	78	65	75	15
PSN30306.1	15	1	1	4	3	0	2	1	6	2	2	1	PSN30306.1	1	3	3	1	2	0	2	0	3	2	11	30	PSN30306.1	2	2	4	1	6	1	3	0	0	0	3	0	PSN30306.1	14	37	18	13	7	19	55	60	15	19
PSN30308.1	0	0	0	0	0	0	0	0	0	0	0	0	PSN30308.1	0	0	0	0	0	0	0	0	0	0	0	0	PSN30308.1	0	0	0	0	0	0	0	0	0	0	0	0	PSN30308.1	0	0	0	0	0	0	0	0	0	0
PSN30309.1	0	0	0	0	0	0	0	0	0	0	0	0	PSN30309.1	0	0	0	0	0	0	0	0	0	0	0	0	PSN30309.1	0	0	0	0	0	0	0	0	0	0	0	0	PSN30309.1	0	0	0	0	0	0	0	0	0	0
PSN30312.1	0	0	0	0	0	0	0	0	0	0	0	0	PSN30312.1	0	0	0	0	0	0	0	0	0	0	0	0	PSN30312.1	0	0	0	3	5	6	0	1	0	0	0	0	PSN30312.1	0	0	1	2	0	0	2	1	0	0
PSN30313.1	0	0	0	0	0	0	0	0	0	0	0	0	PSN30313.1	0	0	0	0	0	0	0	0	0	0	0	0	PSN30313.1	0	0	0	0	0	0	0	0	0	0	0	0	PSN30313.1	0	0	0	0	0	0	0	0	0	0
PSN30314.1	3	0	2	1	1	0	0	4	1	0	5	2	PSN30314.1	0	0	0	0	4	0	2	0	0	0	5	10	PSN30314.1	0	1	1	0	1	0	1	0	0	1	1	1	PSN30314.1	0	3	0	0	0	0	0	0	0	0
PSN30315.1	0	0	0	0	0	0	0	0	0	0	0	0	PSN30315.1	0	0	0	0	0	0	0	0	0	0	0	0	PSN30315.1	0	0	0	0	0	0	0	0	0	0	0	0	PSN30315.1	0	0	0	0	0	0	0	0	0	0
PSN30318.1	0	0	0	0	0	0	0	0	0	0	0	0	PSN30318.1	0	0	0	0	0	0	0	0	0	0	0	0	PSN30318.1	0	0	0	0	0	0	0	0	0	0	0	0	PSN30318.1	0	0	0	0	0	0	0	0	0	0
PSN30320.1	0	0	0	0	0	0	0	0	0	0	0	0	PSN30320.1	0	0	0	0	0	0	0	0	0	0	0	0	PSN30320.1	0	0	0	0	0	0	0	0	0	0	0	0	PSN30320.1	0	0	1	0	0	0	0	0	0	0
PSN30321.1	0	0	0	1	0	5	0	0	0	0	0	0	PSN30321.1	0	0	0	0	0	0	0	0	0	0	1	0	PSN30321.1	2	0	0	1	0	0	1	0	0	0	0	0	PSN30321.1	0	0	0	1	0	0	0	0	0	0
PSN30322.1	0	0	0	0	0	0	0	0	0	0	1	0	PSN30322.1	0	0	0	0	0	0	0	0	0	0	0	0	PSN30322.1	0	0	0	0	0	0	0	0	0	0	1	0	PSN30322.1	1	0	0	0	0	0	0	0	0	0
PSN30323.1	0	0	0	0	0	0	0	0	0	0	0	0	PSN30323.1	0	0	0	0	0	0	0	0	0	0	0	0	PSN30323.1	0	0	0	0	0	0	0	0	0	0	0	0	PSN30323.1	0	0	0	0	0	0	0	0	0	0
PSN30325.1	18	8	10	9	18	0	11	2	15	18	34	19	PSN30325.1	9	7	27	10	17	4	31	20	16	18	31	36	PSN30325.1	3	1	5	4	4	2	3	3	1	4	3	1	PSN30325.1	32	74	22	22	23	22	33	39	9	19
PSN30326.1	25	5	5	6	3	0	5	0	23	117	70	12	PSN30326.1	12	6	43	3	13	1	32	42	2	117	41	59	PSN30326.1	3	1	2	0	2	1	3	0	0	2	6	2	PSN30326.1	125	219	150	48	51	49	138	121	56	49
PSN30327.1	9	4	6	4	12	0	2	0	3	5	4	6	PSN30327.1	2	1	4	8	16	0	8	3	1	5	5	10	PSN30327.1	1	1	3	4	10	1	7	0	0	3	6	3	PSN30327.1	11	8	3	8	5	6	3	10	0	3
PSN30328.1	5	2	5	1	2	1	1	1	4	1	4	1	PSN30328.1	2	1	4	5	7	0	8	2	4	1	15	15	PSN30328.1	3	1	8	4	7	2	8	4	1	1	5	0	PSN30328.1	12	22	10	8	8	2	7	7	3	10
PSN30329.1	2	0	0	0	0	0	0	0	0	0	0	0	PSN30329.1	0	2	0	3	1	0	1	0	2	0	0	0	PSN30329.1	0	0	0	1	0	0	0	1	0	0	0	0	PSN30329.1	2	0	0	0	0	0	0	1	0	0
PSN30330.1	1	0	0	1	2	0	0	0	1	1	0	0	PSN30330.1	0	0	0	3	2	0	8	1	0	1	2	2	PSN30330.1	1	1	0	3	0	1	0	0	0	1	4	3	PSN30330.1	0	2	0	1	2	3	0	5	1	5
PSN30331.1	1	0	0	1	0	0	0	0	0	2	0	0	PSN30331.1	1	1	0	0	0	0	0	0	0	2	1	0	PSN30331.1	0	0	1	0	0	0	1	0	1	0	2	0	PSN30331.1	2	1	0	3	1	1	1	1	2	0
PSN30332.1	1	0	0	0	2	0	0	0	1	2	0	1	PSN30332.1	0	0	0	0	1	0	0	0	0	2	0	1	PSN30332.1	0	2	1	0	0	0	2	0	0	0	2	0	PSN30332.1	5	0	0	2	4	0	1	2	2	0
PSN30333.1	38	14	8	27	21	0	12	13	21	16	37	9	PSN30333.1	6	9	19	20	42	7	26	5	7	16	5	11	PSN30333.1	18	22	22	6	5	9	16	3	9	7	42	22	PSN30333.1	27	27	19	25	6	33	25	15	18	21
PSN30334.1	53	7	39	22	47	12	15	19	13	17	40	13	PSN30334.1	24	33	96	67	122	13	82	45	15	17	67	93	PSN30334.1	20	24	26	35	26	17	36	7	15	11	56	11	PSN30334.1	44	61	73	97	36	74	63	68	31	32
PSN30337.1	0	0	0	0	0	0	0	0	1	0	0	1	PSN30337.1	0	0	0	0	0	0	0	0	0	0	0	0	PSN30337.1	0	0	0	0	0	0	0	0	0	0	0	0	PSN30337.1	0	0	0	0	0	0	0	0	0	0
PSN30338.1	20	14	10	10	25	13	9	6	19	43	69	23	PSN30338.1	3	9	17	17	38	3	11	7	0	43	57	77	PSN30338.1	11	18	6	6	16	3	37	5	4	10	42	12	PSN30338.1	68	91	53	100	10	55	44	75	40	68
PSN30339.1	1	0	1	1	1	0	1	2	0	2	4	1	PSN30339.1	0	3	0	2	2	0	2	2	0	2	2	2	PSN30339.1	1	3	0	0	0	0	0	0	0	1	1	1	PSN30339.1	12	7	1	0	1	0	2	12	1	9
PSN30340.1	0	0	0	0	0	0	0	0	0	0	0	0	PSN30340.1	0	0	0	0	0	0	0	0	0	0	0	0	PSN30340.1	0	0	0	0	0	0	0	0	0	0	0	0	PSN30340.1	0	0	0	0	0	0	0	0	0	0
PSN30341.1	3	1	1	8	1	0	1	2	3	1	4	3	PSN30341.1	0	0	0	0	0	0	2	1	0	1	0	1	PSN30341.1	5	6	1	2	6	0	9	0	3	1	2	4	PSN30341.1	2	2	1	0	0	2	4	2	1	0
PSN30343.1	48	27	41	26	34	149	11	20	17	21	30	38	PSN30343.1	8	19	35	23	30	4	52	12	4	21	64	85	PSN30343.1	2	19	4	10	12	5	21	5	1	6	23	6	PSN30343.1	43	40	23	34	14	29	35	62	21	41
PSN30345.1	0	0	0	0	0	0	0	0	0	0	0	0	PSN30345.1	0	0	0	0	0	0	0	0	0	0	0	0	PSN30345.1	0	0	0	0	0	0	0	0	0	0	1	0	PSN30345.1	0	0	0	0	0	0	0	1	1	0
PSN30346.1	0	1	0	1	0	0	0	0	0	0	0	0	PSN30346.1	0	0	2	0	3	0	1	2	2	0	13	13	PSN30346.1	0	0	1	0	1	0	0	0	0	0	2	0	PSN30346.1	4	10	3	3	2	6	4	3	2	7
PSN30347.1	0	0	0	0	0	0	0	0	0	0	0	0	PSN30347.1	0	0	0	0	0	0	0	0	0	0	0	1	PSN30347.1	0	0	0	0	0	0	0	0	0	0	0	0	PSN30347.1	0	0	0	0	0	0	0	0	0	0
PSN30348.1	0	0	0	0	0	0	0	0	0	0	0	0	PSN30348.1	0	0	0	0	0	0	0	0	0	0	0	0	PSN30348.1	0	0	0	0	0	0	0	0	0	0	0	0	PSN30348.1	0	0	0	0	0	0	0	0	0	0
PSN30350.1	0	0	0	0	0	0	0	0	1	0	1	0	PSN30350.1	0	0	0	0	0	0	0	0	0	0	0	0	PSN30350.1	0	0	0	0	0	1	0	0	0	1	2	0	PSN30350.1	0	0	1	1	0	1	2	0	0	0
PSN30351.1	0	0	0	0	0	0	0	0	0	0	0	0	PSN30351.1	0	0	0	0	0	0	0	0	0	0	0	0	PSN30351.1	0	0	0	0	0	0	0	0	0	0	0	0	PSN30351.1	0	0	0	0	0	0	0	0	0	0
PSN30352.1	134	50	95	117	137	55	49	67	66	66	112	81	PSN30352.1	61	71	129	107	127	34	98	59	14	66	214	250	PSN30352.1	31	80	119	57	56	46	87	22	26	53	127	38	PSN30352.1	91	164	105	185	44	121	126	129	82	55
PSN30353.1	1	1	1	0	0	0	0	0	1	1	1	0	PSN30353.1	0	2	2	0	0	1	4	0	1	1	2	1	PSN30353.1	0	3	2	3	1	0	0	1	0	0	4	0	PSN30353.1	3	7	1	2	1	0	3	3	2	4
PSN30354.1	4	1	2	1	0	0	0	0	0	0	1	1	PSN30354.1	2	0	1	1	1	0	1	0	0	0	5	5	PSN30354.1	0	0	0	0	1	0	0	0	0	0	0	1	PSN30354.1	0	5	1	7	0	1	0	2	4	0
PSN30356.1	0	0	0	0	0	0	0	0	0	0	0	0	PSN30356.1	0	0	0	0	1	0	0	0	0	0	0	0	PSN30356.1	0	0	0	0	0	0	0	0	0	0	0	0	PSN30356.1	0	0	0	0	0	0	0	0	0	0
PSN30358.1	11	0	2	5	0	12	0	0	2	0	0	6	PSN30358.1	0	0	0	0	0	0	2	0	0	0	1	1	PSN30358.1	0	0	0	0	0	0	1	0	0	0	0	1	PSN30358.1	1	2	0	2	0	2	0	3	4	0
PSN30359.1	0	0	0	1	0	0	0	0	1	0	0	0	PSN30359.1	0	0	0	0	0	0	0	0	0	0	0	0	PSN30359.1	0	0	0	0	0	0	0	0	0	0	0	0	PSN30359.1	0	0	0	0	0	0	0	0	0	0
PSN30361.1	0	0	0	0	0	0	0	0	0	0	0	1	PSN30361.1	0	0	0	0	0	0	0	0	0	0	0	0	PSN30361.1	0	0	0	0	0	0	0	0	0	0	0	0	PSN30361.1	0	0	0	0	0	0	0	0	0	0
PSN30362.1	3	6	5	7	12	0	0	5	4	20	18	4	PSN30362.1	5	2	6	17	35	8	20	14	4	20	37	33	PSN30362.1	0	1	0	1	1	1	1	2	0	1	0	1	PSN30362.1	47	52	21	16	10	17	3	12	2	23
PSN30363.1	0	0	0	0	0	11	1	1	2	0	1	1	PSN30363.1	0	0	0	0	1	0	0	0	0	0	1	1	PSN30363.1	1	2	1	0	1	0	0	0	1	0	2	0	PSN30363.1	0	0	1	1	0	0	0	4	0	0
PSN30364.1	6	1	0	0	1	0	0	1	2	1	1	0	PSN30364.1	0	0	1	0	2	0	0	0	1	1	0	2	PSN30364.1	0	0	0	0	0	0	0	0	0	0	0	0	PSN30364.1	1	0	2	0	0	0	0	1	0	0
PSN30365.1	84	26	42	42	37	13	20	28	49	33	54	51	PSN30365.1	2	31	44	56	90	26	71	13	15	33	79	103	PSN30365.1	50	51	65	75	71	59	103	23	29	57	102	62	PSN30365.1	74	95	50	110	29	75	65	207	102	26
PSN30366.1	309	161	656	132	451	76	72	75	64	157	389	424	PSN30366.1	42	175	341	100	427	101	492	113	15	157	82	197	PSN30366.1	14	10	11	3	11	4	4	3	4	3	32	6	PSN30366.1	236	327	114	55	103	557	288	381	233	106
PSN30367.1	0	0	0	0	0	0	0	0	0	0	0	0	PSN30367.1	0	0	0	0	0	0	0	0	0	0	0	0	PSN30367.1	0	0	0	0	0	0	0	0	0	0	0	0	PSN30367.1	0	0	0	0	0	0	0	0	0	0
PSN30368.1	0	0	1	0	0	0	0	0	0	0	0	0	PSN30368.1	0	0	0	1	1	0	1	0	0	0	0	0	PSN30368.1	0	3	1	1	0	1	0	0	0	0	1	0	PSN30368.1	0	0	0	0	0	0	0	2	0	0
PSN30369.1	2	1	0	6	0	0	0	0	2	0	0	1	PSN30369.1	1	1	3	2	1	0	5	2	1	0	1	2	PSN30369.1	0	7	0	0	3	2	7	1	1	1	2	3	PSN30369.1	3	2	6	18	2	6	8	0	5	20
PSN30370.1	0	0	0	0	0	0	0	0	0	0	0	0	PSN30370.1	0	0	0	0	0	0	0	1	0	0	0	0	PSN30370.1	0	0	0	0	0	0	1	0	0	0	0	0	PSN30370.1	0	0	0	0	0	1	0	0	0	0
PSN30371.1	0	0	0	0	0	0	0	0	0	0	0	0	PSN30371.1	0	0	0	0	1	0	0	0	0	0	0	0	PSN30371.1	0	0	0	0	0	0	0	0	0	0	2	0	PSN30371.1	0	3	1	0	0	0	0	0	0	0
PSN30373.1	0	2	0	0	0	0	2	1	2	0	2	1	PSN30373.1	1	0	0	0	0	3	1	1	1	0	2	1	PSN30373.1	1	2	0	0	2	1	0	1	0	0	0	2	PSN30373.1	2	0	1	2	0	4	4	0	1	1
PSN30374.1	16	1	6	7	5	44	3	3	5	8	7	8	PSN30374.1	2	4	1	1	5	0	3	1	2	8	1	13	PSN30374.1	4	7	0	2	1	6	3	0	1	3	9	1	PSN30374.1	7	7	6	8	7	12	4	16	11	11
PSN30375.1	300	134	80	181	122	96	109	20	73	206	296	138	PSN30375.1	264	596	1168	117	422	34	1077	372	30	206	1390	2199	PSN30375.1	1	0	0	0	4	0	1	0	0	1	0	0	PSN30375.1	939	1234	406	3	201	486	425	834	193	269
PSN30376.1	0	0	0	0	0	0	0	0	0	0	0	0	PSN30376.1	0	0	0	0	0	0	0	0	0	0	0	0	PSN30376.1	0	0	0	0	0	0	0	0	0	0	0	0	PSN30376.1	0	0	0	0	0	0	0	0	0	0
PSN30377.1	6	0	3	11	3	0	0	0	3	4	5	2	PSN30377.1	0	0	0	0	0	0	0	0	1	4	0	8	PSN30377.1	0	0	0	0	1	0	1	0	0	1	1	0	PSN30377.1	0	4	2	3	0	0	4	2	1	1
PSN30378.1	0	0	0	0	0	0	0	0	0	0	0	0	PSN30378.1	0	0	0	0	0	0	0	0	0	0	0	0	PSN30378.1	0	0	0	0	0	0	0	0	0	0	0	0	PSN30378.1	0	0	0	0	0	0	0	0	0	0
PSN30379.1	24	16	17	11	27	0	7	7	18	16	38	17	PSN30379.1	2	5	12	6	5	3	9	11	1	16	27	44	PSN30379.1	5	7	6	7	9	1	9	3	2	3	20	3	PSN30379.1	38	35	23	10	4	10	39	22	13	34
PSN30380.1	1	1	3	0	1	0	1	0	0	0	2	0	PSN30380.1	1	1	2	0	1	0	4	2	0	0	3	3	PSN30380.1	1	0	1	0	0	0	0	0	1	0	0	0	PSN30380.1	8	2	7	1	2	6	6	2	0	4
PSN30381.1	0	0	0	0	0	0	0	0	0	0	0	0	PSN30381.1	0	0	2	3	0	0	2	0	0	0	1	1	PSN30381.1	0	0	0	0	0	0	0	0	0	0	0	0	PSN30381.1	0	0	0	0	0	0	0	1	1	0
PSN30382.1	10	10	4	14	7	25	6	10	9	5	7	2	PSN30382.1	4	6	11	9	14	0	15	7	2	5	17	15	PSN30382.1	8	3	10	11	16	9	14	2	3	10	9	8	PSN30382.1	8	8	8	13	5	7	15	7	6	8
PSN30383.1	16	8	16	10	31	82	4	10	11	11	15	20	PSN30383.1	21	37	56	54	81	26	72	44	18	11	44	74	PSN30383.1	24	19	47	33	44	13	36	7	10	34	29	21	PSN30383.1	8	15	16	55	15	20	13	20	14	8
PSN30384.1	0	0	1	1	1	0	0	0	0	2	1	0	PSN30384.1	0	0	0	2	4	0	1	8	0	2	1	5	PSN30384.1	0	0	0	0	1	0	0	0	0	2	0	0	PSN30384.1	0	2	1	0	0	2	1	7	1	3
PSN30385.1	52	22	25	41	22	13	12	27	27	31	46	31	PSN30385.1	11	12	34	42	87	25	83	38	60	31	91	125	PSN30385.1	21	27	39	50	57	44	44	13	9	27	35	27	PSN30385.1	63	52	32	23	12	21	18	44	24	15
PSN30386.1	0	0	0	0	0	0	0	0	0	0	0	0	PSN30386.1	0	0	0	0	0	0	0	0	2	0	0	0	PSN30386.1	0	0	0	0	0	0	0	0	0	0	0	0	PSN30386.1	0	0	0	0	0	0	0	0	0	0
PSN30388.1	0	0	2	0	1	0	0	1	2	1	1	4	PSN30388.1	0	0	1	2	4	1	2	2	3	1	1	2	PSN30388.1	0	0	0	3	1	2	0	0	0	4	1	0	PSN30388.1	0	1	4	3	0	2	0	3	4	4
PSN30389.1	0	0	0	2	0	0	2	4	2	1	1	0	PSN30389.1	0	0	0	1	1	0	0	0	0	1	5	5	PSN30389.1	0	0	1	0	0	0	1	0	0	0	0	0	PSN30389.1	7	5	1	9	0	0	0	7	1	3
PSN30390.1	0	0	0	0	0	0	0	0	0	0	0	0	PSN30390.1	0	0	0	0	0	0	0	0	0	0	0	0	PSN30390.1	0	0	0	0	0	0	0	0	0	0	0	0	PSN30390.1	0	0	0	0	0	0	0	0	0	0
PSN30391.1	66	23	26	33	22	1	31	30	30	22	37	44	PSN30391.1	3	0	8	0	0	0	0	1	0	22	31	22	PSN30391.1	1	1	1	0	0	1	2	0	0	0	6	4	PSN30391.1	13	3	0	0	3	18	1	17	5	15
PSN30392.1	4	4	2	5	1	0	1	0	4	1	2	5	PSN30392.1	0	3	3	3	1	5	1	0	1	1	0	6	PSN30392.1	2	7	2	3	9	3	14	1	2	3	9	3	PSN30392.1	0	2	4	10	1	4	4	15	5	0
PSN30393.1	0	0	0	0	0	0	0	0	0	0	0	0	PSN30393.1	0	0	0	0	0	0	0	0	0	0	0	0	PSN30393.1	0	0	0	0	0	0	0	0	0	0	0	0	PSN30393.1	0	0	0	0	0	0	0	0	0	0
PSN30394.1	1	0	0	0	0	1	0	0	0	0	1	1	PSN30394.1	0	1	0	0	0	0	3	0	0	0	0	2	PSN30394.1	0	0	0	0	0	0	0	0	0	0	0	0	PSN30394.1	0	4	1	5	0	2	5	4	5	2
PSN30395.1	1	0	0	0	0	0	0	0	0	0	0	0	PSN30395.1	0	0	0	0	0	0	0	1	0	0	0	1	PSN30395.1	0	0	0	0	0	0	1	0	0	0	0	0	PSN30395.1	0	0	1	0	0	0	1	0	0	0
PSN30398.1	9	5	4	4	11	6	2	6	2	4	6	3	PSN30398.1	6	5	2	11	12	1	12	3	1	4	16	31	PSN30398.1	1	2	5	2	7	2	6	0	1	3	12	0	PSN30398.1	18	30	11	24	2	18	17	23	19	14
PSN30399.1	59	27	39	70	47	42	36	23	30	53	54	41	PSN30399.1	27	51	122	68	51	21	105	42	10	53	169	210	PSN30399.1	21	28	45	15	40	22	55	9	14	20	78	20	PSN30399.1	73	102	69	141	24	86	88	81	48	59
PSN30403.1	86	18	42	18	19	14	13	17	28	12	23	24	PSN30403.1	7	18	44	22	41	5	21	15	10	12	52	62	PSN30403.1	8	15	15	15	12	8	24	12	6	5	46	9	PSN30403.1	47	79	75	56	25	56	64	62	35	51
PSN30404.1	1	1	1	0	1	0	0	0	0	0	0	0	PSN30404.1	0	1	2	0	0	1	0	0	0	0	1	1	PSN30404.1	1	0	0	0	0	0	0	0	0	1	2	0	PSN30404.1	0	0	0	0	0	1	3	0	0	0
PSN30405.1	1	0	1	0	0	14	0	0	0	2	2	0	PSN30405.1	0	1	2	4	6	1	4	0	0	2	2	1	PSN30405.1	0	0	0	1	0	1	2	0	1	0	1	3	PSN30405.1	3	0	4	4	0	0	0	3	0	1
PSN30406.1	7	0	4	4	2	0	1	1	0	5	2	5	PSN30406.1	1	1	3	6	1	0	0	0	2	5	9	19	PSN30406.1	0	1	0	0	2	0	2	0	0	0	0	4	PSN30406.1	14	8	9	11	4	5	10	20	8	6
PSN30407.1	141	65	95	98	82	11	58	62	88	124	234	120	PSN30407.1	25	26	82	68	38	7	61	28	24	124	199	273	PSN30407.1	55	68	74	39	78	46	72	10	25	49	80	58	PSN30407.1	157	212	107	101	38	91	104	183	92	114
PSN30408.1	18	8	3	5	8	0	2	7	8	9	11	10	PSN30408.1	1	0	3	2	3	0	5	0	0	9	4	12	PSN30408.1	15	11	10	3	1	5	5	0	0	12	47	19	PSN30408.1	8	64	14	30	34	26	88	28	36	80
PSN30409.1	0	0	0	0	0	0	0	0	0	0	0	0	PSN30409.1	0	0	0	0	0	0	0	0	0	0	0	0	PSN30409.1	0	0	0	0	0	0	0	0	0	0	0	0	PSN30409.1	0	0	0	0	0	0	0	0	0	0
PSN30410.1	4	0	3	4	0	0	1	3	2	3	0	1	PSN30410.1	1	1	3	1	2	0	17	0	2	3	6	6	PSN30410.1	0	0	1	0	1	0	0	0	1	1	1	0	PSN30410.1	7	9	4	3	2	6	4	7	1	5
PSN30411.1	0	1	4	3	2	0	0	0	0	1	1	0	PSN30411.1	6	4	15	4	10	2	19	22	1	1	17	8	PSN30411.1	1	0	0	0	1	0	0	0	0	0	0	0	PSN30411.1	5	14	3	2	4	8	7	4	2	5
PSN30412.1	1	1	4	0	0	0	2	2	1	2	2	3	PSN30412.1	0	0	0	0	2	0	0	0	1	2	0	1	PSN30412.1	0	3	0	3	3	0	3	0	1	0	2	1	PSN30412.1	1	0	0	0	0	0	2	2	0	0
PSN30413.1	5	1	2	2	1	0	1	0	3	1	1	0	PSN30413.1	0	6	1	3	3	0	6	0	0	1	2	1	PSN30413.1	0	3	4	0	4	3	2	0	1	0	4	3	PSN30413.1	3	0	5	1	0	7	0	11	1	0
PSN30414.1	0	0	0	0	0	0	0	0	0	0	0	0	PSN30414.1	0	0	0	0	0	0	0	0	0	0	0	0	PSN30414.1	0	0	0	0	0	0	0	0	0	0	0	0	PSN30414.1	0	0	0	0	0	0	0	0	0	0
PSN30415.1	2	0	2	0	0	0	1	2	2	7	1	1	PSN30415.1	4	5	13	11	6	3	11	7	0	7	19	23	PSN30415.1	0	1	1	1	3	0	0	2	1	3	1	0	PSN30415.1	16	24	5	4	2	4	7	11	8	2
PSN30416.1	123	47	104	120	76	52	48	60	72	71	108	85	PSN30416.1	27	53	163	123	309	40	191	81	44	71	108	154	PSN30416.1	46	64	146	79	86	76	150	23	28	42	122	61	PSN30416.1	52	57	62	113	22	85	69	76	44	29
PSN30417.1	171	54	69	103	46	46	53	58	87	124	137	89	PSN30417.1	32	41	71	54	95	5	105	72	34	124	194	271	PSN30417.1	92	85	155	83	104	39	151	14	36	86	208	100	PSN30417.1	112	171	139	215	82	113	208	127	90	238
PSN30418.1	2	1	1	0	0	0	0	1	1	0	0	0	PSN30418.1	0	0	0	0	0	0	1	0	0	0	2	8	PSN30418.1	0	0	0	0	0	0	0	0	0	0	0	0	PSN30418.1	0	0	1	3	0	1	2	2	1	0
PSN30419.1	0	0	1	1	0	17	2	1	0	1	3	0	PSN30419.1	1	0	2	2	0	0	6	0	2	1	6	4	PSN30419.1	0	0	0	0	0	0	1	0	0	1	1	0	PSN30419.1	2	1	0	0	0	1	10	0	1	3
PSN30420.1	0	0	1	0	0	0	0	0	0	0	0	0	PSN30420.1	0	0	0	0	0	0	2	0	1	0	0	0	PSN30420.1	0	0	0	0	0	0	0	0	0	0	0	1	PSN30420.1	0	0	0	0	0	2	0	0	0	0
PSN30421.1	0	0	0	0	0	0	0	0	0	0	0	0	PSN30421.1	0	0	0	0	0	0	0	0	0	0	0	1	PSN30421.1	0	0	0	0	0	1	0	0	0	0	0	0	PSN30421.1	1	0	0	0	0	0	1	0	1	3
PSN30422.1	3	1	4	6	4	0	6	4	5	2	4	2	PSN30422.1	0	2	1	2	1	0	8	3	2	2	4	9	PSN30422.1	7	5	13	4	7	2	9	3	5	2	8	3	PSN30422.1	5	9	8	8	5	9	3	1	4	2
PSN30424.1	2	0	1	1	0	0	1	0	1	1	0	0	PSN30424.1	1	0	0	0	1	0	7	3	0	1	3	7	PSN30424.1	0	0	0	0	0	0	0	0	0	0	0	0	PSN30424.1	4	8	4	0	0	1	1	5	0	4
PSN30425.1	13	5	4	5	6	25	0	3	4	7	10	5	PSN30425.1	5	5	9	3	11	0	11	16	2	7	21	41	PSN30425.1	1	2	6	4	7	0	4	0	1	1	8	3	PSN30425.1	38	25	28	2	2	6	13	21	6	16
PSN30426.1	0	0	0	0	3	0	0	0	0	0	0	0	PSN30426.1	0	0	0	1	0	0	2	1	0	0	1	2	PSN30426.1	0	1	0	0	0	0	0	0	0	0	0	0	PSN30426.1	1	3	0	0	0	0	0	1	1	0
PSN30427.1	0	0	2	0	2	1	0	0	0	2	1	0	PSN30427.1	1	0	0	1	1	0	8	4	8	2	1	3	PSN30427.1	0	0	0	0	0	0	0	0	0	0	0	0	PSN30427.1	0	1	0	0	0	0	0	3	0	0
PSN30428.1	53	23	61	62	58	82	31	39	33	34	55	50	PSN30428.1	4	11	21	13	32	5	27	15	2	34	14	24	PSN30428.1	27	43	90	57	57	36	78	19	29	40	118	62	PSN30428.1	14	18	34	27	9	28	40	17	28	29
PSN30429.1	0	0	0	0	0	0	0	0	0	0	0	0	PSN30429.1	0	0	0	0	0	0	0	0	0	0	0	0	PSN30429.1	0	0	0	0	0	0	0	0	0	0	0	0	PSN30429.1	0	0	0	0	0	0	0	0	0	0
PSN30430.1	0	1	0	0	2	0	0	0	0	0	0	0	PSN30430.1	0	0	0	0	0	0	0	0	0	0	3	1	PSN30430.1	1	0	0	0	1	1	0	0	0	0	0	0	PSN30430.1	0	2	0	0	0	0	1	0	0	1
PSN30431.1	10	2	7	4	9	9	10	6	4	2	20	16	PSN30431.1	7	0	3	7	8	1	23	7	10	2	2	28	PSN30431.1	3	8	3	1	24	2	5	2	0	4	11	3	PSN30431.1	18	3	7	10	3	10	5	17	6	11
PSN30432.1	0	0	0	0	0	0	0	0	0	0	0	0	PSN30432.1	0	0	0	0	0	0	0	0	0	0	0	0	PSN30432.1	0	0	0	0	0	0	0	0	0	0	0	0	PSN30432.1	0	0	0	0	0	0	0	0	0	0
PSN30433.1	0	0	3	0	1	0	0	1	0	1	0	0	PSN30433.1	4	0	3	19	37	7	95	49	47	1	0	1	PSN30433.1	0	0	0	0	0	2	0	0	0	0	0	0	PSN30433.1	4	1	5	4	0	5	2	6	1	1
PSN30435.1	0	0	0	0	0	0	0	0	0	0	0	0	PSN30435.1	0	0	0	0	0	0	1	0	0	0	0	0	PSN30435.1	0	0	0	0	0	0	0	0	0	0	0	0	PSN30435.1	0	0	0	0	0	0	0	0	0	0
PSN30436.1	2	2	5	8	2	0	0	0	5	2	1	3	PSN30436.1	0	2	3	4	5	0	13	5	2	2	1	1	PSN30436.1	2	2	3	5	4	3	8	2	1	1	6	3	PSN30436.1	2	10	1	6	2	3	5	1	2	2
PSN30437.1	0	1	2	3	0	0	1	0	0	4	1	3	PSN30437.1	0	0	0	1	0	0	2	0	2	4	0	0	PSN30437.1	0	2	3	2	0	3	3	0	3	3	0	2	PSN30437.1	0	2	2	0	2	0	0	0	5	0
PSN30438.1	0	0	0	1	0	0	0	0	0	1	0	0	PSN30438.1	0	0	2	0	1	1	4	0	0	1	5	1	PSN30438.1	1	2	1	0	0	0	2	1	0	0	1	0	PSN30438.1	1	4	5	1	2	0	0	1	5	2
PSN30439.1	0	0	0	0	0	0	0	0	0	0	0	0	PSN30439.1	0	0	0	0	0	0	0	0	0	0	0	0	PSN30439.1	0	0	0	0	0	0	0	0	0	0	0	0	PSN30439.1	0	0	0	0	0	0	0	0	0	0
PSN30440.1	3	1	0	0	1	0	2	0	0	6	0	1	PSN30440.1	1	4	1	1	0	0	1	0	0	6	4	12	PSN30440.1	0	0	0	0	0	0	0	0	0	0	2	2	PSN30440.1	4	4	4	4	5	2	4	7	0	11
PSN30442.1	0	0	0	0	0	0	0	0	0	0	0	0	PSN30442.1	0	0	0	0	0	0	0	0	0	0	0	0	PSN30442.1	0	0	0	0	0	0	0	0	0	0	0	0	PSN30442.1	0	0	0	0	0	0	0	0	0	0
PSN30443.1	0	0	0	0	0	0	0	0	0	0	0	0	PSN30443.1	0	0	0	0	0	0	0	0	0	0	0	0	PSN30443.1	0	0	0	0	0	0	0	0	0	0	0	0	PSN30443.1	0	0	0	0	0	0	0	0	0	0
PSN30444.1	0	0	0	0	0	0	0	0	0	0	0	0	PSN30444.1	0	0	0	0	0	0	0	0	0	0	0	0	PSN30444.1	0	0	0	0	0	0	0	0	0	0	0	0	PSN30444.1	0	0	0	0	0	0	0	0	0	0
PSN30445.1	0	0	0	0	0	0	0	0	0	0	0	0	PSN30445.1	0	0	0	0	0	0	0	0	0	0	0	0	PSN30445.1	0	0	0	0	0	0	0	0	0	0	0	0	PSN30445.1	0	1	0	0	0	0	0	0	0	0
PSN30446.1	0	0	0	0	0	0	0	0	0	0	0	0	PSN30446.1	0	0	0	0	0	0	0	0	0	0	0	0	PSN30446.1	0	0	0	0	0	0	0	0	0	0	0	0	PSN30446.1	0	4	0	0	0	0	0	0	0	0
PSN30448.1	1	0	0	0	0	0	0	0	0	0	0	0	PSN30448.1	0	0	0	0	0	0	2	0	0	0	0	0	PSN30448.1	0	0	0	0	0	0	0	0	0	0	0	0	PSN30448.1	3	0	0	0	0	0	1	0	2	0
PSN30450.1	0	1	0	0	0	0	0	0	0	0	0	0	PSN30450.1	0	0	0	0	0	0	0	0	0	0	0	0	PSN30450.1	0	0	0	0	0	0	0	0	0	0	0	0	PSN30450.1	0	0	0	0	0	0	0	0	0	0
PSN30451.1	0	0	0	0	0	0	0	0	0	0	0	0	PSN30451.1	0	0	0	0	0	0	0	0	0	0	0	0	PSN30451.1	0	0	0	0	0	0	0	0	0	0	0	0	PSN30451.1	0	0	0	0	0	0	0	0	0	0
PSN30452.1	0	0	0	0	0	0	0	0	0	0	0	0	PSN30452.1	0	0	0	0	0	0	0	0	0	0	0	0	PSN30452.1	0	0	0	0	0	0	0	0	0	0	0	0	PSN30452.1	0	0	0	0	0	0	0	0	0	0
PSN30454.1	0	0	0	0	0	0	0	0	0	0	0	0	PSN30454.1	0	0	0	0	0	0	0	0	0	0	0	0	PSN30454.1	0	0	0	0	0	0	0	0	0	0	0	0	PSN30454.1	0	0	0	0	0	0	0	0	0	0
PSN30455.1	0	0	0	0	0	0	0	0	0	0	0	0	PSN30455.1	0	0	0	0	0	0	0	0	0	0	0	0	PSN30455.1	0	0	0	0	0	0	0	0	0	0	0	0	PSN30455.1	0	0	0	0	0	0	0	0	0	0
PSN30456.1	0	0	0	1	0	0	0	0	0	0	0	0	PSN30456.1	0	0	0	0	0	0	0	0	0	0	1	0	PSN30456.1	0	0	0	0	0	0	0	0	0	0	0	0	PSN30456.1	1	0	1	1	0	0	0	0	0	0
PSN30457.1	0	2	0	0	0	0	0	0	0	0	0	0	PSN30457.1	0	0	0	0	0	0	0	0	0	0	0	0	PSN30457.1	0	1	0	1	0	0	1	0	0	1	0	0	PSN30457.1	0	0	0	0	0	0	0	0	0	0
PSN30458.1	1	0	1	1	2	0	0	0	1	0	0	0	PSN30458.1	0	0	0	0	0	0	0	0	2	0	0	0	PSN30458.1	0	0	1	0	0	0	1	0	0	0	0	0	PSN30458.1	1	2	0	0	0	2	0	0	0	0
PSN30459.1	0	0	0	0	0	0	0	0	0	0	0	0	PSN30459.1	0	0	0	0	0	0	0	0	0	0	0	0	PSN30459.1	0	0	2	0	0	0	0	0	0	0	0	0	PSN30459.1	0	0	0	0	0	0	0	0	0	0
PSN30460.1	0	0	0	0	0	0	0	0	0	0	0	0	PSN30460.1	0	0	0	0	0	0	1	0	0	0	0	1	PSN30460.1	0	0	0	0	0	0	0	0	0	0	0	0	PSN30460.1	0	0	2	0	0	1	0	0	0	0
PSN30461.1	0	0	0	1	0	0	0	0	0	1	0	0	PSN30461.1	0	1	0	0	0	0	0	0	0	1	7	2	PSN30461.1	0	0	0	0	0	0	0	0	0	0	0	0	PSN30461.1	0	0	1	0	0	0	1	1	0	2
PSN30462.1	59	17	36	46	40	2	27	30	32	45	56	23	PSN30462.1	6	7	15	15	24	6	33	19	3	45	32	52	PSN30462.1	12	21	26	17	22	15	48	3	10	19	55	26	PSN30462.1	45	39	26	55	9	19	46	35	28	41
PSN30464.1	2	1	0	5	0	0	0	1	0	2	0	0	PSN30464.1	0	0	0	0	1	0	0	4	0	2	0	3	PSN30464.1	0	0	0	0	0	0	0	0	0	0	0	0	PSN30464.1	0	1	3	0	1	0	2	1	0	0
PSN30465.1	2	0	0	0	0	0	0	0	1	0	0	0	PSN30465.1	0	0	0	0	0	0	0	0	0	0	0	0	PSN30465.1	0	0	2	0	0	0	0	0	0	0	0	0	PSN30465.1	3	2	0	1	0	2	0	0	0	4
PSN30467.1	0	0	0	0	0	0	0	0	0	0	0	0	PSN30467.1	0	0	0	0	0	0	0	0	0	0	0	0	PSN30467.1	0	0	0	0	0	0	0	0	0	0	0	0	PSN30467.1	0	0	0	0	0	0	0	0	0	0
PSN30468.1	0	0	0	0	0	0	0	0	0	0	0	0	PSN30468.1	0	0	0	0	0	0	0	0	0	0	0	0	PSN30468.1	0	0	0	0	0	0	0	0	0	0	0	0	PSN30468.1	0	0	0	0	0	0	0	0	0	0
PSN30469.1	0	0	0	0	0	0	0	0	0	0	0	0	PSN30469.1	0	0	0	0	0	0	0	0	0	0	0	0	PSN30469.1	0	0	0	0	0	0	0	0	0	0	0	0	PSN30469.1	0	0	0	0	0	0	0	0	0	0
PSN30470.1	0	0	0	0	0	0	0	0	0	0	0	0	PSN30470.1	0	0	0	0	0	0	0	0	0	0	0	0	PSN30470.1	0	0	0	0	0	0	0	0	0	0	0	0	PSN30470.1	0	0	0	0	0	0	0	0	0	0
PSN30471.1	0	0	0	0	0	0	0	0	0	0	0	0	PSN30471.1	0	0	0	0	0	0	0	0	0	0	0	0	PSN30471.1	0	0	0	0	0	0	0	0	0	0	0	0	PSN30471.1	0	0	0	0	0	0	0	0	0	0
PSN30472.1	8	6	6	16	14	1	4	6	7	11	21	9	PSN30472.1	2	11	13	18	21	7	24	14	7	11	49	75	PSN30472.1	14	15	12	11	22	8	32	1	3	12	40	12	PSN30472.1	69	46	33	35	8	31	35	74	28	60
PSN30473.1	9	2	4	1	4	0	3	3	2	2	8	8	PSN30473.1	0	3	5	5	13	2	9	0	4	2	0	8	PSN30473.1	7	3	4	2	3	4	7	0	3	6	5	2	PSN30473.1	3	3	4	2	0	3	4	0	1	0
PSN30475.1	4	0	0	0	0	0	0	0	0	0	0	1	PSN30475.1	0	0	0	0	1	0	4	0	0	0	5	7	PSN30475.1	0	0	0	0	0	1	0	1	0	0	1	0	PSN30475.1	4	1	2	3	3	3	7	0	1	2
PSN30476.1	2	1	0	1	0	0	2	0	3	0	2	1	PSN30476.1	0	0	0	0	0	0	0	0	0	0	0	4	PSN30476.1	0	0	4	5	7	0	4	0	1	3	6	6	PSN30476.1	1	0	3	1	0	2	1	0	0	0
PSN30477.1	0	0	0	0	0	0	0	0	0	0	0	0	PSN30477.1	0	0	0	0	0	0	0	0	0	0	0	0	PSN30477.1	0	0	0	0	0	0	0	0	0	0	0	0	PSN30477.1	0	0	0	0	0	0	0	0	0	0
PSN30478.1	3	5	3	2	4	1	6	1	7	2	11	2	PSN30478.1	1	0	7	4	3	1	8	0	4	2	6	7	PSN30478.1	0	6	2	0	1	0	2	0	2	4	10	1	PSN30478.1	8	8	5	5	0	7	5	10	8	7
PSN30480.1	2	7	2	0	1	0	0	3	3	4	15	0	PSN30480.1	0	1	3	2	12	0	5	7	0	4	19	27	PSN30480.1	0	0	0	0	0	0	0	0	0	0	0	0	PSN30480.1	28	28	11	4	5	9	0	6	6	8
PSN30481.1	0	0	0	0	0	0	0	0	0	0	0	0	PSN30481.1	0	0	0	0	0	0	0	0	0	0	0	0	PSN30481.1	0	0	0	0	0	0	0	0	0	0	0	0	PSN30481.1	0	0	0	0	0	0	0	0	0	0
PSN30482.1	2	0	0	0	0	0	0	1	0	0	1	0	PSN30482.1	1	0	0	0	0	0	0	0	0	0	0	0	PSN30482.1	0	0	0	0	0	0	0	0	0	0	0	0	PSN30482.1	0	0	0	0	0	0	0	0	1	0
PSN30483.1	0	0	1	1	0	0	0	0	0	0	0	0	PSN30483.1	0	0	0	0	0	0	0	0	0	0	2	1	PSN30483.1	0	0	0	0	0	0	0	0	0	0	0	0	PSN30483.1	0	0	1	0	1	0	1	1	0	4
PSN30485.1	6	9	11	4	11	27	5	6	10	5	18	7	PSN30485.1	8	6	20	16	19	5	32	5	2	5	24	17	PSN30485.1	12	12	25	16	20	8	18	4	3	12	11	11	PSN30485.1	11	8	10	9	5	24	15	10	3	4
PSN30486.1	50	6	3	20	9	0	2	5	10	15	18	16	PSN30486.1	7	5	5	3	5	1	7	8	0	15	29	38	PSN30486.1	6	2	1	1	3	2	4	1	0	4	4	2	PSN30486.1	21	38	39	57	13	18	37	38	17	14
PSN30487.1	0	0	0	0	0	0	0	0	0	0	0	0	PSN30487.1	0	0	0	0	0	0	0	0	0	0	0	0	PSN30487.1	0	0	0	0	0	0	0	0	0	0	0	0	PSN30487.1	0	0	0	0	0	0	0	0	0	0
PSN30488.1	0	0	0	0	0	0	0	0	0	0	0	0	PSN30488.1	0	0	0	0	0	0	0	0	0	0	0	0	PSN30488.1	0	0	0	0	0	0	0	0	0	0	0	0	PSN30488.1	0	0	0	0	0	0	0	0	0	0
PSN30490.1	182	40	138	218	75	24	96	64	44	199	158	250	PSN30490.1	10	35	68	56	120	19	46	42	9	199	75	180	PSN30490.1	83	239	147	39	78	57	241	28	53	134	582	195	PSN30490.1	366	421	261	862	140	678	666	567	345	427
PSN30491.1	3	0	2	1	3	27	0	1	1	4	4	2	PSN30491.1	1	4	7	0	12	3	14	2	3	4	10	23	PSN30491.1	3	1	2	2	5	0	6	0	0	2	8	2	PSN30491.1	3	6	2	7	2	7	4	4	5	7
PSN30492.1	30	10	30	12	17	14	8	18	9	29	34	24	PSN30492.1	4	5	16	13	30	1	6	3	0	29	5	18	PSN30492.1	7	26	23	10	11	9	27	4	7	9	50	20	PSN30492.1	19	28	15	21	4	22	35	15	16	6
PSN30493.1	0	0	0	0	0	0	0	0	0	0	0	0	PSN30493.1	0	0	0	0	0	0	0	0	0	0	0	0	PSN30493.1	0	0	0	0	0	0	0	0	0	0	0	0	PSN30493.1	0	0	0	0	0	0	0	0	0	0
PSN30494.1	15	9	12	11	13	3	8	5	8	11	13	10	PSN30494.1	2	0	16	6	11	5	21	7	7	11	17	31	PSN30494.1	1	2	15	10	14	4	19	2	3	9	14	10	PSN30494.1	11	14	8	21	2	10	13	17	7	9
PSN30495.1	6	7	8	4	8	0	12	3	5	7	8	8	PSN30495.1	2	4	2	21	11	2	26	7	0	7	27	50	PSN30495.1	5	5	2	5	13	9	7	0	3	1	35	7	PSN30495.1	28	36	52	44	15	50	70	110	43	98
PSN30496.1	1	0	2	0	0	22	0	0	0	0	1	1	PSN30496.1	0	0	0	0	0	0	0	0	0	0	0	0	PSN30496.1	2	0	3	1	1	0	1	0	0	0	0	0	PSN30496.1	0	0	0	0	3	0	0	0	0	0
PSN30498.1	1	0	0	0	0	72	0	1	1	0	1	0	PSN30498.1	0	0	0	0	0	0	0	0	0	0	0	2	PSN30498.1	0	1	0	0	0	0	0	0	0	2	1	0	PSN30498.1	3	1	1	1	2	0	1	2	1	0
PSN30499.1	0	0	0	0	0	0	0	0	0	0	0	0	PSN30499.1	0	0	0	0	0	0	0	0	0	0	0	0	PSN30499.1	0	0	0	0	0	0	0	0	0	0	0	0	PSN30499.1	0	0	0	0	0	0	0	0	0	0
PSN30500.1	0	0	1	0	0	0	1	0	0	0	0	0	PSN30500.1	0	0	0	0	0	0	0	0	0	0	0	0	PSN30500.1	0	0	0	0	0	0	0	0	0	0	0	0	PSN30500.1	0	0	0	0	0	0	0	0	0	0
PSN30502.1	24	3	1	4	0	3	2	0	1	0	0	2	PSN30502.1	0	0	0	1	0	0	2	0	0	0	9	18	PSN30502.1	0	0	0	0	0	0	0	0	0	0	0	0	PSN30502.1	7	22	36	47	12	29	49	14	22	13
PSN30503.1	27	19	41	36	65	7	20	17	6	30	30	94	PSN30503.1	8	16	28	24	39	30	74	7	18	30	3	5	PSN30503.1	57	32	35	1	4	3	9	11	1	6	9	1	PSN30503.1	62	77	22	14	42	97	77	112	37	30
PSN30504.1	16	4	0	1	2	0	0	3	6	17	33	5	PSN30504.1	1	5	0	2	2	1	9	5	17	17	0	2	PSN30504.1	1	2	3	2	7	3	3	0	0	3	4	1	PSN30504.1	10	7	18	3	3	5	16	3	2	2
PSN30505.1	4	1	0	1	0	0	0	0	2	0	0	1	PSN30505.1	0	0	0	0	0	0	0	0	0	0	0	5	PSN30505.1	0	0	0	0	0	0	0	0	0	0	0	0	PSN30505.1	0	0	0	0	0	0	0	0	0	0
PSN30506.1	5	0	2	2	4	0	1	0	1	0	0	1	PSN30506.1	0	0	0	1	4	1	4	5	0	0	8	32	PSN30506.1	0	0	1	0	0	0	0	0	0	0	0	0	PSN30506.1	0	0	0	7	1	1	1	3	2	1
PSN30507.1	18	6	3	3	8	8	7	1	3	14	17	8	PSN30507.1	4	1	10	0	3	0	6	2	7	14	3	18	PSN30507.1	1	2	4	3	5	5	11	1	0	3	5	13	PSN30507.1	25	34	5	3	3	24	32	17	10	7
PSN30508.1	0	0	0	0	0	0	0	0	0	0	0	0	PSN30508.1	1	0	0	0	0	0	0	0	0	0	1	0	PSN30508.1	0	0	0	0	0	0	1	0	0	0	0	0	PSN30508.1	0	0	0	0	0	0	0	0	0	0
PSN30509.1	0	0	0	0	0	0	0	0	0	0	0	0	PSN30509.1	0	0	0	0	0	0	0	0	0	0	0	0	PSN30509.1	0	0	0	0	0	0	0	0	0	0	0	0	PSN30509.1	0	0	0	0	0	0	0	0	0	0
PSN30510.1	84	24	36	35	30	12	29	22	20	44	67	43	PSN30510.1	17	24	44	26	37	6	62	34	18	44	112	148	PSN30510.1	18	14	28	7	22	6	30	5	4	16	59	22	PSN30510.1	97	130	119	66	32	77	93	87	50	131
PSN30511.1	9	6	9	8	11	0	1	8	14	5	16	5	PSN30511.1	0	0	2	8	11	2	14	8	8	5	7	9	PSN30511.1	7	8	8	12	15	6	5	1	2	1	5	6	PSN30511.1	19	10	4	5	0	3	6	10	5	4
PSN30512.1	0	0	0	0	0	0	0	0	0	0	0	0	PSN30512.1	0	0	0	0	0	0	0	0	0	0	0	0	PSN30512.1	0	0	0	0	0	0	0	0	0	0	0	0	PSN30512.1	0	0	0	0	0	0	0	0	0	0
PSN30513.1	3	0	2	0	4	0	3	1	5	7	8	3	PSN30513.1	2	3	9	6	0	0	11	2	2	7	7	10	PSN30513.1	1	3	2	1	0	0	3	0	2	2	5	3	PSN30513.1	14	8	11	6	5	14	6	8	5	15
PSN30514.1	24	12	25	15	19	11	8	8	7	16	32	8	PSN30514.1	17	17	49	13	29	1	35	10	1	16	23	38	PSN30514.1	0	1	13	5	5	1	3	6	2	7	21	2	PSN30514.1	80	74	41	21	24	41	41	35	19	51
PSN30516.1	14	3	8	23	7	0	10	3	4	16	21	8	PSN30516.1	6	7	10	16	19	1	8	10	2	16	15	42	PSN30516.1	6	8	0	6	5	0	8	3	0	4	16	5	PSN30516.1	26	29	23	18	5	27	46	43	15	19
PSN30518.1	0	0	0	0	0	0	0	0	0	0	0	0	PSN30518.1	0	0	0	0	0	0	0	0	0	0	0	0	PSN30518.1	0	0	0	0	0	0	0	0	0	0	0	0	PSN30518.1	0	0	0	0	0	0	0	0	0	0
PSN30519.1	21	4	6	8	6	4	6	6	6	12	5	11	PSN30519.1	2	8	14	7	16	3	27	5	3	12	17	30	PSN30519.1	9	9	7	7	14	6	17	1	5	7	20	6	PSN30519.1	21	34	35	21	12	22	20	38	35	26
PSN30520.1	301	107	286	279	212	85	129	134	187	179	354	201	PSN30520.1	56	98	209	143	226	52	276	135	75	179	239	323	PSN30520.1	149	146	260	196	267	162	264	95	62	125	292	120	PSN30520.1	108	148	87	154	34	73	90	145	86	71
PSN30521.1	4	1	3	9	4	0	3	2	1	11	5	2	PSN30521.1	1	10	10	0	2	2	2	1	2	11	16	24	PSN30521.1	1	3	0	0	1	1	3	2	1	2	2	0	PSN30521.1	15	14	7	15	8	6	6	19	10	6
PSN30522.1	0	0	0	0	0	0	0	0	0	0	0	0	PSN30522.1	0	0	0	0	0	0	0	0	0	0	0	0	PSN30522.1	0	0	0	0	0	0	0	0	0	0	0	0	PSN30522.1	4	0	0	1	1	0	0	0	0	0
PSN30523.1	7	3	3	7	2	0	4	2	4	1	5	1	PSN30523.1	0	0	1	2	0	0	0	0	2	1	0	1	PSN30523.1	0	0	1	0	2	0	1	0	1	1	3	0	PSN30523.1	2	0	0	1	0	0	1	0	0	0
PSN30524.1	1	0	0	0	0	0	0	0	0	0	0	0	PSN30524.1	0	0	0	0	0	0	0	0	0	0	0	0	PSN30524.1	0	0	0	0	0	0	0	0	0	0	1	0	PSN30524.1	0	0	0	0	0	0	0	0	0	0
PSN30525.1	0	0	0	0	0	0	0	0	0	0	0	1	PSN30525.1	0	0	0	0	0	0	0	1	0	0	0	0	PSN30525.1	0	0	0	0	0	0	0	0	0	0	0	0	PSN30525.1	0	0	0	1	0	0	0	0	0	0
PSN30526.1	10	0	0	1	0	0	0	0	0	0	0	1	PSN30526.1	0	0	0	0	0	0	0	0	0	0	5	16	PSN30526.1	0	0	0	0	0	0	0	0	0	0	0	0	PSN30526.1	3	5	4	12	2	5	5	3	5	4
PSN30527.1	4	2	1	1	2	0	3	0	2	1	6	2	PSN30527.1	6	3	10	12	10	0	9	0	0	1	8	15	PSN30527.1	1	1	4	1	0	0	4	0	0	0	0	0	PSN30527.1	5	9	8	15	5	5	4	3	4	3
PSN30528.1	3	0	0	0	2	13	0	0	0	0	1	0	PSN30528.1	0	1	1	3	2	0	3	0	0	0	2	12	PSN30528.1	0	0	0	0	0	0	0	0	0	0	2	0	PSN30528.1	9	1	3	4	3	8	7	9	2	11
PSN30529.1	16	3	8	29	69	56	67	172	45	23	154	28	PSN30529.1	6	6	12	14	15	2	15	3	9	23	3	10	PSN30529.1	472	399	568	29	137	70	1054	77	158	541	434	394	PSN30529.1	21	1202	129	690	1052	526	7372	249	1092	433
PSN30531.1	17	5	9	8	3	0	2	5	9	6	5	6	PSN30531.1	1	8	11	12	18	10	14	6	4	6	6	18	PSN30531.1	6	18	7	3	3	4	5	1	0	4	15	3	PSN30531.1	29	24	31	24	16	21	12	116	28	10
PSN30532.1	0	0	0	0	0	0	0	0	0	0	0	0	PSN30532.1	0	0	0	0	0	0	0	0	0	0	0	0	PSN30532.1	0	0	0	0	0	0	0	0	0	0	0	0	PSN30532.1	0	0	0	0	0	0	0	0	0	0
PSN30533.1	0	0	0	0	0	0	0	0	0	0	0	0	PSN30533.1	0	0	0	0	0	0	0	0	0	0	0	0	PSN30533.1	0	0	0	0	0	0	0	0	0	0	0	0	PSN30533.1	0	0	0	0	0	0	0	0	0	0
PSN30535.1	0	0	0	0	0	0	0	0	0	0	0	0	PSN30535.1	0	0	0	0	0	0	0	0	0	0	0	0	PSN30535.1	0	0	0	0	0	0	0	0	0	0	0	0	PSN30535.1	0	0	0	0	0	0	0	0	0	0
PSN30536.1	0	0	0	0	0	0	0	0	0	0	0	0	PSN30536.1	0	0	0	0	0	0	0	0	0	0	0	0	PSN30536.1	0	0	0	0	0	0	0	0	0	0	0	0	PSN30536.1	0	0	0	0	0	0	0	0	0	0
PSN30537.1	0	1	0	0	0	0	0	0	0	0	0	1	PSN30537.1	0	0	0	0	0	0	0	1	0	0	0	0	PSN30537.1	0	0	0	0	0	0	0	0	0	0	0	0	PSN30537.1	2	0	2	1	0	0	0	0	3	0
PSN30538.1	0	0	0	0	0	0	0	0	0	0	0	0	PSN30538.1	0	0	0	0	0	0	0	0	0	0	0	0	PSN30538.1	1	0	0	0	0	0	0	0	0	0	0	0	PSN30538.1	0	1	0	2	0	1	1	0	0	1
PSN30539.1	0	0	0	0	0	0	0	0	0	0	0	0	PSN30539.1	0	0	0	0	0	0	0	0	0	0	0	0	PSN30539.1	0	0	0	0	0	0	0	0	0	0	0	0	PSN30539.1	0	0	1	1	0	0	0	0	0	0
PSN30540.1	0	0	1	2	1	0	1	2	0	1	0	1	PSN30540.1	0	0	0	0	0	0	1	0	0	1	0	1	PSN30540.1	0	0	1	1	0	0	1	0	1	1	3	2	PSN30540.1	1	6	0	3	0	9	3	0	0	1
PSN30541.1	0	0	0	0	0	0	0	0	0	0	0	0	PSN30541.1	0	0	0	0	0	0	0	0	0	0	0	0	PSN30541.1	0	0	0	0	0	0	0	0	0	0	0	0	PSN30541.1	0	0	0	0	0	0	0	0	0	0
PSN30542.1	229	63	90	117	101	67	51	48	98	156	201	91	PSN30542.1	103	205	355	304	413	62	344	163	135	156	432	842	PSN30542.1	45	311	222	31	79	35	122	47	36	50	62	59	PSN30542.1	554	752	255	206	114	420	362	968	415	98
PSN30544.1	0	0	0	0	0	0	0	0	0	1	2	0	PSN30544.1	0	0	0	0	1	0	0	0	0	1	0	0	PSN30544.1	0	0	0	0	0	0	0	0	0	0	0	0	PSN30544.1	1	0	1	0	0	0	1	3	1	0
PSN30545.1	10	2	4	11	5	0	2	6	3	13	13	9	PSN30545.1	2	0	4	6	8	0	13	10	2	13	14	19	PSN30545.1	2	4	2	3	2	0	0	0	0	2	15	2	PSN30545.1	47	34	11	11	12	23	33	22	9	43
PSN30546.1	208	80	46	145	72	0	164	49	38	187	174	212	PSN30546.1	10	6	22	10	17	1	12	4	0	187	14	64	PSN30546.1	2	55	27	6	14	9	30	5	13	8	50	19	PSN30546.1	54	52	32	77	19	107	151	119	79	73
PSN30548.1	0	0	0	0	0	0	0	0	0	0	0	0	PSN30548.1	0	0	0	0	0	0	0	0	0	0	0	0	PSN30548.1	0	0	0	0	0	1	0	0	0	0	0	0	PSN30548.1	0	0	0	0	0	0	0	0	0	0
PSN30549.1	7	2	4	3	12	0	3	0	1	2	5	2	PSN30549.1	3	8	13	12	4	0	18	9	1	2	25	37	PSN30549.1	2	1	3	2	3	3	5	1	4	1	11	5	PSN30549.1	14	22	16	29	5	11	23	11	10	13
PSN30550.1	6	1	5	5	8	0	2	2	6	3	8	5	PSN30550.1	2	1	8	9	15	1	18	3	0	3	4	12	PSN30550.1	7	2	10	4	7	2	3	3	2	6	8	9	PSN30550.1	2	6	4	15	2	12	8	7	3	6
PSN30551.1	0	0	0	0	0	0	0	0	0	0	0	0	PSN30551.1	0	0	0	0	0	0	0	0	0	0	0	0	PSN30551.1	0	0	0	0	0	0	0	0	0	0	0	0	PSN30551.1	0	0	0	0	0	0	0	0	0	0
PSN30554.1	0	0	0	0	0	0	0	0	0	0	0	0	PSN30554.1	0	0	0	0	0	0	0	0	0	0	0	0	PSN30554.1	0	0	0	0	0	0	0	0	0	0	0	0	PSN30554.1	0	0	0	0	0	0	0	0	0	0
PSN30556.1	0	0	0	1	0	0	0	1	1	1	0	0	PSN30556.1	0	0	0	0	0	0	0	0	0	1	0	0	PSN30556.1	0	0	0	0	0	0	0	0	0	0	0	1	PSN30556.1	0	0	0	0	0	0	0	0	0	0
PSN30557.1	0	0	0	0	0	0	0	0	0	0	0	0	PSN30557.1	0	0	0	0	0	0	0	0	0	0	0	0	PSN30557.1	0	0	0	0	0	0	0	0	0	0	0	0	PSN30557.1	0	0	0	0	0	0	0	0	0	0
PSN30558.1	0	0	0	0	0	0	0	0	0	0	0	0	PSN30558.1	0	0	0	0	0	0	0	0	0	0	0	0	PSN30558.1	0	0	0	0	0	0	0	0	0	0	0	0	PSN30558.1	0	0	0	0	0	0	0	0	0	0
PSN30559.1	774	336	918	842	830	336	217	106	199	399	857	350	PSN30559.1	161	289	1160	1266	3227	191	943	1139	384	399	578	661	PSN30559.1	4	251	16	1069	3618	987	61	475	49	39	1016	39	PSN30559.1	3120	3782	524	51	433	1556	3282	5375	1208	522
PSN30560.1	19	11	32	11	18	9	4	2	1	8	28	16	PSN30560.1	1	1	6	2	21	0	12	3	4	8	6	8	PSN30560.1	0	6	0	17	118	14	1	15	2	2	13	1	PSN30560.1	15	15	6	0	3	15	11	8	7	4
PSN30561.1	70	39	122	58	74	158	17	24	14	34	64	78	PSN30561.1	32	93	170	90	86	173	433	18	13	34	1	3	PSN30561.1	128	38	28	6	5	15	11	3	4	15	50	9	PSN30561.1	518	838	348	409	306	957	1025	396	323	383
PSN30562.1	0	0	1	1	1	0	1	0	0	0	0	0	PSN30562.1	0	2	2	4	21	0	4	14	0	0	0	0	PSN30562.1	0	0	0	1	3	0	0	3	0	0	0	0	PSN30562.1	5	10	1	0	0	0	5	13	6	0
PSN30563.1	0	0	0	0	0	0	0	0	0	0	0	0	PSN30563.1	0	0	0	0	0	0	0	0	0	0	0	0	PSN30563.1	0	0	0	0	0	0	0	0	0	0	0	0	PSN30563.1	0	0	0	0	0	0	0	0	0	0
PSN30564.1	1	0	0	0	0	0	0	0	0	0	0	1	PSN30564.1	0	0	0	0	0	0	0	0	0	0	0	0	PSN30564.1	0	0	0	0	0	0	0	0	0	0	0	0	PSN30564.1	0	0	0	0	0	0	0	0	0	0
PSN30566.1	0	0	0	0	0	0	0	0	0	0	0	0	PSN30566.1	0	1	0	0	0	0	0	0	0	0	0	2	PSN30566.1	0	0	0	0	0	0	0	0	0	0	0	0	PSN30566.1	0	0	0	0	0	0	0	0	0	0
PSN30567.1	5	0	3	1	5	0	0	1	2	2	1	1	PSN30567.1	2	4	6	5	5	2	3	0	1	2	0	2	PSN30567.1	2	2	7	0	0	0	1	2	0	0	1	2	PSN30567.1	1	4	1	0	0	5	0	7	0	0
PSN30568.1	117	24	32	38	29	28	16	22	25	26	28	19	PSN30568.1	13	17	66	53	71	14	83	19	12	26	100	128	PSN30568.1	68	52	62	56	29	22	12	5	2	46	206	65	PSN30568.1	102	135	147	128	50	125	131	68	57	60
PSN30569.1	0	0	0	0	0	0	0	0	0	0	0	0	PSN30569.1	0	0	0	0	0	0	0	0	0	0	0	0	PSN30569.1	0	0	0	0	0	0	0	0	0	0	0	0	PSN30569.1	0	0	0	1	0	0	0	0	0	0
PSN30570.1	0	0	0	0	0	0	0	0	0	0	3	0	PSN30570.1	0	0	4	1	0	0	1	0	0	0	0	0	PSN30570.1	1	0	0	0	0	2	1	0	0	0	1	0	PSN30570.1	0	2	0	0	0	0	0	0	0	0
PSN30571.1	0	0	0	0	0	0	0	0	0	0	0	0	PSN30571.1	0	0	0	0	0	0	0	0	0	0	0	0	PSN30571.1	0	0	1	1	1	0	0	0	0	0	0	1	PSN30571.1	0	0	0	0	0	0	0	1	1	0
PSN30572.1	2	2	1	1	0	0	0	0	0	0	2	0	PSN30572.1	0	0	2	4	0	0	0	0	0	0	3	3	PSN30572.1	3	3	2	0	3	6	3	1	0	0	10	2	PSN30572.1	3	1	1	1	0	5	6	1	3	0
PSN30573.1	0	0	0	0	0	0	0	0	0	0	0	0	PSN30573.1	0	0	0	0	0	0	0	0	0	0	0	0	PSN30573.1	0	0	0	0	0	0	0	0	0	0	0	0	PSN30573.1	0	0	0	0	0	0	0	0	0	0
PSN30574.1	5	2	2	0	6	0	3	2	2	10	4	1	PSN30574.1	2	5	8	13	2	0	4	3	0	10	31	70	PSN30574.1	6	1	4	10	9	6	10	3	1	9	18	4	PSN30574.1	23	42	18	22	13	6	13	76	32	59
PSN30575.1	1	0	0	0	0	0	0	0	0	0	0	0	PSN30575.1	0	0	0	0	0	0	0	0	0	0	0	0	PSN30575.1	0	0	0	0	0	0	0	0	0	0	0	1	PSN30575.1	0	0	0	0	0	0	0	0	1	0
PSN30576.1	0	0	0	0	0	0	0	0	0	0	0	0	PSN30576.1	0	0	0	0	0	0	0	0	0	0	0	0	PSN30576.1	0	0	0	0	0	0	0	0	0	0	1	0	PSN30576.1	0	0	0	0	0	0	0	0	0	0
PSN30577.1	1	0	2	0	0	0	0	1	1	0	0	1	PSN30577.1	0	0	0	3	1	0	0	0	1	0	1	0	PSN30577.1	6	0	1	0	2	2	3	0	0	2	3	1	PSN30577.1	5	0	2	5	3	10	5	9	2	0
PSN30579.1	0	0	0	0	0	0	0	0	0	0	0	0	PSN30579.1	0	0	0	0	0	0	0	0	0	0	0	0	PSN30579.1	0	0	0	0	0	0	0	0	0	0	0	0	PSN30579.1	0	0	0	0	0	0	0	0	0	0
PSN30580.1	2	1	0	0	0	0	0	0	1	0	0	1	PSN30580.1	0	0	0	0	0	0	4	1	0	0	3	6	PSN30580.1	0	0	0	3	0	0	1	0	1	0	6	2	PSN30580.1	3	6	0	1	2	3	3	2	0	1
PSN30581.1	1	0	0	0	0	0	0	0	0	0	0	0	PSN30581.1	0	0	2	0	0	0	1	0	0	0	0	0	PSN30581.1	0	0	0	0	0	0	0	0	0	0	0	0	PSN30581.1	0	0	1	0	1	0	1	0	0	0
PSN30583.1	22	14	39	27	22	52	14	6	12	15	30	10	PSN30583.1	26	25	75	17	35	1	45	22	15	15	26	36	PSN30583.1	3	15	24	20	43	20	30	11	9	7	53	15	PSN30583.1	38	43	17	27	13	55	41	27	14	57
PSN30584.1	62	24	10	15	25	0	17	4	15	22	27	17	PSN30584.1	22	27	50	13	47	3	85	49	6	22	42	66	PSN30584.1	0	0	2	0	0	0	0	0	0	0	1	0	PSN30584.1	31	26	11	0	3	24	22	30	15	12
PSN30586.1	0	0	0	0	0	0	0	0	0	0	2	0	PSN30586.1	0	0	0	0	0	0	0	0	0	0	2	1	PSN30586.1	0	0	0	0	0	0	1	0	0	0	0	0	PSN30586.1	0	1	0	0	0	0	1	1	0	1
PSN30587.1	85	22	41	47	45	1	21	21	28	48	57	44	PSN30587.1	10	13	36	30	26	5	21	17	7	48	66	68	PSN30587.1	24	72	68	43	64	27	59	25	16	44	87	48	PSN30587.1	31	44	37	50	17	28	47	50	25	31
PSN30588.1	26	13	25	14	17	31	10	20	17	16	26	22	PSN30588.1	8	16	52	39	88	9	31	19	9	16	58	108	PSN30588.1	10	8	18	21	39	9	26	12	7	18	22	9	PSN30588.1	9	11	18	31	3	17	9	27	10	2
PSN30590.1	46	15	27	32	18	19	16	26	40	29	43	28	PSN30590.1	12	26	26	54	109	19	169	94	110	29	39	47	PSN30590.1	25	27	41	27	39	30	41	11	6	22	48	26	PSN30590.1	53	51	34	65	14	47	60	79	50	73
PSN30591.1	0	0	0	0	0	0	0	0	0	0	0	0	PSN30591.1	0	0	0	0	0	0	0	0	0	0	0	0	PSN30591.1	0	0	0	0	0	0	0	0	0	0	0	0	PSN30591.1	0	0	0	0	0	0	0	0	0	0
PSN30592.1	1	1	0	0	1	0	0	1	0	1	0	4	PSN30592.1	0	1	1	0	5	2	1	0	6	1	1	1	PSN30592.1	0	5	2	3	1	1	0	0	0	0	1	2	PSN30592.1	7	5	5	4	2	2	0	2	1	1
PSN30593.1	0	0	0	0	0	0	0	0	0	0	0	0	PSN30593.1	0	0	0	0	0	0	0	0	0	0	0	0	PSN30593.1	0	0	0	0	0	0	0	0	0	0	0	0	PSN30593.1	2	0	1	0	0	0	0	0	2	0
PSN30594.1	1	0	1	0	0	0	0	0	1	0	0	0	PSN30594.1	0	0	1	0	3	0	2	0	0	0	2	2	PSN30594.1	0	2	2	0	3	1	0	0	0	1	0	0	PSN30594.1	2	2	2	0	0	2	0	1	1	0
PSN30595.1	1	0	0	1	0	0	0	0	0	0	0	0	PSN30595.1	0	0	0	0	0	0	3	0	0	0	1	1	PSN30595.1	0	1	1	1	0	0	0	0	0	0	0	0	PSN30595.1	1	2	0	0	0	1	0	4	3	0
PSN30598.1	0	0	0	0	0	0	0	0	0	0	0	0	PSN30598.1	0	0	0	0	0	0	0	0	0	0	0	0	PSN30598.1	0	0	0	0	0	0	0	0	0	0	0	0	PSN30598.1	0	0	0	0	0	0	0	0	0	0
PSN30599.1	0	0	0	0	0	0	0	0	0	0	0	0	PSN30599.1	0	0	0	0	0	0	0	0	0	0	0	0	PSN30599.1	0	0	0	0	0	0	0	0	0	0	0	0	PSN30599.1	0	0	0	0	0	0	0	0	0	0
PSN30600.1	1	0	0	0	0	0	0	0	0	0	0	1	PSN30600.1	0	1	0	1	1	0	1	0	0	0	0	1	PSN30600.1	0	1	0	0	0	2	2	0	0	1	1	1	PSN30600.1	1	0	2	0	0	1	0	0	0	0
PSN30601.1	0	0	0	0	0	0	0	0	0	0	1	0	PSN30601.1	0	0	0	1	0	0	0	0	0	0	0	1	PSN30601.1	0	1	0	0	0	0	0	0	0	0	0	0	PSN30601.1	0	0	0	0	0	0	0	1	0	0
PSN30602.1	0	0	0	0	0	0	0	0	0	0	0	0	PSN30602.1	0	0	0	0	0	0	0	0	0	0	0	0	PSN30602.1	0	1	0	0	0	0	0	0	0	0	0	0	PSN30602.1	0	0	0	0	0	0	0	0	0	0
PSN30603.1	1	1	4	2	0	15	0	1	2	0	4	1	PSN30603.1	1	3	6	1	2	0	0	2	12	0	2	9	PSN30603.1	0	1	1	0	6	3	0	2	1	2	2	2	PSN30603.1	1	0	0	0	0	0	0	0	0	0
PSN30604.1	1	1	1	0	0	63	1	1	4	2	3	4	PSN30604.1	1	0	5	2	0	1	10	12	16	2	5	11	PSN30604.1	2	3	6	4	1	2	4	1	2	0	3	6	PSN30604.1	0	4	5	0	4	1	11	1	1	0
PSN30605.1	179	40	52	72	50	14	67	55	72	43	44	30	PSN30605.1	13	21	53	46	82	14	129	71	77	43	37	99	PSN30605.1	77	69	195	124	76	53	45	7	19	35	225	98	PSN30605.1	84	152	100	188	84	169	204	111	138	230
PSN30606.1	2	0	3	0	0	0	0	0	0	0	1	1	PSN30606.1	0	0	0	0	0	3	1	0	0	0	0	0	PSN30606.1	6	13	25	1	6	0	2	0	0	4	7	0	PSN30606.1	0	1	2	3	3	7	2	8	0	1
PSN30607.1	0	0	0	0	0	0	0	0	0	0	0	0	PSN30607.1	0	0	1	1	1	1	3	1	0	0	3	1	PSN30607.1	1	0	0	1	2	4	0	0	0	0	0	0	PSN30607.1	0	1	1	0	0	0	0	1	1	0
PSN30609.1	2	0	1	1	0	0	0	1	0	0	3	2	PSN30609.1	0	6	0	18	3	4	18	31	125	0	7	9	PSN30609.1	0	1	0	1	13	0	2	0	0	1	2	1	PSN30609.1	1	0	0	0	0	0	0	0	0	0
PSN30610.1	2	0	2	1	3	0	1	2	0	0	3	0	PSN30610.1	0	0	0	0	0	0	4	0	1	0	1	1	PSN30610.1	2	0	0	0	0	0	0	0	0	0	0	1	PSN30610.1	0	0	0	0	0	0	0	2	0	0
PSN30611.1	0	0	0	0	0	0	0	0	0	0	0	0	PSN30611.1	0	0	0	0	0	0	0	0	0	0	0	0	PSN30611.1	0	0	0	0	0	0	0	0	0	0	0	0	PSN30611.1	0	0	0	0	0	0	0	0	0	0
PSN30612.1	3	1	1	2	0	0	3	4	5	5	5	5	PSN30612.1	1	1	6	4	4	1	13	9	4	5	0	4	PSN30612.1	1	1	0	1	2	1	0	0	0	1	0	0	PSN30612.1	1	0	4	2	2	1	3	4	0	1
PSN30613.1	0	0	0	0	0	0	0	0	0	0	0	0	PSN30613.1	0	0	0	0	0	0	0	0	0	0	0	0	PSN30613.1	0	0	0	0	0	0	1	0	0	0	0	0	PSN30613.1	0	0	1	0	0	1	0	0	0	0
PSN30614.1	1	0	1	0	0	0	0	0	0	0	0	0	PSN30614.1	0	0	0	0	1	0	0	0	0	0	0	0	PSN30614.1	0	0	0	0	0	0	0	0	1	0	2	0	PSN30614.1	0	0	0	0	0	0	0	0	0	0
PSN30615.1	4	1	1	4	5	0	5	0	0	3	0	5	PSN30615.1	0	1	2	0	1	0	0	0	2	3	0	4	PSN30615.1	0	0	0	0	0	0	1	0	0	0	0	0	PSN30615.1	2	3	0	0	0	3	4	16	6	3
PSN30616.1	2	0	0	1	0	0	0	0	1	1	1	0	PSN30616.1	0	0	2	1	3	0	3	3	3	1	0	0	PSN30616.1	0	0	0	0	0	0	1	0	1	1	2	1	PSN30616.1	2	3	1	1	1	0	1	2	2	1
PSN30617.1	1	3	1	2	9	0	3	0	0	2	1	4	PSN30617.1	1	2	5	3	1	0	6	1	0	2	5	4	PSN30617.1	2	1	4	1	4	2	4	4	1	6	7	2	PSN30617.1	11	7	6	7	0	2	7	12	3	9
PSN30618.1	2	0	0	5	3	1	0	0	0	0	4	3	PSN30618.1	3	2	2	2	2	1	8	3	1	0	3	6	PSN30618.1	1	3	1	0	2	2	2	0	2	1	4	5	PSN30618.1	1	3	4	3	0	2	3	3	4	1
PSN30619.1	7	0	7	3	3	0	1	1	2	1	6	3	PSN30619.1	1	3	5	3	7	1	11	7	11	1	6	11	PSN30619.1	2	1	6	2	2	3	8	3	2	2	6	4	PSN30619.1	7	5	10	1	4	2	6	4	8	5
PSN30621.1	30	6	2	31	23	45	14	13	4	33	19	17	PSN30621.1	0	9	9	4	10	2	32	14	13	33	15	16	PSN30621.1	1	1	7	6	10	4	9	1	0	2	14	3	PSN30621.1	33	29	14	19	9	67	34	108	34	22
PSN30622.1	6	1	0	5	0	0	1	4	5	1	7	6	PSN30622.1	1	2	2	0	2	0	5	0	0	1	5	8	PSN30622.1	1	2	3	0	2	1	3	0	0	1	0	3	PSN30622.1	11	10	1	2	0	8	7	17	4	6
PSN30623.1	0	0	0	0	0	0	0	0	0	0	0	0	PSN30623.1	0	0	0	0	0	0	0	0	0	0	0	0	PSN30623.1	0	0	0	0	0	0	0	0	0	0	0	0	PSN30623.1	0	0	0	0	0	0	0	0	0	0
PSN30624.1	0	0	2	0	0	0	0	0	0	1	0	1	PSN30624.1	0	1	3	0	0	0	0	0	0	1	1	2	PSN30624.1	1	0	0	0	0	0	0	0	0	0	0	0	PSN30624.1	7	4	1	0	0	3	8	6	6	0
PSN30625.1	15	8	1	3	7	0	3	1	9	10	4	6	PSN30625.1	0	0	4	0	9	0	6	2	3	10	26	29	PSN30625.1	0	2	4	4	2	0	2	0	0	0	8	3	PSN30625.1	7	20	7	8	3	4	21	19	11	15
PSN30627.1	0	0	0	0	0	0	0	0	0	0	0	0	PSN30627.1	0	0	0	0	0	0	0	0	0	0	0	0	PSN30627.1	0	0	0	0	0	0	0	0	0	0	0	0	PSN30627.1	0	0	0	0	0	0	0	0	0	0
PSN30628.1	0	0	0	0	0	0	0	0	0	0	0	0	PSN30628.1	0	0	0	1	0	0	0	0	0	0	0	0	PSN30628.1	0	0	0	0	0	0	0	0	0	0	1	0	PSN30628.1	0	0	0	0	0	0	0	0	0	0
PSN30629.1	0	0	0	0	0	0	0	0	0	0	0	0	PSN30629.1	0	0	1	0	0	0	0	0	0	0	0	0	PSN30629.1	0	1	0	0	0	0	0	0	0	1	0	0	PSN30629.1	0	0	0	0	0	0	0	2	0	0
PSN30630.1	0	0	0	0	0	0	0	0	0	0	0	0	PSN30630.1	0	0	0	0	0	0	0	0	0	0	0	0	PSN30630.1	0	0	0	0	0	0	0	0	0	0	0	0	PSN30630.1	0	0	0	0	0	0	0	0	0	0
PSN30631.1	5	9	5	6	2	0	4	4	1	6	9	8	PSN30631.1	3	3	14	7	13	0	7	6	0	6	32	46	PSN30631.1	0	4	3	1	2	1	10	2	1	2	10	4	PSN30631.1	26	28	19	11	16	6	24	22	9	26
PSN30632.1	33	14	19	19	9	52	11	7	11	27	26	22	PSN30632.1	9	20	44	30	36	7	48	10	6	27	32	55	PSN30632.1	14	33	35	34	39	23	45	7	11	25	49	12	PSN30632.1	30	38	25	64	8	33	42	74	32	28
PSN30633.1	2	3	3	0	3	0	2	1	2	2	3	2	PSN30633.1	0	3	4	2	3	0	2	3	0	2	8	13	PSN30633.1	1	0	1	1	1	0	3	0	0	0	0	0	PSN30633.1	2	4	5	1	1	3	3	7	2	3
PSN30634.1	216	70	137	198	132	296	52	74	111	89	149	102	PSN30634.1	36	68	229	97	201	25	216	83	33	89	170	263	PSN30634.1	141	237	164	94	163	126	348	22	92	94	431	136	PSN30634.1	282	330	234	353	96	305	314	138	138	233
PSN30635.1	0	1	5	2	2	0	0	2	1	2	3	4	PSN30635.1	2	4	0	1	3	0	3	3	3	2	13	11	PSN30635.1	4	2	2	4	2	0	5	1	0	1	5	4	PSN30635.1	16	8	6	14	0	7	7	8	4	15
PSN30636.1	7	0	3	1	2	0	0	1	1	1	9	0	PSN30636.1	3	1	2	1	1	1	12	8	2	1	15	19	PSN30636.1	2	2	1	2	2	0	3	0	0	0	0	0	PSN30636.1	8	8	7	4	2	9	3	12	2	8
PSN30637.1	0	0	0	0	0	0	0	0	0	0	0	0	PSN30637.1	0	0	0	0	0	0	2	0	0	0	0	0	PSN30637.1	0	0	0	0	0	0	0	0	0	0	1	0	PSN30637.1	1	0	0	3	0	0	0	0	0	1
PSN30638.1	0	0	0	3	0	0	0	0	0	1	1	0	PSN30638.1	0	1	0	1	1	0	0	0	0	1	0	1	PSN30638.1	0	0	0	0	0	0	1	0	0	0	1	0	PSN30638.1	1	1	0	0	0	0	0	1	0	3
PSN30639.1	3	3	1	1	3	0	0	3	2	2	2	0	PSN30639.1	0	1	0	0	1	0	0	2	1	2	2	7	PSN30639.1	0	1	1	1	1	0	2	0	0	2	4	0	PSN30639.1	7	6	1	1	4	4	7	6	5	6
PSN30640.1	18	3	16	13	8	0	8	10	7	20	9	9	PSN30640.1	2	9	21	6	13	11	19	11	5	20	54	54	PSN30640.1	19	17	23	15	24	15	28	1	5	23	54	29	PSN30640.1	18	31	18	37	17	22	30	50	24	38
PSN30641.1	0	0	0	0	0	0	0	0	0	0	0	0	PSN30641.1	0	0	0	0	0	0	0	0	0	0	0	0	PSN30641.1	0	0	0	0	0	0	0	0	0	0	0	0	PSN30641.1	0	0	0	0	0	0	0	0	0	0
PSN30642.1	0	0	0	0	0	0	0	0	0	0	0	0	PSN30642.1	0	0	0	0	0	0	0	0	0	0	0	0	PSN30642.1	0	0	0	0	0	0	0	0	0	0	0	0	PSN30642.1	0	0	0	0	0	0	0	0	0	0
PSN30643.1	0	0	0	0	0	0	0	0	0	0	0	1	PSN30643.1	0	0	0	0	0	0	0	0	0	0	0	0	PSN30643.1	0	0	0	0	0	0	0	0	0	0	0	0	PSN30643.1	0	0	0	0	0	0	0	0	0	0
PSN30644.1	52	19	48	57	21	0	22	28	23	54	41	47	PSN30644.1	1	1	25	15	27	1	64	25	21	54	20	47	PSN30644.1	13	9	4	7	17	4	16	1	1	6	15	7	PSN30644.1	15	21	15	11	1	10	15	38	20	20
PSN30645.1	0	0	0	1	0	0	0	0	0	0	0	0	PSN30645.1	0	0	0	0	0	0	0	0	0	0	0	0	PSN30645.1	0	0	0	0	0	0	0	0	0	0	0	0	PSN30645.1	0	0	0	0	0	0	0	0	0	2
PSN30647.1	6	2	0	3	0	1	0	1	1	1	5	3	PSN30647.1	0	0	2	0	8	0	4	0	0	1	7	4	PSN30647.1	1	0	2	0	1	0	6	0	0	1	5	3	PSN30647.1	3	1	1	1	0	3	1	1	1	0
PSN30648.1	0	0	1	6	1	0	0	1	1	3	0	2	PSN30648.1	0	2	4	0	0	0	0	0	0	3	2	7	PSN30648.1	1	3	1	0	0	0	3	0	3	0	3	0	PSN30648.1	10	7	10	2	2	8	8	12	3	12
PSN30649.1	15	4	5	2	6	1	0	1	1	8	6	5	PSN30649.1	27	30	24	12	9	1	29	19	3	8	81	137	PSN30649.1	1	2	0	3	2	0	2	0	0	2	5	4	PSN30649.1	11	14	10	7	0	3	7	11	3	7
PSN30650.1	0	0	0	2	0	0	0	0	0	0	0	0	PSN30650.1	0	0	0	0	0	0	0	0	0	0	0	0	PSN30650.1	0	0	0	0	0	0	2	0	0	0	2	0	PSN30650.1	3	1	0	0	0	0	0	2	0	1
PSN30651.1	2	2	1	0	2	0	0	1	2	4	0	1	PSN30651.1	0	1	0	2	3	0	2	3	1	4	2	6	PSN30651.1	0	1	0	0	0	0	1	0	0	2	2	1	PSN30651.1	8	11	5	4	0	4	5	12	0	1
PSN30652.1	0	0	1	0	0	0	0	0	0	0	1	0	PSN30652.1	0	0	0	0	0	0	0	0	0	0	0	0	PSN30652.1	0	0	0	0	1	0	0	0	0	0	2	0	PSN30652.1	1	2	1	0	0	2	0	0	0	3
PSN30653.1	0	0	0	0	0	0	0	0	0	0	0	0	PSN30653.1	0	0	0	0	0	0	0	0	0	0	0	0	PSN30653.1	0	0	0	0	0	0	0	0	0	0	0	1	PSN30653.1	0	0	0	0	0	0	0	0	0	0
PSN30654.1	73	18	33	64	38	7	32	22	41	29	40	45	PSN30654.1	4	7	39	14	26	7	17	7	0	29	33	28	PSN30654.1	24	25	34	26	21	19	51	2	9	19	70	35	PSN30654.1	24	51	35	43	22	47	59	46	19	36
PSN30655.1	1530	594	1265	1147	1414	841	682	1078	1011	830	1680	1156	PSN30655.1	318	566	1121	1700	2274	442	1626	696	431	830	1955	2245	PSN30655.1	851	1343	2123	1382	2159	1013	2199	850	517	1280	2304	980	PSN30655.1	1243	1612	1786	2896	566	1428	2060	1672	1226	1728
PSN30656.1	0	0	0	0	0	0	0	0	1	0	2	0	PSN30656.1	1	0	1	0	0	0	2	0	3	0	0	5	PSN30656.1	1	1	0	1	0	0	0	0	0	1	2	1	PSN30656.1	1	0	0	1	0	2	1	2	0	2
PSN30657.1	3	0	0	0	1	0	0	1	0	0	0	0	PSN30657.1	1	0	0	0	0	0	1	0	0	0	2	3	PSN30657.1	1	0	0	1	0	0	0	0	0	0	1	0	PSN30657.1	4	1	0	0	3	2	3	2	0	2
PSN30658.1	82	30	32	37	48	59	19	24	29	30	65	26	PSN30658.1	5	14	24	13	52	3	25	16	3	30	33	63	PSN30658.1	9	26	30	23	31	19	39	2	8	11	53	19	PSN30658.1	44	56	45	38	8	31	41	37	35	50
PSN30660.1	0	0	0	0	0	0	0	0	0	0	0	0	PSN30660.1	0	0	0	0	0	0	1	0	0	0	0	0	PSN30660.1	0	0	2	0	0	0	0	0	0	0	0	0	PSN30660.1	0	0	0	0	0	0	0	0	0	0
PSN30661.1	56	18	28	38	24	0	16	23	21	18	33	37	PSN30661.1	2	13	26	14	29	5	30	26	6	18	34	38	PSN30661.1	13	28	34	21	37	12	41	5	14	16	48	17	PSN30661.1	40	57	41	74	16	40	47	26	31	53
PSN30662.1	18	6	8	12	10	42	8	9	9	27	12	17	PSN30662.1	11	15	18	15	9	1	6	8	3	27	64	55	PSN30662.1	7	5	8	1	5	4	11	5	0	4	29	9	PSN30662.1	28	34	22	21	11	19	28	37	23	56
PSN30663.1	0	0	0	0	0	0	0	0	0	0	0	0	PSN30663.1	0	0	0	0	0	0	0	0	0	0	0	0	PSN30663.1	0	0	0	0	0	0	0	0	0	0	0	0	PSN30663.1	0	0	0	0	0	0	0	0	0	0
PSN30664.1	20	5	9	8	3	0	13	13	7	10	9	14	PSN30664.1	3	0	2	2	0	0	10	4	0	10	8	9	PSN30664.1	2	0	2	3	0	0	2	0	0	1	6	1	PSN30664.1	1	8	4	2	0	4	12	3	1	31
PSN30665.1	0	0	0	0	0	0	0	0	0	1	0	0	PSN30665.1	0	0	0	0	0	0	0	0	0	1	1	0	PSN30665.1	0	0	0	0	0	0	0	0	0	0	0	0	PSN30665.1	0	0	1	0	0	0	0	0	0	0
PSN30666.1	0	0	0	0	0	0	0	0	0	0	0	0	PSN30666.1	0	0	0	0	0	0	0	0	0	0	2	2	PSN30666.1	1	0	0	0	0	0	0	0	0	2	2	0	PSN30666.1	1	1	0	0	0	0	2	0	0	2
PSN30667.1	5	1	3	3	2	0	2	1	0	2	2	4	PSN30667.1	5	7	16	1	8	0	1	8	1	2	5	6	PSN30667.1	0	0	4	0	3	1	0	0	0	1	3	1	PSN30667.1	20	10	4	8	5	1	5	32	4	17
PSN30668.1	4	2	5	3	1	0	1	2	6	3	3	3	PSN30668.1	1	2	4	7	9	0	21	2	0	3	10	13	PSN30668.1	10	4	9	6	5	6	10	7	3	4	2	5	PSN30668.1	4	6	5	10	0	1	3	15	5	0
PSN30669.1	0	0	0	0	0	0	0	0	0	0	0	0	PSN30669.1	0	0	0	0	0	0	0	0	0	0	0	0	PSN30669.1	0	0	0	0	0	0	0	0	0	0	0	0	PSN30669.1	0	0	0	0	0	0	0	0	0	0
PSN30674.1	0	0	0	0	0	0	0	0	0	0	0	0	PSN30674.1	0	0	0	0	0	0	1	0	0	0	0	1	PSN30674.1	0	0	0	0	0	0	0	0	0	0	0	0	PSN30674.1	0	0	1	0	0	0	0	0	1	0
PSN30675.1	0	0	0	0	0	0	0	0	0	0	0	0	PSN30675.1	0	0	0	0	0	0	0	0	0	0	0	0	PSN30675.1	0	0	0	0	0	0	0	0	0	0	0	0	PSN30675.1	0	0	0	0	0	0	0	0	0	0
PSN30676.1	0	0	0	0	0	0	0	0	0	0	0	0	PSN30676.1	0	0	0	0	0	0	0	0	0	0	0	0	PSN30676.1	0	0	0	0	0	0	1	0	0	0	0	1	PSN30676.1	0	0	0	0	0	0	0	0	0	0
PSN30677.1	2	0	1	0	0	0	2	1	2	3	9	1	PSN30677.1	1	2	7	3	7	0	8	1	0	3	15	17	PSN30677.1	0	0	2	2	0	0	5	1	1	1	3	2	PSN30677.1	10	15	4	3	5	5	6	11	8	5
PSN30678.1	4	0	2	2	2	0	0	2	3	3	2	4	PSN30678.1	0	1	8	2	6	0	6	0	0	3	0	1	PSN30678.1	3	3	5	3	6	3	6	1	0	4	3	4	PSN30678.1	3	1	3	0	1	4	1	3	1	0
PSN30679.1	10	4	10	6	10	0	3	6	6	11	9	7	PSN30679.1	5	2	9	0	10	5	4	6	0	11	10	16	PSN30679.1	6	8	4	1	2	2	3	2	1	2	5	4	PSN30679.1	40	50	32	10	4	10	34	31	24	16
PSN30680.1	0	0	0	1	0	0	0	1	0	0	1	0	PSN30680.1	0	0	0	0	0	0	0	0	0	0	0	1	PSN30680.1	0	0	1	0	2	0	0	0	0	0	1	0	PSN30680.1	0	0	0	0	0	0	0	0	0	0
PSN30681.1	99	29	51	78	38	16	36	36	35	69	102	55	PSN30681.1	11	20	48	38	29	4	91	23	11	69	168	227	PSN30681.1	31	60	56	55	58	24	106	13	21	51	119	56	PSN30681.1	148	145	154	134	46	93	162	187	117	187
PSN30684.1	0	23	13	2	27	4	0	3	4	35	67	2	PSN30684.1	1	3	18	6	46	2	0	2	0	35	110	87	PSN30684.1	0	0	0	0	0	1	1	0	0	0	2	0	PSN30684.1	95	150	38	5	12	19	2	56	22	23
PSN30685.1	0	7	4	0	4	0	0	7	1	6	13	1	PSN30685.1	1	2	1	3	6	1	0	3	0	6	13	19	PSN30685.1	0	0	0	0	0	0	0	0	0	0	0	0	PSN30685.1	18	32	7	4	3	5	1	4	4	5
PSN30686.1	1	1	0	0	1	0	3	0	6	2	2	6	PSN30686.1	0	0	2	5	0	0	0	0	3	2	1	3	PSN30686.1	19	1	18	11	8	5	4	1	0	8	23	42	PSN30686.1	0	9	18	16	18	11	56	7	4	1
PSN30687.1	5	0	3	0	0	0	0	0	2	1	0	1	PSN30687.1	1	0	3	0	7	1	4	6	0	1	4	1	PSN30687.1	3	0	0	1	4	0	4	0	0	4	5	2	PSN30687.1	2	3	1	0	2	0	0	0	1	1
PSN30688.1	0	0	0	0	0	0	0	0	0	0	0	0	PSN30688.1	0	0	0	0	0	0	0	0	0	0	0	0	PSN30688.1	0	0	0	0	0	0	0	0	0	0	0	0	PSN30688.1	0	0	0	0	0	0	0	0	0	0
PSN30689.1	0	0	1	0	0	0	0	0	0	0	0	1	PSN30689.1	0	0	0	0	0	0	0	0	0	0	0	1	PSN30689.1	0	0	0	0	0	1	0	0	0	0	0	0	PSN30689.1	0	0	0	0	0	0	0	0	0	0
PSN30690.1	0	0	0	0	0	0	0	0	0	0	0	0	PSN30690.1	0	0	0	0	0	0	0	0	0	0	0	0	PSN30690.1	0	0	0	0	0	0	0	0	0	0	0	0	PSN30690.1	0	0	0	0	0	0	0	0	0	0
PSN30691.1	0	0	0	0	0	0	0	0	0	0	0	0	PSN30691.1	0	0	0	0	0	0	0	0	0	0	0	0	PSN30691.1	0	0	0	0	0	0	0	0	0	0	0	0	PSN30691.1	0	0	0	0	0	0	0	0	0	0
PSN30692.1	0	0	0	0	0	0	0	0	0	0	0	0	PSN30692.1	0	0	0	0	0	0	0	0	0	0	0	0	PSN30692.1	0	0	0	0	0	0	0	0	0	0	0	0	PSN30692.1	0	0	0	0	0	0	0	0	0	0
PSN30693.1	0	0	0	0	0	0	0	0	1	0	0	0	PSN30693.1	0	0	0	0	0	0	0	0	0	0	0	0	PSN30693.1	0	0	0	0	0	0	0	0	0	0	0	0	PSN30693.1	0	0	0	0	0	0	1	0	0	0
PSN30695.1	0	0	0	0	0	0	0	0	0	0	0	0	PSN30695.1	0	0	0	0	0	0	0	0	0	0	0	0	PSN30695.1	0	0	0	0	0	0	0	0	0	0	0	0	PSN30695.1	0	0	0	0	0	0	0	0	0	0
PSN30696.1	0	0	0	0	0	0	0	0	0	0	0	0	PSN30696.1	0	0	0	0	0	0	4	0	0	0	0	0	PSN30696.1	0	0	0	0	0	0	0	0	0	0	0	0	PSN30696.1	0	0	0	0	0	0	0	0	0	0
PSN30697.1	4	0	2	0	0	0	0	0	1	1	4	1	PSN30697.1	0	1	2	0	1	0	1	0	0	1	2	7	PSN30697.1	1	1	0	2	0	1	0	0	1	1	0	0	PSN30697.1	4	2	0	2	0	0	4	0	2	3
PSN30698.1	17	8	1	4	6	0	2	0	6	6	7	5	PSN30698.1	1	6	7	4	7	0	7	5	1	6	12	31	PSN30698.1	1	1	1	3	2	2	4	1	0	1	3	0	PSN30698.1	16	23	4	7	3	8	7	13	8	7
PSN30699.1	0	0	0	0	0	0	0	0	0	0	0	0	PSN30699.1	0	0	0	0	0	0	0	0	0	0	0	0	PSN30699.1	0	1	0	0	0	0	0	0	0	0	0	0	PSN30699.1	0	0	0	0	0	0	0	0	0	0
PSN30700.1	332	63	201	378	145	252	162	200	127	306	175	220	PSN30700.1	33	52	93	67	111	34	287	124	105	306	175	313	PSN30700.1	203	456	341	110	145	49	568	83	69	308	222	177	PSN30700.1	252	299	163	303	159	415	585	712	404	345
PSN30702.1	46	16	45	14	53	25	15	28	25	27	37	28	PSN30702.1	21	41	64	78	70	16	70	18	22	27	75	82	PSN30702.1	24	15	49	38	38	29	49	10	4	20	49	28	PSN30702.1	20	34	22	67	14	48	22	35	12	25
PSN30703.1	0	0	0	0	0	0	0	0	0	0	0	0	PSN30703.1	0	0	0	0	0	0	0	0	0	0	0	0	PSN30703.1	0	0	0	0	0	0	0	0	0	0	0	0	PSN30703.1	0	0	0	1	0	0	0	1	0	0
PSN30704.1	0	0	0	0	0	0	0	0	0	0	0	0	PSN30704.1	0	0	0	0	0	0	0	0	0	0	0	0	PSN30704.1	0	0	0	0	0	0	0	0	0	0	0	0	PSN30704.1	0	0	0	0	0	0	0	0	0	0
PSN30705.1	11	2	26	3	8	62	0	1	5	7	12	2	PSN30705.1	13	41	62	21	39	1	25	9	1	7	58	32	PSN30705.1	5	2	9	0	7	5	4	1	0	1	5	0	PSN30705.1	76	86	98	17	10	11	23	15	14	22
PSN30706.1	1	0	0	0	0	0	0	0	0	0	0	0	PSN30706.1	0	0	0	0	0	0	0	0	0	0	0	0	PSN30706.1	0	0	0	0	0	0	0	0	0	0	0	0	PSN30706.1	1	0	0	0	0	0	0	0	0	1
PSN30707.1	65	19	42	37	24	65	21	33	27	27	50	32	PSN30707.1	5	20	31	30	26	4	48	19	11	27	86	103	PSN30707.1	26	31	47	18	29	26	78	9	12	22	112	29	PSN30707.1	89	100	62	107	28	75	87	59	31	74
PSN30708.1	0	0	0	0	0	0	0	0	0	0	0	0	PSN30708.1	0	0	0	0	0	0	2	0	0	0	0	0	PSN30708.1	0	0	0	0	0	0	0	0	0	0	0	0	PSN30708.1	1	7	8	14	0	2	17	14	7	3
PSN30709.1	1	0	0	0	0	0	0	1	0	0	0	0	PSN30709.1	0	0	0	0	1	0	0	0	0	0	1	0	PSN30709.1	0	0	0	0	1	1	0	0	0	1	0	0	PSN30709.1	0	0	0	0	0	0	0	1	0	0
PSN30710.1	13	4	8	9	3	0	7	6	15	16	11	7	PSN30710.1	2	4	20	11	19	3	13	14	3	16	28	63	PSN30710.1	8	11	17	20	19	11	27	3	7	10	33	13	PSN30710.1	31	34	14	22	10	12	26	37	21	16
PSN30711.1	0	0	0	0	0	0	0	1	0	0	0	0	PSN30711.1	0	0	0	0	0	0	0	0	0	0	0	0	PSN30711.1	0	1	0	0	0	0	0	0	0	0	0	0	PSN30711.1	0	0	0	0	0	0	0	0	1	1
PSN30712.1	1	0	2	1	2	0	1	0	0	1	4	1	PSN30712.1	2	0	0	1	2	1	3	4	0	1	2	3	PSN30712.1	0	0	0	1	1	0	0	0	0	1	1	0	PSN30712.1	1	6	0	0	1	0	1	5	0	4
PSN30713.1	9	2	8	8	14	0	3	5	1	2	1	2	PSN30713.1	1	0	2	4	15	6	6	2	1	2	3	5	PSN30713.1	1	5	6	4	3	1	12	1	3	9	19	2	PSN30713.1	17	23	5	20	4	20	1	7	2	11
PSN30714.1	0	0	0	0	0	0	0	0	0	0	0	0	PSN30714.1	0	0	0	0	0	0	0	0	0	0	0	0	PSN30714.1	0	0	0	0	0	0	0	0	0	0	0	0	PSN30714.1	1	0	0	0	0	0	0	0	0	0
PSN30715.1	0	0	0	0	0	0	0	0	0	0	0	0	PSN30715.1	0	0	0	0	0	0	0	0	0	0	0	0	PSN30715.1	0	0	0	0	0	0	0	0	0	0	0	0	PSN30715.1	0	0	0	0	0	0	0	0	0	0
PSN30716.1	51	17	35	18	21	14	17	11	10	28	35	25	PSN30716.1	12	21	37	27	54	11	54	21	6	28	82	111	PSN30716.1	7	15	16	13	14	14	15	3	5	7	41	8	PSN30716.1	58	69	70	62	14	26	34	33	30	51
PSN30717.1	0	0	0	0	0	0	0	0	0	0	0	0	PSN30717.1	0	0	0	0	0	0	0	0	0	0	0	0	PSN30717.1	0	0	0	0	0	0	0	0	0	0	0	0	PSN30717.1	0	0	0	0	0	0	0	0	0	0
PSN30718.1	0	0	0	0	0	0	0	0	0	0	0	0	PSN30718.1	0	0	0	0	0	0	0	0	0	0	0	0	PSN30718.1	0	0	0	0	0	0	0	0	0	0	0	0	PSN30718.1	0	0	0	0	0	0	0	0	0	0
PSN30719.1	1	0	0	0	0	0	1	0	0	0	0	0	PSN30719.1	0	0	0	0	0	0	0	0	1	0	0	0	PSN30719.1	0	0	1	0	0	1	1	0	1	3	2	0	PSN30719.1	0	0	0	0	0	0	0	0	0	0
PSN30720.1	6	3	8	5	2	0	3	6	7	4	8	2	PSN30720.1	21	30	45	40	30	5	97	38	47	4	38	47	PSN30720.1	24	29	89	69	54	7	120	8	12	38	53	9	PSN30720.1	31	38	49	159	24	58	26	25	32	70
PSN30721.1	0	0	0	0	0	0	0	0	0	0	0	0	PSN30721.1	0	0	1	3	0	0	13	0	1	0	0	0	PSN30721.1	0	0	0	0	0	0	0	0	0	0	0	0	PSN30721.1	0	0	0	1	0	0	0	0	0	0
PSN30722.1	0	0	0	0	0	0	0	0	0	0	0	0	PSN30722.1	0	0	0	0	0	0	0	0	0	0	0	0	PSN30722.1	0	0	0	0	0	0	0	0	0	0	0	0	PSN30722.1	0	0	0	0	0	0	0	0	0	0
PSN30723.1	1	0	0	2	6	0	1	1	1	10	3	5	PSN30723.1	0	2	2	0	3	2	2	3	2	10	20	14	PSN30723.1	2	5	0	1	0	2	2	0	0	3	4	3	PSN30723.1	1	1	3	7	0	3	10	1	1	3
PSN30726.1	2	1	1	1	0	0	0	3	0	0	2	0	PSN30726.1	2	1	6	19	13	0	14	3	5	0	16	12	PSN30726.1	1	2	1	0	5	0	1	0	0	0	0	0	PSN30726.1	0	0	2	1	0	0	1	2	0	0
PSN30727.1	0	0	0	0	0	0	0	0	0	0	0	0	PSN30727.1	0	0	0	0	0	0	0	0	0	0	0	1	PSN30727.1	0	0	0	0	0	0	0	0	0	0	0	0	PSN30727.1	0	0	0	0	1	0	0	1	1	0
PSN30728.1	3	1	9	8	8	0	0	3	4	2	13	3	PSN30728.1	7	11	17	25	26	6	69	26	20	2	24	31	PSN30728.1	7	5	14	25	31	11	7	5	1	6	10	2	PSN30728.1	24	17	24	20	9	28	30	14	11	19
PSN30729.1	0	0	0	0	0	0	0	0	0	0	0	0	PSN30729.1	0	0	0	0	0	0	0	0	0	0	0	0	PSN30729.1	0	0	0	0	0	0	0	0	0	0	0	0	PSN30729.1	0	0	0	0	0	0	0	0	0	0
PSN30730.1	5	1	3	1	1	4	9	3	19	4	4	7	PSN30730.1	0	0	0	0	0	0	2	0	0	4	0	10	PSN30730.1	4	6	1	1	0	8	0	0	0	1	8	3	PSN30730.1	0	6	3	0	0	2	2	3	1	0
PSN30732.1	1	0	1	0	0	0	1	1	0	0	0	3	PSN30732.1	0	1	0	0	1	0	2	0	0	0	0	1	PSN30732.1	0	0	0	0	0	1	1	0	0	0	0	0	PSN30732.1	0	0	0	1	0	0	0	1	0	0
PSN30734.1	0	0	0	2	0	0	0	0	0	0	0	0	PSN30734.1	0	0	0	2	1	0	4	0	0	0	0	0	PSN30734.1	0	0	0	1	0	0	0	0	0	0	1	0	PSN30734.1	1	5	2	0	2	2	0	1	0	0
PSN30735.1	1	1	0	0	2	0	2	2	1	1	1	0	PSN30735.1	2	2	8	10	5	0	5	1	0	1	10	8	PSN30735.1	0	2	1	4	3	0	6	0	1	0	3	2	PSN30735.1	5	5	2	8	0	8	10	4	1	5
PSN30736.1	1	2	0	0	0	0	0	0	2	1	1	0	PSN30736.1	0	0	5	2	6	1	5	0	6	1	3	2	PSN30736.1	2	0	1	1	1	0	1	2	1	0	0	0	PSN30736.1	0	0	1	1	0	2	3	0	0	0
PSN30738.1	6	3	2	4	12	5	12	2	2	35	17	22	PSN30738.1	1	6	1	0	0	0	3	1	0	35	5	29	PSN30738.1	1	3	8	0	3	2	11	0	2	7	34	6	PSN30738.1	6	19	16	117	5	14	57	47	19	30
PSN30739.1	15	2	12	18	12	2	2	2	7	6	17	2	PSN30739.1	4	10	22	13	9	1	9	10	0	6	29	34	PSN30739.1	6	9	17	10	12	3	13	1	8	9	27	7	PSN30739.1	12	30	30	36	15	32	23	16	11	27
PSN30741.1	1	3	8	1	6	0	1	1	1	4	3	2	PSN30741.1	2	6	10	13	13	1	8	5	4	4	59	48	PSN30741.1	0	1	4	2	4	1	7	1	1	7	9	1	PSN30741.1	4	10	8	27	6	7	8	6	5	15
PSN30743.1	0	0	0	1	0	3	0	0	1	0	1	2	PSN30743.1	1	0	1	0	1	0	2	1	0	0	1	2	PSN30743.1	0	0	1	1	1	2	1	2	1	0	0	2	PSN30743.1	5	3	3	8	2	7	4	5	4	3
PSN30744.1	0	0	1	0	0	0	0	0	0	0	0	0	PSN30744.1	0	0	0	0	0	0	0	0	0	0	0	1	PSN30744.1	0	0	0	0	0	0	0	0	0	0	0	0	PSN30744.1	0	0	0	0	0	0	0	0	0	0
PSN30745.1	1	0	0	0	0	0	0	0	0	0	0	0	PSN30745.1	0	0	0	0	0	0	2	0	2	0	0	0	PSN30745.1	1	0	0	0	0	0	0	2	0	0	0	0	PSN30745.1	0	0	0	1	0	0	0	0	0	0
PSN30746.1	0	0	0	0	0	0	0	0	0	0	0	2	PSN30746.1	0	0	0	0	0	0	2	0	0	0	1	1	PSN30746.1	2	0	0	0	4	0	1	1	0	2	0	1	PSN30746.1	1	0	0	2	0	0	0	0	0	0
PSN30747.1	0	0	0	0	0	0	0	0	0	0	0	0	PSN30747.1	0	0	0	0	0	0	1	0	0	0	0	0	PSN30747.1	0	0	0	0	0	0	2	0	0	0	0	0	PSN30747.1	0	1	0	0	0	0	0	0	0	0
PSN30748.1	1	0	0	0	0	0	0	0	0	0	0	0	PSN30748.1	0	0	0	0	0	0	0	0	0	0	0	0	PSN30748.1	0	0	0	0	0	0	0	0	0	0	0	0	PSN30748.1	0	0	0	0	0	0	0	0	0	0
PSN30749.1	52	22	21	28	19	35	35	34	33	32	44	44	PSN30749.1	2	1	11	10	14	7	9	2	3	32	49	69	PSN30749.1	57	78	110	35	48	24	103	13	30	55	96	70	PSN30749.1	24	41	32	65	25	45	50	44	35	41
PSN30750.1	1	0	0	0	0	0	0	0	0	0	0	0	PSN30750.1	0	0	0	0	0	0	0	0	0	0	0	0	PSN30750.1	0	0	0	0	0	0	0	0	0	0	0	0	PSN30750.1	0	0	0	0	0	0	0	0	0	1
PSN30751.1	0	0	1	1	2	0	0	0	1	0	4	0	PSN30751.1	0	2	0	0	0	0	1	0	0	0	0	4	PSN30751.1	1	2	1	0	0	0	0	0	0	0	1	0	PSN30751.1	5	2	1	4	2	2	7	4	1	0
PSN30752.1	0	0	0	0	0	0	0	0	0	1	0	0	PSN30752.1	0	0	0	0	0	0	0	0	0	1	0	0	PSN30752.1	0	0	0	0	0	0	0	0	0	0	0	0	PSN30752.1	0	0	0	0	0	0	0	0	0	0
PSN30754.1	0	0	0	0	0	0	0	0	0	0	0	0	PSN30754.1	0	0	0	0	0	0	0	0	0	0	0	0	PSN30754.1	0	0	0	0	0	0	1	0	0	0	0	0	PSN30754.1	0	0	0	0	0	0	0	0	0	0
PSN30755.1	0	0	0	0	0	0	0	0	0	0	0	0	PSN30755.1	0	0	0	0	0	0	0	0	0	0	0	0	PSN30755.1	0	0	0	0	0	1	0	0	0	0	1	1	PSN30755.1	0	0	0	0	0	0	0	0	0	0
PSN30756.1	0	0	0	0	0	0	0	0	0	0	0	0	PSN30756.1	0	0	0	0	0	0	0	0	1	0	0	0	PSN30756.1	0	0	0	0	0	0	0	0	0	0	1	0	PSN30756.1	0	0	0	0	0	0	0	2	0	0
PSN30757.1	0	0	0	0	0	0	0	0	0	0	0	0	PSN30757.1	0	0	0	0	0	0	0	0	0	0	0	0	PSN30757.1	0	0	0	0	0	0	0	0	0	0	0	0	PSN30757.1	0	0	0	0	0	0	0	0	0	0
PSN30759.1	0	1	0	0	0	0	0	0	0	0	0	0	PSN30759.1	0	0	0	0	0	0	0	0	0	0	0	0	PSN30759.1	0	0	0	0	0	0	0	0	0	0	0	0	PSN30759.1	0	0	0	0	0	0	0	0	0	0
PSN30760.1	0	0	0	0	0	0	0	0	0	0	0	0	PSN30760.1	0	0	0	0	0	0	0	0	0	0	0	0	PSN30760.1	0	0	0	0	0	0	0	0	0	0	0	0	PSN30760.1	0	0	0	0	1	0	0	0	0	0
PSN30761.1	12	3	7	1	1	0	0	0	1	5	0	0	PSN30761.1	1	1	11	2	13	0	7	5	1	5	3	8	PSN30761.1	0	1	0	0	0	0	0	0	0	0	0	0	PSN30761.1	37	24	13	4	2	11	12	26	10	27
PSN30762.1	0	0	0	0	0	0	0	0	0	0	0	0	PSN30762.1	0	0	0	0	0	0	0	0	0	0	1	2	PSN30762.1	2	0	0	0	0	0	0	0	0	0	2	0	PSN30762.1	0	0	0	0	0	0	2	1	0	0
PSN30763.1	2	0	0	2	3	0	1	2	3	2	4	2	PSN30763.1	0	2	9	7	6	0	5	3	5	2	3	3	PSN30763.1	2	1	7	3	0	0	2	0	1	1	3	1	PSN30763.1	3	0	2	9	3	6	4	3	0	0
PSN30764.1	0	0	0	0	0	0	0	0	0	0	0	0	PSN30764.1	0	0	0	0	0	0	0	0	0	0	0	0	PSN30764.1	0	0	1	0	0	0	0	0	0	0	0	0	PSN30764.1	0	0	0	0	0	0	0	0	0	0
PSN30765.1	111	48	83	84	78	18	61	54	59	119	164	108	PSN30765.1	14	44	57	89	109	17	137	48	47	119	136	209	PSN30765.1	40	80	73	72	116	59	92	28	21	71	150	54	PSN30765.1	109	137	135	158	46	79	113	229	85	163
PSN30766.1	8	0	2	7	3	6	5	2	4	5	3	7	PSN30766.1	6	5	17	7	7	1	22	3	2	5	25	40	PSN30766.1	5	0	3	3	1	3	3	0	0	3	9	2	PSN30766.1	23	39	23	7	4	12	8	27	7	18
PSN30767.1	71	17	33	68	31	63	32	37	56	69	89	65	PSN30767.1	12	21	44	50	66	27	51	10	21	69	56	111	PSN30767.1	32	72	37	26	74	37	81	13	7	43	96	32	PSN30767.1	42	64	44	93	5	46	40	151	71	41
PSN30769.1	5	2	2	1	0	0	1	2	4	1	3	2	PSN30769.1	0	1	3	2	1	1	2	3	0	1	0	4	PSN30769.1	5	1	4	1	1	0	3	1	0	4	11	3	PSN30769.1	0	9	2	5	2	5	21	15	9	5
PSN30771.1	0	0	0	0	0	0	0	0	0	0	0	0	PSN30771.1	0	0	0	0	0	0	0	0	0	0	0	0	PSN30771.1	0	0	0	0	0	0	0	0	0	0	0	0	PSN30771.1	0	0	0	0	0	0	0	0	0	0
PSN30772.1	0	0	0	0	0	0	0	0	0	0	0	0	PSN30772.1	0	0	0	0	0	0	0	0	0	0	2	0	PSN30772.1	0	0	0	0	0	0	0	0	0	0	0	0	PSN30772.1	0	0	0	0	0	0	0	0	0	0
PSN30773.1	0	0	0	0	0	0	0	0	0	0	0	0	PSN30773.1	0	0	0	0	0	0	0	0	0	0	0	0	PSN30773.1	0	0	0	0	0	0	0	0	0	0	0	0	PSN30773.1	0	0	0	0	0	0	0	0	0	0
PSN30774.1	3	3	1	8	3	0	1	3	3	6	5	0	PSN30774.1	0	0	1	1	2	0	5	0	0	6	0	3	PSN30774.1	5	49	45	14	72	17	115	16	18	41	21	10	PSN30774.1	5	7	11	77	4	13	2	7	10	55
PSN30775.1	8	4	5	4	6	15	5	4	6	6	7	10	PSN30775.1	0	1	8	5	5	1	3	0	0	6	12	22	PSN30775.1	4	2	6	1	2	0	2	0	0	0	4	5	PSN30775.1	19	15	8	11	9	8	5	16	3	15
PSN30776.1	0	0	0	0	0	0	0	0	0	0	0	0	PSN30776.1	0	0	0	0	0	0	0	0	0	0	0	0	PSN30776.1	0	0	0	0	0	0	0	0	0	0	0	0	PSN30776.1	0	0	0	0	0	0	0	0	0	0
PSN30777.1	13	7	7	9	8	0	6	6	3	7	12	1	PSN30777.1	2	3	5	14	11	2	27	8	0	7	14	25	PSN30777.1	4	4	8	12	16	8	3	2	1	10	8	8	PSN30777.1	16	28	11	11	3	7	1	29	13	8
PSN30778.1	0	0	0	0	0	0	0	0	0	0	0	0	PSN30778.1	0	0	0	0	0	0	0	0	0	0	0	0	PSN30778.1	0	0	0	0	0	0	0	0	0	0	0	0	PSN30778.1	0	0	0	0	0	0	0	0	0	0
PSN30779.1	65	31	45	45	18	38	23	41	34	46	81	49	PSN30779.1	16	25	77	63	117	24	85	47	16	46	66	110	PSN30779.1	23	66	68	45	64	20	61	25	18	40	78	37	PSN30779.1	50	91	56	126	28	68	87	109	62	48
PSN30780.1	0	0	0	0	0	0	0	0	0	0	0	0	PSN30780.1	0	0	0	0	0	0	0	0	0	0	0	0	PSN30780.1	0	0	0	0	0	0	0	0	0	0	0	0	PSN30780.1	0	0	0	0	0	0	0	0	0	0
PSN30781.1	1	1	0	0	0	0	0	0	0	2	0	0	PSN30781.1	0	1	0	1	3	0	1	1	0	2	9	10	PSN30781.1	1	0	0	0	0	1	0	0	0	0	0	0	PSN30781.1	4	8	1	0	1	0	0	3	1	2
PSN30782.1	0	0	0	0	0	0	0	0	0	0	0	0	PSN30782.1	0	0	0	0	0	0	0	0	0	0	0	0	PSN30782.1	0	0	0	0	0	0	0	0	0	0	1	0	PSN30782.1	0	0	0	0	0	0	0	0	0	0
PSN30783.1	0	1	2	0	1	0	0	0	2	0	1	0	PSN30783.1	5	3	1	11	2	9	14	8	9	0	3	4	PSN30783.1	0	1	0	0	0	0	0	0	0	0	0	0	PSN30783.1	8	5	3	6	1	8	7	2	14	8
PSN30784.1	0	0	0	0	0	0	0	0	0	0	0	0	PSN30784.1	0	0	0	0	0	0	0	1	0	0	0	1	PSN30784.1	0	0	0	0	0	0	0	0	0	0	0	0	PSN30784.1	0	0	0	0	0	0	0	0	0	0
PSN30785.1	0	0	0	0	0	0	0	0	0	0	0	0	PSN30785.1	0	0	0	0	0	0	0	0	0	0	0	0	PSN30785.1	0	0	0	0	0	0	0	0	0	0	0	0	PSN30785.1	0	0	0	0	0	0	0	0	0	0
PSN30786.1	1	0	0	0	0	0	0	0	0	0	0	0	PSN30786.1	0	0	0	0	0	0	0	0	0	0	1	0	PSN30786.1	0	0	0	0	0	0	0	0	0	0	0	0	PSN30786.1	0	0	0	0	0	0	0	0	0	0
PSN30787.1	0	0	0	0	0	0	0	0	0	0	0	0	PSN30787.1	0	0	0	0	0	0	0	0	0	0	0	0	PSN30787.1	0	0	0	0	0	0	0	0	0	0	0	0	PSN30787.1	0	0	0	0	1	0	0	0	0	0
PSN30788.1	0	0	0	0	0	0	0	0	0	0	0	0	PSN30788.1	0	0	0	0	0	0	0	0	0	0	0	0	PSN30788.1	0	0	0	0	0	0	0	0	0	0	0	0	PSN30788.1	0	0	0	0	0	0	0	0	0	0
PSN30789.1	0	0	0	0	0	0	0	0	0	0	0	0	PSN30789.1	0	0	0	0	0	0	0	0	0	0	0	0	PSN30789.1	0	0	0	0	0	0	0	0	0	0	0	0	PSN30789.1	0	0	0	0	1	0	0	0	0	0
PSN30790.1	0	0	0	0	0	0	0	0	0	0	0	0	PSN30790.1	0	0	0	0	0	0	0	0	0	0	0	1	PSN30790.1	0	0	0	0	0	0	0	0	0	0	0	0	PSN30790.1	0	2	0	0	0	0	0	0	0	1
PSN30791.1	0	0	0	0	0	0	0	0	0	0	0	0	PSN30791.1	0	0	0	0	0	0	0	0	0	0	1	0	PSN30791.1	0	0	0	0	0	0	0	0	0	0	0	0	PSN30791.1	0	0	0	0	0	0	0	0	0	0
PSN30792.1	0	0	0	0	0	0	0	0	0	0	0	0	PSN30792.1	0	0	0	0	0	0	0	0	0	0	0	0	PSN30792.1	0	0	0	0	0	0	0	0	0	0	0	0	PSN30792.1	0	0	0	0	0	0	0	0	0	0
PSN30793.1	0	0	0	0	0	0	0	0	0	0	0	0	PSN30793.1	0	0	0	0	0	0	0	0	0	0	1	0	PSN30793.1	0	0	0	0	0	0	0	0	0	0	0	0	PSN30793.1	0	1	0	0	1	0	0	0	0	0
PSN30794.1	0	0	0	0	0	0	0	0	0	0	0	0	PSN30794.1	0	0	0	0	0	0	0	0	0	0	1	1	PSN30794.1	0	0	0	0	0	0	0	0	0	0	0	0	PSN30794.1	0	0	0	0	0	0	0	0	0	0
PSN30795.1	0	0	0	1	0	0	0	0	0	0	0	0	PSN30795.1	0	0	0	0	0	0	0	0	0	0	0	0	PSN30795.1	0	0	0	0	0	0	0	0	0	0	0	0	PSN30795.1	1	0	0	0	0	0	0	0	0	0
PSN30796.1	1	0	0	0	0	0	0	0	1	0	0	0	PSN30796.1	0	0	0	0	0	0	0	0	0	0	2	1	PSN30796.1	0	0	0	0	0	0	0	0	0	0	0	0	PSN30796.1	0	0	1	0	0	0	0	0	0	0
PSN30797.1	0	0	0	1	0	0	0	0	0	0	1	0	PSN30797.1	0	0	0	1	0	0	0	0	0	0	0	0	PSN30797.1	0	1	0	0	0	0	2	0	0	0	0	1	PSN30797.1	0	3	0	0	0	0	0	0	0	0
PSN30798.1	27	10	19	18	13	1	9	13	14	15	14	11	PSN30798.1	3	10	43	9	26	5	15	6	11	15	34	38	PSN30798.1	6	6	12	4	11	9	16	1	5	8	26	6	PSN30798.1	25	36	25	26	11	19	41	14	16	21
PSN30799.1	11	0	1	9	0	5	1	1	2	0	0	4	PSN30799.1	1	0	5	0	7	0	13	0	0	0	10	29	PSN30799.1	0	0	0	0	0	0	0	0	0	0	0	1	PSN30799.1	2	2	2	0	1	0	1	0	1	0
PSN30800.1	3	0	0	0	1	0	0	0	0	0	0	2	PSN30800.1	0	0	0	0	0	0	0	0	0	0	0	5	PSN30800.1	0	0	0	0	0	0	0	0	0	0	0	0	PSN30800.1	0	0	0	0	0	0	0	0	0	0
PSN30801.1	20	15	13	13	17	0	8	8	5	15	26	15	PSN30801.1	8	15	31	29	20	2	46	15	11	15	46	79	PSN30801.1	3	13	7	14	20	7	17	3	4	7	34	14	PSN30801.1	45	52	27	31	18	23	43	51	17	34
PSN30802.1	53	25	42	63	38	11	24	23	46	36	71	26	PSN30802.1	15	25	57	93	134	43	95	29	36	36	67	88	PSN30802.1	38	72	71	56	85	79	115	35	27	88	106	41	PSN30802.1	46	46	38	46	13	48	43	74	60	12
PSN30803.1	2	2	0	0	0	0	0	0	0	5	1	3	PSN30803.1	9	1	15	1	2	0	2	4	0	5	15	27	PSN30803.1	0	0	3	0	0	0	1	0	0	1	7	1	PSN30803.1	38	15	5	2	3	4	13	19	6	19
PSN30805.1	0	1	0	0	0	0	0	0	0	0	0	0	PSN30805.1	0	0	0	0	0	0	0	0	0	0	0	0	PSN30805.1	0	1	0	1	0	0	0	0	0	0	1	0	PSN30805.1	0	1	0	1	0	0	0	2	1	0
PSN30806.1	3	4	0	1	1	1	0	1	0	6	4	3	PSN30806.1	1	3	4	2	0	2	10	0	2	6	24	33	PSN30806.1	0	0	0	0	0	0	0	0	0	0	0	0	PSN30806.1	3	1	1	0	2	2	3	5	0	4
PSN30807.1	0	0	0	0	0	0	0	0	0	0	0	0	PSN30807.1	0	0	0	0	0	0	0	0	0	0	0	0	PSN30807.1	0	0	0	0	0	0	0	0	0	0	0	0	PSN30807.1	0	0	0	0	0	0	0	0	0	0
PSN30808.1	0	1	0	0	0	0	0	0	0	0	0	0	PSN30808.1	0	0	0	0	0	0	0	0	0	0	0	0	PSN30808.1	0	0	0	0	0	0	0	0	0	0	0	0	PSN30808.1	0	0	0	0	0	0	0	0	0	0
PSN30809.1	0	0	0	0	0	0	0	0	1	0	0	0	PSN30809.1	0	0	0	0	0	2	1	0	0	0	0	0	PSN30809.1	0	0	0	0	0	0	0	0	0	0	0	0	PSN30809.1	0	0	0	0	0	0	3	0	0	0
PSN30810.1	2	0	0	0	0	0	0	1	1	0	0	0	PSN30810.1	1	0	0	0	0	0	0	0	0	0	1	1	PSN30810.1	0	0	0	0	0	0	0	0	0	0	2	0	PSN30810.1	1	1	3	0	2	0	2	0	0	2
PSN30811.1	54	8	27	28	20	1	10	15	14	18	31	14	PSN30811.1	10	16	29	25	21	7	46	11	6	18	54	62	PSN30811.1	15	15	12	20	23	12	29	11	7	6	25	7	PSN30811.1	22	39	25	36	18	16	25	26	19	22
PSN30812.1	4	0	1	1	1	0	0	0	0	1	3	0	PSN30812.1	0	2	0	7	3	0	9	0	0	1	8	2	PSN30812.1	2	1	0	0	0	0	5	0	0	0	2	0	PSN30812.1	13	20	10	12	8	2	2	11	4	6
PSN30813.1	4	5	3	2	3	2	1	5	7	10	14	8	PSN30813.1	1	1	2	4	10	1	2	0	1	10	8	17	PSN30813.1	18	2	14	7	2	7	7	0	2	3	11	10	PSN30813.1	12	46	16	10	13	6	43	9	7	13
PSN30814.1	0	0	0	0	0	0	0	0	0	0	0	0	PSN30814.1	0	0	0	0	0	0	0	0	0	0	0	0	PSN30814.1	0	0	0	0	0	0	0	0	0	0	0	0	PSN30814.1	0	0	0	0	0	0	0	0	0	0
PSN30815.1	360	111	234	319	180	317	179	178	213	244	315	295	PSN30815.1	31	63	121	94	195	33	234	71	29	244	159	237	PSN30815.1	152	379	259	139	234	112	341	68	88	165	438	241	PSN30815.1	175	300	219	311	95	175	311	336	171	199
PSN30816.1	47	330	48	66	444	314	299	166	1098	160	679	1053	PSN30816.1	1	0	5	1	0	0	3	0	1	160	7	4	PSN30816.1	1181	254	1521	322	42	593	389	77	426	668	3718	1731	PSN30816.1	11	1421	561	51	286	153	1198	36	297	16
PSN30818.1	40	9	5	18	7	1	8	4	9	10	8	17	PSN30818.1	2	4	5	3	6	0	5	0	1	10	6	23	PSN30818.1	5	9	12	5	10	2	16	1	3	7	21	20	PSN30818.1	16	28	30	21	4	12	28	20	4	43
PSN30819.1	3	2	2	3	2	0	2	3	1	2	0	4	PSN30819.1	0	0	0	3	5	0	0	0	0	2	0	1	PSN30819.1	1	4	3	0	5	3	3	0	0	0	6	2	PSN30819.1	1	4	3	0	2	3	1	5	1	1
PSN30820.1	0	0	0	0	0	0	0	0	0	0	0	0	PSN30820.1	0	0	0	0	0	0	0	0	0	0	0	0	PSN30820.1	0	0	0	0	0	0	0	0	0	0	0	0	PSN30820.1	0	0	0	0	0	0	0	0	0	0
PSN30821.1	0	0	0	0	0	0	0	0	0	0	1	0	PSN30821.1	0	0	0	0	0	0	1	0	0	0	1	0	PSN30821.1	0	0	0	0	3	0	0	0	0	0	0	0	PSN30821.1	0	0	0	1	0	0	0	0	0	0
PSN30822.1	35	8	25	27	21	0	12	17	11	13	42	20	PSN30822.1	21	43	108	91	309	57	335	61	51	13	130	157	PSN30822.1	7	16	27	18	34	14	27	18	9	12	31	11	PSN30822.1	19	43	35	40	12	36	35	54	21	34
PSN30823.1	0	0	1	1	1	0	0	0	0	0	0	0	PSN30823.1	0	0	1	0	1	1	0	1	1	0	3	1	PSN30823.1	0	0	1	0	0	0	0	0	0	1	1	0	PSN30823.1	4	4	2	0	0	3	0	0	5	6
PSN30824.1	0	0	1	1	0	0	2	1	1	1	0	2	PSN30824.1	1	1	0	0	4	1	1	1	2	1	0	3	PSN30824.1	1	0	1	2	1	0	0	3	1	0	1	2	PSN30824.1	2	2	0	3	2	1	3	1	2	0
PSN30826.1	0	0	1	0	0	0	0	1	1	0	1	0	PSN30826.1	0	0	0	0	4	0	1	1	1	0	1	1	PSN30826.1	0	0	1	0	2	0	1	0	1	0	0	2	PSN30826.1	4	4	0	3	0	1	2	1	2	0
PSN30829.1	0	0	0	0	1	0	0	0	0	2	1	0	PSN30829.1	1	0	1	0	2	0	0	0	0	2	5	3	PSN30829.1	0	0	0	0	0	0	0	0	0	0	1	0	PSN30829.1	3	0	0	1	0	0	0	0	0	5
PSN30830.1	15	6	7	7	5	4	8	4	0	9	10	11	PSN30830.1	3	11	14	0	9	0	21	12	1	9	10	32	PSN30830.1	3	2	2	5	4	3	10	2	2	3	8	3	PSN30830.1	14	21	7	8	2	17	12	16	9	6
PSN30831.1	1	0	0	0	0	0	1	0	0	1	0	0	PSN30831.1	0	0	0	0	0	0	1	0	0	1	0	4	PSN30831.1	0	0	0	0	0	0	0	0	0	0	0	0	PSN30831.1	0	2	0	2	0	0	2	0	0	0
PSN30832.1	38	7	82	22	33	34	5	16	134	25	87	6	PSN30832.1	5	12	15	31	23	7	45	29	11	25	54	83	PSN30832.1	50	135	229	131	221	39	142	32	18	88	351	39	PSN30832.1	57	60	108	244	41	59	106	27	35	330
PSN30834.1	20	14	11	27	4	27	11	9	9	35	53	32	PSN30834.1	3	4	5	22	24	7	11	4	3	35	23	49	PSN30834.1	7	23	20	7	17	14	38	6	12	18	46	24	PSN30834.1	51	59	48	77	24	35	45	36	25	51
PSN30835.1	4	1	1	1	2	0	0	1	5	0	5	0	PSN30835.1	0	1	4	6	3	0	7	6	3	0	2	11	PSN30835.1	0	1	5	0	2	2	2	3	2	1	6	1	PSN30835.1	9	3	11	6	1	11	7	5	0	3
PSN30836.1	0	0	1	0	0	0	0	0	0	1	0	0	PSN30836.1	0	1	0	0	0	2	2	1	2	1	1	5	PSN30836.1	0	0	0	1	0	0	0	0	0	1	1	0	PSN30836.1	6	0	3	4	0	0	1	3	1	1
PSN30837.1	76	6	18	10	7	4	2	6	56	37	97	12	PSN30837.1	1	5	11	16	43	3	38	128	28	37	40	34	PSN30837.1	1	1	13	3	9	0	3	1	1	5	14	4	PSN30837.1	8	14	16	30	6	9	23	19	21	13
PSN30838.1	1	0	1	1	0	0	2	0	0	5	1	1	PSN30838.1	1	0	0	0	0	0	1	2	0	5	1	2	PSN30838.1	1	1	2	1	0	0	1	0	0	1	9	3	PSN30838.1	9	12	11	0	0	4	3	7	0	8
PSN30839.1	0	0	0	0	0	0	0	0	0	0	0	0	PSN30839.1	0	0	0	0	0	0	0	0	0	0	0	0	PSN30839.1	0	0	0	0	0	0	0	0	0	0	0	0	PSN30839.1	0	0	0	0	0	0	0	0	0	0
PSN30840.1	0	0	2	0	1	0	0	0	3	2	0	3	PSN30840.1	0	0	0	0	2	0	1	2	0	2	0	2	PSN30840.1	0	2	1	1	0	1	1	0	2	1	5	5	PSN30840.1	2	0	4	2	2	1	0	2	1	0
PSN30841.1	1	0	0	0	0	0	0	0	0	0	0	0	PSN30841.1	0	0	0	0	0	0	0	0	0	0	0	1	PSN30841.1	0	0	0	0	0	0	0	0	0	0	0	0	PSN30841.1	0	0	0	0	0	0	0	0	0	0
PSN30842.1	0	0	1	0	0	0	0	0	0	0	3	0	PSN30842.1	0	0	1	0	1	1	1	0	0	0	5	0	PSN30842.1	0	1	0	0	0	0	1	0	0	0	0	0	PSN30842.1	1	3	0	0	0	1	1	0	2	6
PSN30843.1	38	6	20	31	10	0	46	17	17	38	47	48	PSN30843.1	8	6	10	11	12	1	9	4	12	38	16	44	PSN30843.1	13	20	13	5	42	13	44	3	1	14	51	47	PSN30843.1	50	39	84	73	13	73	118	141	43	74
PSN30844.1	0	0	0	0	0	0	0	0	0	0	0	0	PSN30844.1	0	0	0	0	0	0	0	0	0	0	0	0	PSN30844.1	0	0	0	0	0	0	0	0	0	0	0	0	PSN30844.1	0	0	0	0	0	0	0	0	0	3
PSN30845.1	1	0	0	0	0	0	1	0	0	0	0	0	PSN30845.1	1	0	0	0	0	0	5	0	0	0	0	0	PSN30845.1	0	0	0	0	0	0	0	0	0	0	0	1	PSN30845.1	1	1	5	0	1	7	0	3	5	1
PSN30846.1	2	2	0	1	2	0	0	2	4	0	0	0	PSN30846.1	0	0	2	3	0	2	0	0	0	0	0	2	PSN30846.1	1	1	5	0	1	1	1	0	1	3	7	1	PSN30846.1	2	5	3	1	1	3	3	5	5	3
PSN30847.1	0	0	0	0	0	0	0	0	0	0	0	0	PSN30847.1	0	0	0	0	0	0	0	0	0	0	0	0	PSN30847.1	0	0	0	0	0	0	0	0	0	0	0	0	PSN30847.1	0	0	0	0	0	0	0	0	0	0
PSN30848.1	29	7	3	1	5	0	5	3	2	16	16	4	PSN30848.1	3	6	2	1	0	0	3	5	0	16	4	20	PSN30848.1	0	0	0	0	0	0	0	0	0	0	0	0	PSN30848.1	84	131	40	0	4	6	25	25	15	30
PSN30849.1	45	13	0	8	18	6	8	0	3	22	24	5	PSN30849.1	6	17	27	7	22	0	40	23	0	22	18	47	PSN30849.1	0	0	1	0	0	0	1	0	0	0	0	0	PSN30849.1	106	167	75	0	12	12	34	41	32	9
PSN30850.1	3	1	0	1	2	0	0	0	0	1	3	0	PSN30850.1	4	7	13	1	0	1	22	10	0	1	5	7	PSN30850.1	0	0	0	0	0	0	1	0	0	0	0	0	PSN30850.1	16	26	1	0	3	0	2	3	4	0
PSN30851.1	7	3	1	9	16	0	0	0	2	18	10	0	PSN30851.1	24	66	87	8	15	1	71	50	7	18	20	48	PSN30851.1	0	0	0	0	0	0	0	0	0	0	0	0	PSN30851.1	315	321	101	2	17	22	42	49	19	11
PSN30852.1	2	0	0	0	0	0	0	0	0	0	0	0	PSN30852.1	1	0	3	0	0	0	3	1	0	0	1	4	PSN30852.1	0	0	0	0	0	0	0	0	0	0	0	0	PSN30852.1	15	10	3	0	1	0	0	3	0	11
PSN30854.1	24	3	0	5	0	0	0	0	1	0	0	0	PSN30854.1	2	0	0	2	1	0	3	1	0	0	7	58	PSN30854.1	0	0	0	0	0	0	0	0	0	0	0	0	PSN30854.1	6	37	41	21	8	23	42	28	23	19
PSN30855.1	1	0	1	2	2	0	1	0	1	3	4	1	PSN30855.1	2	0	1	0	4	0	2	0	0	3	7	7	PSN30855.1	0	0	0	0	0	1	0	0	0	1	1	0	PSN30855.1	4	13	5	0	0	7	2	3	3	0
PSN30856.1	200	42	45	75	57	4	36	33	53	53	84	65	PSN30856.1	18	25	49	47	71	9	99	40	16	53	80	136	PSN30856.1	30	35	55	33	48	24	46	4	19	30	75	31	PSN30856.1	102	118	117	129	31	43	119	107	57	82
PSN30857.1	3	0	3	2	0	0	3	1	3	4	6	0	PSN30857.1	0	0	8	5	6	0	2	13	0	4	2	6	PSN30857.1	0	0	2	1	1	1	0	0	0	0	1	2	PSN30857.1	2	3	4	3	0	1	4	1	0	0
PSN30858.1	142	39	82	71	99	67	31	51	64	46	108	54	PSN30858.1	18	24	61	33	74	3	54	21	4	46	67	118	PSN30858.1	7	48	57	34	62	34	81	10	12	39	129	32	PSN30858.1	100	135	91	71	49	65	119	95	68	122
PSN30859.1	15	6	2	2	3	0	3	6	1	7	10	4	PSN30859.1	3	4	2	3	0	2	1	5	3	7	18	17	PSN30859.1	1	1	2	3	3	0	4	1	2	1	4	3	PSN30859.1	3	8	7	5	2	8	6	7	1	8
PSN30860.1	0	0	0	0	0	0	0	0	0	0	0	0	PSN30860.1	0	0	0	0	0	0	0	0	0	0	0	0	PSN30860.1	0	0	0	0	0	0	0	0	0	0	0	0	PSN30860.1	0	0	0	0	0	0	0	0	0	0
PSN30861.1	211	60	121	121	105	37	74	66	72	168	217	126	PSN30861.1	35	59	104	98	95	8	182	55	30	168	325	569	PSN30861.1	73	109	126	118	139	82	179	56	39	117	283	98	PSN30861.1	289	421	300	291	123	190	381	397	214	418
PSN30862.1	0	0	0	0	0	0	0	0	0	0	0	0	PSN30862.1	2	0	1	0	0	0	0	0	0	0	3	0	PSN30862.1	0	0	0	0	0	0	0	0	0	0	0	0	PSN30862.1	1	1	0	2	0	1	0	0	0	3
PSN30863.1	3	1	2	0	0	0	0	0	2	0	0	0	PSN30863.1	0	0	0	0	0	0	0	0	0	0	6	17	PSN30863.1	0	0	0	0	0	0	0	0	0	0	0	0	PSN30863.1	1	1	4	9	1	1	7	6	2	3
PSN30864.1	0	0	0	0	0	0	0	0	0	0	0	1	PSN30864.1	0	0	0	0	0	0	0	0	0	0	0	0	PSN30864.1	0	0	0	0	0	0	0	0	0	0	0	0	PSN30864.1	0	0	0	0	0	0	0	0	0	0
PSN30865.1	3	2	0	0	0	0	0	0	2	1	0	1	PSN30865.1	0	1	4	1	3	0	4	0	0	1	0	4	PSN30865.1	0	1	0	1	1	2	1	0	0	0	0	0	PSN30865.1	2	1	0	0	0	2	0	0	0	0
PSN30866.1	0	0	0	0	0	0	0	0	0	0	0	0	PSN30866.1	0	0	0	0	0	1	0	0	0	0	0	0	PSN30866.1	0	0	0	0	0	0	0	0	0	0	0	0	PSN30866.1	0	0	0	0	0	0	0	0	0	0
PSN30867.1	10	0	6	17	4	0	14	8	3	1	3	0	PSN30867.1	0	2	0	1	3	0	7	1	0	1	3	11	PSN30867.1	1	6	5	2	0	1	2	0	3	1	6	6	PSN30867.1	4	1	0	7	0	7	14	9	3	15
PSN30868.1	520	230	451	492	240	848	188	156	366	196	429	306	PSN30868.1	23	81	141	156	340	54	235	58	48	196	75	114	PSN30868.1	111	242	83	65	175	59	140	26	53	39	129	52	PSN30868.1	82	89	45	53	16	80	63	56	40	18
PSN30870.1	0	0	0	1	0	0	0	0	0	0	0	0	PSN30870.1	0	0	0	0	0	0	0	0	0	0	0	0	PSN30870.1	0	0	0	0	0	0	0	0	0	0	0	0	PSN30870.1	0	0	0	0	0	0	0	0	0	0
PSN30871.1	2	0	0	1	0	0	1	1	0	0	1	0	PSN30871.1	3	0	4	0	3	0	4	1	0	0	10	6	PSN30871.1	0	2	4	1	3	0	0	0	0	2	1	0	PSN30871.1	6	11	11	4	0	6	8	5	5	11
PSN30872.1	5	1	3	0	1	0	0	0	0	1	5	1	PSN30872.1	0	1	8	2	3	0	3	0	0	1	6	12	PSN30872.1	2	0	0	2	0	0	3	0	1	0	1	1	PSN30872.1	4	4	6	3	0	4	5	4	2	7
PSN30873.1	0	0	0	0	0	0	0	0	0	0	0	0	PSN30873.1	0	0	0	0	0	0	0	0	0	0	0	0	PSN30873.1	0	0	0	0	0	0	0	0	0	0	0	0	PSN30873.1	0	0	0	0	0	0	0	0	0	0
PSN30874.1	0	0	0	0	0	0	0	0	0	0	0	0	PSN30874.1	0	0	0	0	0	0	0	0	0	0	0	0	PSN30874.1	0	0	0	0	0	0	0	0	0	0	0	0	PSN30874.1	0	0	0	0	0	0	0	0	0	0
PSN30875.1	0	0	0	0	0	0	0	0	0	0	0	0	PSN30875.1	0	0	0	0	0	0	0	0	0	0	0	0	PSN30875.1	0	0	0	0	0	0	0	0	0	0	0	0	PSN30875.1	0	0	0	0	0	0	0	0	0	0
PSN30876.1	0	0	0	0	0	0	0	0	0	0	0	0	PSN30876.1	0	0	0	0	0	0	0	0	0	0	0	0	PSN30876.1	0	0	0	0	0	0	0	0	0	0	0	0	PSN30876.1	0	0	0	0	0	0	0	0	0	0
PSN30877.1	0	0	0	0	0	0	0	0	0	1	1	0	PSN30877.1	1	1	0	0	2	0	3	0	1	1	0	0	PSN30877.1	0	0	0	0	0	0	0	0	0	0	0	0	PSN30877.1	0	0	0	0	1	0	0	0	0	0
PSN30878.1	34	31	64	37	30	1	14	9	6	25	51	37	PSN30878.1	10	37	99	84	186	31	187	67	37	25	22	27	PSN30878.1	4	5	4	3	20	3	9	18	0	0	6	0	PSN30878.1	17	28	20	10	32	153	48	42	13	11
PSN30879.1	0	0	0	0	0	0	0	0	0	0	1	0	PSN30879.1	0	0	0	0	0	0	0	0	1	0	0	1	PSN30879.1	0	0	0	1	0	0	0	0	0	0	0	0	PSN30879.1	0	0	0	0	0	0	0	1	1	0
PSN30880.1	4	2	1	0	0	0	1	0	0	2	0	1	PSN30880.1	3	0	7	1	3	0	10	5	0	2	3	8	PSN30880.1	0	0	0	0	0	0	0	0	2	0	1	0	PSN30880.1	0	1	1	0	1	3	1	3	3	0
PSN30881.1	111	45	93	40	88	31	17	8	37	88	95	44	PSN30881.1	67	224	419	179	402	52	653	461	60	88	188	263	PSN30881.1	0	0	1	2	2	5	3	0	0	0	4	0	PSN30881.1	55	73	54	30	89	271	95	110	37	64
PSN30882.1	0	0	0	0	0	0	0	0	0	0	0	0	PSN30882.1	0	0	0	0	0	0	0	0	0	0	0	0	PSN30882.1	0	0	0	0	0	0	0	0	0	0	0	0	PSN30882.1	0	0	0	0	0	0	0	0	0	0
PSN30883.1	101	50	99	96	91	201	38	58	60	90	169	87	PSN30883.1	21	52	104	154	341	93	131	58	120	90	140	233	PSN30883.1	23	158	84	91	286	110	171	72	38	64	177	48	PSN30883.1	171	170	156	281	48	152	200	564	221	79
PSN30884.1	1	0	0	0	0	0	0	1	0	0	0	0	PSN30884.1	0	0	0	0	0	0	0	0	0	0	0	0	PSN30884.1	0	0	0	0	0	0	0	0	0	0	0	0	PSN30884.1	0	0	0	0	0	0	0	0	0	0
PSN30885.1	0	0	0	0	0	0	0	0	0	0	1	0	PSN30885.1	0	0	0	3	0	0	0	0	0	0	3	3	PSN30885.1	0	0	0	0	0	1	0	0	0	0	0	0	PSN30885.1	1	8	0	0	0	0	0	1	0	1
PSN30886.1	695	155	64	68	137	8	242	47	81	126	159	263	PSN30886.1	23	38	120	116	197	22	328	118	9	126	90	228	PSN30886.1	6	14	33	2	3	0	15	1	13	0	11	3	PSN30886.1	75	84	84	91	31	264	86	287	82	77
PSN30888.1	0	0	0	0	0	0	0	0	0	0	0	0	PSN30888.1	0	0	0	0	0	0	0	0	0	0	0	0	PSN30888.1	0	0	0	0	0	0	0	0	0	0	0	0	PSN30888.1	0	0	0	0	0	0	0	0	0	0
PSN30889.1	0	0	0	0	0	0	0	0	0	0	0	0	PSN30889.1	0	0	0	0	0	0	0	0	0	0	0	0	PSN30889.1	0	0	0	0	1	1	1	0	0	0	0	0	PSN30889.1	0	0	0	0	0	0	0	0	0	0
PSN30890.1	0	0	0	0	0	0	0	0	0	2	0	0	PSN30890.1	0	0	0	0	0	0	0	0	0	2	0	0	PSN30890.1	0	1	2	0	1	0	1	1	0	1	0	0	PSN30890.1	0	0	0	1	0	0	0	0	0	0
PSN30893.1	1	1	1	4	0	14	2	0	1	0	0	0	PSN30893.1	0	0	0	1	2	0	10	3	0	0	2	6	PSN30893.1	2	1	3	0	1	1	1	1	0	2	1	1	PSN30893.1	1	4	1	1	0	0	0	0	0	4
PSN30894.1	0	0	0	0	0	0	0	0	0	0	0	0	PSN30894.1	0	0	0	0	0	0	0	0	0	0	0	0	PSN30894.1	0	0	0	0	0	0	0	0	0	0	0	0	PSN30894.1	0	0	0	0	0	0	0	0	0	0
PSN30896.1	0	0	0	0	0	0	0	0	0	0	0	0	PSN30896.1	0	0	0	0	0	0	0	0	0	0	0	0	PSN30896.1	0	0	0	0	0	0	0	0	0	0	0	0	PSN30896.1	0	0	0	0	0	0	0	0	0	0
PSN30897.1	0	0	0	0	1	0	1	0	1	0	0	0	PSN30897.1	0	0	0	0	1	0	0	0	0	0	1	0	PSN30897.1	0	0	0	0	0	0	0	0	0	0	0	0	PSN30897.1	0	0	0	0	0	0	0	0	0	0
PSN30898.1	28	13	21	20	21	48	9	19	16	17	30	12	PSN30898.1	21	21	31	32	47	15	51	27	6	17	94	108	PSN30898.1	6	19	31	16	24	19	23	0	6	10	39	15	PSN30898.1	28	43	45	52	13	31	46	64	21	33
PSN30899.1	157	57	185	121	178	131	62	85	88	159	178	120	PSN30899.1	132	232	277	505	269	188	474	282	375	159	421	516	PSN30899.1	171	179	315	209	314	146	241	74	71	219	259	133	PSN30899.1	77	105	113	224	66	161	150	231	128	41
PSN30900.1	122	34	55	63	63	40	31	35	47	47	59	54	PSN30900.1	25	47	105	84	157	23	161	55	14	47	122	158	PSN30900.1	18	20	49	34	62	26	59	17	12	34	83	24	PSN30900.1	87	105	91	150	34	82	72	66	57	62
PSN30901.1	1	0	0	0	0	0	0	0	0	0	0	0	PSN30901.1	0	0	0	0	0	0	0	0	0	0	0	0	PSN30901.1	0	0	0	0	0	0	0	0	1	0	1	0	PSN30901.1	0	0	0	0	0	0	0	0	0	0
PSN30902.1	1	0	0	0	0	0	0	0	0	0	0	0	PSN30902.1	1	0	0	2	1	0	0	0	0	0	2	2	PSN30902.1	0	0	0	0	0	0	0	0	0	1	2	0	PSN30902.1	1	1	0	2	0	1	0	0	0	0
PSN30903.1	1	0	0	2	0	0	0	0	0	4	1	0	PSN30903.1	1	3	7	1	3	0	1	6	0	4	6	16	PSN30903.1	0	0	0	0	0	0	1	0	0	0	1	0	PSN30903.1	9	9	1	5	2	3	5	7	0	2
PSN30904.1	3	1	3	3	10	13	6	2	1	8	10	4	PSN30904.1	3	6	11	4	5	0	6	2	7	8	6	20	PSN30904.1	0	2	3	3	6	2	5	0	1	1	4	5	PSN30904.1	10	19	15	0	5	7	7	17	5	17
PSN30905.1	17	10	6	7	12	40	1	10	5	5	14	3	PSN30905.1	0	7	10	9	20	2	5	4	5	5	20	28	PSN30905.1	2	0	1	1	2	1	2	1	1	0	8	1	PSN30905.1	32	34	15	8	7	9	8	23	9	15
PSN30906.1	4	0	1	0	1	0	1	0	0	0	0	1	PSN30906.1	0	0	0	0	0	0	0	0	0	0	3	0	PSN30906.1	0	0	0	0	0	0	0	0	0	0	0	2	PSN30906.1	3	1	1	1	1	4	1	0	0	1
PSN30907.1	30	16	20	22	26	15	14	10	13	28	29	25	PSN30907.1	2	5	11	12	34	0	24	5	2	28	23	55	PSN30907.1	14	11	17	12	16	7	20	4	5	12	27	12	PSN30907.1	37	44	41	25	11	34	36	39	26	34
PSN30909.1	7	12	3	13	17	0	23	60	23	17	60	28	PSN30909.1	0	0	0	5	5	0	5	0	0	17	2	10	PSN30909.1	61	91	123	17	47	24	242	17	18	93	96	49	PSN30909.1	2	89	28	165	70	41	191	14	75	86
PSN30910.1	8	4	2	8	10	0	6	7	9	12	8	4	PSN30910.1	5	4	8	2	13	0	13	18	1	12	12	16	PSN30910.1	0	0	2	0	0	3	2	0	0	0	8	0	PSN30910.1	8	16	10	7	3	9	13	6	8	9
PSN30911.1	30	2	11	19	12	1	5	8	21	18	16	10	PSN30911.1	12	11	39	17	35	3	50	17	1	18	22	55	PSN30911.1	5	7	12	20	1	5	17	7	1	6	14	13	PSN30911.1	36	31	18	30	13	30	26	18	8	25
PSN30912.1	0	1	3	7	1	0	1	0	2	8	6	6	PSN30912.1	6	2	5	1	7	0	6	1	0	8	17	8	PSN30912.1	3	2	2	0	1	0	0	0	0	1	4	1	PSN30912.1	11	22	6	4	1	7	10	11	1	3
PSN30913.1	5	4	3	4	4	0	1	0	3	3	3	3	PSN30913.1	1	2	5	1	4	1	5	0	0	3	8	20	PSN30913.1	2	2	2	2	0	1	6	1	2	1	8	3	PSN30913.1	9	5	3	13	1	9	7	6	4	6
PSN30914.1	33	14	25	17	27	0	12	6	3	26	45	18	PSN30914.1	19	16	42	32	48	4	58	14	13	26	122	198	PSN30914.1	3	7	14	8	19	10	19	5	3	10	33	11	PSN30914.1	91	112	73	75	22	54	74	134	60	80
PSN30916.1	0	1	0	0	0	0	0	0	0	0	0	0	PSN30916.1	0	0	0	0	0	0	0	0	0	0	0	1	PSN30916.1	0	1	0	0	0	0	0	0	0	0	0	0	PSN30916.1	0	0	0	1	0	0	2	0	0	0
PSN30917.1	3	1	4	0	3	0	0	1	1	1	5	1	PSN30917.1	2	2	2	6	3	0	9	5	0	1	17	22	PSN30917.1	0	1	1	0	0	1	4	0	0	1	7	0	PSN30917.1	18	20	12	13	4	7	12	12	6	12
PSN30918.1	3	0	0	0	0	0	1	0	3	1	1	0	PSN30918.1	1	0	0	0	3	1	10	4	0	1	1	3	PSN30918.1	2	3	2	3	4	8	4	0	2	0	7	6	PSN30918.1	1	2	4	2	0	1	1	0	1	1
PSN30919.1	0	0	0	0	0	0	0	0	0	0	0	0	PSN30919.1	0	0	0	0	0	0	0	0	0	0	0	0	PSN30919.1	0	0	0	0	0	0	0	0	0	0	0	0	PSN30919.1	0	0	0	0	0	0	0	0	0	0
PSN30920.1	4	0	1	1	2	0	2	1	1	7	3	0	PSN30920.1	1	0	3	0	4	0	5	1	2	7	9	16	PSN30920.1	1	1	2	1	2	0	3	0	0	0	3	0	PSN30920.1	5	0	2	1	0	4	4	16	1	7
PSN30921.1	0	0	0	0	0	0	0	0	0	0	0	0	PSN30921.1	0	0	0	0	0	0	0	0	0	0	0	1	PSN30921.1	0	0	0	0	0	0	0	0	0	0	0	0	PSN30921.1	0	0	0	0	0	0	0	0	0	0
PSN30922.1	0	0	0	0	0	0	0	0	0	0	0	0	PSN30922.1	0	0	0	0	0	0	0	0	0	0	0	1	PSN30922.1	0	0	0	0	0	0	0	0	0	0	0	0	PSN30922.1	0	0	0	0	0	0	0	0	0	0
PSN30923.1	1	0	0	0	0	0	0	0	0	0	0	0	PSN30923.1	0	0	0	0	0	0	0	0	0	0	3	1	PSN30923.1	0	0	0	0	0	0	0	0	0	0	0	0	PSN30923.1	0	0	0	0	0	0	0	0	0	0
PSN30924.1	0	0	0	0	2	0	0	0	0	1	0	1	PSN30924.1	0	0	0	0	0	0	0	0	0	1	0	0	PSN30924.1	0	0	0	0	0	0	0	1	0	0	0	0	PSN30924.1	11	20	39	30	7	16	51	23	22	29
PSN30925.1	0	0	0	0	0	0	0	0	0	0	0	0	PSN30925.1	0	0	0	0	0	0	0	0	0	0	0	0	PSN30925.1	0	0	0	0	0	0	0	0	0	0	1	0	PSN30925.1	0	0	0	0	0	0	0	0	0	0
PSN30926.1	0	0	0	0	0	0	0	0	0	0	0	0	PSN30926.1	0	0	0	0	0	0	0	0	0	0	0	0	PSN30926.1	0	0	0	0	0	0	0	0	0	0	0	0	PSN30926.1	0	0	0	0	0	0	0	0	0	0
PSN30927.1	10	3	4	3	2	0	0	0	1	3	9	2	PSN30927.1	1	4	8	3	3	0	7	11	2	3	25	29	PSN30927.1	1	2	1	0	1	1	1	0	3	0	4	0	PSN30927.1	31	43	12	5	4	3	23	24	4	31
PSN30929.1	0	0	0	0	0	0	0	0	0	0	0	0	PSN30929.1	0	0	0	0	0	0	0	0	0	0	0	1	PSN30929.1	0	0	0	0	0	0	0	0	0	0	0	0	PSN30929.1	0	2	0	0	0	0	0	0	0	0
PSN30930.1	2	0	0	0	0	0	0	0	0	0	0	2	PSN30930.1	0	0	0	0	0	0	0	0	0	0	0	1	PSN30930.1	0	0	0	0	0	0	0	0	0	0	0	0	PSN30930.1	0	0	0	3	0	0	1	1	1	0
PSN30931.1	0	0	0	1	0	0	0	0	0	0	0	0	PSN30931.1	0	0	0	0	0	0	0	0	0	0	0	2	PSN30931.1	0	0	0	0	0	0	0	0	0	0	1	0	PSN30931.1	0	0	2	1	1	0	3	1	1	0
PSN30932.1	2	0	1	0	1	0	0	0	4	0	0	3	PSN30932.1	1	2	0	5	0	0	1	2	0	0	3	2	PSN30932.1	0	1	0	2	1	1	0	0	0	0	0	0	PSN30932.1	2	8	1	3	3	3	0	6	2	6
PSN30933.1	0	0	0	0	0	0	0	0	0	0	0	0	PSN30933.1	0	0	0	0	0	0	0	0	0	0	0	0	PSN30933.1	0	0	0	0	0	0	0	0	0	0	0	0	PSN30933.1	0	0	0	0	0	0	0	0	0	0
PSN30934.1	53	9	32	28	19	34	4	11	19	20	30	6	PSN30934.1	14	58	82	176	164	46	597	245	99	20	85	148	PSN30934.1	3	1	2	0	20	5	3	2	2	3	12	0	PSN30934.1	38	22	28	22	10	20	11	50	16	10
PSN30935.1	15	5	49	7	14	0	2	10	5	19	19	17	PSN30935.1	21	47	88	92	108	18	178	90	29	19	166	231	PSN30935.1	10	29	40	42	61	26	58	16	5	24	59	5	PSN30935.1	34	27	35	123	33	24	11	84	20	33
PSN30936.1	7	5	9	1	3	16	0	1	4	1	3	3	PSN30936.1	3	1	1	1	2	2	2	2	3	1	10	18	PSN30936.1	1	3	8	0	3	1	4	3	1	1	4	2	PSN30936.1	1	12	4	13	1	9	3	5	3	0
PSN30937.1	0	0	0	0	0	0	0	0	0	0	0	0	PSN30937.1	0	0	0	0	0	0	0	0	0	0	2	1	PSN30937.1	0	0	0	0	0	0	0	0	0	0	0	0	PSN30937.1	0	0	0	0	0	0	4	0	0	0
PSN30938.1	0	0	1	0	1	0	0	0	1	0	0	0	PSN30938.1	0	1	0	0	0	1	0	0	0	0	0	0	PSN30938.1	1	0	0	3	0	1	0	0	0	0	2	4	PSN30938.1	0	0	0	0	4	0	0	0	0	0
PSN30939.1	1773	614	1086	1293	903	2270	917	965	1376	742	712	1438	PSN30939.1	424	863	1368	524	921	186	922	405	70	742	1110	2270	PSN30939.1	2554	4230	1699	1399	184	1971	157	21	2066	346	6982	7676	PSN30939.1	2100	6963	3685	77	1749	2584	3590	2060	2591	1431
PSN30940.1	3	0	1	1	0	6	0	0	1	1	2	0	PSN30940.1	1	1	1	0	3	2	0	0	2	1	0	1	PSN30940.1	1	2	6	3	1	1	7	0	3	1	5	3	PSN30940.1	0	0	1	2	0	0	0	1	1	1
PSN30942.1	0	0	0	0	1	0	0	0	0	0	0	0	PSN30942.1	4	1	1	1	0	2	0	3	0	0	2	3	PSN30942.1	0	0	0	0	0	0	1	0	0	0	0	0	PSN30942.1	2	5	1	3	0	0	1	0	0	0
PSN30943.1	1	0	0	0	0	0	0	0	0	0	0	0	PSN30943.1	0	0	0	0	0	0	0	0	0	0	0	0	PSN30943.1	0	1	0	0	0	0	0	0	0	0	0	0	PSN30943.1	0	0	0	0	0	0	0	0	0	0
PSN30944.1	0	0	0	0	0	0	0	0	0	0	0	0	PSN30944.1	0	0	0	0	0	0	0	0	0	0	0	0	PSN30944.1	0	0	0	0	0	0	0	0	0	0	0	0	PSN30944.1	0	0	0	0	0	0	0	0	0	0
PSN30945.1	0	0	0	0	0	0	0	0	0	0	0	0	PSN30945.1	0	0	0	0	0	0	0	0	0	0	0	0	PSN30945.1	0	0	0	0	0	0	0	0	0	0	0	0	PSN30945.1	0	0	0	0	0	0	0	0	0	0
PSN30947.1	0	0	0	0	0	0	0	0	0	0	0	0	PSN30947.1	0	0	0	0	0	0	0	0	0	0	0	0	PSN30947.1	0	0	0	0	0	0	0	0	0	0	0	0	PSN30947.1	0	0	0	0	0	0	0	0	0	0
PSN30948.1	0	0	0	0	0	0	0	0	0	0	0	0	PSN30948.1	0	0	0	0	0	0	0	0	0	0	0	0	PSN30948.1	0	0	0	0	0	0	0	0	0	1	0	0	PSN30948.1	0	0	0	0	0	0	0	0	0	0
PSN30949.1	0	1	0	0	0	0	0	0	0	2	0	1	PSN30949.1	0	1	0	0	0	0	0	0	0	2	0	1	PSN30949.1	0	0	0	0	0	0	0	0	0	0	0	0	PSN30949.1	0	2	0	1	0	1	1	0	0	5
PSN30950.1	0	6	2	0	5	0	0	2	1	1	0	1	PSN30950.1	3	1	4	0	5	0	1	0	0	1	0	0	PSN30950.1	3	2	0	2	2	2	1	0	0	2	1	3	PSN30950.1	2	5	3	1	1	6	0	2	0	1
PSN30951.1	0	0	0	0	1	32	0	0	0	0	0	0	PSN30951.1	0	0	0	0	0	0	0	0	0	0	0	0	PSN30951.1	0	1	2	1	0	0	2	1	0	0	1	0	PSN30951.1	0	4	1	0	0	0	5	0	0	0
PSN30952.1	12	2	2	8	11	0	5	5	2	11	13	4	PSN30952.1	3	1	14	1	4	1	13	10	4	11	19	36	PSN30952.1	3	2	3	4	0	1	6	0	1	2	11	4	PSN30952.1	11	26	8	14	2	6	17	25	10	10
PSN30953.1	1	0	1	0	2	0	1	1	0	0	3	0	PSN30953.1	0	3	0	7	0	0	0	2	0	0	2	4	PSN30953.1	0	2	1	0	1	0	0	0	0	0	1	1	PSN30953.1	0	4	0	4	0	0	0	7	2	0
PSN30954.1	1	1	0	0	0	0	2	1	2	0	0	1	PSN30954.1	0	0	1	0	0	2	2	0	0	0	2	0	PSN30954.1	1	2	1	0	0	0	3	0	2	1	2	0	PSN30954.1	0	1	0	1	1	0	2	1	0	2
PSN30955.1	35	16	22	70	37	29	88	20	14	49	31	82	PSN30955.1	18	24	35	17	15	3	49	35	12	49	49	98	PSN30955.1	12	18	12	11	30	13	18	7	1	14	38	11	PSN30955.1	105	73	54	55	22	165	233	367	118	138
PSN30956.1	0	0	0	0	0	0	0	0	0	0	1	0	PSN30956.1	0	0	0	0	0	0	0	0	0	0	0	0	PSN30956.1	2	1	1	0	1	1	1	0	0	0	0	1	PSN30956.1	0	0	3	0	0	1	1	3	0	0
PSN30957.1	0	0	1	1	0	0	1	0	0	0	0	1	PSN30957.1	0	0	0	0	0	0	0	0	0	0	0	0	PSN30957.1	0	1	0	0	1	2	1	0	0	0	0	1	PSN30957.1	0	1	1	0	0	1	1	0	0	0
PSN30958.1	0	0	0	0	0	0	0	0	0	0	0	0	PSN30958.1	0	0	0	0	0	0	0	0	0	0	0	0	PSN30958.1	0	0	0	0	0	0	0	0	0	0	0	0	PSN30958.1	0	0	0	0	0	0	0	0	0	0
PSN30959.1	0	2	0	0	2	0	0	2	0	0	1	2	PSN30959.1	0	0	0	0	7	0	0	0	0	0	0	0	PSN30959.1	1	1	2	2	1	3	3	0	1	0	1	0	PSN30959.1	0	0	0	0	0	1	0	0	0	0
PSN30960.1	2	0	1	2	0	0	0	0	1	1	2	0	PSN30960.1	0	0	1	0	0	0	0	0	0	1	0	0	PSN30960.1	0	1	0	0	1	0	3	0	0	0	0	0	PSN30960.1	1	0	0	0	0	2	0	2	0	1
PSN30961.1	17	4	8	10	5	0	6	6	7	7	14	6	PSN30961.1	6	6	7	13	10	0	24	14	5	7	23	25	PSN30961.1	25	17	32	28	23	10	26	4	5	16	31	7	PSN30961.1	16	16	27	23	2	30	29	12	20	8
PSN30962.1	0	0	0	0	0	0	0	0	0	0	0	0	PSN30962.1	0	0	0	0	0	0	0	0	0	0	0	0	PSN30962.1	0	0	0	0	0	0	0	0	0	0	0	0	PSN30962.1	0	0	0	0	0	0	0	0	0	0
PSN30963.1	18	6	11	15	10	21	6	7	7	8	11	9	PSN30963.1	1	15	17	10	12	1	14	6	2	8	25	21	PSN30963.1	11	8	7	5	10	8	17	1	2	3	23	10	PSN30963.1	8	16	11	13	3	11	11	11	6	6
PSN30964.1	28	12	14	23	9	4	12	8	13	11	19	12	PSN30964.1	5	4	21	21	50	4	48	20	19	11	21	39	PSN30964.1	13	16	27	17	22	13	40	4	8	13	28	14	PSN30964.1	22	20	11	23	6	7	17	21	12	12
PSN30965.1	0	0	0	0	0	0	0	0	0	0	0	0	PSN30965.1	0	0	0	0	0	0	0	0	0	0	0	0	PSN30965.1	0	0	0	0	0	0	0	0	0	0	0	0	PSN30965.1	0	0	0	0	0	0	0	0	0	0
PSN30966.1	0	0	0	0	0	0	0	0	0	0	0	0	PSN30966.1	0	0	0	0	0	0	0	0	0	0	0	0	PSN30966.1	0	0	0	0	0	0	0	0	0	0	0	0	PSN30966.1	0	0	0	0	0	0	0	0	0	0
PSN30968.1	19	10	14	14	16	6	5	12	7	4	14	15	PSN30968.1	13	18	24	17	35	6	58	18	6	4	44	62	PSN30968.1	6	19	14	27	13	14	19	8	4	9	31	8	PSN30968.1	22	29	24	58	11	31	25	29	16	25
PSN30969.1	0	0	2	0	0	0	0	0	0	0	0	0	PSN30969.1	1	2	0	4	1	0	0	1	0	0	0	1	PSN30969.1	0	0	0	0	1	1	1	0	1	1	0	0	PSN30969.1	0	0	1	0	0	0	0	1	0	0
PSN30971.1	0	0	0	0	0	0	0	0	0	0	0	0	PSN30971.1	0	0	0	0	0	0	0	0	0	0	0	0	PSN30971.1	0	0	0	0	0	0	0	0	0	0	0	0	PSN30971.1	0	0	0	0	0	0	0	0	0	0
PSN30972.1	12	6	7	7	6	0	4	3	3	3	8	8	PSN30972.1	1	4	8	3	2	2	3	5	0	3	8	14	PSN30972.1	1	2	2	3	6	3	7	0	2	2	13	3	PSN30972.1	18	15	13	19	7	7	19	17	7	24
PSN30973.1	23	4	20	7	16	28	3	5	17	6	17	12	PSN30973.1	6	10	29	29	20	10	49	9	8	6	40	30	PSN30973.1	13	20	31	18	23	4	23	13	6	9	34	5	PSN30973.1	7	13	10	46	6	27	12	9	5	11
PSN30974.1	0	0	0	0	0	0	0	0	3	0	0	0	PSN30974.1	0	0	0	0	0	0	2	0	0	0	0	0	PSN30974.1	0	0	3	0	1	0	1	0	0	0	0	0	PSN30974.1	0	0	0	0	0	1	0	0	0	0
PSN30975.1	0	0	0	0	0	0	0	0	0	0	0	0	PSN30975.1	0	0	0	0	1	0	0	0	0	0	0	0	PSN30975.1	0	0	1	0	0	0	0	0	0	0	1	0	PSN30975.1	0	0	0	0	0	0	0	0	0	0
PSN30976.1	0	0	1	0	0	0	0	0	0	0	0	0	PSN30976.1	0	0	0	0	0	0	0	0	0	0	0	1	PSN30976.1	0	0	0	0	0	0	0	0	0	0	0	0	PSN30976.1	0	0	0	0	0	0	0	0	0	0
PSN30977.1	0	0	0	0	0	0	0	0	0	0	0	0	PSN30977.1	0	0	0	0	0	0	0	0	0	0	0	0	PSN30977.1	0	0	0	0	0	0	0	0	0	0	0	0	PSN30977.1	0	0	0	0	0	0	0	0	0	0
PSN30978.1	0	0	0	0	0	0	0	0	0	0	0	0	PSN30978.1	0	0	0	0	0	0	0	0	0	0	0	0	PSN30978.1	0	0	0	0	0	0	0	0	0	0	0	0	PSN30978.1	0	0	0	0	0	0	0	0	0	0
PSN30979.1	0	0	0	0	0	0	0	0	0	0	1	0	PSN30979.1	0	0	0	0	0	0	0	0	0	0	2	0	PSN30979.1	0	0	0	0	2	0	0	0	0	0	0	0	PSN30979.1	0	0	0	0	0	0	3	0	0	0
PSN30980.1	5	6	2	9	1	2	3	5	13	1	9	10	PSN30980.1	0	3	4	2	3	1	9	5	6	1	1	1	PSN30980.1	13	6	11	19	10	9	14	8	3	1	10	14	PSN30980.1	0	5	0	0	6	2	1	3	5	0
PSN30982.1	0	1	0	1	0	0	0	2	1	0	0	0	PSN30982.1	0	0	0	0	0	0	2	1	0	0	2	0	PSN30982.1	0	0	0	1	0	0	1	0	0	0	0	0	PSN30982.1	0	0	0	0	0	0	2	0	1	1
PSN30983.1	89	22	24	36	29	28	20	16	27	21	43	16	PSN30983.1	12	17	60	23	65	2	76	33	1	21	27	44	PSN30983.1	7	10	13	9	7	8	9	4	3	9	27	9	PSN30983.1	79	73	23	22	12	46	37	29	34	25
PSN30984.1	0	0	0	0	0	0	0	0	0	0	0	0	PSN30984.1	0	0	0	0	1	0	0	0	0	0	0	0	PSN30984.1	0	1	0	0	0	0	0	0	0	0	1	0	PSN30984.1	0	0	0	0	0	0	0	0	0	0
PSN30985.1	7	4	3	1	3	0	0	0	1	4	5	2	PSN30985.1	0	1	2	2	9	0	2	1	0	4	6	14	PSN30985.1	0	0	0	0	1	0	1	0	1	0	0	2	PSN30985.1	16	33	19	2	2	5	8	8	11	22
PSN30986.1	21	7	4	2	8	0	11	5	3	24	33	11	PSN30986.1	5	10	8	5	19	3	9	9	14	24	27	51	PSN30986.1	7	5	1	7	5	1	1	0	2	4	8	7	PSN30986.1	24	40	19	14	8	10	9	61	25	21
PSN30987.1	2	1	1	0	3	0	0	0	1	0	1	3	PSN30987.1	0	0	1	2	0	0	1	1	0	0	0	0	PSN30987.1	1	2	3	0	3	0	2	0	0	0	1	3	PSN30987.1	6	7	2	4	2	0	2	3	3	7
PSN30988.1	0	0	0	0	0	0	0	0	0	0	0	0	PSN30988.1	0	0	0	0	0	0	0	0	0	0	0	0	PSN30988.1	0	0	0	0	0	0	0	0	0	0	0	0	PSN30988.1	0	0	0	0	0	0	0	0	0	0
PSN30989.1	0	0	0	0	0	0	0	0	0	0	0	0	PSN30989.1	0	0	0	0	0	0	0	0	0	0	0	0	PSN30989.1	0	0	0	0	0	0	0	0	0	0	0	0	PSN30989.1	0	1	2	0	0	0	1	0	0	0
PSN30990.1	0	0	0	0	0	0	0	0	0	0	0	0	PSN30990.1	0	0	0	0	0	0	0	0	0	0	0	0	PSN30990.1	0	0	0	0	0	0	0	0	0	0	0	0	PSN30990.1	0	0	0	0	0	0	0	0	0	0
PSN30991.1	0	2	0	0	0	0	0	0	0	1	0	0	PSN30991.1	0	0	0	0	11	0	0	6	0	1	3	2	PSN30991.1	0	0	0	0	0	0	0	0	0	0	0	0	PSN30991.1	8	2	0	0	0	1	2	2	0	0
PSN30992.1	30	4	12	17	11	9	12	19	10	20	36	15	PSN30992.1	2	8	6	10	13	2	24	15	12	20	32	50	PSN30992.1	22	24	23	29	32	14	35	17	7	24	39	15	PSN30992.1	38	44	30	34	11	37	31	73	23	60
PSN30993.1	7	1	5	3	1	0	1	0	1	1	3	3	PSN30993.1	2	2	8	8	19	3	11	7	6	1	14	29	PSN30993.1	2	3	2	5	5	1	4	1	0	2	5	4	PSN30993.1	16	18	8	10	3	5	4	30	14	11
PSN30994.1	2	1	2	1	1	0	1	1	1	5	3	3	PSN30994.1	0	1	0	3	2	0	2	1	0	5	4	9	PSN30994.1	0	0	3	1	2	1	1	1	0	1	2	1	PSN30994.1	5	7	2	6	0	0	3	2	2	3
PSN30996.1	0	1	1	2	1	0	2	1	0	1	1	1	PSN30996.1	1	2	2	3	5	0	7	1	0	1	2	9	PSN30996.1	0	0	1	0	0	0	2	0	0	1	2	1	PSN30996.1	12	8	5	6	2	5	6	8	3	6
PSN30997.1	2	2	3	6	1	5	3	1	6	2	3	10	PSN30997.1	1	0	2	1	0	1	2	2	1	2	1	1	PSN30997.1	13	4	5	11	7	2	11	2	5	8	7	5	PSN30997.1	1	1	1	0	0	1	1	0	1	0
PSN30998.1	534	195	328	314	364	180	179	217	224	262	543	244	PSN30998.1	77	121	264	254	333	64	385	131	55	262	439	756	PSN30998.1	147	315	380	240	349	195	394	125	111	203	534	194	PSN30998.1	417	650	563	675	179	388	450	529	320	450
PSN30999.1	61	8	33	25	26	93	14	13	11	42	34	32	PSN30999.1	23	26	65	41	58	15	80	38	33	42	118	194	PSN30999.1	14	27	27	27	41	15	49	12	13	35	59	17	PSN30999.1	47	78	53	90	18	62	92	175	64	55
PSN31000.1	0	1	0	0	1	2	0	0	0	2	0	1	PSN31000.1	0	0	3	0	1	0	0	3	0	2	0	7	PSN31000.1	1	0	0	0	0	0	1	0	0	0	2	0	PSN31000.1	4	0	0	1	0	3	4	3	0	0
PSN31002.1	0	0	0	0	0	0	0	0	0	0	0	0	PSN31002.1	0	0	0	0	0	0	0	0	0	0	0	0	PSN31002.1	0	0	0	0	0	0	0	0	0	0	0	0	PSN31002.1	0	0	0	0	0	0	0	0	0	0
PSN31004.1	2	1	1	3	2	1	1	0	0	2	4	1	PSN31004.1	0	6	5	5	5	0	1	1	0	2	7	4	PSN31004.1	1	3	6	3	2	1	4	1	1	1	6	5	PSN31004.1	5	4	5	9	0	8	2	3	0	6
PSN31005.1	17	4	11	3	9	0	2	5	4	6	16	8	PSN31005.1	18	42	63	58	73	30	65	42	6	6	76	81	PSN31005.1	10	18	14	9	21	6	12	7	8	9	21	11	PSN31005.1	25	26	24	49	5	28	24	22	15	3
PSN31006.1	4	0	0	1	2	0	0	0	0	2	4	4	PSN31006.1	0	1	0	1	0	0	1	0	1	2	3	5	PSN31006.1	0	0	0	0	1	0	0	0	0	0	0	0	PSN31006.1	2	5	2	2	0	2	1	3	4	4
PSN31007.1	24	5	24	13	19	0	3	4	11	14	36	4	PSN31007.1	28	18	63	122	179	41	751	511	788	14	23	56	PSN31007.1	2	1	0	9	15	4	1	2	0	0	3	0	PSN31007.1	7	9	4	4	0	6	5	8	2	2
PSN31008.1	8	0	6	8	1	0	3	2	5	4	7	5	PSN31008.1	2	4	4	4	6	0	7	1	2	4	15	19	PSN31008.1	0	1	0	2	1	0	0	1	0	1	3	1	PSN31008.1	16	9	11	1	3	2	10	11	8	19
PSN31009.1	0	0	0	0	0	0	0	0	0	0	0	0	PSN31009.1	0	0	0	0	0	0	0	0	0	0	0	0	PSN31009.1	0	0	0	0	0	0	0	0	0	0	0	0	PSN31009.1	0	0	0	0	0	0	0	0	0	0
PSN31010.1	9	1	1	0	5	0	1	1	0	1	3	1	PSN31010.1	0	3	1	2	1	1	3	1	1	1	4	7	PSN31010.1	1	1	0	0	0	1	3	0	0	0	1	0	PSN31010.1	0	0	0	2	2	0	0	1	0	4
PSN31012.1	1	0	0	0	5	0	0	1	3	2	1	2	PSN31012.1	0	0	0	0	1	0	0	7	0	2	2	1	PSN31012.1	0	1	1	1	1	1	2	1	0	0	2	0	PSN31012.1	2	0	0	0	0	2	3	6	0	0
PSN31013.1	12	5	11	4	14	0	8	5	12	10	11	16	PSN31013.1	3	13	6	8	13	0	11	8	0	10	29	40	PSN31013.1	5	7	8	3	6	0	10	2	1	5	17	4	PSN31013.1	33	42	28	33	15	31	21	20	14	27
PSN31014.1	9	0	7	4	4	2	3	4	6	4	6	8	PSN31014.1	0	0	1	0	1	0	4	10	6	4	1	1	PSN31014.1	14	9	10	12	14	3	18	1	3	6	18	12	PSN31014.1	0	1	1	0	1	1	0	1	0	1
PSN31015.1	2	0	1	0	0	0	0	1	0	0	0	0	PSN31015.1	0	0	0	0	0	0	0	0	0	0	0	0	PSN31015.1	1	0	0	0	0	0	1	0	0	1	1	0	PSN31015.1	0	0	0	2	0	0	0	0	0	0
PSN31016.1	1	0	0	0	1	0	0	1	4	1	1	0	PSN31016.1	0	1	3	0	4	0	1	0	0	1	0	2	PSN31016.1	0	1	1	1	3	0	1	0	0	0	0	2	PSN31016.1	4	2	3	6	0	2	3	12	4	2
PSN31017.1	0	0	0	0	0	0	0	0	0	0	0	0	PSN31017.1	0	0	0	0	0	0	0	0	0	0	0	0	PSN31017.1	0	0	0	0	0	0	0	0	0	0	0	0	PSN31017.1	0	0	0	0	0	2	0	7	4	0
PSN31018.1	0	0	0	0	0	0	0	0	0	0	0	0	PSN31018.1	0	0	0	0	0	0	0	0	0	0	0	0	PSN31018.1	0	0	0	0	0	0	0	0	0	0	2	0	PSN31018.1	0	0	0	0	0	1	0	5	2	0
PSN31020.1	0	0	0	0	0	0	0	0	0	0	0	0	PSN31020.1	0	0	0	0	0	0	0	0	0	0	0	0	PSN31020.1	0	0	0	0	0	0	0	0	0	0	0	0	PSN31020.1	0	1	0	1	0	0	0	0	0	1
PSN31021.1	0	0	0	0	0	0	0	0	0	0	0	0	PSN31021.1	0	0	0	0	4	0	0	0	0	0	0	0	PSN31021.1	0	0	0	0	0	0	0	0	0	0	0	0	PSN31021.1	0	0	0	0	0	0	0	0	0	0
PSN31022.1	0	0	0	0	0	0	0	0	0	0	0	0	PSN31022.1	0	0	0	0	0	0	0	0	0	0	0	0	PSN31022.1	0	0	0	0	0	0	0	0	0	0	0	0	PSN31022.1	0	0	0	0	0	0	0	0	0	0
PSN31023.1	1	0	1	0	1	0	0	1	0	0	3	0	PSN31023.1	0	0	1	1	1	0	12	0	2	0	1	6	PSN31023.1	20	0	5	15	7	2	1	2	1	3	2	0	PSN31023.1	2	4	3	1	0	3	0	1	0	0
PSN31024.1	0	0	0	0	0	0	0	0	0	0	0	0	PSN31024.1	0	0	0	0	0	0	0	0	0	0	0	0	PSN31024.1	0	0	0	0	0	0	1	0	0	0	0	0	PSN31024.1	0	0	0	0	0	0	0	0	0	1
PSN31025.1	0	0	0	0	0	0	0	0	0	0	0	0	PSN31025.1	2	0	0	6	0	0	0	0	0	0	2	3	PSN31025.1	0	0	1	0	0	0	0	0	0	0	0	0	PSN31025.1	0	0	0	0	0	0	0	1	2	1
PSN31026.1	9	3	1	4	4	0	2	1	7	3	5	1	PSN31026.1	2	0	3	2	1	0	0	6	0	3	9	13	PSN31026.1	0	2	1	0	1	0	1	0	1	3	1	1	PSN31026.1	11	14	8	14	5	15	8	8	9	16
PSN31028.1	21	2	3	10	3	0	0	2	5	7	9	10	PSN31028.1	6	4	14	28	18	18	41	20	24	7	29	60	PSN31028.1	1	8	10	3	7	0	2	1	3	8	8	7	PSN31028.1	9	18	6	21	5	12	9	11	1	10
PSN31029.1	0	0	0	0	0	0	0	0	0	0	0	0	PSN31029.1	0	0	0	0	2	1	1	4	0	0	0	1	PSN31029.1	0	0	0	0	0	0	0	0	0	0	0	0	PSN31029.1	1	4	0	0	2	0	0	0	0	0
PSN31030.1	0	0	0	0	0	0	0	0	0	0	0	0	PSN31030.1	0	0	0	0	0	0	0	0	0	0	0	0	PSN31030.1	0	0	0	0	0	0	0	0	0	0	0	0	PSN31030.1	0	0	0	0	0	0	0	0	0	0
PSN31031.1	0	0	0	0	0	0	0	0	0	0	0	0	PSN31031.1	0	0	0	0	0	0	0	0	0	0	0	0	PSN31031.1	0	0	0	0	0	0	0	0	0	0	0	0	PSN31031.1	0	0	0	0	0	0	0	0	0	0
PSN31032.1	62	20	18	25	29	28	15	17	25	48	25	25	PSN31032.1	8	27	33	16	40	3	44	14	9	48	104	120	PSN31032.1	12	29	11	3	5	10	21	0	7	9	40	10	PSN31032.1	150	124	70	39	24	43	70	156	50	109
PSN31033.1	176	46	107	138	77	33	103	59	24	134	165	93	PSN31033.1	24	16	53	38	26	9	44	29	10	134	124	219	PSN31033.1	30	74	39	56	71	41	76	24	14	30	135	47	PSN31033.1	163	175	140	213	44	109	142	183	170	457
PSN31034.1	15	2	0	6	0	0	1	0	2	0	1	3	PSN31034.1	0	0	0	1	0	0	4	0	0	0	6	19	PSN31034.1	0	0	0	0	0	0	0	0	0	0	2	0	PSN31034.1	2	0	2	1	2	2	0	1	0	1
PSN31035.1	0	0	0	0	0	0	0	0	0	0	0	0	PSN31035.1	0	0	0	0	0	0	0	0	0	0	0	1	PSN31035.1	0	0	0	0	0	0	0	0	0	0	0	0	PSN31035.1	0	0	0	0	0	0	0	0	0	0
PSN31036.1	30	13	25	41	17	0	20	12	12	39	42	21	PSN31036.1	4	2	11	4	2	0	16	1	3	39	24	40	PSN31036.1	9	18	11	23	15	3	17	4	0	13	47	16	PSN31036.1	29	23	20	30	9	21	31	31	18	86
PSN31037.1	11	1	5	9	2	10	1	1	2	0	7	1	PSN31037.1	0	0	2	1	2	0	15	1	0	0	5	6	PSN31037.1	1	3	7	2	1	1	17	0	1	6	10	6	PSN31037.1	13	16	73	61	4	40	56	24	37	39
PSN31038.1	0	0	0	0	0	0	0	0	0	0	0	0	PSN31038.1	0	0	0	0	0	0	0	0	0	0	0	0	PSN31038.1	0	0	0	0	0	0	0	0	0	0	0	0	PSN31038.1	0	0	4	4	0	0	1	0	3	3
PSN31039.1	451	151	204	275	231	232	145	144	211	146	297	194	PSN31039.1	29	76	145	98	141	29	181	61	37	146	184	322	PSN31039.1	122	209	251	203	279	143	336	54	83	174	438	195	PSN31039.1	336	463	411	294	118	206	282	304	225	396
PSN31040.1	0	0	0	0	0	0	0	0	0	0	0	0	PSN31040.1	0	0	0	0	0	0	0	1	0	0	0	0	PSN31040.1	0	0	0	0	0	0	0	0	0	0	0	0	PSN31040.1	0	0	0	1	0	0	0	0	0	0
PSN31041.1	3	0	0	0	0	0	0	0	0	0	0	1	PSN31041.1	1	0	0	0	4	0	1	2	0	0	1	6	PSN31041.1	0	0	0	0	0	0	0	0	0	0	0	0	PSN31041.1	5	1	1	1	0	1	2	0	3	4
PSN31042.1	0	0	0	0	0	0	0	0	0	0	0	0	PSN31042.1	0	0	0	0	0	0	0	0	0	0	0	0	PSN31042.1	0	0	0	0	0	0	0	0	0	0	0	0	PSN31042.1	0	0	0	0	0	0	0	0	0	0
PSN31043.1	0	0	0	2	0	0	0	0	0	0	0	0	PSN31043.1	0	0	0	0	0	0	0	0	0	0	0	1	PSN31043.1	0	0	0	0	0	0	0	0	0	0	1	1	PSN31043.1	0	0	0	1	0	0	0	0	0	0
PSN31044.1	0	0	0	0	0	0	0	0	0	0	0	0	PSN31044.1	0	0	0	0	0	0	0	0	0	0	0	0	PSN31044.1	0	0	0	0	0	0	0	0	0	0	0	0	PSN31044.1	0	0	0	0	0	0	0	0	0	0
PSN31045.1	0	0	0	0	0	0	0	0	0	0	0	0	PSN31045.1	0	0	0	0	0	0	0	0	0	0	0	0	PSN31045.1	0	0	0	0	0	0	0	0	0	0	0	0	PSN31045.1	0	0	0	0	0	0	0	0	0	0
PSN31046.1	0	0	0	0	0	0	0	0	0	0	0	0	PSN31046.1	0	0	0	0	0	0	0	0	0	0	0	0	PSN31046.1	0	0	0	0	0	0	0	0	0	0	0	0	PSN31046.1	0	0	0	0	0	0	0	0	0	0
PSN31048.1	0	0	1	2	0	0	2	0	0	2	1	1	PSN31048.1	0	0	1	4	4	0	0	0	0	2	3	3	PSN31048.1	0	3	5	2	1	0	5	1	1	0	5	0	PSN31048.1	10	3	0	10	0	3	8	27	7	4
PSN31049.1	0	1	0	0	0	0	0	0	0	0	0	0	PSN31049.1	0	0	1	3	3	0	5	1	0	0	0	2	PSN31049.1	0	0	0	0	1	0	0	0	0	0	1	0	PSN31049.1	0	0	0	2	0	0	1	1	1	0
PSN31050.1	22	7	13	5	9	1	11	13	15	19	18	7	PSN31050.1	11	10	17	21	36	16	27	13	6	19	39	41	PSN31050.1	6	14	14	8	20	9	15	6	2	7	17	6	PSN31050.1	21	15	17	13	3	15	24	18	9	12
PSN31051.1	1	0	0	0	0	0	0	1	0	1	0	0	PSN31051.1	0	0	0	0	0	0	0	2	0	1	0	0	PSN31051.1	0	0	0	0	0	0	0	0	0	0	0	0	PSN31051.1	1	0	0	0	0	0	2	0	0	0
PSN31052.1	0	0	0	2	0	0	0	0	0	1	0	0	PSN31052.1	0	0	0	0	0	0	0	0	0	1	0	0	PSN31052.1	1	2	0	2	1	0	0	0	0	0	3	0	PSN31052.1	0	0	0	0	0	0	0	0	0	0
PSN31053.1	16	6	1	6	5	0	5	2	1	8	9	4	PSN31053.1	8	24	33	10	10	2	47	16	1	8	54	80	PSN31053.1	0	0	7	5	0	1	2	0	1	5	5	2	PSN31053.1	65	77	45	11	10	17	76	58	13	46
PSN31054.1	25	9	35	17	15	158	12	7	14	19	29	22	PSN31054.1	6	10	12	11	21	2	10	9	3	19	20	43	PSN31054.1	5	14	10	7	20	3	18	2	9	13	39	9	PSN31054.1	13	29	19	20	17	16	13	24	13	16
PSN31055.1	72	9	3	12	34	0	4	13	11	95	34	5	PSN31055.1	36	65	81	20	18	1	45	95	6	95	211	320	PSN31055.1	10	7	20	6	6	4	11	4	3	5	11	13	PSN31055.1	263	197	138	27	37	41	112	168	66	190
PSN31056.1	0	0	0	0	0	0	0	0	0	0	0	0	PSN31056.1	0	0	0	0	0	0	0	0	0	0	0	0	PSN31056.1	0	0	0	0	0	0	0	0	0	0	0	0	PSN31056.1	0	0	0	0	0	0	0	0	0	0
PSN31057.1	1	0	0	0	0	0	0	0	0	0	0	0	PSN31057.1	0	0	0	0	0	0	0	0	0	0	0	0	PSN31057.1	0	0	0	0	1	0	0	0	0	0	0	0	PSN31057.1	0	0	0	0	0	0	0	0	0	0
PSN31058.1	0	0	0	0	0	0	0	0	0	0	0	0	PSN31058.1	0	0	0	0	0	0	0	0	0	0	0	0	PSN31058.1	0	0	0	0	1	1	0	0	0	0	0	0	PSN31058.1	0	0	0	0	0	0	0	0	0	0
PSN31059.1	0	0	0	0	0	0	0	0	0	0	0	0	PSN31059.1	0	0	0	0	0	0	0	0	0	0	0	0	PSN31059.1	0	0	0	0	0	0	0	0	0	0	0	0	PSN31059.1	0	0	0	0	0	0	0	0	0	0
PSN31060.1	0	0	0	0	0	0	0	1	0	0	0	0	PSN31060.1	0	0	0	0	0	0	0	0	0	0	0	0	PSN31060.1	0	1	0	0	0	0	0	0	0	0	1	0	PSN31060.1	1	4	0	0	0	0	1	3	2	2
PSN31061.1	2	2	4	2	5	1	0	2	1	1	6	3	PSN31061.1	1	3	6	0	1	0	4	0	0	1	5	11	PSN31061.1	0	1	1	2	1	3	1	0	0	2	3	1	PSN31061.1	7	3	4	3	3	1	0	4	3	4
PSN31062.1	0	0	1	0	0	0	0	0	0	0	0	0	PSN31062.1	0	0	0	0	0	0	0	0	0	0	0	0	PSN31062.1	0	0	0	0	0	0	0	0	0	0	0	0	PSN31062.1	0	0	0	0	0	0	0	1	0	0
PSN31063.1	0	0	3	0	0	0	0	0	0	0	0	0	PSN31063.1	0	0	0	0	0	0	0	0	0	0	0	0	PSN31063.1	1	1	0	0	0	0	1	0	0	0	1	0	PSN31063.1	0	0	0	0	0	0	0	0	1	0
PSN31064.1	2	1	0	2	0	0	0	1	0	1	0	0	PSN31064.1	1	0	0	0	2	0	1	0	2	1	3	6	PSN31064.1	0	0	0	0	0	1	0	0	0	0	1	0	PSN31064.1	2	3	1	0	0	3	2	7	1	0
PSN31065.1	2	0	0	0	0	0	0	0	0	0	0	0	PSN31065.1	0	0	0	0	0	0	0	0	0	0	0	0	PSN31065.1	0	1	0	0	0	0	1	0	0	0	1	1	PSN31065.1	0	1	0	1	1	0	0	2	0	0
PSN31067.1	3	0	3	2	2	0	1	0	3	1	2	0	PSN31067.1	0	2	4	4	0	2	3	0	0	1	8	5	PSN31067.1	0	0	2	3	0	0	6	1	0	2	4	1	PSN31067.1	2	7	1	0	1	1	5	0	2	1
PSN31068.1	1	0	0	0	0	0	0	0	1	0	0	1	PSN31068.1	0	0	0	0	0	0	0	1	0	0	3	0	PSN31068.1	0	0	0	0	0	0	2	0	0	0	1	0	PSN31068.1	0	1	1	2	0	1	3	1	0	0
PSN31069.1	0	0	0	2	1	0	0	0	1	0	0	0	PSN31069.1	0	1	0	3	6	2	29	2	4	0	1	7	PSN31069.1	1	1	1	5	3	2	0	0	0	0	0	3	PSN31069.1	3	1	0	3	1	3	4	4	3	2
PSN31070.1	2	1	0	0	0	0	0	0	0	0	1	0	PSN31070.1	0	0	0	1	3	0	1	3	0	0	1	0	PSN31070.1	0	0	0	0	0	0	2	0	0	0	2	3	PSN31070.1	0	0	1	0	0	0	0	0	0	2
PSN31072.1	0	0	0	0	0	0	0	0	0	0	0	0	PSN31072.1	0	0	1	1	0	0	3	1	0	0	3	1	PSN31072.1	0	1	0	0	0	0	1	0	0	0	0	0	PSN31072.1	1	3	1	1	0	1	0	1	0	2
PSN31073.1	0	0	0	0	0	0	0	0	0	0	0	0	PSN31073.1	0	0	0	0	0	0	0	0	0	0	0	0	PSN31073.1	0	0	1	0	0	0	0	0	0	0	0	0	PSN31073.1	0	0	0	0	0	0	0	0	0	0
PSN31074.1	0	0	0	0	0	0	0	0	0	0	0	0	PSN31074.1	0	0	0	0	0	0	0	0	0	0	0	0	PSN31074.1	1	0	0	0	0	0	0	0	0	0	0	0	PSN31074.1	0	0	0	0	0	0	0	0	0	0
PSN31075.1	1	0	1	2	1	0	0	1	0	1	0	2	PSN31075.1	0	0	2	1	0	0	0	0	2	1	4	1	PSN31075.1	0	0	0	0	1	0	3	0	0	1	0	0	PSN31075.1	0	0	0	0	0	0	0	2	0	0
PSN31078.1	2	1	0	1	1	0	0	0	1	0	0	0	PSN31078.1	0	2	0	0	0	0	0	0	0	0	0	0	PSN31078.1	0	0	0	0	0	0	0	0	1	0	0	0	PSN31078.1	1	0	0	0	1	0	0	0	0	0
PSN31079.1	0	0	0	0	0	0	0	0	0	0	0	0	PSN31079.1	0	0	0	0	0	0	0	0	0	0	0	0	PSN31079.1	0	0	0	0	0	0	0	0	0	0	0	0	PSN31079.1	0	0	0	0	0	0	1	0	0	0
PSN31080.1	181	47	39	57	66	12	47	26	22	144	122	125	PSN31080.1	23	23	41	14	31	4	35	21	11	144	78	192	PSN31080.1	17	21	38	27	17	11	44	6	13	24	71	27	PSN31080.1	167	142	92	127	42	83	171	152	64	145
PSN31081.1	68	27	41	34	46	58	17	27	34	26	44	42	PSN31081.1	10	9	29	29	44	8	61	15	15	26	47	50	PSN31081.1	27	52	76	41	63	34	91	14	19	44	69	22	PSN31081.1	24	46	27	47	11	35	39	67	42	18
PSN31082.1	0	0	0	0	0	0	0	0	0	0	0	0	PSN31082.1	0	0	0	0	0	0	0	0	0	0	0	0	PSN31082.1	0	0	0	0	0	0	0	0	0	0	0	0	PSN31082.1	0	0	0	0	0	0	0	0	0	0
PSN31083.1	0	0	0	0	0	0	0	0	0	0	0	0	PSN31083.1	0	0	0	0	0	0	0	0	0	0	0	0	PSN31083.1	0	0	0	0	0	0	0	0	0	0	0	0	PSN31083.1	0	0	0	0	0	0	0	0	0	0
PSN31084.1	0	0	0	0	0	0	0	0	0	0	0	0	PSN31084.1	0	0	0	0	0	0	0	0	0	0	0	0	PSN31084.1	0	0	0	0	0	0	0	0	0	0	0	0	PSN31084.1	0	0	0	0	0	0	0	0	0	0
PSN31085.1	0	0	0	0	0	0	0	0	0	0	0	0	PSN31085.1	0	0	0	0	0	0	0	0	0	0	0	0	PSN31085.1	0	0	0	0	0	0	2	0	0	0	0	0	PSN31085.1	0	0	0	0	0	0	0	0	0	0
PSN31086.1	0	0	0	0	0	0	0	0	0	0	0	0	PSN31086.1	0	0	0	0	0	0	0	0	0	0	0	0	PSN31086.1	0	0	0	0	0	0	0	0	0	0	0	0	PSN31086.1	0	0	0	0	0	0	0	0	0	0
PSN31087.1	0	0	1	2	3	0	1	3	1	1	0	1	PSN31087.1	0	2	1	4	9	0	7	5	0	1	5	2	PSN31087.1	0	2	1	0	1	0	0	2	0	1	0	0	PSN31087.1	7	13	3	3	1	3	4	5	2	2
PSN31088.1	0	0	0	2	0	0	1	0	0	0	0	1	PSN31088.1	0	0	0	0	0	0	0	0	0	0	0	0	PSN31088.1	0	1	2	0	1	0	1	0	1	1	1	0	PSN31088.1	0	0	0	0	0	0	0	0	0	0
PSN31089.1	0	0	0	0	0	0	0	0	0	0	0	0	PSN31089.1	0	0	0	0	0	0	0	0	0	0	0	0	PSN31089.1	0	0	0	0	0	0	0	0	0	0	0	0	PSN31089.1	0	0	0	0	0	0	2	0	0	1
PSN31090.1	0	0	0	0	0	0	0	0	0	0	0	0	PSN31090.1	0	0	0	0	0	0	0	0	0	0	0	0	PSN31090.1	0	0	0	0	0	0	0	0	0	0	0	0	PSN31090.1	0	0	0	0	0	0	0	0	0	0
PSN31091.1	0	0	0	0	0	0	0	0	0	0	0	0	PSN31091.1	0	0	0	0	0	0	0	0	0	0	0	0	PSN31091.1	0	0	0	0	0	0	1	0	0	0	0	0	PSN31091.1	0	0	0	0	0	0	0	0	0	0
PSN31092.1	0	0	0	1	0	0	0	0	0	0	0	0	PSN31092.1	0	0	0	0	0	0	3	0	0	0	0	1	PSN31092.1	0	0	0	0	0	0	0	0	0	0	1	1	PSN31092.1	0	0	0	0	0	1	1	0	0	0
PSN31093.1	0	0	0	0	0	0	0	0	0	0	0	0	PSN31093.1	0	0	0	0	0	0	0	0	0	0	0	0	PSN31093.1	0	0	0	0	0	0	0	0	0	0	0	0	PSN31093.1	0	0	0	0	0	0	0	0	0	0
PSN31094.1	2	2	3	1	0	0	0	6	3	0	4	1	PSN31094.1	1	0	0	0	0	0	0	0	2	0	0	3	PSN31094.1	0	0	1	0	0	0	3	0	2	0	1	2	PSN31094.1	0	1	0	0	0	0	0	0	2	0
PSN31095.1	24	4	2	24	1	0	1	3	2	1	0	7	PSN31095.1	0	0	0	0	0	0	0	0	0	1	11	9	PSN31095.1	0	0	0	0	0	0	0	0	0	0	1	0	PSN31095.1	17	28	71	101	20	34	116	34	33	44
PSN31096.1	16	1	1	5	1	0	0	4	0	0	2	3	PSN31096.1	0	0	2	0	1	0	4	1	1	0	10	20	PSN31096.1	1	2	1	2	6	2	4	0	1	1	2	1	PSN31096.1	17	27	52	35	19	17	63	21	32	34
PSN31098.1	0	1	0	1	0	0	0	0	0	0	0	0	PSN31098.1	0	0	0	0	0	0	0	0	0	0	0	0	PSN31098.1	0	0	0	0	0	0	0	0	0	0	0	0	PSN31098.1	0	0	0	0	0	0	0	0	0	0
PSN31099.1	2	0	0	2	1	0	1	0	0	0	1	2	PSN31099.1	0	0	2	4	0	0	0	0	0	0	3	2	PSN31099.1	0	0	0	0	0	0	3	0	0	2	4	1	PSN31099.1	6	3	5	2	0	1	5	1	1	10
PSN31100.1	0	0	0	0	0	0	0	0	0	0	0	1	PSN31100.1	0	0	0	0	0	0	0	0	0	0	0	0	PSN31100.1	0	0	0	0	0	0	0	0	0	0	0	0	PSN31100.1	0	0	0	0	0	0	0	0	0	0
PSN31101.1	73	47	226	135	83	246	7	4	37	43	146	32	PSN31101.1	140	189	800	126	173	20	456	124	90	43	89	771	PSN31101.1	0	2	0	0	6	2	0	2	0	1	0	0	PSN31101.1	402	307	27	0	56	97	13	20	4	16
PSN31102.1	0	1	2	4	1	0	0	1	1	3	1	1	PSN31102.1	0	0	7	4	0	0	1	1	0	3	2	0	PSN31102.1	0	0	0	1	0	0	3	0	0	0	1	2	PSN31102.1	3	2	0	0	0	0	4	1	0	1
PSN31103.1	1	0	0	1	0	0	2	0	1	0	0	0	PSN31103.1	1	0	2	0	0	0	0	0	0	0	1	0	PSN31103.1	1	1	3	0	1	1	0	2	0	3	0	0	PSN31103.1	0	0	1	0	0	2	0	0	0	5
PSN31104.1	16	8	8	8	12	0	5	5	9	8	13	9	PSN31104.1	1	2	19	5	16	6	23	7	8	8	23	26	PSN31104.1	4	5	7	2	6	5	4	1	1	3	19	6	PSN31104.1	13	23	20	16	3	9	12	17	6	15
PSN31105.1	0	0	0	0	0	0	0	0	0	0	0	0	PSN31105.1	0	0	0	0	0	0	0	0	0	0	0	0	PSN31105.1	0	0	0	0	0	0	0	0	0	0	0	0	PSN31105.1	0	0	0	0	0	0	0	0	0	0
PSN31107.1	1009	1217	3934	1422	1425	1100	183	695	217	903	2459	788	PSN31107.1	104	201	999	426	2260	219	1582	588	795	903	631	911	PSN31107.1	5	33	26	128	752	113	28	278	39	12	149	11	PSN31107.1	702	664	400	34	187	764	545	486	147	413
PSN31108.1	481	469	1165	495	478	419	138	140	29	177	681	538	PSN31108.1	211	428	1014	947	3072	399	1597	516	1325	177	606	792	PSN31108.1	0	6	6	50	341	43	14	63	17	6	64	2	PSN31108.1	782	952	738	30	187	1171	840	1056	300	285
PSN31109.1	1543	622	1434	1065	997	1376	566	264	719	632	1592	792	PSN31109.1	290	724	1185	757	1906	356	1611	765	353	632	786	1547	PSN31109.1	63	574	126	307	610	284	84	243	39	64	425	82	PSN31109.1	1101	1170	735	225	194	998	1027	1421	637	336
PSN31110.1	0	0	14	0	0	0	0	0	6	13	16	1	PSN31110.1	1	1	0	0	0	0	0	0	0	13	18	41	PSN31110.1	0	0	0	0	0	0	0	0	0	0	0	0	PSN31110.1	0	0	0	0	0	0	0	0	0	0
PSN31111.1	65	76	179	107	87	40	3	14	5	23	58	69	PSN31111.1	21	31	84	78	123	33	205	104	111	23	9	26	PSN31111.1	1	0	0	9	44	2	5	36	1	1	3	1	PSN31111.1	203	310	143	1	38	186	89	201	43	46
PSN31112.1	266	161	980	406	346	501	33	26	202	293	565	148	PSN31112.1	361	381	1305	323	704	59	1503	451	361	293	216	600	PSN31112.1	3	1	0	3	17	7	4	2	2	0	4	0	PSN31112.1	1185	1018	83	2	147	261	44	69	15	64
PSN31113.1	3509	2356	10267	4186	4525	5910	337	672	929	2388	4882	1409	PSN31113.1	1460	3144	8926	4368	14049	1374	18167	6734	4333	2388	4315	5213	PSN31113.1	7	6	4	5	52	11	13	24	4	0	10	4	PSN31113.1	6523	5985	1213	6	1131	2450	338	825	177	389
PSN31114.1	98	36	54	98	32	59	19	22	64	63	94	31	PSN31114.1	12	53	97	101	205	27	207	79	70	63	73	120	PSN31114.1	53	188	446	368	500	176	443	76	74	229	395	42	PSN31114.1	70	66	76	304	30	104	81	118	63	87
PSN31115.1	2	3	0	1	1	0	0	0	1	0	7	2	PSN31115.1	0	2	3	4	6	7	1	4	2	0	6	8	PSN31115.1	0	3	0	0	1	0	1	0	0	2	2	2	PSN31115.1	6	16	10	1	1	3	8	18	7	19
PSN31116.1	0	0	0	0	0	0	0	0	0	0	0	0	PSN31116.1	0	0	0	0	0	0	0	0	0	0	0	1	PSN31116.1	0	0	0	0	0	0	2	0	0	1	3	0	PSN31116.1	0	0	0	0	0	0	0	0	0	0
PSN31117.1	1	0	1	0	0	0	2	0	0	0	1	1	PSN31117.1	0	0	1	0	0	0	2	0	0	0	0	1	PSN31117.1	0	1	0	0	1	0	0	0	0	0	1	1	PSN31117.1	0	0	0	0	0	0	1	0	0	0
PSN31118.1	2	1	0	2	0	0	2	0	0	2	1	2	PSN31118.1	1	0	0	1	2	0	3	0	0	2	2	4	PSN31118.1	0	2	0	1	1	0	1	0	0	0	2	0	PSN31118.1	2	2	4	1	0	0	2	2	2	3
PSN31119.1	1	1	4	0	0	0	1	1	0	3	2	0	PSN31119.1	0	0	1	1	0	0	2	6	1	3	5	6	PSN31119.1	0	2	2	1	3	2	1	0	1	0	2	0	PSN31119.1	6	4	9	9	0	5	1	3	0	14
PSN31120.1	11	3	6	10	5	0	1	4	5	3	8	3	PSN31120.1	0	0	3	2	8	0	5	0	0	3	2	15	PSN31120.1	0	5	10	4	3	4	5	0	0	2	5	5	PSN31120.1	7	15	3	3	4	3	2	2	0	5
PSN31122.1	0	0	0	0	0	0	0	0	0	0	0	0	PSN31122.1	0	0	0	0	0	0	0	0	0	0	0	0	PSN31122.1	0	0	0	0	0	0	0	0	0	0	0	0	PSN31122.1	0	0	0	0	0	0	0	0	0	0
PSN31127.1	0	0	0	0	0	0	0	0	1	0	0	0	PSN31127.1	0	0	2	0	0	0	1	0	0	0	5	2	PSN31127.1	0	0	0	1	3	2	1	0	0	0	0	0	PSN31127.1	0	0	0	0	0	1	0	0	0	0
PSN31129.1	3	0	4	0	0	0	0	0	1	2	1	0	PSN31129.1	0	3	5	4	4	0	6	1	2	2	7	4	PSN31129.1	0	4	2	3	15	6	0	2	0	4	3	2	PSN31129.1	2	3	1	2	0	4	3	0	0	4
PSN31130.1	1	2	0	0	1	0	1	0	0	0	1	2	PSN31130.1	1	0	0	2	5	0	0	0	0	0	0	5	PSN31130.1	0	0	1	1	3	2	3	0	0	0	0	0	PSN31130.1	0	0	0	1	0	1	1	0	0	1
PSN31131.1	0	0	0	0	0	0	0	0	0	0	0	0	PSN31131.1	0	0	0	0	0	0	0	0	0	0	0	0	PSN31131.1	0	0	0	0	0	0	0	0	0	0	0	0	PSN31131.1	3	0	7	9	3	8	6	4	2	11
PSN31132.1	0	0	0	0	0	0	0	0	0	0	0	0	PSN31132.1	0	0	0	0	0	0	0	0	0	0	0	0	PSN31132.1	0	0	0	0	0	0	0	0	0	0	0	0	PSN31132.1	0	0	0	0	0	0	0	0	0	0
PSN31134.1	0	0	0	0	0	0	0	0	0	0	0	1	PSN31134.1	0	0	0	0	0	0	0	0	0	0	0	0	PSN31134.1	0	2	0	3	0	0	0	0	0	0	1	0	PSN31134.1	0	0	0	2	0	0	1	0	0	0
PSN31135.1	0	0	0	0	0	0	0	0	0	0	0	0	PSN31135.1	0	0	0	0	0	0	0	0	0	0	0	0	PSN31135.1	0	0	0	0	0	0	0	0	0	0	0	0	PSN31135.1	0	0	0	2	0	0	0	0	0	0
PSN31136.1	0	0	0	0	0	0	0	0	1	0	0	0	PSN31136.1	0	0	0	0	0	0	0	0	0	0	0	0	PSN31136.1	0	0	1	0	0	4	0	0	0	0	4	1	PSN31136.1	0	0	0	0	0	0	1	0	0	0
PSN31137.1	0	0	0	0	0	0	0	0	0	0	0	0	PSN31137.1	0	0	0	0	0	0	0	0	0	0	0	1	PSN31137.1	0	0	0	0	0	0	0	0	0	0	0	0	PSN31137.1	0	0	0	0	0	0	0	0	0	0
PSN31138.1	0	0	0	0	0	0	0	0	0	0	0	0	PSN31138.1	0	0	0	0	0	0	0	0	0	0	0	0	PSN31138.1	0	0	0	0	0	0	0	0	0	0	0	0	PSN31138.1	0	0	0	0	0	0	0	0	0	0
PSN31140.1	1	0	0	1	0	0	0	0	0	0	1	1	PSN31140.1	0	0	0	0	0	0	1	0	0	0	0	0	PSN31140.1	1	1	0	0	1	0	1	0	0	0	0	0	PSN31140.1	0	0	0	1	0	0	0	0	0	0
PSN31141.1	37	5	6	26	5	1	5	12	9	15	14	16	PSN31141.1	0	1	6	1	0	0	1	1	6	15	9	13	PSN31141.1	6	19	4	7	3	3	14	0	2	3	20	10	PSN31141.1	1	9	12	18	6	7	17	14	5	13
PSN31142.1	0	0	0	0	0	0	0	0	0	0	0	0	PSN31142.1	0	0	0	0	1	0	0	0	0	0	0	0	PSN31142.1	0	0	0	0	0	0	0	0	0	0	0	0	PSN31142.1	0	0	0	0	0	0	0	1	1	0
PSN31143.1	0	0	0	0	1	1	0	0	0	0	0	0	PSN31143.1	0	0	0	0	0	0	0	0	0	0	0	0	PSN31143.1	0	0	0	1	0	1	0	0	0	0	1	0	PSN31143.1	0	0	0	0	0	0	0	0	0	0
PSN31144.1	0	0	0	0	0	0	0	0	0	0	0	0	PSN31144.1	0	0	0	0	0	0	0	0	0	0	3	2	PSN31144.1	1	0	0	0	0	0	0	0	0	0	0	0	PSN31144.1	0	0	0	0	0	0	0	1	0	0
PSN31145.1	0	0	0	0	0	0	1	0	1	0	1	0	PSN31145.1	0	0	0	1	0	0	0	0	0	0	0	0	PSN31145.1	0	1	0	0	0	1	0	0	0	0	1	0	PSN31145.1	0	0	0	0	0	0	0	0	0	0
PSN31147.1	6	1	6	2	1	0	2	3	5	0	5	4	PSN31147.1	2	2	3	3	6	1	12	3	0	0	5	5	PSN31147.1	2	7	6	0	10	1	11	1	2	2	8	5	PSN31147.1	3	2	1	1	0	0	3	0	5	1
PSN31148.1	0	0	0	0	0	0	0	0	0	0	0	0	PSN31148.1	0	0	0	0	1	0	0	0	0	0	0	0	PSN31148.1	0	0	0	0	0	0	0	0	0	0	0	0	PSN31148.1	1	0	0	0	0	0	0	0	0	0
PSN31149.1	3	2	3	2	3	0	2	1	1	5	5	3	PSN31149.1	0	1	2	1	0	0	2	0	0	5	6	2	PSN31149.1	0	0	1	2	1	0	4	0	0	1	1	0	PSN31149.1	6	5	1	3	0	1	4	8	5	5
PSN31150.1	2	0	0	1	0	0	0	0	0	0	0	0	PSN31150.1	0	0	0	0	0	0	2	0	1	0	0	0	PSN31150.1	0	0	0	0	1	0	0	0	0	0	0	0	PSN31150.1	2	2	0	0	0	0	0	0	0	0
PSN31151.1	0	0	0	0	0	0	0	0	0	0	1	0	PSN31151.1	0	0	0	0	0	0	0	0	0	0	0	0	PSN31151.1	3	0	0	0	0	0	3	0	0	2	0	0	PSN31151.1	0	0	0	0	0	0	0	0	0	0
PSN31153.1	2	0	0	0	0	0	0	0	0	0	0	0	PSN31153.1	0	0	0	0	0	0	0	0	0	0	0	0	PSN31153.1	25	4	18	1	2	6	4	1	5	3	38	9	PSN31153.1	1	22	4	9	8	6	22	2	5	5
PSN31154.1	0	0	0	0	0	0	0	0	0	0	0	0	PSN31154.1	0	0	0	0	0	0	0	0	0	0	0	0	PSN31154.1	0	0	0	0	0	0	0	0	0	0	0	0	PSN31154.1	0	0	0	0	0	0	0	0	0	0
PSN31155.1	0	0	0	0	0	0	0	0	0	0	0	0	PSN31155.1	0	0	0	0	0	0	0	0	0	0	1	1	PSN31155.1	0	0	0	0	0	0	0	0	0	0	1	0	PSN31155.1	0	1	1	0	0	3	0	1	0	2
PSN31156.1	0	0	0	0	0	0	0	0	0	0	0	0	PSN31156.1	0	0	0	0	0	0	0	0	0	0	0	0	PSN31156.1	0	0	0	0	0	0	0	0	0	0	0	0	PSN31156.1	0	0	0	0	0	0	0	0	0	0
PSN31157.1	5	0	1	3	1	0	2	1	0	8	6	2	PSN31157.1	0	1	0	3	1	1	1	1	4	8	2	5	PSN31157.1	0	0	0	4	1	2	3	0	1	2	2	2	PSN31157.1	3	2	4	1	1	6	0	4	0	3
PSN31158.1	6	0	4	3	1	0	1	0	2	5	7	2	PSN31158.1	1	0	5	3	0	0	0	1	5	5	3	7	PSN31158.1	0	1	0	1	0	2	2	0	0	0	6	0	PSN31158.1	1	8	4	5	2	6	6	8	1	2
PSN31159.1	6	1	3	1	0	0	2	1	0	2	3	3	PSN31159.1	0	0	1	0	0	0	0	2	3	2	2	3	PSN31159.1	0	0	0	1	1	0	0	1	0	0	3	0	PSN31159.1	2	1	4	1	2	5	4	10	3	5
PSN31161.1	5	2	6	7	6	0	4	8	6	1	8	5	PSN31161.1	3	5	17	5	13	0	17	11	0	1	11	13	PSN31161.1	4	4	6	9	11	4	9	2	0	1	25	0	PSN31161.1	7	16	14	12	4	18	4	7	5	11
PSN31162.1	0	0	0	0	0	0	0	0	0	0	0	0	PSN31162.1	0	0	0	0	0	0	0	0	0	0	0	0	PSN31162.1	0	0	0	0	0	0	0	0	0	0	0	0	PSN31162.1	0	0	0	0	0	0	0	0	0	0
PSN31163.1	0	0	0	0	0	0	0	0	0	0	0	2	PSN31163.1	0	0	1	0	0	0	0	0	0	0	0	0	PSN31163.1	0	0	0	0	0	0	0	0	0	0	0	0	PSN31163.1	0	0	0	0	0	0	0	0	0	0
PSN31164.1	0	0	0	0	0	0	0	0	0	0	0	0	PSN31164.1	0	0	0	0	0	0	0	0	0	0	0	0	PSN31164.1	0	0	0	0	0	0	0	0	0	0	0	0	PSN31164.1	0	0	0	0	0	0	0	0	0	0
PSN31165.1	0	0	0	0	0	0	0	0	0	0	0	0	PSN31165.1	0	0	0	0	0	0	0	0	0	0	0	0	PSN31165.1	0	0	0	0	0	0	0	0	0	0	0	0	PSN31165.1	0	0	0	0	0	0	0	0	0	0
PSN31166.1	6	5	0	13	8	0	1	3	3	5	8	3	PSN31166.1	2	4	10	12	13	7	14	4	10	5	7	21	PSN31166.1	13	11	19	10	4	7	7	1	2	3	7	12	PSN31166.1	22	31	18	21	11	14	31	72	25	8
PSN31167.1	5	1	6	3	0	0	5	6	5	2	2	3	PSN31167.1	2	1	0	3	7	0	8	1	0	2	1	5	PSN31167.1	1	3	4	1	1	3	3	0	2	3	3	3	PSN31167.1	0	0	8	1	3	3	10	9	5	3
PSN31168.1	24	2	3	10	1	0	2	0	3	2	1	6	PSN31168.1	0	0	0	0	0	0	1	0	0	2	2	9	PSN31168.1	1	0	0	0	1	0	1	0	0	1	0	0	PSN31168.1	4	8	9	29	3	7	14	5	8	4
PSN31169.1	1	0	1	3	0	0	0	0	1	1	3	2	PSN31169.1	1	0	4	0	1	1	1	3	0	1	4	11	PSN31169.1	0	0	0	3	0	0	3	0	0	0	0	0	PSN31169.1	3	1	1	2	0	3	0	6	0	0
PSN31170.1	21	2	13	26	16	28	13	7	19	10	18	12	PSN31170.1	7	5	14	20	32	13	55	24	18	10	18	40	PSN31170.1	15	15	29	17	32	19	18	6	11	8	22	22	PSN31170.1	15	23	23	25	9	15	22	18	12	9
PSN31171.1	1	1	0	0	0	0	1	0	0	0	0	0	PSN31171.1	0	0	0	0	0	0	0	0	0	0	0	0	PSN31171.1	0	0	0	0	1	0	0	0	0	0	0	0	PSN31171.1	0	0	0	0	0	3	0	0	0	0
PSN31172.1	2411	796	2426	2789	2336	3020	1034	1248	820	1421	1798	1627	PSN31172.1	518	1105	2598	3149	4721	1147	805	990	173	1421	2274	3073	PSN31172.1	814	3082	2925	2223	2646	3001	5384	870	1105	2326	11516	1454	PSN31172.1	11723	13863	12452	15747	3454	14572	16990	6285	5010	11742
PSN31173.1	0	0	0	0	0	0	0	0	0	0	0	0	PSN31173.1	0	0	0	0	0	0	0	0	0	0	0	0	PSN31173.1	0	0	0	0	0	0	0	0	0	0	0	0	PSN31173.1	0	0	0	0	0	0	0	0	0	0
PSN31174.1	0	0	1	0	0	0	0	0	0	0	0	0	PSN31174.1	0	0	0	0	0	0	0	0	0	0	0	0	PSN31174.1	0	0	0	0	0	0	0	0	0	0	0	0	PSN31174.1	0	1	1	0	0	0	0	0	1	0
PSN31175.1	0	0	0	0	0	0	0	0	0	0	0	0	PSN31175.1	0	0	0	0	0	0	1	0	0	0	0	0	PSN31175.1	0	0	0	0	0	0	0	0	0	0	0	1	PSN31175.1	0	0	0	0	0	0	0	0	0	0
PSN31176.1	0	0	0	0	0	0	0	0	0	0	0	0	PSN31176.1	0	0	1	0	2	0	0	0	0	0	0	0	PSN31176.1	0	0	0	0	0	0	3	0	0	0	0	1	PSN31176.1	1	0	0	0	0	0	0	0	0	0
PSN31177.1	2	1	0	5	0	0	6	1	2	1	3	5	PSN31177.1	0	1	2	1	6	2	1	0	0	1	1	7	PSN31177.1	4	1	0	1	1	8	5	1	3	1	2	2	PSN31177.1	0	0	3	6	1	3	3	2	6	2
PSN31178.1	0	0	0	0	0	0	0	0	0	0	0	0	PSN31178.1	0	0	0	0	0	0	0	0	0	0	0	0	PSN31178.1	0	0	0	0	0	0	0	0	0	0	0	0	PSN31178.1	0	0	0	0	0	0	0	0	0	0
PSN31179.1	1	0	3	1	1	0	0	0	0	1	1	0	PSN31179.1	0	1	1	0	1	0	3	0	1	1	0	1	PSN31179.1	0	0	0	0	0	0	0	0	0	1	0	0	PSN31179.1	2	2	1	1	0	4	0	0	0	0
PSN31181.1	0	0	0	0	0	0	0	0	0	0	0	0	PSN31181.1	0	0	0	0	0	0	2	0	0	0	0	0	PSN31181.1	0	0	0	0	0	0	0	0	0	0	0	0	PSN31181.1	0	0	0	0	0	0	0	0	0	0
PSN31182.1	226	95	20	102	111	19	41	8	96	90	242	53	PSN31182.1	1	9	5	7	16	0	66	47	9	90	51	149	PSN31182.1	1	1	17	2	1	1	2	0	0	2	14	3	PSN31182.1	205	203	121	9	27	7	14	31	9	11
PSN31184.1	0	0	0	0	0	0	0	1	0	0	0	0	PSN31184.1	0	0	0	0	0	0	0	0	0	0	0	0	PSN31184.1	0	0	0	0	0	0	0	0	0	0	0	0	PSN31184.1	0	0	0	0	0	0	0	1	0	0
PSN31185.1	1	0	0	0	1	0	0	0	1	0	1	0	PSN31185.1	0	0	0	0	0	0	0	0	0	0	0	0	PSN31185.1	0	0	3	1	2	0	2	0	0	0	0	0	PSN31185.1	0	1	1	0	2	2	0	0	0	0
PSN31186.1	0	0	0	0	0	0	0	0	0	0	0	0	PSN31186.1	0	0	0	0	0	0	0	0	0	0	0	0	PSN31186.1	0	0	0	0	0	0	0	0	0	0	0	0	PSN31186.1	0	0	0	0	0	0	0	0	0	0
PSN31187.1	0	0	0	0	0	0	0	0	0	0	0	1	PSN31187.1	0	0	0	2	0	1	0	0	0	0	0	1	PSN31187.1	0	0	0	0	0	0	0	0	0	0	0	0	PSN31187.1	1	0	0	0	0	0	0	0	0	0
PSN31188.1	0	0	0	0	0	0	0	0	0	0	0	0	PSN31188.1	0	0	0	0	0	0	0	0	0	0	0	0	PSN31188.1	0	0	0	0	0	0	0	0	0	0	0	0	PSN31188.1	0	0	0	0	0	0	0	0	0	0
PSN31189.1	0	2	5	4	0	0	0	0	1	1	4	2	PSN31189.1	0	6	6	2	3	0	8	1	2	1	7	21	PSN31189.1	0	1	3	5	2	2	2	2	0	3	3	2	PSN31189.1	6	3	4	6	2	3	3	15	8	9
PSN31190.1	0	0	0	0	0	0	0	0	0	0	0	0	PSN31190.1	0	0	0	0	0	0	0	0	0	0	0	0	PSN31190.1	0	0	0	0	0	0	0	0	0	0	0	0	PSN31190.1	0	0	0	0	0	0	0	0	0	0
PSN31192.1	0	0	0	0	0	0	0	0	1	0	0	0	PSN31192.1	0	0	0	0	3	0	0	0	0	0	0	3	PSN31192.1	0	1	0	0	0	0	0	0	0	0	1	0	PSN31192.1	0	2	0	0	0	1	1	3	2	4
PSN31193.1	132	34	49	92	70	69	69	42	47	88	103	106	PSN31193.1	11	19	43	26	76	20	37	16	0	88	30	57	PSN31193.1	28	79	61	15	31	21	70	5	15	32	125	43	PSN31193.1	55	89	61	143	24	74	97	78	74	66
PSN31194.1	1	0	0	0	0	0	0	0	0	0	0	0	PSN31194.1	0	0	0	0	0	0	0	0	0	0	0	0	PSN31194.1	0	0	0	1	0	0	0	0	0	0	0	0	PSN31194.1	0	3	1	0	0	0	2	1	0	4
PSN31196.1	0	0	0	0	0	0	0	0	0	0	0	0	PSN31196.1	0	0	0	0	0	0	0	0	0	0	0	0	PSN31196.1	0	0	0	0	0	0	0	0	0	0	0	0	PSN31196.1	0	0	0	0	0	0	0	0	0	0
PSN31197.1	0	0	0	0	0	0	0	0	0	1	0	0	PSN31197.1	0	0	0	1	1	0	0	0	0	1	0	0	PSN31197.1	0	0	0	0	0	0	0	0	0	0	0	0	PSN31197.1	0	0	1	0	0	3	0	1	0	0
PSN31198.1	0	0	0	0	0	0	0	0	0	0	0	0	PSN31198.1	0	0	0	0	0	0	0	0	0	0	0	1	PSN31198.1	0	0	0	0	0	0	0	0	0	0	0	0	PSN31198.1	0	0	0	0	0	0	0	0	0	0
PSN31199.1	95	19	38	92	24	1	72	35	34	86	84	86	PSN31199.1	6	16	21	29	31	4	45	25	18	86	45	115	PSN31199.1	36	46	29	11	20	20	55	2	6	35	62	48	PSN31199.1	112	156	50	79	71	122	223	303	149	162
PSN31200.1	0	0	0	0	0	0	0	0	0	0	0	0	PSN31200.1	0	0	0	1	0	0	0	0	0	0	1	0	PSN31200.1	0	0	0	0	0	0	0	0	0	0	0	0	PSN31200.1	0	0	0	0	0	0	0	0	0	0
PSN31202.1	9	3	10	33	6	19	6	1	4	11	8	16	PSN31202.1	1	2	6	1	28	3	9	5	0	11	2	13	PSN31202.1	3	44	3	4	3	4	20	0	2	14	42	13	PSN31202.1	62	69	33	99	18	104	104	95	58	60
PSN31204.1	51	19	26	41	17	38	15	28	49	23	44	33	PSN31204.1	3	13	25	25	29	15	25	9	12	23	20	35	PSN31204.1	19	37	22	17	31	12	64	5	11	16	44	24	PSN31204.1	32	43	27	76	8	32	62	66	44	16
PSN31205.1	0	0	0	0	0	0	0	0	0	0	0	0	PSN31205.1	0	0	0	0	0	0	0	0	0	0	0	0	PSN31205.1	0	1	0	0	0	0	0	0	0	0	0	0	PSN31205.1	0	0	0	2	0	0	0	0	0	0
PSN31206.1	0	0	0	0	0	0	0	0	0	0	0	0	PSN31206.1	0	0	0	0	0	0	0	0	0	0	0	0	PSN31206.1	0	0	0	0	0	0	0	0	0	0	0	2	PSN31206.1	0	1	0	0	0	0	0	0	0	0
PSN31207.1	6	0	2	1	1	0	7	3	1	3	3	5	PSN31207.1	0	0	0	0	0	0	3	0	2	3	0	2	PSN31207.1	0	0	0	0	0	0	0	0	0	0	0	0	PSN31207.1	0	0	0	0	0	3	0	4	0	0
PSN31208.1	55	15	11	30	37	1	9	3	14	24	30	8	PSN31208.1	21	43	89	45	64	2	155	43	2	24	55	80	PSN31208.1	0	0	0	0	2	1	0	0	0	1	2	0	PSN31208.1	45	38	33	23	19	30	27	49	26	26
PSN31209.1	77	26	6	12	41	2	11	3	7	45	37	15	PSN31209.1	10	16	13	5	13	3	34	12	8	45	23	27	PSN31209.1	0	0	1	0	0	0	1	0	0	0	0	1	PSN31209.1	38	36	14	5	4	6	26	23	3	10
PSN31210.1	46	7	10	8	13	0	5	6	14	17	31	12	PSN31210.1	0	8	4	3	5	1	9	2	2	17	21	41	PSN31210.1	5	3	4	2	3	5	8	1	2	4	22	2	PSN31210.1	13	17	10	2	2	2	4	2	2	7
PSN31211.1	59	18	10	10	14	0	7	1	23	18	32	23	PSN31211.1	4	3	5	0	5	0	25	9	3	18	10	16	PSN31211.1	1	0	0	1	5	0	0	0	0	0	1	5	PSN31211.1	6	11	6	5	1	4	3	17	9	4
PSN31212.1	2	0	0	0	0	8	0	1	0	2	0	0	PSN31212.1	0	0	0	0	0	0	0	0	0	2	1	1	PSN31212.1	1	0	0	0	0	0	1	0	0	1	0	0	PSN31212.1	1	0	0	1	0	0	1	0	1	1
PSN31213.1	0	0	0	0	0	0	0	0	0	0	0	0	PSN31213.1	0	0	0	0	0	0	0	0	0	0	0	0	PSN31213.1	0	0	0	1	0	0	0	0	0	0	0	0	PSN31213.1	0	0	0	0	0	0	0	0	0	0
PSN31214.1	0	0	0	0	0	0	0	0	0	0	0	0	PSN31214.1	0	0	0	0	0	0	0	0	0	0	0	0	PSN31214.1	0	0	0	0	0	0	0	0	0	0	0	1	PSN31214.1	0	0	0	0	0	0	0	1	0	0
PSN31215.1	0	0	0	0	0	0	1	0	0	0	0	0	PSN31215.1	1	0	2	7	10	1	14	7	0	0	2	3	PSN31215.1	0	0	0	0	0	0	0	0	1	1	0	1	PSN31215.1	1	8	4	11	2	0	1	1	2	4
PSN31216.1	6	1	0	0	0	0	1	1	1	2	0	1	PSN31216.1	3	3	2	3	1	0	3	1	0	2	4	6	PSN31216.1	1	1	1	1	1	0	2	0	0	0	1	0	PSN31216.1	10	16	3	0	0	0	2	8	5	4
PSN31218.1	0	0	0	0	0	0	0	0	0	0	0	0	PSN31218.1	0	0	0	0	0	0	0	0	0	0	0	0	PSN31218.1	0	0	0	0	0	0	0	0	0	0	0	0	PSN31218.1	0	0	0	0	0	0	0	0	0	0
PSN31219.1	1	0	0	0	0	0	0	0	0	1	2	0	PSN31219.1	0	1	1	0	0	0	0	0	0	1	1	4	PSN31219.1	0	0	0	0	1	0	0	0	0	0	0	1	PSN31219.1	3	4	2	1	1	5	1	2	0	3
PSN31220.1	142	22	49	78	59	19	44	28	29	62	83	75	PSN31220.1	4	14	46	11	20	7	40	14	4	62	65	87	PSN31220.1	13	48	26	25	35	17	36	3	9	7	71	28	PSN31220.1	62	84	62	41	20	72	59	89	52	105
PSN31221.1	105	13	37	86	22	27	7	11	30	7	14	29	PSN31221.1	0	2	3	0	4	5	3	3	1	7	5	9	PSN31221.1	12	18	9	11	6	10	6	2	4	4	11	15	PSN31221.1	3	9	14	14	2	6	12	6	6	0
PSN31222.1	0	0	0	0	0	0	0	0	0	0	0	0	PSN31222.1	0	0	0	0	0	0	0	0	0	0	0	0	PSN31222.1	0	0	0	0	0	0	0	0	0	0	0	0	PSN31222.1	0	0	0	0	0	0	0	0	0	0
PSN31223.1	18	7	11	13	14	3	7	5	7	5	17	4	PSN31223.1	3	10	20	24	39	4	46	18	4	5	24	28	PSN31223.1	6	4	23	9	13	4	18	3	5	10	11	6	PSN31223.1	15	24	11	23	3	10	12	10	11	11
PSN31224.1	21	5	13	11	16	23	7	3	8	16	20	15	PSN31224.1	0	7	1	7	13	1	12	6	0	16	41	29	PSN31224.1	5	7	6	0	5	4	8	0	2	7	4	7	PSN31224.1	19	17	13	16	2	11	10	27	10	28
PSN31225.1	0	0	2	1	0	0	0	0	1	0	0	1	PSN31225.1	0	1	0	2	2	0	2	1	1	0	0	0	PSN31225.1	0	0	0	0	0	0	0	0	0	1	0	0	PSN31225.1	0	0	0	0	0	0	0	0	0	1
PSN31226.1	15	3	10	3	14	4	3	5	6	2	6	3	PSN31226.1	12	4	6	0	1	0	6	0	0	2	35	57	PSN31226.1	4	7	22	7	15	19	35	10	8	15	10	9	PSN31226.1	54	62	23	24	9	13	27	19	7	12
PSN31227.1	2	1	2	2	2	0	0	0	0	1	3	1	PSN31227.1	0	2	2	0	0	1	4	0	1	1	10	8	PSN31227.1	0	3	2	1	1	1	4	0	0	3	1	2	PSN31227.1	5	4	7	6	1	5	6	2	2	4
PSN31228.1	17	9	34	22	22	28	12	11	4	23	20	29	PSN31228.1	7	21	43	32	72	15	91	13	11	23	26	32	PSN31228.1	18	6	8	1	16	6	10	3	1	4	14	8	PSN31228.1	41	51	39	49	17	61	41	49	20	44
PSN31229.1	0	0	0	0	0	0	0	0	0	0	0	0	PSN31229.1	0	0	0	0	0	0	0	0	0	0	0	0	PSN31229.1	0	0	0	0	0	0	0	0	0	0	0	0	PSN31229.1	0	0	0	0	0	0	0	0	0	0
PSN31230.1	1	12	3	2	330	110	139	53	91	42	118	55	PSN31230.1	0	0	0	0	0	0	2	0	0	42	0	0	PSN31230.1	1671	103	930	96	6	394	330	59	432	355	3590	1304	PSN31230.1	1	2082	389	2	563	234	2963	63	448	2
PSN31231.1	0	0	0	0	0	0	0	0	0	0	0	0	PSN31231.1	0	0	0	0	0	0	0	0	0	0	0	0	PSN31231.1	0	0	0	0	0	0	0	0	0	0	0	0	PSN31231.1	0	3	0	0	0	0	0	0	0	0
PSN31232.1	1	0	0	0	0	0	0	0	0	1	1	0	PSN31232.1	0	1	4	0	3	0	5	0	1	1	0	1	PSN31232.1	0	0	0	0	2	0	4	1	0	6	0	0	PSN31232.1	6	6	8	2	0	4	9	7	7	8
PSN31234.1	1	1	0	0	1	0	1	0	0	0	0	2	PSN31234.1	0	0	2	0	5	0	3	0	0	0	4	3	PSN31234.1	1	0	1	2	0	0	2	0	1	1	1	0	PSN31234.1	7	3	1	4	1	2	1	3	1	3
PSN31235.1	0	0	0	0	0	0	0	0	0	0	0	0	PSN31235.1	0	0	0	0	0	0	0	0	0	0	0	0	PSN31235.1	0	0	0	0	0	0	0	0	0	0	0	0	PSN31235.1	0	0	0	0	0	0	0	0	0	0
PSN31237.1	2	0	1	1	0	0	1	0	0	0	7	2	PSN31237.1	0	0	0	1	1	0	0	0	0	0	8	4	PSN31237.1	0	0	0	0	0	2	1	0	0	0	1	1	PSN31237.1	1	4	0	1	0	1	1	9	3	3
PSN31238.1	0	1	0	0	0	0	0	0	0	0	0	0	PSN31238.1	0	0	0	0	0	0	0	0	0	0	0	0	PSN31238.1	0	0	0	0	1	0	0	0	0	0	1	0	PSN31238.1	2	0	0	0	0	0	1	1	0	0
PSN31239.1	4	2	1	1	1	0	0	0	4	4	2	8	PSN31239.1	0	1	7	1	2	0	8	7	0	4	3	8	PSN31239.1	1	1	4	3	5	2	3	0	2	2	9	3	PSN31239.1	8	8	6	12	0	5	3	5	5	4
PSN31240.1	0	0	0	0	0	0	0	0	0	0	0	0	PSN31240.1	0	0	0	0	0	0	0	0	0	0	0	0	PSN31240.1	0	0	0	0	0	0	0	0	0	0	0	0	PSN31240.1	0	0	0	0	0	0	0	0	0	0
PSN31241.1	0	0	0	0	0	0	0	2	0	0	0	0	PSN31241.1	0	0	0	0	0	0	0	0	0	0	0	0	PSN31241.1	0	0	0	0	0	0	0	0	0	0	0	0	PSN31241.1	0	0	0	0	0	0	0	0	0	0
PSN31244.1	1	0	1	0	0	0	0	0	0	1	0	0	PSN31244.1	1	0	1	0	0	0	1	0	0	1	1	1	PSN31244.1	0	0	0	0	0	0	0	0	0	0	2	0	PSN31244.1	1	5	0	0	0	4	5	0	0	0
PSN31245.1	0	0	0	0	0	0	0	0	0	0	0	0	PSN31245.1	0	0	0	0	0	0	0	0	2	0	0	0	PSN31245.1	0	0	0	1	0	0	0	0	0	0	0	0	PSN31245.1	0	0	0	0	0	0	0	0	0	0
PSN31247.1	5	1	2	2	0	0	1	1	2	3	1	3	PSN31247.1	0	0	0	0	0	0	1	0	0	3	1	0	PSN31247.1	2	3	2	4	7	1	3	2	2	2	2	2	PSN31247.1	0	1	0	0	0	0	0	2	0	0
PSN31250.1	0	0	0	0	0	0	0	0	0	0	0	0	PSN31250.1	0	0	0	0	0	0	0	0	0	0	0	0	PSN31250.1	0	0	0	0	0	0	0	0	0	0	0	0	PSN31250.1	0	0	0	0	0	0	0	0	0	0
PSN31252.1	0	0	0	0	0	0	0	0	0	0	0	1	PSN31252.1	0	1	0	0	0	0	0	0	1	0	0	0	PSN31252.1	0	0	0	0	0	0	0	0	0	0	0	0	PSN31252.1	0	0	0	0	0	0	0	0	0	0
PSN31253.1	68	43	49	64	45	0	24	39	42	51	79	49	PSN31253.1	27	33	57	45	77	15	73	45	48	51	134	160	PSN31253.1	38	44	52	38	73	42	64	16	15	25	90	43	PSN31253.1	129	138	105	83	28	78	71	111	58	83
PSN31254.1	0	0	0	0	0	0	0	0	0	0	0	0	PSN31254.1	0	0	0	0	0	0	0	0	0	0	0	0	PSN31254.1	0	0	0	0	0	0	0	0	0	0	0	0	PSN31254.1	0	0	0	0	0	0	0	0	0	0
PSN31255.1	0	0	0	0	0	0	0	0	0	0	0	0	PSN31255.1	0	0	0	0	3	0	2	0	0	0	0	0	PSN31255.1	0	0	0	0	0	0	0	0	0	0	1	0	PSN31255.1	0	0	0	0	0	0	0	0	1	0
PSN31257.1	6	1	0	0	0	0	0	0	0	1	0	0	PSN31257.1	1	0	4	1	2	0	6	5	0	1	3	3	PSN31257.1	0	0	0	0	0	0	0	0	0	2	1	0	PSN31257.1	16	11	1	1	2	3	1	2	1	9
PSN31258.1	0	0	0	0	0	0	0	0	0	0	0	0	PSN31258.1	0	0	0	0	0	0	0	0	0	0	0	0	PSN31258.1	0	0	0	0	0	0	0	0	0	0	0	0	PSN31258.1	0	0	0	0	0	0	0	0	0	0
PSN31259.1	11	20	2	14	16	36	23	34	47	8	23	35	PSN31259.1	0	0	0	0	0	0	0	0	0	8	0	0	PSN31259.1	256	86	142	46	5	64	132	5	62	100	289	266	PSN31259.1	0	56	23	12	56	43	109	5	36	4
PSN31260.1	1	1	1	0	1	0	1	1	0	2	2	3	PSN31260.1	1	1	0	0	0	1	1	0	0	2	1	2	PSN31260.1	0	0	0	0	3	0	0	0	0	0	3	3	PSN31260.1	2	3	6	4	2	0	3	16	4	14
PSN31261.1	0	0	0	0	0	0	0	0	0	0	0	0	PSN31261.1	0	0	0	0	0	0	0	0	0	0	0	0	PSN31261.1	0	0	0	0	0	0	0	0	0	0	0	0	PSN31261.1	0	0	0	0	0	0	0	0	0	0
PSN31262.1	0	0	0	0	0	0	0	0	0	0	0	0	PSN31262.1	0	0	0	0	0	0	0	0	0	0	0	0	PSN31262.1	0	0	0	0	0	0	0	0	0	0	0	0	PSN31262.1	0	0	0	0	0	0	0	0	0	0
PSN31263.1	0	0	0	0	0	0	0	0	0	0	0	0	PSN31263.1	0	0	0	0	0	0	0	0	0	0	0	0	PSN31263.1	0	0	0	0	0	0	0	0	1	0	0	0	PSN31263.1	0	0	0	0	0	0	0	0	0	0
PSN31266.1	36	11	30	34	23	46	40	9	13	63	33	36	PSN31266.1	13	14	36	58	44	14	88	23	14	63	147	176	PSN31266.1	0	4	1	137	164	56	32	18	2	6	223	5	PSN31266.1	35	32	103	38	7	50	67	51	20	155
PSN31268.1	2	1	0	1	0	0	0	0	1	1	1	2	PSN31268.1	0	0	0	0	0	1	0	0	1	1	0	2	PSN31268.1	0	0	4	2	0	2	0	0	0	0	0	0	PSN31268.1	0	0	3	1	1	0	0	1	0	0
PSN31269.1	0	0	0	0	1	0	0	0	0	0	0	0	PSN31269.1	0	0	0	0	0	0	0	0	0	0	0	2	PSN31269.1	0	0	0	0	2	1	0	0	0	0	1	0	PSN31269.1	1	2	0	1	0	0	3	0	0	0
PSN31270.1	39	2	11	18	9	0	11	13	10	12	19	12	PSN31270.1	2	2	3	8	4	2	7	8	1	12	9	22	PSN31270.1	1	3	1	1	3	1	2	0	0	1	2	3	PSN31270.1	7	11	8	6	10	3	10	19	8	8
PSN31271.1	0	0	0	0	0	0	0	0	0	0	0	0	PSN31271.1	0	0	0	0	0	0	1	0	0	0	0	0	PSN31271.1	0	0	0	0	0	0	0	0	0	0	0	0	PSN31271.1	0	0	0	0	0	0	0	0	0	0
PSN31272.1	0	0	0	0	0	0	0	0	0	0	0	0	PSN31272.1	0	0	0	0	0	0	0	0	0	0	0	0	PSN31272.1	0	0	0	0	0	0	0	0	0	0	0	0	PSN31272.1	0	0	0	0	0	0	0	0	0	0
PSN31273.1	0	0	0	0	0	0	0	0	0	0	0	0	PSN31273.1	0	0	0	0	0	0	0	0	0	0	0	0	PSN31273.1	0	0	0	0	0	0	1	0	0	0	0	0	PSN31273.1	0	1	0	0	0	0	0	0	0	0
PSN31274.1	0	0	2	0	0	0	0	0	0	2	1	2	PSN31274.1	0	0	0	0	1	0	0	0	0	2	0	0	PSN31274.1	0	0	0	1	0	0	0	0	0	1	1	0	PSN31274.1	0	0	0	0	0	0	0	1	0	0
PSN31275.1	0	0	0	0	0	0	0	0	0	0	0	0	PSN31275.1	0	0	0	0	0	0	0	0	0	0	0	0	PSN31275.1	0	0	0	0	0	0	0	0	0	0	0	0	PSN31275.1	0	0	0	0	0	0	0	0	0	0
PSN31276.1	70	38	54	54	58	57	27	26	42	33	63	55	PSN31276.1	9	13	28	49	96	28	112	65	47	33	51	98	PSN31276.1	27	43	59	27	43	17	55	13	18	24	63	21	PSN31276.1	63	85	56	58	12	56	79	54	36	47
PSN31279.1	0	0	0	0	0	0	0	0	0	0	0	0	PSN31279.1	0	0	0	0	0	0	0	0	0	0	0	0	PSN31279.1	0	0	0	0	0	0	0	0	0	0	0	0	PSN31279.1	0	0	0	0	0	0	0	0	0	0
PSN31280.1	0	0	1	1	0	0	1	0	0	0	0	0	PSN31280.1	0	0	0	0	0	0	0	0	0	0	0	2	PSN31280.1	0	0	0	1	1	1	1	0	0	1	2	0	PSN31280.1	0	0	0	0	0	0	0	0	0	3
PSN31281.1	4	1	3	3	1	0	1	8	4	1	9	4	PSN31281.1	3	3	3	2	8	0	13	12	2	1	12	6	PSN31281.1	8	8	12	16	5	16	15	2	5	6	22	12	PSN31281.1	15	21	12	27	8	12	22	17	11	34
PSN31282.1	1	0	0	2	0	0	0	0	0	1	0	0	PSN31282.1	1	1	6	6	14	0	2	3	0	1	6	14	PSN31282.1	3	2	0	0	1	0	0	1	0	0	1	0	PSN31282.1	34	61	21	25	9	19	7	31	8	8
PSN31283.1	19	2	7	18	11	20	2	3	11	8	14	6	PSN31283.1	3	4	12	4	19	4	7	1	9	8	6	23	PSN31283.1	14	12	15	28	19	21	38	7	11	23	31	9	PSN31283.1	8	15	12	16	3	6	20	19	8	8
PSN31284.1	1	0	0	0	0	0	0	0	0	0	0	2	PSN31284.1	0	0	0	0	0	0	0	0	0	0	1	0	PSN31284.1	0	0	0	0	0	0	0	0	0	0	0	0	PSN31284.1	0	0	0	0	0	0	0	1	0	0
PSN31285.1	12	1	4	1	2	0	0	1	2	10	2	4	PSN31285.1	0	3	2	1	2	1	1	1	0	10	4	1	PSN31285.1	3	4	8	1	1	3	5	0	1	1	7	0	PSN31285.1	5	9	5	2	0	6	7	13	3	13
PSN31287.1	0	0	1	0	0	0	0	0	0	0	0	0	PSN31287.1	0	0	1	0	0	0	0	0	0	0	2	1	PSN31287.1	0	0	0	0	1	0	0	0	0	0	0	0	PSN31287.1	2	3	0	0	0	1	0	0	0	2
PSN31288.1	86	23	36	59	42	74	25	29	28	51	54	26	PSN31288.1	26	38	63	24	43	2	101	24	5	51	125	138	PSN31288.1	24	28	29	14	11	14	39	4	14	13	54	39	PSN31288.1	92	86	48	24	21	45	67	70	43	56
PSN31289.1	70	22	30	33	13	0	14	9	28	89	36	23	PSN31289.1	21	56	96	54	46	9	39	75	5	89	191	266	PSN31289.1	12	35	30	8	9	5	39	5	6	14	39	10	PSN31289.1	266	282	100	41	31	83	128	244	84	85
PSN31290.1	13	2	10	14	12	0	4	10	10	12	14	8	PSN31290.1	7	19	11	13	21	6	17	15	13	12	15	29	PSN31290.1	12	17	11	6	16	14	22	5	5	14	21	13	PSN31290.1	8	8	11	26	7	8	15	11	8	11
PSN31291.1	21	8	9	19	10	0	7	3	6	13	16	9	PSN31291.1	3	12	19	11	18	0	22	5	3	13	34	52	PSN31291.1	2	7	11	7	8	3	11	0	1	1	12	4	PSN31291.1	39	38	15	7	15	10	25	22	14	46
PSN31292.1	0	1	4	1	4	0	4	0	1	1	6	2	PSN31292.1	3	1	0	3	9	0	4	0	0	1	7	22	PSN31292.1	2	2	0	2	4	2	2	0	1	1	7	5	PSN31292.1	9	5	4	9	0	11	9	10	12	14
PSN31293.1	0	0	0	0	0	0	0	0	0	0	0	0	PSN31293.1	0	0	0	0	0	0	0	0	0	0	0	0	PSN31293.1	0	0	0	0	0	0	1	0	0	0	0	0	PSN31293.1	0	0	0	0	0	0	0	0	0	0
PSN31294.1	0	0	0	0	0	0	0	0	0	0	0	0	PSN31294.1	0	0	0	0	0	0	0	0	0	0	0	0	PSN31294.1	0	0	0	0	0	0	0	0	0	0	0	0	PSN31294.1	0	0	0	0	0	0	0	0	0	0
PSN31295.1	0	0	1	1	0	0	1	0	2	1	0	0	PSN31295.1	0	0	0	0	6	0	2	1	0	1	0	0	PSN31295.1	0	2	0	0	1	1	3	0	0	1	3	0	PSN31295.1	0	1	0	0	0	2	0	1	2	0
PSN31296.1	0	0	0	0	0	0	0	0	0	0	0	0	PSN31296.1	0	0	0	0	1	0	0	0	0	0	0	0	PSN31296.1	0	0	0	0	0	0	0	0	0	0	0	0	PSN31296.1	0	0	0	0	1	0	0	1	1	0
PSN31297.1	91	35	72	46	43	58	38	43	30	73	86	57	PSN31297.1	18	23	54	43	56	13	74	22	21	73	145	172	PSN31297.1	45	55	39	39	66	35	106	19	19	47	130	53	PSN31297.1	88	124	128	213	54	83	134	206	117	251
PSN31298.1	0	0	0	0	0	0	0	0	0	0	0	0	PSN31298.1	0	0	0	0	0	0	1	0	0	0	0	0	PSN31298.1	0	0	0	0	0	0	0	0	0	0	0	0	PSN31298.1	0	0	0	0	0	0	0	0	0	0
PSN31299.1	72	20	53	60	26	7	31	20	65	36	56	30	PSN31299.1	12	10	47	25	73	13	109	34	5	36	46	55	PSN31299.1	26	37	82	34	71	28	67	16	15	25	71	22	PSN31299.1	21	37	45	64	13	33	31	31	34	5
PSN31300.1	0	0	0	0	0	0	0	0	0	0	0	0	PSN31300.1	0	0	0	0	0	0	0	0	0	0	0	0	PSN31300.1	0	0	0	0	0	0	0	0	0	0	0	0	PSN31300.1	0	0	0	0	0	0	0	0	0	0
PSN31301.1	0	0	0	0	0	0	0	0	0	0	0	0	PSN31301.1	0	0	0	0	0	0	0	0	0	0	0	0	PSN31301.1	0	0	0	0	0	0	0	0	0	0	0	0	PSN31301.1	0	0	0	0	0	0	0	1	1	0
PSN31302.1	5	1	1	3	2	0	1	5	0	2	1	6	PSN31302.1	4	4	9	1	2	0	8	2	0	2	15	17	PSN31302.1	0	0	6	5	2	2	7	2	1	0	5	3	PSN31302.1	27	21	7	11	3	6	10	11	8	19
PSN31303.1	1	1	0	2	0	0	0	2	0	0	1	1	PSN31303.1	0	0	0	0	0	0	1	0	0	0	1	0	PSN31303.1	0	1	0	0	0	0	1	1	0	2	1	1	PSN31303.1	0	0	1	0	0	2	2	2	0	1
PSN31304.1	0	0	0	0	0	0	0	0	0	0	0	0	PSN31304.1	0	0	0	0	0	0	0	0	0	0	0	0	PSN31304.1	0	0	0	0	0	0	0	0	0	0	0	0	PSN31304.1	0	0	0	0	0	0	0	0	0	0
PSN31305.1	1	0	1	0	0	0	0	0	0	0	0	1	PSN31305.1	1	1	0	0	0	0	2	0	0	0	0	0	PSN31305.1	1	1	3	3	1	0	2	1	1	2	1	1	PSN31305.1	2	0	0	0	0	0	2	0	0	1
PSN31306.1	60	14	14	27	22	14	8	13	26	21	22	27	PSN31306.1	2	3	8	7	12	0	18	4	1	21	20	29	PSN31306.1	12	15	9	11	19	6	29	8	6	10	39	12	PSN31306.1	38	51	60	46	19	23	78	40	26	40
PSN31307.1	0	0	0	0	0	0	0	0	0	0	0	0	PSN31307.1	0	0	0	0	0	0	0	0	0	0	0	0	PSN31307.1	0	0	0	0	0	0	0	0	0	0	0	0	PSN31307.1	0	0	0	0	0	0	0	0	0	0
PSN31308.1	1043	404	130	377	535	24	268	61	244	555	1428	277	PSN31308.1	198	667	987	213	332	62	535	261	29	555	579	931	PSN31308.1	17	21	26	9	10	7	31	6	10	10	45	8	PSN31308.1	1701	1618	687	92	126	330	809	661	259	392
PSN31309.1	0	0	0	0	0	0	0	0	0	0	0	0	PSN31309.1	0	0	0	0	0	0	0	0	0	0	0	0	PSN31309.1	0	0	0	0	0	0	0	0	0	0	0	0	PSN31309.1	0	0	0	0	0	0	0	0	0	0
PSN31311.1	0	0	0	0	1	0	0	0	0	1	0	0	PSN31311.1	0	0	0	0	0	0	0	0	0	1	0	0	PSN31311.1	1	0	0	0	0	2	0	0	0	0	0	0	PSN31311.1	2	0	0	0	0	0	0	0	0	1
PSN31313.1	760	211	505	412	536	684	236	309	280	377	558	387	PSN31313.1	124	250	582	327	355	66	429	174	80	377	910	1196	PSN31313.1	244	517	618	506	521	301	718	115	176	330	1146	401	PSN31313.1	788	1080	1121	1502	379	748	1156	1046	671	1277
PSN31314.1	105	22	26	40	36	3	12	25	23	28	40	42	PSN31314.1	3	7	33	15	32	5	33	10	2	28	49	124	PSN31314.1	24	27	21	21	19	12	36	8	9	16	65	25	PSN31314.1	65	82	67	39	26	41	87	96	52	60
PSN31315.1	9	0	3	3	3	16	5	3	2	5	8	6	PSN31315.1	3	3	14	8	9	7	18	2	0	5	8	12	PSN31315.1	4	5	5	6	1	1	12	4	0	5	12	5	PSN31315.1	30	29	15	8	5	14	13	24	22	17
PSN31316.1	54	15	42	20	17	15	15	13	19	28	45	20	PSN31316.1	8	15	20	20	34	3	23	7	3	28	53	85	PSN31316.1	7	23	40	26	20	14	44	5	15	15	50	27	PSN31316.1	47	44	51	52	17	24	47	67	26	58
PSN31317.1	0	0	0	0	0	0	0	0	1	0	0	0	PSN31317.1	0	0	0	0	0	0	0	0	0	0	0	0	PSN31317.1	0	0	0	0	0	0	0	0	0	0	0	0	PSN31317.1	0	0	0	0	0	0	0	0	0	0
PSN31319.1	0	0	0	0	0	0	0	0	0	0	0	0	PSN31319.1	0	0	0	0	0	0	0	0	0	0	0	0	PSN31319.1	0	0	0	0	0	0	0	0	0	0	0	0	PSN31319.1	0	0	0	0	0	0	0	0	0	0
PSN31322.1	0	0	0	0	0	0	0	0	0	0	0	0	PSN31322.1	0	0	0	0	0	0	0	0	0	0	0	0	PSN31322.1	0	0	0	0	0	0	0	0	0	0	0	0	PSN31322.1	0	0	0	0	0	0	0	0	0	0
PSN31323.1	1	0	0	0	0	0	0	0	0	0	0	0	PSN31323.1	0	0	0	0	0	0	0	0	0	0	0	0	PSN31323.1	0	0	0	0	0	0	0	0	0	0	0	0	PSN31323.1	0	0	0	0	0	0	0	0	0	0
PSN31324.1	0	0	0	0	0	0	0	0	0	0	0	0	PSN31324.1	0	0	0	0	0	0	1	0	0	0	0	0	PSN31324.1	0	0	0	0	0	0	0	0	0	0	0	0	PSN31324.1	0	0	0	0	0	1	0	0	0	0
PSN31325.1	2	0	1	0	2	1	0	1	2	0	4	0	PSN31325.1	1	2	4	0	3	0	1	1	0	0	2	1	PSN31325.1	1	0	5	1	1	0	8	1	0	1	3	1	PSN31325.1	3	2	7	7	5	5	7	1	1	0
PSN31326.1	12	1	1	4	0	2	0	1	1	0	1	1	PSN31326.1	4	3	8	10	32	9	16	2	12	0	1	3	PSN31326.1	0	0	0	0	0	0	1	0	0	0	0	0	PSN31326.1	3	8	9	22	5	4	5	7	8	6
PSN31327.1	240	84	220	165	237	82	101	96	126	139	225	172	PSN31327.1	38	154	244	329	471	109	397	245	136	139	338	360	PSN31327.1	80	101	257	92	177	98	163	103	64	73	142	72	PSN31327.1	61	86	84	203	50	115	131	130	63	56
PSN31328.1	0	0	0	0	0	0	0	0	0	0	0	0	PSN31328.1	0	0	0	0	0	0	0	0	0	0	0	0	PSN31328.1	0	0	0	0	0	0	0	0	0	0	0	0	PSN31328.1	0	0	0	0	0	0	0	0	0	0
PSN31329.1	0	0	0	0	0	0	0	0	0	0	0	0	PSN31329.1	0	0	0	0	0	0	0	0	0	0	0	0	PSN31329.1	0	1	0	0	0	0	0	0	0	0	0	0	PSN31329.1	0	0	0	0	0	0	0	0	0	0
PSN31330.1	0	0	0	0	0	0	0	0	0	0	0	0	PSN31330.1	0	0	0	0	0	0	0	0	0	0	0	0	PSN31330.1	1	0	0	0	0	0	0	0	0	0	0	0	PSN31330.1	0	0	0	0	0	0	0	2	0	0
PSN31331.1	0	0	0	0	0	0	0	0	0	0	0	0	PSN31331.1	0	0	0	0	0	0	0	0	0	0	0	0	PSN31331.1	0	0	0	0	0	0	0	0	0	0	0	0	PSN31331.1	0	0	0	0	0	0	0	0	0	0
PSN31332.1	153	16	23	67	19	35	40	13	22	50	30	47	PSN31332.1	2	5	6	4	4	0	18	8	4	50	13	39	PSN31332.1	2	18	3	5	0	2	3	0	0	0	1	1	PSN31332.1	11	9	9	2	3	54	39	56	22	54
PSN31334.1	0	0	0	0	0	0	0	0	0	0	0	0	PSN31334.1	0	0	0	0	0	0	0	0	0	0	0	0	PSN31334.1	0	0	0	0	0	0	0	0	0	0	0	0	PSN31334.1	0	0	0	0	0	0	0	0	0	0
PSN31336.1	21	11	4	12	16	3	11	5	11	17	19	17	PSN31336.1	1	17	21	12	21	8	32	11	1	17	34	51	PSN31336.1	4	5	17	5	6	2	15	2	5	3	21	5	PSN31336.1	30	32	35	21	7	12	22	22	6	47
PSN31337.1	1	0	0	0	0	0	0	0	1	1	0	0	PSN31337.1	0	0	0	1	0	0	1	0	0	1	0	0	PSN31337.1	0	0	1	0	0	0	1	0	0	0	0	0	PSN31337.1	0	0	0	1	0	0	0	2	1	1
PSN31338.1	20	14	4	25	14	26	11	14	21	10	24	14	PSN31338.1	1	3	4	9	7	3	14	3	6	10	9	19	PSN31338.1	8	19	6	5	2	9	7	2	1	4	15	11	PSN31338.1	26	25	13	3	2	15	14	31	27	20
PSN31340.1	0	0	0	0	0	0	0	0	0	0	0	1	PSN31340.1	0	0	0	0	0	0	0	0	0	0	0	0	PSN31340.1	0	1	2	0	0	0	0	0	0	0	1	0	PSN31340.1	0	0	0	0	0	0	0	0	0	0
PSN31341.1	1	0	1	1	0	0	0	0	0	0	6	0	PSN31341.1	0	0	0	2	1	0	0	0	0	0	0	1	PSN31341.1	0	2	0	0	1	0	1	0	0	0	0	0	PSN31341.1	0	0	2	0	1	0	4	3	0	0
PSN31342.1	0	0	0	0	0	0	0	0	0	0	0	0	PSN31342.1	0	0	0	0	0	0	0	0	0	0	0	0	PSN31342.1	0	0	0	0	0	0	0	0	0	0	0	0	PSN31342.1	0	0	0	0	0	0	0	0	0	0
PSN31343.1	0	0	0	0	0	0	0	0	0	0	0	0	PSN31343.1	0	0	0	0	0	0	0	0	0	0	0	0	PSN31343.1	0	0	0	0	0	0	0	0	0	0	0	0	PSN31343.1	0	0	0	0	0	0	0	0	0	0
PSN31344.1	0	0	0	0	0	0	0	0	0	0	0	0	PSN31344.1	0	0	0	0	2	0	0	0	0	0	0	0	PSN31344.1	0	0	0	0	0	0	0	0	0	0	0	0	PSN31344.1	0	0	0	0	0	0	0	2	0	0
PSN31345.1	0	0	0	0	0	0	0	0	0	0	0	0	PSN31345.1	0	0	0	0	0	0	0	0	0	0	0	0	PSN31345.1	0	0	0	0	0	0	0	0	0	0	0	0	PSN31345.1	0	0	0	0	0	0	0	0	0	0
PSN31346.1	0	0	0	0	0	0	0	0	0	0	0	0	PSN31346.1	0	0	0	0	0	0	0	0	0	0	0	0	PSN31346.1	0	1	0	0	0	0	0	0	0	0	0	0	PSN31346.1	0	0	0	0	0	0	0	0	0	0
PSN31347.1	0	0	0	0	0	0	0	0	1	1	0	0	PSN31347.1	0	1	0	0	0	0	0	0	0	1	0	0	PSN31347.1	1	0	0	0	0	0	1	0	0	0	0	0	PSN31347.1	0	0	0	0	0	0	0	0	0	0
PSN31348.1	65	32	35	33	45	7	25	22	33	44	58	51	PSN31348.1	26	30	63	40	45	7	89	29	27	44	175	275	PSN31348.1	25	33	40	33	50	12	39	9	13	35	79	46	PSN31348.1	80	175	108	82	26	71	104	159	59	105
PSN31350.1	0	0	1	0	0	0	2	0	0	0	0	1	PSN31350.1	0	0	0	1	2	0	0	1	0	0	3	3	PSN31350.1	1	1	0	0	3	1	0	0	0	0	0	0	PSN31350.1	0	1	0	1	0	0	0	0	0	0
PSN31351.1	7	1	3	4	0	1	1	2	1	1	5	1	PSN31351.1	0	0	1	0	3	0	5	0	3	1	3	3	PSN31351.1	2	2	6	5	2	3	15	2	2	4	10	0	PSN31351.1	12	8	2	9	1	2	6	11	9	0
PSN31352.1	0	0	0	0	0	0	0	0	0	0	0	0	PSN31352.1	0	0	0	0	0	0	0	0	0	0	0	0	PSN31352.1	0	0	0	0	0	0	0	0	0	0	0	0	PSN31352.1	0	0	0	0	0	0	0	0	0	0
PSN31353.1	6	1	6	8	5	41	10	3	4	3	11	5	PSN31353.1	5	5	16	12	22	3	21	4	2	3	22	25	PSN31353.1	4	7	8	6	17	7	10	0	5	1	21	10	PSN31353.1	19	22	26	22	6	16	16	19	16	16
PSN31354.1	53	9	32	28	20	10	14	21	43	26	40	18	PSN31354.1	3	11	24	18	48	13	69	39	35	26	18	30	PSN31354.1	46	40	48	37	47	39	41	12	17	32	54	44	PSN31354.1	29	33	29	63	8	26	28	68	23	18
PSN31356.1	0	0	1	0	0	0	0	0	0	0	0	0	PSN31356.1	0	0	0	0	0	0	1	0	0	0	0	1	PSN31356.1	0	0	0	1	0	0	0	0	0	0	5	0	PSN31356.1	1	0	0	1	0	0	1	0	0	0
PSN31357.1	0	0	2	0	1	0	1	0	1	0	1	0	PSN31357.1	0	1	3	4	3	0	7	1	0	0	2	3	PSN31357.1	1	0	0	2	0	1	2	2	0	1	0	4	PSN31357.1	3	4	1	5	2	0	0	1	4	0
PSN31358.1	6	1	4	2	5	0	5	3	2	1	6	3	PSN31358.1	0	2	0	4	1	0	6	9	0	1	8	11	PSN31358.1	3	3	4	11	4	2	8	1	3	7	11	8	PSN31358.1	6	10	6	7	2	5	4	6	3	10
PSN31359.1	3	2	6	4	1	0	0	4	6	2	5	4	PSN31359.1	1	4	7	7	9	1	15	4	5	2	10	9	PSN31359.1	10	8	16	4	5	3	15	1	4	5	8	7	PSN31359.1	2	3	0	2	0	2	5	9	1	4
PSN31360.1	6	2	2	1	2	0	0	0	1	3	6	1	PSN31360.1	2	1	8	7	7	0	5	7	3	3	19	18	PSN31360.1	0	0	0	1	2	1	0	2	0	1	4	1	PSN31360.1	5	9	0	9	2	5	6	16	1	3
PSN31362.1	0	0	0	0	0	0	0	0	0	0	0	0	PSN31362.1	0	0	0	0	2	0	0	0	0	0	0	0	PSN31362.1	0	0	0	0	0	0	0	0	0	0	0	0	PSN31362.1	0	0	0	0	0	0	0	0	0	0
PSN31363.1	0	0	0	0	0	0	0	0	0	1	0	1	PSN31363.1	0	0	0	0	0	0	0	2	0	1	0	0	PSN31363.1	0	0	0	0	1	0	0	1	0	1	0	0	PSN31363.1	0	2	2	3	0	0	0	0	1	1
PSN31364.1	41	12	23	34	29	64	13	20	15	23	35	33	PSN31364.1	6	7	33	19	40	3	40	16	6	23	46	78	PSN31364.1	18	18	26	28	47	14	34	14	5	22	51	18	PSN31364.1	28	50	50	65	10	24	38	39	18	57
PSN31366.1	0	1	1	0	0	0	0	0	0	0	0	0	PSN31366.1	0	1	0	0	0	0	1	0	0	0	8	6	PSN31366.1	0	0	0	0	0	2	0	0	0	0	0	0	PSN31366.1	2	1	5	2	2	0	1	3	2	1
PSN31367.1	1	1	2	1	0	0	1	2	0	9	1	0	PSN31367.1	5	8	4	0	2	2	5	4	0	9	42	93	PSN31367.1	0	0	0	1	0	1	2	1	0	0	0	0	PSN31367.1	18	32	11	2	0	0	15	33	18	29
PSN31368.1	2	2	0	1	3	0	0	1	0	1	2	1	PSN31368.1	4	3	10	4	1	0	10	11	0	1	4	7	PSN31368.1	1	0	2	1	0	0	0	0	1	0	2	0	PSN31368.1	27	20	10	1	4	3	8	5	8	12
PSN31369.1	9	2	4	2	6	14	4	2	2	6	4	0	PSN31369.1	0	0	0	1	8	2	9	0	1	6	7	6	PSN31369.1	1	0	4	0	3	0	1	1	0	3	3	4	PSN31369.1	4	3	2	4	0	1	5	1	4	5
PSN31370.1	0	0	0	0	0	0	0	0	0	0	0	0	PSN31370.1	0	1	3	0	3	0	0	1	0	0	3	3	PSN31370.1	0	1	0	0	0	0	0	0	0	0	0	1	PSN31370.1	1	3	1	0	0	0	0	2	0	3
PSN31372.1	0	0	0	0	0	0	0	0	0	0	0	0	PSN31372.1	0	0	0	0	0	0	0	0	0	0	0	0	PSN31372.1	0	0	0	0	0	0	0	0	0	0	0	0	PSN31372.1	0	0	0	0	0	0	0	0	0	0
PSN31373.1	5	4	0	6	4	0	0	0	19	6	9	3	PSN31373.1	4	0	0	0	0	0	0	0	0	6	0	2	PSN31373.1	0	0	0	0	0	0	0	0	0	0	0	0	PSN31373.1	9	4	0	0	0	0	1	0	0	0
PSN31374.1	2	5	2	0	0	0	2	0	0	6	4	3	PSN31374.1	0	0	0	0	0	0	2	0	0	6	3	5	PSN31374.1	0	0	0	0	0	0	0	0	0	0	0	0	PSN31374.1	1	1	1	0	0	1	4	0	1	67
[truncated: 23,737 more rows]
[truncated: 2 more columns]
