# Supplementary material for: The impact of thigmotaxis deprivation on the development of the German cockroach (Blattella germanica)
Source: iScience. 2022 Jul 20;25(8):104802. doi: 10.1016/j.isci.2022.104802 (PMC9385682; doi:10.1016/j.isci.2022.104802)
Supplement: Table S6. Fragments per kilobase per million (FPKM) level for genes of B. germanica developed in different angles of shelters, related to Table 4 [file mmc7.xlsx]

## Sheet: Sheet1
Supplementary Table 6. Fragments per kilobase per million (FPKM) level for genes of B. germanica developed in different angle of shelters.																						Supplementary Table 2. FPKM values of genes of B. germanica.
	2nd instar, 12-hours post molting													2nd instar, 2-days post molting													6th instar, 12-hours post molting													6th instar, 2-days post molting
Angles of shelter	30°			90°			180°			Control			Angles of shelter	30°			90°			180°			Control			Angles of shelter	30°			90°			180°			Control			Angles of shelter	30°			90°			180°			Control
replicates	1	2	3	1	2	3	1	2	3	1	2	3	replicates	1	2	3	1	2	3	1	2	3	1	2	3	replicates	1	2	3	1	2	3	1	2	3	1	2	3	replicates	1	2	3	1	2	3	1	2	3	1
target_id	fpkm	fpkm	fpkm	fpkm	fpkm	fpkm	fpkm	fpkm	fpkm	fpkm	fpkm	fpkm	target_id	fpkm	fpkm	fpkm	fpkm	fpkm	fpkm	fpkm	fpkm	fpkm	fpkm	fpkm	fpkm	target_id	fpkm	fpkm	fpkm	fpkm	fpkm	fpkm	fpkm	fpkm	fpkm	fpkm	fpkm	fpkm	target_id	fpkm	fpkm	fpkm	fpkm	fpkm	fpkm	fpkm	fpkm	fpkm	fpkm
lcl|PYGN01001545.1PSN34149.1	0	0	0	0	0	0	0	0	0	0	0	0	lcl|PYGN01001545.1PSN34149.1	0	0	0	0	0	0	0	0	0	0	0	0	lcl|PYGN01001545.1PSN34149.1	0	0	0	0	0	0	0	0	0	0	0	0	lcl|PYGN01001545.1PSN34149.1	0	0	0	0	0	0	0	0	0	0
PSN28931.1	0	0	0	0	0	0	0	0	0	0	0	0	PSN28931.1	0	0	0	0	0	0	0	0	0	0	0	0	PSN28931.1	0	0	0	0	0	0	0	0	0	0	0	0	PSN28931.1	0	0	0	0	0	0	0	0	0	0
PSN28932.1	0	0	0	0	0	0	0	0	0	0	0	0	PSN28932.1	0	0	0	0	0	0	0	0	0	0	0	0	PSN28932.1	0	0	0	0	0	0	0	0	0	0	0	0	PSN28932.1	0	0	0	0	0	0	0	0	0	0
PSN28933.1	0	0	0	0	0	0	0	0	0	0	0	4.23116	PSN28933.1	0	0	0	0	0	0	0	0	0	0	0	0	PSN28933.1	0	0	0	0	0	0	0	0	0	0	0	0	PSN28933.1	0	0	0	0	0	0	0	0	0	0
PSN28934.1	0	0	0	0	0	0	0	1.09557	0	0	0	0	PSN28934.1	0	0	0	0	0	0	0	0	0	0	0	0.744016	PSN28934.1	0	0	0	0	0	0	0	0	0	0	0	0	PSN28934.1	0	0	0.504403	0	0	0	1.65574	0.567254	0	0
PSN28935.1	0	0	0	0	1.88635	0	1.64589	0	0	1.99452	0	1.27155	PSN28935.1	0	0	2.6454	0	0	0	0	0	0	1.99452	1.21223	0.826539	PSN28935.1	0	0	0	0	0	0	0	0	0	0	0.518485	0	PSN28935.1	0	4.23734	0	0	0	0	0	0	2.05112	0
PSN28936.1	4.10012	6.54342	6.40357	1.36963	1.85708	0	5.58732	5.39216	4.56337	4.65052	2.57731	3.74918	PSN28936.1	4.80451	0	0	0	0	0	0	0	0	4.65052	0	0	PSN28936.1	0	0.883388	0	0	0	0	0.726398	0	0	2.46335	0	0	PSN28936.1	0.939793	3.35567	0	0	0	0	1.08774	1.79553	0	1.45558
PSN28938.1	0	0	0	0	0	0	0	0	0	0	0	0	PSN28938.1	0	0	0	0	0	0	0	0	0	0	0	0	PSN28938.1	0	0	0	0	0	0	0	0	0	0	0	0	PSN28938.1	0	0	0	0	0	0	0	0	0	0
PSN28939.1	0	0	0	0	0	0	0	0	0	0	0	0	PSN28939.1	0	0	0	0	0	0	0	0	0	0	0	0	PSN28939.1	0	0	0	0	0	0	0	0	0	0	0	0	PSN28939.1	0	0	0	0	0	0	0	0	0	0
PSN28940.1	0	0	0	0	0	0	0	0	0	2.8738	1.33727	0	PSN28940.1	0	0	0	0	1.7216	0	0	0	7.73581	2.8738	0	0.876144	PSN28940.1	0	0.747313	2.63455	2.78603	0	0	0	0	0	0	0	0	PSN28940.1	0	0	0	0.721229	0.770657	0	0	0	1.45361	0
PSN28941.1	0	0	0	0	0	0	0	0	0	0	16.6524	0	PSN28941.1	0	0	0	0	0	0	0	0	0	0	0	0	PSN28941.1	0	0	0	0	0	0	0	0	0	0	0	0	PSN28941.1	0	0	0	0	0	0	0	0	3.27745	0
PSN28942.1	0.239464	0.746213	0.82145	0.155039	0.907105	0	0.124145	0.206356	0.0667742	0.657003	2.068	0.487527	PSN28942.1	0.629586	1.78389	1.97586	2.4412	1.65289	2.77327	2.24411	2.5258	3.14091	0.657003	8.53349	10.6116	PSN28942.1	0.0150048	0.0129397	0.233225	0.948961	2.23469	0.194746	0.163257	0.462849	0.294999	0.565351	0.882486	0.0115094	PSN28942.1	1.41259	3.98595	2.64517	1.76955	6.80499	2.47	9.03048	8.72229	3.5037	4.43441
PSN28943.1	0.0626826	0	0	0.0339652	0	0	0.0901638	0.0962639	0	0	0	0.134174	PSN28943.1	0	0	0	0	0	0	0	0	0	0	0	0	PSN28943.1	0	0.0244161	0	0	0	0	0	0	0	0	0.142111	0	PSN28943.1	0	0	0	0	0	0	0.323166	0	0	0
PSN28944.1	0	0	0	0	0	0	0	0	0	0	0	0	PSN28944.1	0	0	0	0	0	0	0	0	0	0	0	0	PSN28944.1	0	0	0	0	0	0	0	0	0	0	0	0	PSN28944.1	0	0	0	0	0	0	0	0	0	0
PSN28946.1	0	0	0	0	0	0	0	0	0	0	0	0	PSN28946.1	0	0	0	0	0	0	0	0	0	0	0	0	PSN28946.1	46.3462	0	16.6916	0	0	0	0	0	0	0	0	0	PSN28946.1	0	0	0	0	0	0	0	0	0	0
PSN28947.1	0	0	0	0	0	0	0	0	0	0	0	0	PSN28947.1	0	0	0	4.43168	0	0	0	10.6229	11.7528	0	1.6004	0.526665	PSN28947.1	14.2232	1.54005	15.6771	0	0	1.07292	0	45.1835	7.63567	18.6497	0.904548	0	PSN28947.1	0	2.51293	2.87523	0.991563	0	0	1.96476	0.740417	0	0
PSN28948.1	0.520398	0	0	0.183311	0	0	0	0	0	0	0.305804	0	PSN28948.1	0	0	0	0.809626	0	1.45636	0	0	0	0	2.42025	0.642142	PSN28948.1	0	0.0541987	0	0	0	0	0	0	0	0.604896	0	0	PSN28948.1	0	0.522745	0.225951	0.395637	0.238782	0.206863	0.270122	0.187217	0	0.551949
PSN28949.1	1.60871	0	0	0	0	0	0	0	0	0	0	0	PSN28949.1	0	0	0	0	0	0	0	0	0	0	0	0	PSN28949.1	0	0.941456	0	0	0	0	0	0	0	0	0	0	PSN28949.1	0	0	0	0	0	0	0	0	0	0
PSN28950.1	7.40752	5.58601	0	3.85817	0	0	14.7913	0	0	11.4819	2.58956	3.44438	PSN28950.1	0	0	6.84627	31.9239	0	0	2.152	0	0	11.4819	22.998	14.4843	PSN28950.1	12.2575	0	4.27846	0	8.40114	15.1133	5.18373	0	11.2767	0	0	0	PSN28950.1	23.7609	16.6415	0	11.2597	12.5441	0	2.38035	5.82353	12.3596	19.452
PSN28951.1	5.0184	0	0	3.52366	3.55561	0	5.50624	1.07037	2.34779	15.1194	5.15639	7.11717	PSN28951.1	14.1283	9.87625	8.14942	5.45163	3.96213	0	6.48372	6.59242	5.69191	15.1194	13.8703	19.9939	PSN28951.1	3.35217	3.99156	3.03938	1.9426	6.56306	0.986764	4.43307	4.51982	2.57518	2.00389	6.36567	2.07108	PSN28951.1	12.9175	24.8887	4.04052	24.6036	29.9331	15.2547	31.3129	23.9136	12.0857	30.6052
PSN28955.1	0	0	0	0	0	0	0	0	0	0	0	0	PSN28955.1	0	0	0	0	0	0	0	0	66.9582	0	0	0	PSN28955.1	0	5.2995	0	0	5.41571	0	0	0	0	0	2.83667	0	PSN28955.1	0	0	0	0	0	0	0	0	0	0
PSN28960.1	0	0	0	0	0	0	0	0	0	0	0	0	PSN28960.1	0	0	0	0	0	0	0	0	0	0	0	0	PSN28960.1	0	0	0	0	0	0	0	0	0	0	0	0	PSN28960.1	0	0	0	0	0	0	0	0	0	0
PSN28961.1	0	0	0	0	0	0	0	0	0	0	0	0	PSN28961.1	0	0	0	0	0	0	0	0	0	0	0	0	PSN28961.1	0	0	0	0	0	0	0	0	0	0	0	0	PSN28961.1	0	0	0	0	0	0	0	0	0	0
PSN28962.1	1.30184	0	0.595931	0	0.334538	5.18852	0.778736	0	0	0.361569	0.86665	1.19853	PSN28962.1	2.19033	0	0.402471	0.410142	1.27679	0	0.836797	4.88629	2.28147	0.361569	3.53709	2.18775	PSN28962.1	0.342813	0.106684	0.153843	1.44711	0.671242	0.321656	0.655035	1.65225	0.503857	0.458226	1.72561	0.0636801	PSN28962.1	1.31758	1.79512	2.17211	1.19774	3.2064	0.229276	3.12857	3.1422	1.96784	1.48278
PSN28963.1	0	0	0	0	0	0	0	0	0	0	0	0	PSN28963.1	0	0	0	0	0	0	0	0	0	0	0	0	PSN28963.1	0	0	0	0	0	0	0	0	0	0	0	0	PSN28963.1	0	0	0	0	0	0	0	0	0	0
PSN28964.1	0	0	0	0	0	0	0	0	0	0	0	0	PSN28964.1	0	0	0	0	0	0	0	0	0	0	0	0	PSN28964.1	0	0	0	0	0	0	0	0	0	0	0	0	PSN28964.1	0	0	0	0	0	0	0	0	0	0
PSN28967.1	0	0	0	0	0	0	0	0	0	0	0	0	PSN28967.1	0	0	0	0	0	0	0	0	0	0	0	0	PSN28967.1	0	0	0	0	0	0	0	0	0	0	0	0	PSN28967.1	0	0	0	0	0	0	0	0	0	0
PSN28969.1	3.70865	3.12966	2.92399	3.99267	0.561849	0	8.53511	1.00428	0.634578	2.65747	3.47736	3.14037	PSN28969.1	8.6374	3.26264	1.41468	3.28981	5.42671	0	4.25232	1.17735	21.4066	2.65747	16.4521	20.9639	PSN28969.1	0	0.739416	3.93029	2.19499	0	1.35227	2.15163	3.3056	0	7.96139	4.68156	0	PSN28969.1	2.3234	0.823913	3.52056	5.11872	6.6628	5.46603	3.95434	5.24488	4.47174	11.6241
PSN28970.1	0	0	0	0	0	0	0	0	0	0	0	0	PSN28970.1	0	0	0	0	0	0	0	0	0	0	0	0	PSN28970.1	0	0	0	0	0	0	0	0	0	0	0	0	PSN28970.1	0	0	0	0	0	0	0	0	0	0
PSN28972.1	2.30015	2.79301	7.19162	0.48199	7.25071	0	1.71462	0.675127	3.54802	8.39229	6.52523	4.61711	PSN28972.1	3.22835	9.27	14.1974	9.18548	9.45305	8.04019	6.3675	12.7978	4.09357	8.39229	15.4633	14.1338	PSN28972.1	0.507375	0.374428	4.95021	3.6884	13.3619	2.67733	11.1901	6.13584	6.97774	4.32385	9.20949	1.03492	PSN28972.1	8.926	5.43231	9.12992	8.97986	12.8753	5.10474	13.3546	12.0851	12.1454	9.29254
PSN28973.1	0	0	0	0	0	0	0	0	0	0	0	0	PSN28973.1	0	0	13.7468	36.747	0	0	0	0	0	0	0	0	PSN28973.1	0	0	0	0	0	0	0	0	0	0	0	0	PSN28973.1	0	0	0	0	0	0	6.84199	0	0	0
PSN28974.1	0	0	0	0	0	0	0	0	0	0	0	0	PSN28974.1	0	0	0	1.18618	0	0	3.17484	0	0	0	1.04318	1.53487	PSN28974.1	0	0	0	0	0	0	0	0	0	0	0	0	PSN28974.1	0	0	0	0	0	0	0.794713	0	1.83327	0
PSN28975.1	10.8199	23.3745	20.8004	7.04158	27.9615	6.00943	13.4449	12.5735	24.7204	11.3774	35.2323	15.3549	PSN28975.1	3.80256	6.03139	14.0737	13.9627	21.3375	21.9953	26.2726	21.3725	41.6303	11.3774	11.4726	15.6846	PSN28975.1	4.8816	3.90059	22.1722	46.0869	38.7034	13.6156	43.8781	37.3261	26.912	40.5229	30.4741	5.41455	PSN28975.1	16.9032	12.5402	9.53181	14.1269	10.4017	6.01371	15.1004	14.836	20.4721	15.0938
PSN28977.1	0	0	0	0	0	0	0	0	0	0	0	0	PSN28977.1	0	0	0	0	0	0	0	0	0	0	0	0	PSN28977.1	0	0	0	0	0	0	0	0	0	0	0	0	PSN28977.1	0	0	0	0	0	0	0	0	0	0
PSN28978.1	0.311114	0.706882	0.490233	0.070876	1.15771	0	0.250486	0	0.520183	0	1.10196	0	PSN28978.1	0	1.23319	0	0	0.901861	0	2.9392	0	0	0	3.0877	2.65505	PSN28978.1	0	0.0515101	0	1.33629	0	0.32034	0.703246	0	0	0	0.553278	0.131423	PSN28978.1	1.18887	0	2.20274	1.92204	5.6448	3.33269	6.51232	4.13483	1.22323	2.7734
PSN28979.1	0.68661	1.73787	1.14264	0.0914078	2.39561	0.0395242	1.65893	0.11548	0.442023	4.29514	3.28511	0.95497	PSN28979.1	2.75078	1.12859	3.59498	2.3995	2.14759	1.47036	2.77752	1.34679	1.95099	4.29514	5.53322	4.22002	PSN28979.1	0.223052	0.149312	0.696597	2.22485	1.73785	0.125232	1.8738	4.88496	1.09089	1.11068	2.0016	0.12772	PSN28979.1	3.00993	1.49293	0.723091	2.339	2.69353	0.822122	2.92486	2.71136	2.40919	1.66732
PSN28980.1	46.3403	49.8259	41.182	24.386	21.8901	19.3094	34.1246	55.4159	17.3291	59.2992	62.2697	43.4229	PSN28980.1	41.7768	57.2092	70.8186	187.277	184.433	79.4624	172.965	146.838	290.642	59.2992	206.389	230.345	PSN28980.1	8.42705	16.8076	42.0545	105.791	247.936	51.3952	164.813	43.9032	18.5812	101.36	126.024	22.0027	PSN28980.1	161.34	137.611	103.424	118.441	284.174	108.741	188.901	127.763	86.2973	328.255
PSN28982.1	0	0	0	0	0	0	0	0	0	0	0	0	PSN28982.1	0	0	0	0	0	0	0	0	0	0	0	0	PSN28982.1	0	0	0	0	2.99161	0	2.80189	0	0	0	0	0	PSN28982.1	0	0	0	0.390251	0	0	0	0	0	0
PSN28983.1	0	0	0	0	0	0	0	0	0	0	0	0	PSN28983.1	0	0	0	0	0	0	0	0	0	0	0	0	PSN28983.1	0	0	0	0	0	0	0	0	0	0	0	0	PSN28983.1	0	0	0	0	0	0	0	0	0	0
PSN28987.1	3.95008	4.98647	28.2361	1.2212	3.88781	0.3567	3.44642	1.44858	0.869687	2.99677	3.74718	2.26307	PSN28987.1	39.9134	41.0462	61.5323	9.21669	18.9082	6.5956	21.6308	19.6395	9.04915	2.99677	66.905	61.0725	PSN28987.1	0.334176	0.227689	0.530675	2.16276	1.9439	1.03033	3.16898	0.686519	0.392027	1.53435	1.50914	0.59118	PSN28987.1	3.65661	19.631	12.4002	14.8562	32.7781	14.3967	53.7712	49.852	23.2187	21.7975
PSN28988.1	0	0	1.22209	0.499832	0	0	0	0	1.70641	0	0	0	PSN28988.1	0	0	0	0	1.19303	0	0	0	0	0	0	7.2074	PSN28988.1	0	0	0	0	0	0	0	0	0	0	0	0	PSN28988.1	3.18849	5.56281	3.79704	7.31544	0.999786	2.94131	0.820777	3.69467	1.41328	2.00407
PSN28989.1	0	0	0	0	0	0	0	0	0	0	0	0	PSN28989.1	0	0	0	0	0	0	0	0	0	0	0	0	PSN28989.1	0	0	0	0	0	0	0	0	0	0	0	0	PSN28989.1	0	0	0	0	0	0	0	0	0	0
PSN28990.1	2.5824	1.78549	15.9301	0.342051	10.2272	0	0.789377	0	1.782	7.13187	8.25906	2.56928	PSN28990.1	26.0623	28.3158	9.33776	33.2147	7.48751	58.9946	99.2893	18.3912	61.2308	7.13187	27.1952	13.6879	PSN28990.1	1.31237	0.513531	6.317	24.6881	18.8593	6.70827	2.10066	14.5283	0	3.6803	0.45958	0.124574	PSN28990.1	0	0	0	0.892877	0.690569	0.606749	0	0	0.529111	0
PSN28991.1	0	0	0	0	0	0	0	0	0	0	0	0	PSN28991.1	0	0	0	0	0	0	0	0	0	0	0	0	PSN28991.1	0	0	0	0	0	3.20539	0	0	0	0	0	0	PSN28991.1	0	0	0	0	0	0	0	0	0	0
PSN28992.1	20.1153	26.0727	24.8069	29.8956	47.7295	0.719385	78.235	38.5328	11.5965	115.358	49.2962	71.8178	PSN28992.1	20.2567	22.4617	33.5282	21.2558	4.64212	13.2826	17.1374	9.7285	26.7376	115.358	33.1	86.5495	PSN28992.1	17.564	9.2772	13.2525	46.8096	16.7885	6.87571	7.53327	47.9689	8.69208	22.4032	11.1607	6.65746	PSN28992.1	23.724	39.739	56.9663	42.8906	147.199	31.453	32.458	31.521	23.7561	41.3997
PSN28993.1	0	0	0	0	0	0	0	0	0	0	0	0	PSN28993.1	0	0	8.99383	0	0	0	0	19.1174	0	0	0	0	PSN28993.1	0	0	0	0	0	0	0	0	0	0	0	0	PSN28993.1	4.37416	0	0	0	0	0	0	0	4.8044	0
PSN28994.1	7.8693	21.0087	7.4599	6.91551	7.66002	14.6228	10.8842	7.64911	13.0147	14.74	16.0704	13.1897	PSN28994.1	18.0044	11.1236	7.7737	7.21529	10.3733	13.2393	7.85854	10.0375	22.7644	14.74	10.0626	16.2984	PSN28994.1	4.72252	4.64656	5.90736	9.17441	13.5241	6.9033	19.7913	9.23001	4.23219	20.46	7.70365	3.94937	PSN28994.1	8.65767	6.39563	8.084	6.18372	24.5911	10.438	6.36045	5.83719	4.65772	9.77196
PSN28996.1	12.5754	13.1405	3.8728	0	5.47031	0	4.06307	0	0	3.81657	21.5233	4.65548	PSN28996.1	30.2732	115.821	53.5656	31.7778	3.53961	0	44.3692	21.9754	35.3854	3.81657	215.129	152.62	PSN28996.1	0	1.23043	5.41593	17.2737	14.9212	0	15.7119	0	0	45.9734	28.2006	1.35746	PSN28996.1	16.6305	24.8532	20.985	14.4425	26.7471	2.97825	51.9394	38.4205	10.9757	29.4503
PSN28997.1	3.98082	5.03689	8.03774	4.13147	4.58286	0	5.92078	4.91306	4.47333	9.41771	7.05783	6.27426	PSN28997.1	1.94578	2.28575	1.98897	2.32786	4.77161	3.55439	6.32171	7.73472	23.9034	9.41771	4.90015	7.38439	PSN28997.1	0.678996	1.28229	1.2954	3.29829	3.06239	1.60524	3.82902	1.67893	0.95179	2.55153	1.98849	0.210697	PSN28997.1	1.80035	2.01462	1.57499	1.53853	5.39219	2.98508	2.8757	2.7076	1.77402	1.90712
PSN28998.1	0	0	23.5947	0	0	0	0	11.06	0	9.23245	0	7.18907	PSN28998.1	0	10.4367	0	14.2087	0	0	4.80194	0	0	9.23245	5.57103	9.34381	PSN28998.1	0	0	0	0	0	0	0	0	0	0	0	0	PSN28998.1	0	0	3.09809	4.36227	9.38144	0	0	0	0	7.07625
PSN28999.1	0	9.29835	0	0	0	0	0	0	0	0	0	0	PSN28999.1	0	0	0	0	0	14.6044	0	0	0	0	0	0	PSN28999.1	0	0	0	0	0	0	0	0	0	0	0	0	PSN28999.1	0	0	0	2.36677	0	0	0	0	0	0
PSN29000.1	0	0	0	0	0	0	0	0	0	0	0	0	PSN29000.1	0	0	0	0	0	0	0	0	0	0	0	0	PSN29000.1	0	0	0	0	0	0	0	0	0	0	0	0	PSN29000.1	0	0	0	0	0	0	0	0	0	0
PSN29002.1	0	0	0	0	0	0	0	0	1.48553	3.35322	4.47392	0	PSN29002.1	0	0	0.927063	5.45946	1.07559	4.36032	2.83248	0	0	3.35322	0.919623	1.33537	PSN29002.1	0	0	0.66756	0	0	0	0	5.07113	0	0	0.515429	0	PSN29002.1	0	1.00341	0	0	0.956295	0	1.21681	0	0	1.18605
PSN29003.1	0.252001	1.13664	0.863074	0.43753	1.24149	1.47732	0	0.33994	1.42541	0.905116	2.59328	0.242787	PSN29003.1	4.09856	1.35686	1.80374	1.24557	0	0	0.193007	0	1.96228	0.905116	3.02798	1.24244	PSN29003.1	0	0.640128	0.559293	0.979723	0.971671	0.289582	3.85656	0	0.467258	2.03663	1.48835	0.114203	PSN29003.1	1.11737	0.89558	0	1.81529	2.01313	3.19426	2.1982	1.46734	1.5174	3.51343
PSN29004.1	12.0459	35.2382	130.871	13.3531	23.7597	14.1573	45.8689	33.2819	26.2357	143.154	589.526	65.8763	PSN29004.1	216.964	49.8099	104.301	122.012	156.089	0	47.9979	191.821	237.431	143.154	226.848	213.99	PSN29004.1	59.8862	19.7986	110.373	171.52	423.434	50.4288	517.344	0	231.613	589.352	140.695	19.5661	PSN29004.1	475.301	357.62	78.3562	398.736	286.248	112.885	189.067	420.042	69.6378	312.421
PSN29005.1	4.53249	2.59958	2.88985	0.947629	0	0	0	1.88348	0	0	1.4949	1.32303	PSN29005.1	0	0	3.80278	5.44419	1.19443	0	1.07717	0	0	0	10.3845	2.57625	PSN29005.1	1.26277	0	0	0	0	0	0	0	3.9572	3.73132	0	0	PSN29005.1	8.02932	5.69661	4.28555	8.67198	2.12482	13.7812	5.19351	1.82819	2.55844	5.49206
PSN29007.1	0	0	0	0	0	0	0	0	0	0	0.382533	0	PSN29007.1	0	0	0	0	0	0	0	0	0	0	0.326177	0	PSN29007.1	0	0	0	0	0	0	0	0	0	0	0	0	PSN29007.1	0	0	0	0	0	0	0	0	0	0
PSN29008.1	0	0	0	0	0	0	0	0	0	0	0	0	PSN29008.1	0	0	0	0	0	0	0	0	0	0	0	0	PSN29008.1	0	0	0	0	0	0	0	0	0	0	0	0	PSN29008.1	0	0	0	0	0	0	0	0	0	0
PSN29009.1	1.08033	0	8.41879	0	0	0	0	2.02744	2.03005	1.99879	0	0	PSN29009.1	13.1045	0	0	13.8037	13.9963	0	24.0817	23.3683	78.2207	1.99879	0	3.16337	PSN29009.1	0	1.31953	0.644381	0	0.955993	0	1.39903	0	0	9.43728	0	0	PSN29009.1	1.26982	2.08916	2.53963	0.686424	1.34039	0.854103	1.2468	5.68961	1.7191	0
PSN29010.1	3.83948	0	20.963	9.79869	31.235	3.28484	0	4.69724	0	8.24892	3.3964	0	PSN29010.1	49.5941	29.999	58.634	85.4219	72.6219	24.0958	63.0334	93.2481	8.05886	8.24892	9.52412	1.05436	PSN29010.1	0	0	0	0	0	0	0	0	0	0	0	0	PSN29010.1	1.36213	0	2.36612	0	0	0	12.341	15.4328	13.9991	0
PSN29014.1	3.71465	6.58207	6.06595	4.76155	0	0	3.58867	6.0645	9.09045	0	7.87845	7.45186	PSN29014.1	0	7.22418	1.89353	0	1.26354	0	13.4231	3.86194	0	0	17.2631	15.1375	PSN29014.1	3.52939	1.16536	4.8201	21.8899	8.23602	3.45318	6.59551	7.10662	9.01361	4.08103	5.63295	1.88211	PSN29014.1	0.948102	6.2579	1.58357	0.479351	3.46541	1.73533	2.73026	2.36778	0	0
PSN29015.1	1.8657	0	48.1375	0	5.06107	0	0	0	0	3.78645	3.26118	0	PSN29015.1	139.082	23.0465	76.0714	75.1309	489.337	159.349	320.459	97.5866	0	3.78645	788.879	380.877	PSN29015.1	0	6.04365	41.7315	231.19	64.0458	0	165.016	0	0	128.054	4.02146	0	PSN29015.1	31.9877	0	21.5999	0	10.1834	0	0	8.11971	2.90729	5.79228
PSN29016.1	0	0	0	0	0	0	0	0	0	0	0	0	PSN29016.1	0	0	0	0	0	0	0	0	0	0	0	0	PSN29016.1	0	0	0	0	0	0	0	0	0	0	0	0	PSN29016.1	0	0	0	0	0	0	0	0	0	0
PSN29017.1	0	0	0	0	0	0	0	0	0	0	0	0	PSN29017.1	0	0	0	0	0	0	0	0	0	0	0	0	PSN29017.1	0	0	0	0	0	0	0	0	0	0	0	0	PSN29017.1	0	0	0	0	0	0	0	0	0	0
PSN29018.1	0	0	0	0	0	0	0	0	0	0	0	0	PSN29018.1	0	0	0	0	0	0	0	0	0	0	0	1.75427	PSN29018.1	0	0	0	0	0	0	0	0	0	0	0	0	PSN29018.1	0	0	0	0	0	0	0	0	0	0
PSN29019.1	0	0	1.62487	0.626917	0	0	0	0	0	0	0	0	PSN29019.1	0	0	0	0	0	0	0	0	0	0	0	0	PSN29019.1	0	0	0	0	0	0	0	0	0	0	0	0	PSN29019.1	0	0	0	0	0.558115	0	0	0	0	0
PSN29023.1	9.21101	0	2.72208	8.01107	3.16688	0	4.28148	9.16252	12.4468	8.3367	9.04983	2.09484	PSN29023.1	25.5672	6.90713	21.886	14.5792	17.1636	8.48223	16.8445	20.8548	8.80049	8.3367	39.9272	39.9097	PSN29023.1	0	0.659523	15.3607	11.5439	17.3276	2.60252	42.6308	24.5352	10.0394	0	22.467	3.84179	PSN29023.1	19.4643	21.1177	24.9799	19.494	73.978	30.7216	33.8231	31.0937	35.5907	37.1279
PSN29024.1	17.6809	15.2749	11.7476	5.54049	17.8712	6.32864	8.28048	4.9371	8.55632	5.56565	16.0589	6.92108	PSN29024.1	2.36254	0.97934	1.52494	5.59629	6.94216	0	0.71399	11.2815	0	5.56565	11.5645	11.3101	PSN29024.1	0.690263	1.14611	1.51344	5.46762	3.05455	2.94839	6.05172	9.89277	5.48289	9.27717	3.66896	1.35678	PSN29024.1	11.8353	16.7348	6.92531	13.8542	5.9501	3.32058	13.6723	13.8147	16.8133	20.4431
PSN29025.1	0	0	1.19529	0	0.721345	0	1.38261	0.3289	0	1.62161	0.702734	0.36154	PSN29025.1	1.91487	1.79909	0	0	0.788511	0	1.97196	5.71479	0	1.62161	3.65745	5.32422	PSN29025.1	0.128199	0.0485908	0.289922	0	0	0.382059	0.593699	0	0	0	1.38318	0.0472429	PSN29025.1	2.49191	2.42111	1.40459	3.03483	3.08256	0.315162	2.61196	2.2327	1.61582	4.23651
PSN29026.1	0	0	0	0	0	0	0	0	0	0	0	4.61176	PSN29026.1	0	0	0	0	0	0	4.31119	0	37.6673	0	0	2.40483	PSN29026.1	0	0	0	0	0	0	0	0	0	0	0	0	PSN29026.1	0	0	0	0	0	0	0	0	0	2.97689
PSN29028.1	0	0	0	0	0	0	0	0	0	0	0	0	PSN29028.1	0	0	0	0	0	0	0	0	0	0	0	0	PSN29028.1	0	0	0	0	0	0	0	0	0	0	0	0	PSN29028.1	0	0	0	0	0	0.264013	0	0	0	0
PSN29029.1	0	0	0	0	0	0	0	0	0	0	0	0	PSN29029.1	0	0	0	0	0	0	0	0	0	0	0	0	PSN29029.1	0	0	0	0	0	0	0	0	0	0	0	0	PSN29029.1	0	0	0	0	0	0	0	0	0	0
PSN29030.1	1.40702	0	1.36163	2.16255	0	0	0	0	0	0	1.66027	0	PSN29030.1	9.57693	0	0	0	0	0	0	0	0	0	2.56138	0	PSN29030.1	2.70047	0	0	0	0	0	0	0	0	0	0	0	PSN29030.1	0	0	0	0	0	0	1.93378	0	3.62401	0
PSN29031.1	0	0	0	0	0	0	0	0	6.84796	0	0	0	PSN29031.1	0	0	0	0	0	0	0	0	0	0	0	0	PSN29031.1	0	0	0	0	4.66592	0	0	0	0	0	0	0	PSN29031.1	0	0	0	0	0	0	0	0	0	0
PSN29032.1	0	0	0	0	0	0	0	0	0	0	0	0	PSN29032.1	0	0	0	0	0	0	0	0	0	0	0	0	PSN29032.1	0	0	0	0	0	0	0	0	0	0	0	0	PSN29032.1	0	0	0	0	0	0	0	0	0	0
PSN29034.1	0	0	2.0761	1.45594	0	0	2.91509	0	6.99588	2.61101	2.11709	2.24229	PSN29034.1	0	0	5.00526	0	0	0	1.32759	3.87337	0	2.61101	2.50068	0	PSN29034.1	0	3.05577	0	0	0	0	0	0	0	0	2.07671	0	PSN29034.1	3.78619	6.18173	2.55262	21.5524	9.65033	5.28807	5.41009	3.83265	10.7748	14.5589
PSN29035.1	0	0	0	0	0	0	0	0	0	0	0	0	PSN29035.1	0	0	0	0	0	0	0	0	0	0	0	0	PSN29035.1	0	0	0	0	0	0	0	0	0	0	0	0	PSN29035.1	0	0	0	0	0	0	0	0	0	0
PSN29036.1	0.287715	0	0	0.675598	0	0	0	0	0	0	0.707533	0.632794	PSN29036.1	0	0	0	2.49818	2.04567	0	0	0	0	0	0	0	PSN29036.1	0	0	0	0	0	0.945208	0	0	0	1.27155	0.448911	0	PSN29036.1	0.326479	1.07367	2.27341	2.02737	0.784361	0	0	0.76443	0	1.26526
PSN29038.1	1.68874	0	6.96934	1.74911	8.04803	0	0	0	0	9.51363	0	3.56174	PSN29038.1	4.65207	4.15485	7.46655	10.0217	17.846	6.9794	12.4832	30.2216	46.3329	9.51363	11.3241	6.53808	PSN29038.1	1.11052	0	4.17789	0	8.29665	2.2842	14.2539	13.4	0	22.3639	8.62746	2.84104	PSN29038.1	13.6687	15.5807	9.10219	6.05453	4.96214	5.18878	13.5399	14.2852	14.2062	28.6293
PSN29039.1	0.662517	2.66556	1.37272	0.2225	1.31032	2.06502	0.408288	0.714641	0.591334	0.988854	2.65353	0.950205	PSN29039.1	1.67788	1.89873	2.71433	2.78598	2.68388	1.43102	5.06035	9.25512	18.5611	0.988854	5.71184	2.90351	PSN29039.1	0.80443	0.046928	1.1224	7.14045	2.58588	1.20703	8.21323	3.2732	1.17434	3.79649	1.49042	0.592667	PSN29039.1	4.05668	1.04828	1.56269	2.14726	1.01455	2.13206	1.06332	2.05057	2.41403	0.862874
PSN29041.1	0	0	0	0	0	0	0	0	0	0	0	0	PSN29041.1	0	0	0	0	0	0	0	0	0	0	0	0	PSN29041.1	0	0	0	0	0	0	0	0	0	0	0	0	PSN29041.1	0	0	0	0	0	0	0	0	0	0
PSN29042.1	2.26281	1.33241	0.665464	0.935178	1.73896	0	1.28966	1.57941	1.36975	0.76094	1.52856	2.40028	PSN29042.1	0	0	0.367467	1.55124	0.235185	0	0.74495	0	3.36432	0.76094	1.50455	1.35833	PSN29042.1	0.354543	0.356005	1.85796	3.74407	7.7046	1.4105	2.95565	4.84488	2.12189	3.33076	2.59071	0.522199	PSN29042.1	4.46983	2.4111	0.953053	0.927568	4.37106	1.06341	0.361283	0.761988	1.65954	3.51978
PSN29044.1	0	4.54399	0	0	2.63653	0	0	0	0	0	0	0	PSN29044.1	0	0	0	0	0	0	0	0	0	0	0	0	PSN29044.1	0	0	0	0	0	0	0	0	0	0	0	0	PSN29044.1	0	0	0	4.06738	0	0	0	0	4.67508	0
PSN29045.1	0.931522	0.707638	0.833678	1.38252	0	0	0.441506	0.951396	0.412845	0.425959	1.22738	1.87745	PSN29045.1	0	0	2.1359	0	1.28068	0	3.22784	2.65004	0	0.425959	2.23753	3.67918	PSN29045.1	0.345166	1.88572	0	2.82033	3.50618	1.73199	4.59674	3.225	1.07863	1.53914	2.67732	0.410287	PSN29045.1	2.2484	0.844831	2.15382	2.61844	5.86708	2.3156	7.94464	7.81574	3.8137	7.88595
PSN29046.1	17.5438	32.8005	33.2146	11.1193	16.8781	64.1227	30.2184	13.4256	14.435	37.8284	42.9915	32.0911	PSN29046.1	26.1794	17.5647	22.6261	20.5349	24.2343	0	37.1989	47.7651	37.1452	37.8284	65.9384	82.6373	PSN29046.1	11.101	12.4062	10.6523	26.0188	17.8822	5.86964	23.9781	14.674	8.70006	33.3085	15.7947	9.50018	PSN29046.1	22.1392	40.4174	48.6899	65.9592	61.0809	55.317	91.0647	57.5512	57.7337	89.2408
PSN29047.1	1.61086	3.62593	0	0.835348	2.2272	3.92595	4.40609	0	0	2.23137	4.94326	0	PSN29047.1	5.06247	0	0	0	1.34835	4.12005	6.02827	7.16664	44.4706	2.23137	0	3.42199	PSN29047.1	3.61507	0.501564	0	10.3716	0	1.67833	0	0	3.05873	6.18984	0	1.32357	PSN29047.1	0	0	0	3.14353	4.70355	0	0	1.07456	0	0
PSN29048.1	0	0	0	0	0	0	0	0	0	0	0	0	PSN29048.1	0	0	0	0	0	0	0	0	0	0	0	0	PSN29048.1	0	0	0	0	0	0	0	0	0	0	0	0	PSN29048.1	0	0	0	0	0	0	0	0	0	0
PSN29050.1	0	0	0	0	0	0	0	0	0	0	0	0	PSN29050.1	0	0	0	0	0	0	0	0	0	0	0	0	PSN29050.1	0	0	0	0	0	0	0	0	0	0	0	0	PSN29050.1	0	0	0	0	0	0	0	0	0	0
PSN29053.1	0.687043	1.8219	0	0	2.36001	0	0.623013	0	2.64296	0	2.2651	0	PSN29053.1	0	3.63004	2.56852	4.33433	5.52644	4.18488	6.32315	18.3685	6.5435	0	8.1543	13.5371	PSN29053.1	0	0	0	2.1668	2.19718	0	3.89283	0	0	0	0	0.0918219	PSN29053.1	3.03015	2.05851	3.08556	0.885802	0	1.30307	3.84985	8.14082	3.04443	1.17581
PSN29055.1	0	0	0	0.334747	0	0	0	0	0	0	0	0	PSN29055.1	0	0	0	0	0	0	0	0	0	0	0	0	PSN29055.1	0	0	0	0	0	0	0	0	0	0	0	0	PSN29055.1	0	0	0	0	0	0	0	0	0	0
PSN29057.1	0	0	0	0	0	0	0	0	0	0	8.86554	0	PSN29057.1	0	0	0	0	0	0	0	0	0	0	0	0	PSN29057.1	0	0	0	0	0	0	0	0	0	0	0	0	PSN29057.1	0	0	0	0	0	0	0	0	0	0
PSN29058.1	0	0	0	0	0	0	0	0	0	0	0	0	PSN29058.1	0	0	0	0	0	0	0	0	0	0	0	0	PSN29058.1	0	0	0	0	0	0	0	0	0	0	0	0	PSN29058.1	0	0	0	0	0	0	0	0	0	0
PSN29059.1	0	0	11.8225	0	5.55634	0	3.52844	0	8.61586	0	8.81212	2.67577	PSN29059.1	15.4627	0	7.56321	3.97883	3.54587	0	18.2128	41.1414	54.9661	0	4.81603	12.7065	PSN29059.1	1.61138	0.310088	9.58044	7.97357	26.5226	7.0431	11.1933	0	0	10.6541	8.46715	0.512816	PSN29059.1	6.47413	5.03377	5.69908	5.83466	2.11789	4.33326	5.55371	5.74809	7.25139	3.22567
PSN29061.1	6.41101	15.0217	6.55051	0	5.32716	0	2.72212	0	2.99224	4.97231	18.1723	7.75126	PSN29061.1	4.07861	1.81639	1.0251	0	8.04205	14.2408	5.34369	9.27142	0	4.97231	3.62146	8.00328	PSN29061.1	1.36631	2.08657	2.1382	0	0	8.09976	7.26838	6.43764	0	3.16163	4.07279	2.41649	PSN29061.1	1.54778	0	2.15021	0.366314	8.55568	3.28405	5.94209	0.422806	2.58351	8.24374
PSN29062.1	2.19707	1.41839	1.87675	0.341027	0	0	0	0	0.871413	0.590392	0.725004	1.523	PSN29062.1	1.75708	0	0.436008	0.396481	0.797745	0.556437	0.206483	0	0	0.590392	4.13784	2.95426	PSN29062.1	0.310177	0	0.89391	1.1732	0	0.516482	0.602185	1.73501	0	0	2.80634	0	PSN29062.1	0	0	0.459847	0.456748	2.92801	1.71713	3.43131	0.628299	3.31025	9.29374
PSN29065.1	0	0	0	0	0	0	0	0	0	0	0	0	PSN29065.1	0	0	0	0	0	0	0	0	0	0	0	0	PSN29065.1	0	0	0	0	0	0	0	0	0	0	0	0	PSN29065.1	0	0	0	0	0	0	0	0	0	0
PSN29067.1	6.93881	2.06553	2.64102	1.91978	0.928189	0	0	0	1.12848	0	0.906423	0.91411	PSN29067.1	0	0	0	0	0	0	2.92232	1.54586	2.38517	0	4.51789	13.649	PSN29067.1	0	0	0	0	0	0	0	0	0	0	0	0	PSN29067.1	0	4.79859	0.985603	2.20273	0	0	0.636316	0.446372	1.56427	0.917795
PSN29068.1	65.9917	110.862	129.474	66.3813	139.035	48.8361	60.4888	60.5822	76.6965	68.8122	152.074	75.0358	PSN29068.1	76.8647	94.0872	159.885	123.597	212.091	138.198	147.946	167.944	158.072	68.8122	133.094	99.5962	PSN29068.1	19.6633	25.5799	76.9866	128.59	108.044	51.9663	142.397	111.471	91.4536	106.49	84.452	26.9014	PSN29068.1	141.886	62.6018	88.5372	65.604	54.1069	44.3769	82.0588	59.7518	67.1769	61.3573
PSN29069.1	2.46695	5.54908	3.56402	0	0	0	0	0	6.78177	3.60265	0	0	PSN29069.1	0	9.34017	8.01118	0	0	0	0	0	0	3.60265	2.85386	0	PSN29069.1	6.77723	3.45687	5.91481	10.732	26.0828	3.90835	10.3851	0	8.20162	5.54601	11.5277	1.26753	PSN29069.1	0	0	2.23954	1.86273	1.96491	0	0	0	0	0
PSN29070.1	0	0	0	0	0	0	2.55538	0	6.78347	0	0	0	PSN29070.1	0	0	0	4.06213	0	0	0	0	0	0	4.35649	2.52242	PSN29070.1	0	0	0	0	0	0	0	0	0	0	0	0	PSN29070.1	0	0	0	3.45415	0	0	0	0	0	0
PSN29071.1	12.4005	14.1806	3.58847	4.57712	12.3382	0	13.8567	12.4388	7.06496	15.0503	11.5833	10.0595	PSN29071.1	16.2257	7.61341	7.03874	8.88775	2.39016	13.2808	35.4448	38.9847	42.6382	15.0503	22.1544	30.6063	PSN29071.1	1.66165	1.51716	0	15.3543	19.9985	4.54432	2.14615	0	0	0	2.1792	2.3561	PSN29071.1	4.5903	12.2399	4.7015	13.2346	7.73384	6.44127	16.8386	20.9944	14.7498	12.555
PSN29074.1	19.1622	10.1699	14.4273	30.6197	5.8465	13.2656	46.4709	22.0674	8.3771	11.0752	3.47937	19.9334	PSN29074.1	11.1806	13.306	3.71954	11.2383	0	0	7.16604	17.0949	0	11.0752	6.4614	24.0233	PSN29074.1	7.53781	27.868	9.61604	6.90642	2.54565	21.6073	1.93852	0	5.29991	5.74581	7.93279	25.9368	PSN29074.1	0	10.5296	15.4238	2.13935	9.83197	13.9322	0	2.08001	2.11686	6.90092
PSN29075.1	0	0	0	0	0	0	0	0	0	0	0	0.167955	PSN29075.1	0	1.09094	0.480147	0.7223	0.215599	0	0.214695	0	4.42525	0	0	0	PSN29075.1	0	0	0	0	0.735996	0.284025	0	0	0	0	0	0	PSN29075.1	0.27759	0	0	0	0.253887	0.268404	0	0.304659	0	0
PSN29076.1	16.3287	29.4331	26.9875	17.4348	20.2355	12.6212	16.4296	16.2904	10.0516	30.1996	34.4976	38.7878	PSN29076.1	0	3.00373	9.9948	12.8482	19.4028	4.5649	3.51077	9.97279	0	30.1996	6.85127	10.6968	PSN29076.1	14.4141	11.6471	30.5498	19.4433	18.0387	8.51099	60.8939	20.0055	34.9019	63.1979	61.1465	5.39166	PSN29076.1	133.208	23.3067	46.0026	49.9504	29.4679	31.8168	21.5521	22.0455	41.4094	37.8145
PSN29077.1	2.31355	0	0	0	0	0	0	0	0	0	0	0	PSN29077.1	0	0	0	0	0	0	0	0	0	0	0	1.23642	PSN29077.1	0	0	0	0	0	3.94756	0	11.131	0	0	1.06583	0	PSN29077.1	0	0	0	0	2.38637	0	0	2.83722	0	0
PSN29078.1	0	0	0	0	0	0	0	0	0	0	0	0	PSN29078.1	0	0	0	0	0	0	0	0	0	0	0	0	PSN29078.1	0	0	0	0	0	0	0	0	0	0	0	0	PSN29078.1	0	0	0	0	0	0	0	0	0	0
PSN29079.1	0	0	0	0	0	0	0	0	0	2.36638	0	0	PSN29079.1	88.8999	0	0	0	151.357	0	0	0	0	2.36638	0	0	PSN29079.1	0	0	0	0	0	0	0	0	0	0	0	0	PSN29079.1	0	0	0	0	0	0	3.43563	0	0	4.84734
PSN29080.1	0	0	0	0	0	0	0	0	0	0	0	0	PSN29080.1	0	0	0	0	0	0	0	0	0	0	0	0	PSN29080.1	0	0	0	0	0	0	0	0	0	0	0	0	PSN29080.1	1.41436	0	1.58547	2.77406	0	0	0	0	1.7211	2.49387
PSN29081.1	1.12532	0	1.47042	1.83367	2.74006	0	2.34565	2.91137	2.24777	3.69247	1.87136	4.54325	PSN29081.1	0	0	0.51326	0	0.791145	0	1.52933	0	0	3.69247	4.88809	2.04005	PSN29081.1	0	0.439206	0.354034	0	1.13083	0	0	2.23449	0	0	0.327408	1.24742	PSN29081.1	0.180452	0	2.31617	1.06228	4.51658	1.91391	0.449264	3.64628	0.925888	0.374384
PSN29082.1	0	0	0	0	0	0	0	0	0	0	0	0	PSN29082.1	0	0	0	0	0	0	1.4573	0	0	0	0	0	PSN29082.1	0	0	0	0	0	0	0	0	0	0	0	0	PSN29082.1	0	0	0	0	0	0	0	0	0	0
PSN29086.1	0	0	0.600715	0.291054	1.40916	0	0	0.935664	0	0.611177	0	0	PSN29086.1	0	1.01081	0.60965	0	0	0	2.5954	0	0	0.611177	0.588364	2.70434	PSN29086.1	0	0.136699	0.387692	0	0	0	0.500965	0	0	1.25303	0.52304	0	PSN29086.1	0.692795	0	0	0.87347	3.13229	0	1.08315	3.56466	1.19368	3.06983
PSN29088.1	0	0	0	0	0	0	0	0	0	0	0	0	PSN29088.1	0	0	0	0	0	0	0	0	0	0	0	0	PSN29088.1	0	0	0	0	0	0	0	0	0	0	0	0	PSN29088.1	0	0	0	0	0	0	0	0	0	0
PSN29089.1	0	0	0	0	0	0	0	0	0	0	0	0	PSN29089.1	0	0	0	0	0	0	0	0	0	0	0	0	PSN29089.1	0	0	0	0	0	0	0	0	0	0	0	0	PSN29089.1	0	0	0	0	0	0	0	0	0	0
PSN29090.1	0	0	0	0	0	0	0	0	0	0	0	0	PSN29090.1	0	0	0	0	0	0	0	0	0	0	0	0	PSN29090.1	0	0	0	0	0	0	0	0	0	0	0	0	PSN29090.1	0	0	0	0	0	0	0	0	0	0
PSN29091.1	65.4949	130.637	190.987	70.21	149.489	92.968	76.1136	88.8662	102.139	112.275	205.454	88.6378	PSN29091.1	11.9122	27.9172	56.7137	36.1193	59.4578	47.3579	47.7965	13.4023	129.152	112.275	93.692	87.8826	PSN29091.1	32.3407	37.1614	118.553	146.936	182.761	58.801	95.245	416.627	50.6288	129.864	124.719	42.3415	PSN29091.1	58.1194	10.0801	16.4867	19.3376	21.7657	6.05262	9.71806	7.60474	17.0548	9.46589
PSN29092.1	0	0	0	0	0	0	0	0	0	0	0	0	PSN29092.1	0	0	0	0	0	0	0	0	0	0	0	0	PSN29092.1	0	0	0	0	0	0	0	41.262	0	0	0	0	PSN29092.1	0	0	0	0	0	0	0	0	0	0
PSN29093.1	0	0	0	0	0	0	0	1.00661	0	0	0	0	PSN29093.1	0	0	0	0	0	0	0	0	0	0	0	0	PSN29093.1	0	0	0	0	0	0	0	0	0	0	0.498062	0	PSN29093.1	0	0	0	1.15704	0	0	0	0	0	0
PSN29095.1	0	0	0	0	0	0	0	0	0	0	0	0	PSN29095.1	0	0	0	0	0	0	0	0	0	0	0	0	PSN29095.1	0	0	0	0	0	0	0	0	0	0	0	0	PSN29095.1	0	0	0	0	0	0	0	0	0	24.0527
PSN29096.1	0	0	0	0	0	0	0	0	0	0	0	0	PSN29096.1	0	0	0	0	0	0	0	0	0	0	0	3.45406	PSN29096.1	0	0	0	0	1.38629	0	0	0	0	0	0.574894	0	PSN29096.1	1.38768	3.4917	0	0	1.70897	0	0	0	3.07444	0
PSN29097.1	0	0	0	0	0	0	0	0	0	0	0	0	PSN29097.1	0	0	0	0	0	0	0	0	0	0	0	0	PSN29097.1	0	0	0	0	0	0	0	0	0	0	0	0	PSN29097.1	0	0	0	0	0	0	0	0	0	0
PSN29098.1	0.266044	0	1.57186	0.674869	2.74724	0	0	0	3.78216	3.05512	3.04649	0	PSN29098.1	4.65621	13.8059	0.795182	6.19788	17.1682	23.2774	2.27257	4.57925	9.60663	3.05512	4.78898	1.73125	PSN29098.1	0.748424	0.0944851	0.347205	0.936445	0	0	0	0	0	0	0	0	PSN29098.1	3.43723	5.6612	12.501	0.86667	11.1403	2.31055	9.52491	17.1619	12.5752	5.06989
PSN29099.1	0	0	0	0	0	0	0	0	0	0	0	0	PSN29099.1	0	0	0	0	0	0	0	0	0	0	0	0	PSN29099.1	0	0	0	0	0	0	0	0	0	0	0.772907	0	PSN29099.1	0	0	0	0	0	0	0	0	0	0
PSN29101.1	0	0	0	0	0	0	0	0	0	0	0	0	PSN29101.1	0	0	0	0	0	0	0	0	0	0	0	0	PSN29101.1	0	0	0	0	0	0	0	0	0	0	0	0	PSN29101.1	0	0	0	0	0	0	0	0	0	0
PSN29102.1	0	0	0	0	0	0	0	0	0	0	0	0	PSN29102.1	0	0	0	0	0	0	0	0	0	0	0	0	PSN29102.1	0	0	0	0	0	0	0	0	0	0	0	0	PSN29102.1	0	0	0	0	0	0	0	0	0	0
PSN29104.1	3.51012	17.3863	33.2983	13.1835	34.0447	1.25395	5.13777	13.5509	19.2269	14.066	32.5539	13.0505	PSN29104.1	8.47483	7.11963	6.44722	10.7699	16.9801	10.3035	6.06381	12.0961	8.86378	14.066	15.5773	12.8549	PSN29104.1	14.4065	15.7922	26.839	87.1561	68.5757	50.0231	55.6784	52.3003	38.0664	57.3828	45.2427	17.2537	PSN29104.1	8.8089	8.73307	11.1788	7.77235	14.0013	5.8898	13.5102	15.9817	5.97236	14.3453
PSN29105.1	0.785622	4.70832	0	0	0	0	0	0	0	0	0.805002	0	PSN29105.1	0	0	0	0	0.855481	0	0	0	0	0	0.867111	0	PSN29105.1	0	0	0	2.28122	1.08418	0	4.81006	0	0	5.01794	0	0	PSN29105.1	0.668294	0	1.29739	0.500489	0.562948	1.52146	0	0	0	0.877114
PSN29106.1	2.57975	3.89481	5.92681	2.34388	13.3179	0	1.20009	1.45938	0	4.06665	18.2505	7.12555	PSN29106.1	68.9288	94.9707	143.164	95.8102	65.0416	95.7289	153.055	98.0345	104.352	4.06665	5.24965	5.1185	PSN29106.1	0	0	0	0	11.4665	0	0	0	0	0	0	0	PSN29106.1	25.73	28.938	33.5372	26.1896	96.2261	15.9762	114.922	72.6107	48.0569	31.9634
PSN29107.1	0	0	0	0	0	0	0	0	0	0	0	0	PSN29107.1	0	0	0	0	0	0	0	0	0	0	0	0	PSN29107.1	0	0	0	0	0	0	0	0	0	0	0	0	PSN29107.1	0	0	4.37365	4.23686	0	0	0	0	0	0
PSN29109.1	29.4368	84.9629	3.0533	54.1087	2.667	0	94.5786	5.98298	35.6519	48.4805	38.4836	23.3065	PSN29109.1	353.348	216.039	51.3301	44.5522	2.20739	12.7634	41.5177	165.672	15.6109	48.4805	87.894	98.2685	PSN29109.1	0	0	0	0	0	0	0	0	0	0	0	0	PSN29109.1	0	21.1657	5.55093	8.62963	11.1606	11.5533	22.8612	9.10765	1.6168	1.10832
PSN29113.1	0.669737	0.83538	3.71412	0.76973	2.69443	0	1.99273	0.930445	0.603281	5.29801	2.52657	1.66876	PSN29113.1	7.09251	5.1558	2.3978	1.29188	0.559392	0	1.7298	3.8415	1.39206	5.29801	9.31776	6.75478	PSN29113.1	0	0.35956	0.146506	0	0	0	0.248779	0	0	0	0.129004	0	PSN29113.1	0.179099	0.461238	2.29624	3.25256	4.43337	1.60909	5.24847	2.95772	1.0003	2.95492
PSN29114.1	0	0	0	0	0	0	0	0	27.9627	0	0	0	PSN29114.1	0	0	0	301.767	0	0	0	44.3274	0	0	101.412	18.1433	PSN29114.1	0	102.629	184.825	318.922	76.0715	0	419.163	1021.45	0	205.418	302.717	62.5617	PSN29114.1	706.548	217.128	155.17	250.652	949.73	93.4589	98.3362	27.4952	363.529	1283.49
PSN29115.1	4.77991	7.92907	6.27404	18.3689	18.8636	4.38759	17.9623	60.981	11.8949	32.7449	72.5132	11.9916	PSN29115.1	4.19154	0	8.17438	16.5339	7.03671	11.3577	6.27966	3.74318	0	32.7449	18.8713	18.9709	PSN29115.1	17.61	65.5107	83.9203	107.721	143.261	51.7175	200.924	55.133	106.655	145.066	128.045	21.3007	PSN29115.1	202.646	114.054	48.5882	69.0214	101.609	162.779	26.3673	26.7709	89.9315	243.552
PSN29118.1	0	0	0	0	0	0	0	0	0	0	0	0	PSN29118.1	0	0	0	0	0	0	0	0	0	0	0	0	PSN29118.1	0	0	0	0	0	0	0	0	0	0	0	0	PSN29118.1	0	0	0	2.3171	0	0	0	0	0	0
PSN29119.1	0	0	0	0	0	0	0	0	0	0	0	0	PSN29119.1	0	0	0	0	0	0	0	30.909	181.593	0	0	0	PSN29119.1	0	0	0	0	0	0	0	0	0	0	0	0	PSN29119.1	0	0	0	0	0	0	10.7208	0	0	0
PSN29120.1	6.42119	3.7533	11.2464	5.99642	19.996	0	3.92232	18.2668	18.0204	6.10675	19.7573	11.6567	PSN29120.1	6.14309	24.3373	24.8473	6.87082	26.3076	8.0292	25.0917	17.683	10.611	6.10675	7.98705	20.538	PSN29120.1	2.03486	3.38678	1.75524	27.8561	13.5008	0	38.2555	85.9853	11.8751	31.0378	11.8851	1.88183	PSN29120.1	18.1646	22.9229	2.75194	6.19247	13.4218	10.5505	11.8934	3.43348	18.7883	16.3562
PSN29121.1	1.14847	0	0	0	0.772904	0	0	0	0	0	0	0	PSN29121.1	0	0	0	0	0	0	0	0	0	0	0	0	PSN29121.1	0	0.136682	0	0	0.703201	1.20843	0	0	0	0	0.343092	0	PSN29121.1	0	0	0	0	0.448092	0	0	0	0	0
PSN29122.1	7.74398	3.76283	14.8126	10.0971	0	0	5.74007	2.81543	6.91674	8.28236	3.88148	10.2653	PSN29122.1	0	0	5.90855	0	0	0	0	4.22619	0	8.28236	0	4.87451	PSN29122.1	0	2.09622	1.66466	0	0	0	0	0	6.49194	4.46406	8.75336	0	PSN29122.1	0	0	2.42891	0	16.3801	3.4147	7.15169	1.60045	11.6499	0
PSN29123.1	0	0	0	0	0	0	0	0	0	0	0	0	PSN29123.1	0	0	0	0	0	0	0	0	0	0	0	0	PSN29123.1	0	0	0	0	0	0	0	0	0	0	0	0	PSN29123.1	0	0	0	0	0	0	0	0	0	0
PSN29124.1	3.56949	0	13.4103	3.77861	0	0	26.3547	0	11.8968	30.1058	10.188	0	PSN29124.1	0	0	0	5.60886	0	0	14.0666	53.7371	0	30.1058	17.532	21.7874	PSN29124.1	0	10.1212	3.86489	60.2044	16.7702	6.20384	13.5253	12.6325	0	9.82006	21.0692	0	PSN29124.1	7.94855	25.8838	12.992	16.8408	39.4512	29.968	21.2539	7.57275	9.69387	9.55526
PSN29125.1	0	0	0	0	0	0	0	0	0	0	0	0	PSN29125.1	0	0	0	0	0	0	0	0	0	0	0	0	PSN29125.1	0	0	0	0	0	0	0	0	0	0	0	0.540968	PSN29125.1	0	0	0	0	0	0	0	0	0	0
PSN29126.1	0	0	0	0	3.10513	0	0	0	1.21202	1.39037	5.79033	0	PSN29126.1	6.76063	0	0	0	0.961082	0	2.50925	5.52077	3.15319	1.39037	0	2.92756	PSN29126.1	0	0	0	0	0	0.845742	0	0	3.00938	0	0	0.155962	PSN29126.1	2.61529	0	2.91893	1.62547	0.882872	0	1.1628	0	0	0
PSN29127.1	10.4161	0	9.5134	0	25.1026	0	0	0	7.24274	0	0	0	PSN29127.1	0	11.5625	0	0	5.02344	0	0	0	0	0	27.8041	15.0492	PSN29127.1	0	2.96872	0	0	0	0	0	0	0	0	0	0	PSN29127.1	0	18.06	42.1026	0	30.8349	7.87478	23.4005	23.0541	7.94373	32.9922
PSN29129.1	0.601318	0	3.61537	0	0	0	0	1.42224	2.22542	1.31641	1.03925	0.979357	PSN29129.1	0	0	1.17489	0	0	0	0	0	0	1.31641	0	0.66736	PSN29129.1	0	0	0	0	0	0	0	0	0	0	0	0	PSN29129.1	2.07219	2.24273	0	0.776081	0.987265	1.13899	4.2976	2.53555	0.867487	0
PSN29130.1	73.1099	180.129	145.349	21.3503	212.042	12.6839	51.8389	38.7616	114.445	160.654	315.146	109.941	PSN29130.1	43.0361	68.8615	75.915	80.8979	124.929	92.3081	54.8409	70.5821	30.9989	160.654	58.3475	98.707	PSN29130.1	24.9833	27.8103	140.977	113.213	161.583	52.5942	263.844	191.572	169.524	188.558	169.544	15.14	PSN29130.1	179.194	124.916	176.655	199.38	163.257	105.787	171.673	164.392	129.715	88.4969
PSN29131.1	0	18.9199	2.85555	0	0	0	0	10.8782	0	0	0	4.29603	PSN29131.1	0	0	0	0	3.35911	0	0	0	0	0	0	2.80181	PSN29131.1	0	0	4.75427	0	0	2.1547	2.9	17.261	0	4.19063	7.74476	2.04047	PSN29131.1	0	0	0	0	0	6.12639	5.21651	10.2917	14.8498	0
PSN29132.1	0.267576	1.23724	1.33827	0.137265	0.351944	0	0	0	0.310688	0.314848	0.638737	0.492304	PSN29132.1	1.36694	0.563278	0	0.324824	0.277885	0	0.292051	0	0	0.314848	0	0.212803	PSN29132.1	0	0.204621	0.22905	0.35405	0	0.199128	0.278711	0.567034	0	0.522898	0	0.075908	PSN29132.1	0.13624	0.319786	0.270704	0.107296	1.55979	0.319192	0.18114	0	0	0
PSN29133.1	0	0	0	0	0	0	0	0	0	0	0	0	PSN29133.1	0	0	0	0	0	0	0	0	0	0	0	0	PSN29133.1	0	0.44769	0	0	0	0	0	0	0	0	0	0	PSN29133.1	0	0	0	0	0	0	0	0	0	0
PSN29134.1	0	0	0	0	0	0	0	0	0	0	0	0	PSN29134.1	0	0	0	0	0	0	0	0	0	0	0	0	PSN29134.1	0	0	0	0	0	0	0	0	0	0	0	0	PSN29134.1	0	0	0	0	0	0	0	0	0	0
PSN29135.1	0	0	0	0	0	0	0	0	0	0	0	0	PSN29135.1	0	0	0	0	0	0	0	0	0	0	0	0	PSN29135.1	0	1.95271	0	0	0	0	0	0	0	0	0	0	PSN29135.1	0	0	0	0	0	0	0	0	0	0
PSN29136.1	0.113645	0.853208	0.650068	0.0261923	0.197254	0	0.0618559	0.283827	0.347088	0.418699	1.05838	0.178292	PSN29136.1	0.574068	1.23716	0.657568	1.30121	1.73422	2.02763	1.32766	3.11157	1.23562	0.418699	4.49035	4.02291	PSN29136.1	0.109379	0.0377279	0.103809	2.26198	0.566831	0.285913	0.482608	0.938116	0.818156	0.794367	0.181575	0.0231437	PSN29136.1	1.13835	0	0.545623	0.97792	5.01863	0.807492	1.76616	0.817156	0.794549	1.34354
PSN29137.1	0	0	0	0	0	0	0	0	0	0	0	0	PSN29137.1	0	0	0	0	0	0	0	0	0	0	0	0	PSN29137.1	0	0	0	0	0	0	0	0	0	0	0	0	PSN29137.1	0	0	0	0	0	0	0	0	0	0
PSN29138.1	0	0	0	0	0	0	0	0	0	0	0	0	PSN29138.1	0	0	0	0	0	0	0	0	0	0	0	0	PSN29138.1	0	0	0	0	0	0	0	0	0	0	0	0	PSN29138.1	0	0	2.98827	0	0	0	0	0	0	0
PSN29140.1	0	0	0	0	0	0	0	0	0	0	0	0	PSN29140.1	0	0	0	0	0	0	0	0	0	0	0	0	PSN29140.1	0	0	0	0	0	0	0	0	0	0	0	0	PSN29140.1	0	0	0	0	0	0	0	0	0	0
PSN29141.1	0	0	0	0	0	0	0	0	0	0	0	0	PSN29141.1	0	0	0	0	0	0	0	0	0	0	0	0	PSN29141.1	0	0	0	0	0	0	0	0	0	0	0	0	PSN29141.1	0	0	0	0	0	0	0	0	0	0
PSN29142.1	0	0	0	0	0	0	0	0	0	0	0	0	PSN29142.1	0	0	0	0	0	0	0	0	0	0	0	0	PSN29142.1	0	0	0	0	0	0	0	0	0	0	0	0	PSN29142.1	0	0	0	0	0	0	0	0	0	0
PSN29143.1	0	0	0	0	0	0	0	0	0	0	0	0	PSN29143.1	0	0	0	0	0	0	0	0	0	0	0	0	PSN29143.1	0	0	0	0	0	0	0	0	0	0	0	0	PSN29143.1	0	0	0	0	0	0	0	0	0	0
PSN29144.1	0	4.63319	0	0	1.28933	1.31151	57.5794	4.75095	3.62965	8.1047	0	7.02443	PSN29144.1	0	0	0	0	0	0	0	0	0	8.1047	0	0	PSN29144.1	3.48713	2.74926	74.9879	21.6556	0.803354	28.2826	71.0332	28.1012	16.1743	346.687	25.0786	1.15338	PSN29144.1	5.00852	46.6162	8.97026	65.8321	2.72394	29.2242	0	42.41	10.653	0
PSN29146.1	0	0	0	0	0	0	0	0	0	0	0	0	PSN29146.1	0	0	0	0	0	0	0	0	0	0	0	0	PSN29146.1	0	0	0	0	0	0	0	0	0	0	0	0	PSN29146.1	0	0	0	0	0	0	0	0	0	0
PSN29147.1	0	0	0	0	0	0	0	0	0	0	0	0	PSN29147.1	0	0	0	0	0	0	0	0	0	0	0	0	PSN29147.1	0	0	0	0	0	0	0	0	0	0	0	0	PSN29147.1	0	0	0	0	0	0	0	0	0	0
PSN29148.1	0	0	0	0	0	0	0	0	0	0	1.91833	0	PSN29148.1	0	0	0	0	0	0	0	0	0	0	0	41.9442	PSN29148.1	0	0	0	0	0	0	0	0	0	0	0	0	PSN29148.1	0	0	0	1.92537	0.893917	0	0	0	0	0
PSN29149.1	0	0	0	0	0	0	0	0	0	0	0	0	PSN29149.1	0	0	0	0	0	0	0	0	0	0	0	0	PSN29149.1	0	0	0	0	0	0	0	0	0	0	0	0	PSN29149.1	0	0	0	0	0	0	0	0	0	0
PSN29152.1	0	0	0	0	0	0	0	0	0	0	0	0	PSN29152.1	0	0	0	0	0	0	0	0	0	0	0	0	PSN29152.1	0	0	0	0	0	0	0	0	0	0	0	0	PSN29152.1	0	0	0	0	0	0	0	0	0	0
PSN29153.1	0	0	0	0	0	0	0	0	0	0	0	0	PSN29153.1	0	0	0	0	0	0	0	0	0	0	0	0	PSN29153.1	0	0	0	0	0	0	0	0	0	0	0	0	PSN29153.1	0	0	0	0	0	0	0	0	0	0
PSN29154.1	0	0	0	0	0	0	0	0	0	0	0	0	PSN29154.1	0	0	0	0	0	0	0	0	0	0	0	0	PSN29154.1	0	0	0	0	0	0	0	0	0	0	0	0	PSN29154.1	0	0	0	0	0	0	0	0	0	0
PSN29157.1	2.28869	3.06511	0	0.852806	0	0	0	0	1.48376	2.02626	5.43439	1.60264	PSN29157.1	5.62466	3.57044	2.42527	4.11924	1.7373	0	2.80061	0	0	2.02626	3.82712	20.2671	PSN29157.1	0.924966	1.00072	3.68177	3.15543	7.15979	0	0	0	0	3.56693	1.27789	3.22868	PSN29157.1	1.0573	3.35013	2.83861	4.65621	4.24663	1.39814	3.59554	7.78867	8.12746	10.3155
PSN29158.1	824.336	1395.42	1602.73	459.811	1378.34	1663.25	859.63	664.784	887.674	1392.14	2108.45	1107.91	PSN29158.1	3621.5	3744.36	6285.58	1936.14	2993.21	1305.88	36818	5515.46	31238.7	1392.14	3115.48	25294.8	PSN29158.1	615.579	1550.36	1003.01	3525.98	3123.39	942.238	2278.29	2586.95	1630.58	2160.34	1078.79	350.749	PSN29158.1	1087.86	1147.6	1039.44	913.278	3415.16	1174.49	1721.91	1676.27	1157.57	596.106
PSN29159.1	0	0	0	0	0	0	0	0	0	0	0	0	PSN29159.1	0	0	0	0	0	0	0	0	0	0	0	0	PSN29159.1	0	0	0	0	0	0	0	0	0	0	0	0	PSN29159.1	0	0	0	0	0	0	0	0	0	0
PSN29160.1	0	0	0	0	0	0	0	0	0	0	0	0	PSN29160.1	0	0	0	0	0	0	0	0	0	0	0	0	PSN29160.1	0	0	0	0	0	0	0	0	0	0	0	0	PSN29160.1	0	0	0	0	0	0	0	0	0	0
PSN29161.1	113.881	125.607	52.0664	57.3857	84.5976	0	134.292	117.326	113.291	38.4101	59.456	61.3916	PSN29161.1	12.3	19.514	37.3983	70.3968	73.1151	116.844	79.2705	29.4664	50.509	38.4101	28.891	29.66	PSN29161.1	101.828	31.0449	170.455	91.8465	60.3116	51.2906	144.18	86.4306	121.987	190.765	68.7149	36.7581	PSN29161.1	197.939	96.0342	28.0086	79.8493	47.3712	75.4603	26.947	45.4423	43.2008	20.7332
PSN29163.1	0	0	0	0	0	0	0	0	0	0	0	0	PSN29163.1	0	0	0	0	0	0	0	0	0	0	0	0	PSN29163.1	0	0	0	0	0	0	0	0	0	0	0	0	PSN29163.1	0	0	0	0	0	0	0	0	0	0
PSN29164.1	2.64032	0	0	0	3.57553	0	1.31013	6.10397	3.83572	1.57393	2.88707	0	PSN29164.1	4.36281	4.80259	0	0	0	0	1.51005	0	0	1.57393	0	0	PSN29164.1	0.406455	0	0	0	4.59743	0	2.09531	0	3.39596	0	1.35492	0	PSN29164.1	0	0	0	1.24761	0	0.760006	1.56631	0	0	0.981402
PSN29166.1	9.14638	8.88859	14.722	7.76343	18.9888	4.77102	9.72741	6.39007	15.3057	11.1974	17.1562	16.2323	PSN29166.1	24.4226	17.8796	19.325	11.1301	20.8937	6.33068	18.8447	40.269	5.17071	11.1974	38.4925	24.1959	PSN29166.1	3.06001	0.945981	18.6398	9.00474	14.8454	5.7305	23.3333	8.3731	14.6701	8.96588	8.86196	2.39156	PSN29166.1	24.1686	10.4168	13.4958	14.9286	10.4839	5.71	18.2368	10.2096	7.43354	22.6811
PSN29167.1	1.47248	1.43047	2.37683	0.754955	0	1.90271	0	0	2.34262	0.808931	1.9503	2.0567	PSN29167.1	0	0	0	1.66463	0	0	1.85902	0	0	0.808931	0	0.392704	PSN29167.1	0	0.822789	0	0	0	0.783591	0	0	0	0	0.349044	0	PSN29167.1	0.204387	0	0	0	0.699686	0	0.500484	0	0	1.10904
PSN29170.1	9.98197	8.20973	16.4191	4.00037	14.2945	0	9.70319	0	5.97534	14.5883	19.1772	5.42751	PSN29170.1	31.669	9.65228	6.79582	0	1.65068	13.2663	1.91827	11.2953	6.11112	14.5883	7.05301	12.4293	PSN29170.1	0.858726	2.81713	0	11.5044	2.36778	3.65171	4.09679	9.28695	5.14667	23.6065	1.27497	1.84363	PSN29170.1	9.16212	2.98319	4.77567	2.81527	2.93377	12.5839	7.55903	6.40398	2.07669	6.80389
PSN29171.1	1.95019	1.39249	2.8648	2.77746	3.30145	0	1.23066	2.24995	2.92483	5.45637	2.06631	0.533902	PSN29171.1	0	2.52621	2.1786	3.84274	3.91884	3.46911	5.9539	4.0594	3.39009	5.45637	8.67792	10.6352	PSN29171.1	1.85611	0.772969	1.43322	2.44818	1.56318	0.633211	2.87025	4.93888	0	1.27006	1.41108	0.575722	PSN29171.1	8.74647	4.59367	8.953	9.20533	15.0059	5.83994	8.7704	6.46451	7.31333	13.6969
PSN29172.1	0	0	0	0	0	0	0	0	0	0	0	0	PSN29172.1	0	0	0	0	0	0	0	0	0	0	0	0	PSN29172.1	0	0	0	0	0	0	0	0	0	0	0	0	PSN29172.1	0	0	0	0	0	0	0	0	0	0
PSN29173.1	5.043	0	0	0	0	0	0	0	0	0	0	0	PSN29173.1	0	0	0	0	0	0	0	0	0	0	0	0	PSN29173.1	0	0	0	0	0	0	0	0	0	0	0	0	PSN29173.1	0	0	0	0	0	0	0	0	0	0
PSN29174.1	0.908807	0	0	4.95393	0	0	2.21852	1.92036	1.45141	0	1.39163	1.72267	PSN29174.1	0	0	0	0	0	0	0	0	0	0	0	0	PSN29174.1	0	4.07001	0	0	0	0	0	0	0	16.9461	0	0	PSN29174.1	0	0	0	0	0	1.0222	0	0	0	0
PSN29175.1	0	0	10.2584	0	0	0	0	0	0	0	0	0	PSN29175.1	0	0	0	0	0	0	0	0	0	0	0	0	PSN29175.1	0	0	0	0	0	0	0	0	0	0	0	0	PSN29175.1	0	0	0	0	0	0	0	0	0	0
PSN29177.1	0	0	0	0	0	0	0	0	0	0	0	0	PSN29177.1	0	0	0	0	0	0	0	0	0	0	0	0	PSN29177.1	0	0	0	0	0	0	0	0	0	0	0	0	PSN29177.1	0	0	0	0	0	0	0	0	0	0
PSN29179.1	0.946686	0	0	0.952095	0	0	0	0	0	0	0	0	PSN29179.1	0	0	0	2.13915	0	0	1.48176	35.625	0	0	0	0.774605	PSN29179.1	0.268386	0.179253	0	0	0	0	0	0	0	0	0.627413	0	PSN29179.1	1.16459	2.45826	0	0	0	0.648246	0	0	0	0
PSN29180.1	0	0	0	0	0	0	0	0	0	0	0	0	PSN29180.1	0	0	0	0.534607	0	0	0.511505	0	0	0	0	0	PSN29180.1	0	0	0	0	0	0	0.748675	0	0	0	0.676634	0	PSN29180.1	0	0	0	0	0.672844	0	0.568285	0.368798	0.374809	0
PSN29181.1	0.488239	0	0	0	0	0	0	0	0	0	0	0	PSN29181.1	0	0	0	0	0	0	0	0	0	0	0	0	PSN29181.1	0	0	1.49795	0	0	0	0	0	0	0	0	0	PSN29181.1	0	0	0	0	0	0	0	0	0	0
PSN29183.1	0	0	0	0	0	0	0	0	0	0	0	0	PSN29183.1	0	0	0	0	0	0	0	0	0	0	0	0	PSN29183.1	0	0	0	0	0	0	0	0	0	0	3.2413	0	PSN29183.1	0	0	0	0	0	0	0	0	0	0
PSN29185.1	0	0	0	0	0	0	0	0	0	0	0	0	PSN29185.1	0	0	0	0	0	0	0	0	0	0	4.75804	6.53712	PSN29185.1	0	0	0	0	0	0	0	0	0	0	0	0.657472	PSN29185.1	8.18322	6.36777	6.12286	0	5.87689	0	13.5092	0	0	7.49097
PSN29186.1	0	0	0	0	0	0	0	0	0	0	0	0	PSN29186.1	0	0	0	0	0	0	0	0	0	0	0	0	PSN29186.1	0	0	0	0	0	0	0	0	0	0	0	0	PSN29186.1	0	0	0	0	0	0	0	0	0	0
PSN29187.1	234.935	412.661	378.014	149.398	443.651	31.0392	169.799	214.492	336.245	266.33	641.233	275.261	PSN29187.1	146.446	290.152	263.153	657.478	549.389	557.213	648.293	849.461	971.044	266.33	215.075	308.538	PSN29187.1	168.182	112.721	636.476	981.794	1171.44	486.331	949.369	1251.4	698.476	1239.68	551.347	136.768	PSN29187.1	312.626	228.821	308.79	290.062	443.221	302.3	287.655	319.793	306.255	80.6562
PSN29190.1	1.1525	0	0.421124	0.491152	0.486527	0.279308	0.540627	1.13392	0.193359	3.28518	1.85399	0.555155	PSN29190.1	0	0.198093	0.378812	0.113324	0.672988	0.42915	0.619342	0	0	3.28518	0.109912	1.78494	PSN29190.1	0.155805	0.0682895	0	0.254744	0	0.109933	0.145939	0	0.305933	0	0.199389	0.0978107	PSN29190.1	0.304012	0.188403	1.67561	0.252158	1.75686	0.556415	0.383568	0.140946	0.32347	1.07311
PSN29191.1	1.67675	2.5288	2.54737	0.605903	3.40792	0.815668	1.11075	0.721927	1.8388	3.36786	8.96355	2.91723	PSN29191.1	1.92529	4.60364	7.3511	5.46001	4.97896	6.72207	7.38287	7.85352	1.32851	3.36786	4.88592	9.3379	PSN29191.1	0.334486	0.440546	4.05012	1.77805	2.7142	0.78102	6.67914	6.5154	3.91642	7.32862	7.99555	0.409293	PSN29191.1	14.4284	8.64344	13.9105	17.5449	17.6013	8.54028	17.7348	16.4444	10.8946	9.02465
PSN29192.1	1.69165	2.51229	3.91139	0.994638	1.69978	0.130249	1.51584	2.53803	2.90966	3.54137	6.32615	2.26009	PSN29192.1	2.6867	1.02142	1.49975	3.2951	3.0686	2.8628	3.50138	3.88539	6.15937	3.54137	2.51039	3.98065	PSN29192.1	0.282452	0.317164	0.401698	0.920721	1.56315	0.872136	1.09581	1.1876	0.763994	1.37454	1.3304	0.381482	PSN29192.1	1.06797	1.77192	1.49083	1.2269	3.6246	2.43839	1.84574	1.36261	1.18834	1.04235
PSN29193.1	0	0	0	0	0	0	0	0	0	0	0	0	PSN29193.1	0	0	11.3624	0	0	0	7.04127	21.3288	0	0	0	0	PSN29193.1	0	0	0	0	0	7.97401	0	0	0	0	0	0	PSN29193.1	0	0	5.21646	0	0	0	0	0	0	0
PSN29194.1	27.853	22.5286	28.5143	13.292	22.0198	9.27166	16.2199	29.8448	32.1654	11.6504	33.0967	33.3705	PSN29194.1	4.26903	9.27815	7.28452	35.6369	34.2553	4.84216	39.5466	34.8948	34.8552	11.6504	13.6878	5.35592	PSN29194.1	23.6206	12.6659	29.987	102.619	100.836	41.2074	77.8218	47.1887	29.6783	92.5014	39.7162	17.016	PSN29194.1	33.1201	11.9172	10.955	5.7905	27.05	17.8001	17.9685	7.47791	14.6928	4.65321
PSN29195.1	12.0086	19.4261	31.719	4.25648	40.3992	0.242909	3.10718	8.39292	19.5709	14.0579	60.6149	5.16666	PSN29195.1	0	14.7521	27.1093	27.8183	55.2678	87.7435	56.3806	56.1302	89.1941	14.0579	36.5701	18.9529	PSN29195.1	3.20725	1.10938	34.5345	161.599	174.012	7.89859	167.874	186.573	41.4915	128.959	20.6266	1.40856	PSN29195.1	52.9826	10.2793	17.0993	14.3789	24.5145	13.5096	21.361	23.9384	24.2323	6.69597
PSN29196.1	0	0	0	0	0	0	0	0	0	0	0	0	PSN29196.1	37.7078	0	0	0	0	0	0	0	39.0731	0	0	0	PSN29196.1	0	0	0	0	0	0	0	0	0	0	0	0	PSN29196.1	0	0	0	0	0	0	0	0	0	0
PSN29197.1	0	0	0	0	0	0	0	0	0	0	0	0	PSN29197.1	0	0	0	0	0	0	0	0	0	0	0	0	PSN29197.1	0	0	0	0	0	0	0	0	0	0	0	0	PSN29197.1	0	0	0	0	0	0	0	0	0	0
PSN29198.1	3.38841	0	5.80801	1.83571	6.76496	0	5.34158	0	0	13.9029	3.00212	6.12906	PSN29198.1	0	0	8.9394	0	2.84855	0	9.11155	11.7723	0	13.9029	2.586	0	PSN29198.1	4.94471	0	0	0	0	0	0	0	0	0	1.76842	1.64028	PSN29198.1	0	4.96793	1.92428	0	6.63986	0	1.78644	0	8.44151	0
PSN29199.1	0	0	0	0	0	0	0	0	0	0	0	0	PSN29199.1	0	0	0	0	0	0	0	0	0	0	0	0	PSN29199.1	0	0	0	0	0	0	0	0	0	0	0	0	PSN29199.1	0	0	0	0	0	0	0	0	0	0
PSN29201.1	44.0781	30.1622	46.399	50.8535	31.8646	0	49.4594	38.9199	38.3192	58.4653	34.5179	59.1152	PSN29201.1	39.2586	33.3125	28.5621	37.3306	29.1598	22.1725	17.3342	4.30809	17.3632	58.4653	27.5065	40.8537	PSN29201.1	23.0335	49.8951	3.31329	11.0583	12.2907	7.65456	13.4203	0	6.46286	22.3598	22.794	28.6082	PSN29201.1	32.8947	95.1425	104.313	91.0637	153.66	181.334	105.689	120.633	62.1979	68.3377
PSN29202.1	0	0	0	0	0	0	0	0	0	0	0	0	PSN29202.1	0	0	0	0	0	0	0	0	0	0	0	5.62077	PSN29202.1	0	0	0	0	0	0	0	0	0	0	0	0	PSN29202.1	0	0	0	0	2.96421	0	0	0	0	7.2328
PSN29203.1	0	0	0	0	0	0	1.60675	0	0	0	0	0.609216	PSN29203.1	0	0	0	0	0	0	0	1.33004	0	0	0	0	PSN29203.1	0	0	0	0	0	0	1.79119	0	0	0	0	0	PSN29203.1	0	0	0	0	0	0	0	0	0	0
PSN29204.1	0	1.81943	1.80113	0.0627331	3.03975	2.14631	0.123663	1.11776	1.94947	2.02705	4.18178	0.872877	PSN29204.1	0.703631	0	0.937493	1.03526	6.11237	1.81583	0.967081	3.5909	0	2.02705	6.25242	5.19036	PSN29204.1	0.133832	0.0578324	0.220471	0.727204	0.804212	0	0.209822	0	0	1.56988	0.446151	0.0875571	PSN29204.1	1.61129	1.62987	2.36785	0.275396	3.64827	0.682219	8.94186	8.67574	3.50438	4.09261
PSN29205.1	6.34902	8.5779	1.36367	0	15.8522	0	2.03639	0	6.12169	17.3944	17.9653	9.86168	PSN29205.1	7.42857	6.91452	0	0	0.609543	0	0	1.46133	0	17.3944	5.83756	11.8417	PSN29205.1	0	0	0	0	0	0	0	0	0	0	0	0	PSN29205.1	0	0	0	3.07224	3.76418	5.62887	8.36559	2.89764	2.00472	1.11339
PSN29206.1	0	0	0	0	0	0	0	0	0	0	0	0	PSN29206.1	0	0	0	0	0	0	0	0	0	0	0	0	PSN29206.1	0	0	0	0	0	0	0	0	0	0	0.576053	0	PSN29206.1	0	0	1.40724	0	0.657947	0	0	0	0.580883	0
PSN29207.1	0	0	0	0	0	0	0	0	0	0	0	0	PSN29207.1	0	0	0	0	0	0	0	0	0	0	0	0	PSN29207.1	0	0	0	0	0	0	0	0	0	0	0	0	PSN29207.1	0	0	0	0	0	0	0	0	0	0
PSN29208.1	0.0564091	0.293585	0	0.0550627	0	0	0	0	0.133387	0.132775	0	0.0868257	PSN29208.1	0	0	0	0	0	0	0.961312	0.563414	0	0.132775	1.13112	0.970726	PSN29208.1	0.111217	0	0	0	0	0	0.677608	0	0	0	0	0	PSN29208.1	0	0.504321	0	0	0	0	0.624332	0.863361	0.42236	0.303765
PSN29209.1	0	0	0	0	0	0	0	0	0	0	0	0	PSN29209.1	0	0	0	0	0	0	0	0	0	0	0	0	PSN29209.1	0	0	0	0	0	0	0	0	0	0	0	0	PSN29209.1	0	0	0	0	0	0	0	0	0	0
PSN29211.1	0	0	0	0	0	0	0	0	0	0	0	0	PSN29211.1	0	0	0	0	0	0	0	0	0	0	0	0	PSN29211.1	0	0	0	0	0	0	0	0	0	0	0	0	PSN29211.1	0	0	0	0	0	0	0	0	0	0
PSN29214.1	0	0	0	0	0	0	0	0	0	0	0	0	PSN29214.1	0	0	0	3.7189	0	6.78709	3.76008	0	0	0	0	0	PSN29214.1	0	0	0	0	0	0	0	0	0	0	0	0	PSN29214.1	3.44592	0	0	4.93617	0	1.68061	0	0	6.17073	0
PSN29215.1	2.22387	0	2.59532	0.218872	0	0	0	0.474578	1.36546	1.281	1.31601	0.48172	PSN29215.1	1.55541	2.8576	1.7709	2.11169	1.68594	1.29187	3.99768	1.97375	5.86331	1.281	3.1876	2.05996	PSN29215.1	0.484658	0.0973729	3.04119	4.28241	4.51985	1.10356	0.519508	0	0	1.16786	3.59647	0.562661	PSN29215.1	2.04538	4.37408	3.11951	2.53254	7.42375	2.26758	4.80141	7.34494	3.208	10.8299
PSN29218.1	0	0	0	0	0	0	0	0	0	0	0	0	PSN29218.1	0	0	0	0	0	0	0	0	0	0	0	0	PSN29218.1	0	0	0	0	0	0	0	0	0	0	0	0	PSN29218.1	0	0	0	0	0	0	0	0	0	0
PSN29221.1	0.619352	0.653342	0.667394	0.374731	0.82365	0	0.890736	0.29594	0.562654	0.719668	0.811503	0.520779	PSN29221.1	0	0	1.04815	3.17691	2.0672	3.2546	2.17848	0.969979	0	0.719668	3.97833	1.32546	PSN29221.1	0.358821	0.214985	0.870195	2.36477	0	0	0.60979	0	0.993737	1.02728	0.999818	0.214631	PSN29221.1	4.03939	0.593374	2.03861	0.792687	1.69405	1.40133	0.277121	2.08621	0.518865	2.24299
PSN29222.1	3.27119	4.39055	4.14752	0.397192	5.1622	0	0.857153	0.871848	0.514077	10.2486	4.61065	4.70666	PSN29222.1	1.65	2.34139	5.4107	3.21849	11.9612	9.34623	4.95918	4.86384	10.1373	10.2486	9.79502	6.04094	PSN29222.1	0.501557	0.907595	1.83128	3.07219	1.41139	1.9331	2.66965	2.28818	0	2.34104	2.34095	0.476451	PSN29222.1	0.8889	5.21938	5.52003	5.4784	6.67649	5.07875	3.19758	7.43026	3.60483	4.66886
PSN29223.1	1.15757	0	0	2.92595	0	0	2.67752	0	0	3.30764	0	0	PSN29223.1	0	0	0	6.88849	0	0	0	4.60251	0	3.30764	1.99192	2.80535	PSN29223.1	3.04962	0	0	0	7.96715	2.9242	0	0	0	0	1.57688	0	PSN29223.1	3.49873	0	1.85643	1.56267	3.3779	0	7.09386	9.09134	1.7344	5.46833
PSN29224.1	0	0	0	0	0	0	0	0	0	6.49829	0	0	PSN29224.1	0	0	0	0	0	16.1371	0	0	0	6.49829	0	0	PSN29224.1	0	0	0	0	0	2.32717	2.91412	0	0	0	0	0	PSN29224.1	0	0	2.31632	0	0	0	0	0	0	0.78235
PSN29226.1	15.1796	5.55219	1.78094	1.60919	1.62854	0.749602	0.180629	0.179119	2.41077	0.188374	0.321528	1.78674	PSN29226.1	0.777158	0.775882	0.301784	1.301	1.41846	1.06803	4.22739	3.04321	0	0.188374	16.9715	51.1654	PSN29226.1	0.0411564	0.031898	0.153761	0	0.491489	0	0.212085	0	0.180895	0.557061	0.1254	0.0236895	PSN29226.1	91.1831	48.7659	26.7802	81.1386	44.0211	31.9368	46.7851	35.3844	69.8398	51.1448
PSN29227.1	0	0	0	0	0	0	0	0	2.57209	0	0	0	PSN29227.1	0	0	0	0	0	0	0	0	0	0	4.52262	3.12946	PSN29227.1	0	0	0	0	0	0	0	0	0	0	0	0	PSN29227.1	0	0	0	0	2.17575	0	0	0	0	0
PSN29228.1	0	0	0	0	0	0	0	0	3.96507	0	0	0	PSN29228.1	0	0	0	0	0	0	0	0	0	0	0	0	PSN29228.1	0	0	0	0	0	0	0	0	0	0	0	0	PSN29228.1	0	0	0	0	0	0	0	0	0	0
PSN29230.1	0	23.2205	0	0	0	0	0	0	0	0	0	0	PSN29230.1	0	0	0	0	0	0	0	0	0	0	0	0	PSN29230.1	0	2.4894	0	0	0	0	0	0	0	0	18.645	13.1823	PSN29230.1	0	0	0	0	0	0	0	0	0	0
PSN29231.1	0	0	0	0	0	0	0	0	0	0	0	0	PSN29231.1	0	0	0	0	0	0	0	0	0	0	0	0	PSN29231.1	0	0	0	0	0	0	0	0	0	0	0	0	PSN29231.1	0	0	0	0	0	0	0	0	0	0
PSN29233.1	0	0	0	0	0	0	0	0	0	0	0	0	PSN29233.1	0	0	0	0	0	0	0	0	0	0	0	0	PSN29233.1	0.471189	0	0	0	0	0	0	0	0	0	0	0	PSN29233.1	0	0	0	0	0	0	0	0	0	0
PSN29234.1	0	0	0	0	0	0	0	0	0	0	0	0	PSN29234.1	0	0	0	0	0	0	0	0	0	0	0	0	PSN29234.1	0	0	0	0	0	0	0	0	0	0	0	0	PSN29234.1	0	0	0	0	0	0	0	0	0	0
PSN29235.1	77.164	81.306	54.1639	41.3167	84.0275	116.493	44.3216	38.1044	79.4149	83.2162	98.8314	127.299	PSN29235.1	91.0044	83.2668	49.0462	55.2625	74.9569	45.6228	62.7017	56.6526	150.393	83.2162	133.84	122.715	PSN29235.1	156.181	55.1322	110.6	86.3384	132.282	99.1584	118.584	125.821	92.8706	135.838	131.858	85.8856	PSN29235.1	116.549	69.8644	35.8481	70.6356	201.246	55.0701	66.8738	53.2849	65.8359	61.4027
PSN29237.1	0.958418	4.894	10.5942	1.88713	3.56166	0.420431	11.4165	5.83092	0	6.11209	14.664	7.25163	PSN29237.1	11.3905	12.5493	7.71664	23.35	0	0	17.8485	11.7995	0	6.11209	19.2533	31.1927	PSN29237.1	2.73778	0	0	0	5.44907	0	12.2027	0	0	0	6.15928	0	PSN29237.1	25.0151	7.83874	39.6642	35.1072	35.3177	6.58225	28.1242	35.6634	32.3769	24.7101
PSN29238.1	16.6067	0	0	22.4162	5.97239	0	23.4531	13.6893	8.92289	0	0	4.48547	PSN29238.1	0	0	0	0	0	0	0	0	0	0	0	3.22097	PSN29238.1	2.88719	5.79486	22.649	20.2995	0	11.1324	0	0	12.7329	0	14.2721	40.2396	PSN29238.1	0	7.8054	2.75009	0	0	0	3.51395	0	0	0
PSN29239.1	18.1952	0	0	0	0	0	0	0	0	23.804	0	0	PSN29239.1	0	0	0	0	0	0	0	0	0	23.804	0	0	PSN29239.1	0	0	0	0	0	0	0	0	0	0	0	0	PSN29239.1	0	0	0	0	24.9013	0	0	0	0	0
PSN29240.1	54.3842	22.2768	19.8333	86.2596	21.2244	236.63	121.484	203.115	94.166	42.2378	50.6572	127.418	PSN29240.1	0	0	18.3349	0	0	0	0	0	0	42.2378	0	0	PSN29240.1	226.722	44.1927	64.083	86.6464	6.02914	127.474	0	0	0	125.205	93.155	423.411	PSN29240.1	0	49.0697	13.8041	0	0	8.35594	0	0	0	0
PSN29242.1	0	0	0	0	0	0	0	0	0	0	0	0	PSN29242.1	0	0	0	0	0	0	0	0	0	0	0	0	PSN29242.1	0	0	0	0	0	0	0	0	0	0	0	0	PSN29242.1	0	0	0	0	0	0	0	0	0	0
PSN29243.1	0	0	0	0	0	0	0	0	0	0	0	0	PSN29243.1	0	0	0	0	0	0	0	0	0	0	0	0	PSN29243.1	0	0	0	0	0	0	0	0	0	0	0	0	PSN29243.1	0	0	0	0	0	0	0	0	0	0
PSN29244.1	0	0	0	0	0	0	0	0	0	0	0	0	PSN29244.1	0	0	0	0	0	0	0	0	0	0	0	0	PSN29244.1	0	0	0	0	0	0	0	0	0	0	0	0	PSN29244.1	0	0	0	0	0	0	0	0	0	0
PSN29245.1	0	0	0	0	0	0	0	0	0	0	0	0	PSN29245.1	0	0	4.36296	0	0	0	0	0	0	0	0	0	PSN29245.1	0	0	0	0	0	0	0	0	0	0	0	0	PSN29245.1	0	0	0	0	0	0	0	0	0	0
PSN29246.1	0	0	0	0	0	0	0	0	0	0	0	0	PSN29246.1	0	0	0	0	0	0	0	0	0	0	0	0	PSN29246.1	0	0	0	0	0	0	0	0	0	0	0	0	PSN29246.1	0	0	0	0	0	0	0	0	0	0
PSN29247.1	0	0	0	0	0	0	0	0	4.71992	0	0	1.65949	PSN29247.1	0	0	6.31537	3.04525	0	0	5.33676	0	12.5889	0	0	2.18483	PSN29247.1	3.11147	1.33721	0	0	6.46409	2.5212	10.725	0	0	14.8342	0	1.00943	PSN29247.1	0	0	1.76155	0	5.08369	0	5.68626	0	0	1.73376
PSN29248.1	0	0	0	0	0	0	0	0	0	0	0	0	PSN29248.1	0	0	0	0	0	0	0	0	0	0	0	0	PSN29248.1	0	0	0	0	0	0	0	0	0	0	0	0	PSN29248.1	0	0	0	0	0	0	0	0.734232	0	0
PSN29249.1	518.092	923.822	1272.04	515.576	1683.16	67.712	362.7	503.394	608.393	1136.14	902.724	669.308	PSN29249.1	1148.62	1170	1416.57	1757.26	2031.67	1886.88	1948.36	2059.25	5093.67	1136.14	1532.77	1072.97	PSN29249.1	173.997	199.999	320.013	2406.27	1891.7	581.956	556.35	2563.09	258.498	273.552	461.458	150.806	PSN29249.1	545.98	187.595	411.273	234.535	563.563	381.687	250.77	223.905	210.159	242.075
PSN29253.1	3.4646	2.64337	2.42939	4.90459	1.56136	2.2235	3.93843	2.70469	2.53891	6.70074	3.85168	2.64603	PSN29253.1	1.44678	1.28922	1.00884	0.42063	0.626585	0	0.759006	0.93254	0	6.70074	2.01555	1.61479	PSN29253.1	0	0.204494	0.534326	0	0.86535	0	0.394042	0	0	0	0	0	PSN29253.1	0.191433	0	1.34504	0.59403	0.791248	0.694059	1.10984	0.80081	1.91299	3.53464
PSN29254.1	0	0	0	1.88954	0	0	1.74705	5.43149	0	5.98398	1.76372	4.09626	PSN29254.1	10.5836	0	7.71138	0	2.58545	0	3.77996	0	0	5.98398	0	4.41837	PSN29254.1	2.52995	0	0	0	0	1.68631	0	0	0	0	2.25945	0	PSN29254.1	2.59972	8.91953	1.16833	6.04996	11.0511	2.90524	9.73094	0	2.72021	3.60802
PSN29255.1	0	0	0	0	0	0	0	0	0	0	0	0	PSN29255.1	0	0	0	0	0	0	0	0	0	0	0	0	PSN29255.1	0	0	0	0	0	16.5529	0	0	0	0	0	0	PSN29255.1	0	0	0	0	0	0	0	0	0	0
PSN29256.1	1.59261	1.88937	0	0.348986	0	0	2.29452	0	0.416011	1.48656	1.66919	0.373681	PSN29256.1	0	1.06577	0.760029	0.785996	2.08935	0	1.10255	0	0	1.48656	5.05409	5.69347	PSN29256.1	0.148538	0	0	0.906375	0.826164	0	0	0	0	1.25887	0	0	PSN29256.1	0.890533	0	0	0.780441	0	0	0.594431	0.862163	0.501845	0.612698
PSN29257.1	4.98352	0	0	0	0	0	0	0	0	0	0	0	PSN29257.1	0	0	0	0	0	0	0	0	0	0	0	0	PSN29257.1	0	0	0	0	0	8.87921	0	0	0	0	0	4.5833	PSN29257.1	0	0	7.60898	0	8.04245	0	0	0	0	0
PSN29258.1	0	0	0	0	0	0	0	0	0	0	0	0	PSN29258.1	0	0	0	0	0	0	0	0	0	0	0	0	PSN29258.1	0	0	0	0	0	0	0	0	0	0	0	0	PSN29258.1	0	0	0	0	0	0	0	0	0	0
PSN29259.1	0.230712	1.21308	0	0	0.871777	0	0	0.673584	1.08049	1.87315	2.55602	0	PSN29259.1	2.27274	0	0	0	0	0	0.596082	0	0	1.87315	0	0.998783	PSN29259.1	0	0	0	0	0	0	0	0	0	0	0	0	PSN29259.1	0	0	0	0	0	0	0	0	0	0
PSN29260.1	0	0	0	0	0	0	0	0	0	0	0	0	PSN29260.1	0	0	0	0	0	0	0	0	0	0	0	0	PSN29260.1	0	0	0	0	0	0	0	0	0	0	0	0	PSN29260.1	0	0	0	0	0	0	0	0	0	0
PSN29261.1	0	0	0	0	0	0	0	0	0	0	0	0	PSN29261.1	0	0	0	0	0	0	0	0	0	0	0	0	PSN29261.1	1.91907	1.25292	0	0	0	6.19772	4.73583	4.53492	12.3752	15.2167	5.32835	0	PSN29261.1	7.83275	11.1284	2.80069	12.8463	5.28822	4.46724	3.13819	4.68159	3.74518	9.83905
PSN29262.1	0	2.02667	2.62806	0	0	0	1.27707	1.34721	0	0	3.48903	0	PSN29262.1	0	1.61678	0	0	0	3.00558	0	0	0	0	1.07905	1.44378	PSN29262.1	0	0	0	0	0	0	2.43081	0	0	0	0	0	PSN29262.1	0	0	0	0	0	0	2.03973	3.92609	0	0
PSN29263.1	0	0	0	0	0	0	0	0	0	0	0	0	PSN29263.1	0	0	0	7.44641	0	0	0	0	0	0	0	3.96433	PSN29263.1	0	0	0	0	0	0	0	0	0	0	0	0	PSN29263.1	0	0	0	0	0	0	0	0	0	0
PSN29265.1	0	0	0	0	0	0	0	0	0	0	0	0	PSN29265.1	0	0	0	0	0	0	0	0	0	0	0	1.6167	PSN29265.1	0	0	0	0	0	0	0	0	0	0	0	0	PSN29265.1	0	0	6.73203	0	0	3.40437	0	0	0	1.26266
PSN29266.1	0	0	0	0	0	0	0	0	0	0	0	0	PSN29266.1	0	0	0	0	0	0	0	0	0	0	0	0	PSN29266.1	0	0	0	0	0	0	0	0	0	0	0	0	PSN29266.1	0	0	0	0	0	0	0	0	0	0
PSN29267.1	0	0	0	0	0	0	0	0	0	0	0	0	PSN29267.1	0	0	0	0	0	0	0	0	0	0	0	0	PSN29267.1	0	0	0	0	0	0	0	0	0	0	0	0	PSN29267.1	0	0	0	0	0	0	0	0	0	0
PSN29268.1	0	0	0	0	0	0	0	0	0	0	0	0	PSN29268.1	0	0	0	0	0	0	0	0	0	0	0	0	PSN29268.1	0	0	0	0	0	0	0	0	0	0	0	0	PSN29268.1	0	0	0	0	0	0	0	0	0	0
PSN29269.1	2.80547	6.01658	0	0.505582	4.42842	0	2.80004	0	1.82662	3.30003	2.21009	0.89345	PSN29269.1	10.0379	11.276	32.5092	0	2.91977	0	11.4352	8.69663	0	3.30003	3.86621	6.59031	PSN29269.1	0	0	0	0	0	0	0	0	0	0	0	0	PSN29269.1	0	1.35566	4.54979	3.72248	4.383	1.78714	10.6075	4.7243	2.07159	1.67278
PSN29272.1	0.366825	1.47925	0.379513	0	2.57716	0	0.915376	0.514339	2.1098	4.23488	0.382446	0.351102	PSN29272.1	1.07874	2.09195	3.03724	1.88398	1.79308	1.18222	1.95213	3.68689	2.61095	4.23488	12.0258	9.13558	PSN29272.1	0.261101	0.12632	0	0	0	0	0.873554	0	0	1.75251	0.818462	0.388256	PSN29272.1	0.236069	1.57715	1.5358	2.2229	3.87327	0.530307	9.03678	6.16616	5.11832	7.3979
PSN29275.1	0	0	0	0	0	0	0	0	0	0	0	0	PSN29275.1	0	0	0	0	0	0	0	0	0	0	0	0	PSN29275.1	0	0	0	0	0	0	0	0	0	0	0	0	PSN29275.1	0	0	0	0	0	0	0	0	0	0
PSN29276.1	0	0	0	0	0	0	0	0	0	0	0	0	PSN29276.1	0	0	0	0	0	0	0	0	0	0	0	0	PSN29276.1	0	0	0	0	0	0	0	0	0	0	0	0	PSN29276.1	0	0	0	0	0	0	0	0	0	0
PSN29277.1	0	0	0	0	0	0	0	0	0	0	0	0	PSN29277.1	0	0	0	0	0	0	0	0	0	0	0	0	PSN29277.1	0	0	0	0	0	0	0	0	0	0	0	0	PSN29277.1	0	0	0	0	0	0	0	0	0	0
PSN29278.1	0	0	0	0	0	0	0	0	0	0	0	0	PSN29278.1	0	0	9.68472	0	0	0	0	0	0	0	0	6.42581	PSN29278.1	0	0	0	0	0	0	0	0	0	0	0	0	PSN29278.1	0	0	0	0	7.68964	0	0	5.0848	0	0
PSN29279.1	12.163	4.66955	7.41179	6.00176	16.5649	0	6.22264	8.77956	14.5224	19.7746	16.6276	12.6592	PSN29279.1	4.91815	23.4278	21.9803	23.2051	50.3355	24.4475	30.4529	17.4466	0	19.7746	12.1002	9.16484	PSN29279.1	6.16053	6.43329	17.3773	40.4262	62.0136	15.1144	43.5875	65.4583	10.2224	33.4094	21.5062	6.44591	PSN29279.1	33.6267	0	13.2825	5.56624	7.46669	1.76799	6.53827	13.3682	6.79286	3.31783
PSN29281.1	0	0	0	0	0	0	0	0	0	0	0	0	PSN29281.1	0	0	0	0	0	0	0	0	0	0	0	0	PSN29281.1	0	0	0	0	0	0	0	0	0	0	0	0	PSN29281.1	0	0	0	0	0	0	0	0	0	0
PSN29284.1	1.39014	0	0	0	0	0	0	0	0	1.23295	0	0	PSN29284.1	3.37612	1.7848	4.50737	0	0	0	1.8204	0	0	1.23295	3.57872	13.6707	PSN29284.1	0	0	0	2.06152	0	0	0	0	0	0	0	0	PSN29284.1	0	6.42202	0	1.57568	2.91443	0.891395	1.01128	2.35079	0	0.975103
PSN29286.1	0	0	0	0	0	0	0	0	0	0	0	0	PSN29286.1	0	0	0	0	0	0	0	0	0	0	0	4.39333	PSN29286.1	0	0	0	0	17.2923	0	0	0	0	10.2717	2.61194	0	PSN29286.1	20.6264	0	0	0	0	5.18489	0	0	14.866	46.964
PSN29287.1	3.63835	16.3822	23.1948	5.22356	14.645	0	4.51263	7.2229	6.43759	20.8993	20.1102	6.27612	PSN29287.1	15.3144	6.39804	19.9675	12.8895	7.7564	8.65715	19.7792	24.6754	6.86393	20.8993	39.2213	27.0245	PSN29287.1	2.25067	1.68687	12.1205	10.7024	1.62956	2.82336	10.7144	0	5.63249	15.4205	8.55617	5.16676	PSN29287.1	5.91334	16.7209	9.05763	11.8081	13.7865	7.32243	15.8588	18.8811	16.5858	30.7573
PSN29288.1	0	0	0	0	0	0	0	0	0	0	0	0	PSN29288.1	0	0	0	0	0	0	0	0	0	0	0	0	PSN29288.1	0	0	0	0	0	0	0	0	0	0	0	0	PSN29288.1	0	0	0	0	0	0	0	0	0	0
PSN29289.1	4.30496	0	16.9116	7.69947	10.1963	0	0	0	0	14.564	0	9.48302	PSN29289.1	0	0	25.4433	14.1496	0	0	11.7259	60.323	0	14.564	0	11.9748	PSN29289.1	2.61798	0	15.9712	93.0451	102.763	0	13.9707	0	0	0	0	1.31387	PSN29289.1	12.3598	89.3985	0	0	8.16391	11.3238	0	16.5078	49.0961	0
PSN29290.1	0.303378	0	0	0	0	0	0	0	0	0	0	0	PSN29290.1	0	0	0	0	1.13709	3.82531	0	1.92361	0	0	0	0	PSN29290.1	0	0	0	0	3.7462	0	0	0	0	0	0	0	PSN29290.1	0	0	0	0	1.53667	0	0	0	0	0
PSN29291.1	0	0	0	0	0	0	0	0	0	0	0	0	PSN29291.1	0	0	0	0	0	0	0	0	0	0	0	0	PSN29291.1	0	0	0	0	0	0	0	0	0	0	0	0	PSN29291.1	0	0	0	0	0	0	0	0	0	0
PSN29292.1	1.33727	3.5094	5.67742	9.39989	6.97368	0	5.14917	4.17949	5.80766	3.26459	13.1342	9.7508	PSN29292.1	6.92903	11.6185	10.9428	19.5093	39.0887	7.55844	36.2364	31.1463	157.782	3.26459	11.0558	11.0468	PSN29292.1	2.91292	1.0147	4.33031	29.4316	45.5172	20.7073	18.1296	20.8279	11.849	17.9017	10.8602	3.96582	PSN29292.1	2.2416	4.35462	9.09509	12.4727	6.61379	6.43791	25.9793	17.1885	12.8779	6.7005
PSN29294.1	0.39951	0	0	0.417644	6.39574	0	0	1.00892	0	1.18755	5.35219	0	PSN29294.1	4.17633	11.1572	5.98455	3.87664	6.41319	0	2.8214	0	0	1.18755	10.4938	6.18541	PSN29294.1	0	0	0	2.30023	6.27015	0	1.69327	0	0	9.1642	2.09477	0	PSN29294.1	28.6784	7.84641	1.09406	3.15819	3.7388	5.71769	7.61091	8.80348	12.9276	9.28376
PSN29295.1	0.398473	0	0	0	0	0	0	0	0	0	0	0.17183	PSN29295.1	0	0	0	0	0	1.13577	0	0	0	0	1.2806	1.25672	PSN29295.1	0	0	0	0	0	0.215871	0.425871	0	0	0.723965	0	0	PSN29295.1	2.56029	0.501672	1.31643	4.81622	1.25713	1.70785	1.45158	0.752127	2.56516	1.65277
PSN29296.1	6.23049	0	14.2597	8.03337	0	0	0	0	0	0	6.25703	0	PSN29296.1	0	0	0	0	0	0	0	0	0	0	0	0	PSN29296.1	0	0	0	0	0	0	0	0	0	0	0	0	PSN29296.1	0	0	0	0	0	0	2.80516	0	0	0
PSN29297.1	0	0	0	0	0	0	0	0	0	0	0	0	PSN29297.1	0	0	0	0	0	0	0	0	0	0	0	1.50628	PSN29297.1	0	0	0	0	0	0	0	0	0	0	0	0	PSN29297.1	0	0	0	3.18777	0	0	0	0	0	0
PSN29298.1	0	0	0	0.374422	0	0	0	0	0.968325	0	0	0.847786	PSN29298.1	0	0	0	0	0	0	0	0	0	0	0	0	PSN29298.1	0	0	0	0	0	0	0	0	0	0	0	0	PSN29298.1	0	1.98787	0	0	1.41223	0	0	0	0	0
PSN29299.1	6.65151	0	0	8.60754	0	0	0	0	0	0	0	15.1625	PSN29299.1	39.4628	0	63.7587	0	51.5027	0	55.2776	51.9376	0	0	14.4689	0	PSN29299.1	0	0	0	0	75.595	0	23.437	0	0	0	10.9549	0	PSN29299.1	53.8956	57.7111	54.9505	33.6169	0	13.4506	0	9.75754	0	15.4202
PSN29300.1	0	0	0	0	0	0	0	0	0	0	0	0	PSN29300.1	0	0	0	0	0	0	0	0	0	0	0	0	PSN29300.1	0	0	0	0	0	0	0	0	0	0	0	0	PSN29300.1	0	0	0	0	0	0	0	0	0	0
PSN29301.1	0.20454	0	0.365149	0	0.219302	0	0	0.102483	0.13355	0.337154	0	0	PSN29301.1	0	0	0.204904	0	0	0	0.370791	0.919258	0	0.337154	0	1.27597	PSN29301.1	0	0	0	0.391093	0.335062	0	0.279794	0	0	0.505079	0.0980284	0	PSN29301.1	0	0	0	0	0.138338	0	0.854187	0.940453	0.146491	0.507385
PSN29302.1	0	0	0	0	0	0	0	0	0	0	0	0	PSN29302.1	0	0	0	0	0	0	8.51723	0	0	0	0	0	PSN29302.1	0	0	0	0	0	0	0	0	0	0	0	0	PSN29302.1	0	0	0	0	0	0	0.849313	0.942122	0	0
PSN29303.1	1.91341	1.35894	1.8763	1.76752	0.466834	0	1.58793	0.436728	0.641492	3.6772	3.42137	1.77929	PSN29303.1	1.23591	0	1.88337	1.04204	2.41143	1.86043	5.26078	8.9011	18.2343	3.6772	0	1.10095	PSN29303.1	0	0	0	0.852641	0	0	0.617353	2.51277	0	0	0.229549	0	PSN29303.1	0.407936	1.33556	2.08367	2.1918	3.46668	1.62682	0	0	1.4101	0
PSN29304.1	0	0	0	0	0	0	0	0	0	0	0	0	PSN29304.1	0	0	0	0	0	0	0	0	0	0	0	0	PSN29304.1	0	0	0	0	0	1.42266	0	0	0	0	0	0	PSN29304.1	0	0	0	0	0	0	0	0	0	0
PSN29306.1	0	0	0	0	0	0	0	0	0	0	0	0	PSN29306.1	0	0	0	0	0	0	0	0	0	0	0	0	PSN29306.1	0	0	0	0	0	0	0	0	0	0	0	0	PSN29306.1	0	0	0	0	0	0	0	0	0	0
PSN29308.1	1.24291	0	0	0	0	0	0	0	0	0	0	0	PSN29308.1	0	0	0	0	0	0	0	0	0	0	0	0	PSN29308.1	0	0	0	0	0	0	0	0	0	0	3.01934	0	PSN29308.1	0	0	0	0	0	0	0	0	0	0
PSN29309.1	0	0	0	0	0	0	0	0	0	0	0	0	PSN29309.1	0	0	0	0	0	0	0	0	0	0	0	0	PSN29309.1	0	0	0	0	0	0	0	0	0	0	0	0	PSN29309.1	0	0	0	0	0	0	0	0	0	0
PSN29310.1	0	0	0	0	11.4944	0	0	0	0	5.36808	4.51675	0	PSN29310.1	0	0	0	0	0	0	6.40044	0	0	5.36808	0	0	PSN29310.1	0	0	0	0	0	0	0	0	0	0	0	2.13991	PSN29310.1	0	0	2.72139	0	3.30966	0	18.6589	5.51753	7.32695	4.03402
PSN29311.1	0	0	0	0	0	0	0	0	0	0	0	0	PSN29311.1	0	0	0	0	0	0	0	0	0	0	0	0	PSN29311.1	0	0	0	0	2.81834	0	0	0	0	0	1.13002	0	PSN29311.1	0	0	0	0	0	0	0	0	0	0
PSN29312.1	0	0	0	0	0	0	0	0	0	0	0	0	PSN29312.1	0	0	0	0	0	0	0	0	0	0	0	0	PSN29312.1	0	0	0	0	9.38968	0	0	0	0	0	0	0	PSN29312.1	0	0	0	0	0	0	3.85614	0	0	4.78238
PSN29313.1	0	0	0	0	0	0	0	0	0	0	0	0	PSN29313.1	0	0	0	0	0	0	0	0	0	0	0	0	PSN29313.1	0	0	0	0	0	0	0	0	0	0	0	0	PSN29313.1	0	0	0	0	0	0	0	0	0	0
PSN29315.1	0.875914	0	0	0	0	0	2.56262	0	0	0	1.33951	0	PSN29315.1	0	6.65752	5.66824	3.87622	0	0	5.899	6.27928	0	0	3.73723	7.49274	PSN29315.1	1.04122	0.701545	2.85591	7.79414	11.2647	9.94596	7.11675	0	0	9.69759	10.9111	0	PSN29315.1	10.7006	9.70287	10.3788	3.79341	12.9764	6.98675	11.9709	0	4.32075	9.32603
PSN29316.1	0.970002	1.98931	1.02222	0.719578	0	0	0	0	0	0.929241	0	1.50837	PSN29316.1	0	7.82995	6.38276	1.40072	8.03842	0	4.2858	15.1382	0	0.929241	4.89921	6.22707	PSN29316.1	0.789956	0	1.02863	0	3.94015	0	0	0	0	2.99445	0.816196	0	PSN29316.1	11.4226	4.23801	5.93683	3.77836	4.44706	2.2204	11.3295	13.3885	7.98224	6.58298
PSN29317.1	0	1.04532	0.671107	0	0.763277	0	0	0.227835	0	1.1026	0	0	PSN29317.1	4.41798	0.739128	0.606197	3.24849	0	0	0	0	0	1.1026	3.02643	3.24773	PSN29317.1	0	0	0.370768	0	1.20944	0	0	0	0	0	0.289666	0.0214128	PSN29317.1	1.04801	0	0	1.92779	1.41421	0.88146	10.8224	4.88971	2.662	0.896862
PSN29318.1	0	0	0	0	0	0	0	0	0	1.70481	0	0	PSN29318.1	0	0	0	0	0	0	3.25861	0	0	1.70481	0	0	PSN29318.1	0	0.0959192	0	0	1.48055	0	0	0	0	0	0	0	PSN29318.1	0.755938	0	0	0	0	0	0	0	0.847554	0
PSN29319.1	0	0	0	0	0	0	0	0	0	0	0	0	PSN29319.1	0	0	0	0	0	0	0	0	0	0	0	0	PSN29319.1	0	0	0	0	0	0	0	0	0	0	0	0	PSN29319.1	0	0	0	0	0	0	0	0	0	0
PSN29320.1	59.5748	137.037	104.205	42.0085	128.357	39.1005	77.1073	17.26	164.043	81.4936	125.202	78.3277	PSN29320.1	150.328	26.5749	17.7396	20.6254	19.8643	43.4767	111.592	38.6453	36.6352	81.4936	55.1204	130.245	PSN29320.1	0.98184	0	0	0	0	0	0	0	0	0	0	0	PSN29320.1	2.22627	287.386	156.286	306.275	92.8548	24.1031	325.534	607.792	174.817	12.7199
PSN29321.1	297.663	220.737	60.7372	144.67	184.06	67.6994	335.811	56.1555	175.841	394.453	195.343	255.634	PSN29321.1	299.126	161.041	49.847	3.63242	7.58716	7.70561	45.1044	306.859	134.497	394.453	22.4964	144.477	PSN29321.1	0.347573	8.54411	3.38613	1.03455	5.6161	0.702656	10.6768	7.95633	3.30939	3.51727	1.67312	0.357798	PSN29321.1	3.02693	17.6471	153.318	558.933	835.429	354.443	136.066	94.8865	14.5197	27.35
PSN29322.1	11.7619	0	0	0	0	0	0	0	0	0	0	0	PSN29322.1	0	0	0	0	3.37919	0	0	0	0	0	0	4.26228	PSN29322.1	4.85207	0	0	0	0	0	7.98308	0	0	0	0	2.51447	PSN29322.1	0	0	0	0	0	4.26089	0	0.970156	0	0
PSN29323.1	0	0	0	0	0	0	0	0	0	0	0	0	PSN29323.1	0	0	0	0	0	0	0	0	0	0	0	0	PSN29323.1	0	0	0	0	0	0	0	0	0	0	0	0	PSN29323.1	0	0	0	4.31459	0	0	0	0	0	4.85569
PSN29324.1	0.816123	0	0	0	0	0	0	0	0	0	0	0	PSN29324.1	0	0	0	0	0	0	0	0	0	0	0	0	PSN29324.1	0	0	0	0	0	0	0	0	0	4.97557	0	0	PSN29324.1	2.10759	0	0	0	0	0	0	0	0	0
PSN29327.1	0.806149	3.15394	0.815924	0.384724	3.65288	0.336965	0.260875	0.947651	1.41127	2.5017	3.27968	0.415845	PSN29327.1	1.75716	0.867731	1.96462	1.87787	1.77588	1.36232	0.721513	4.57363	3.00112	2.5017	2.92917	2.64979	PSN29327.1	0.637897	0.0745065	0.85553	1.00994	0	0.446868	1.636	1.22268	0.689239	1.89637	0.859851	0.455137	PSN29327.1	1.01447	0.979763	1.50293	2.26249	2.98037	2.34525	5.07067	3.70275	1.99115	2.56462
PSN29328.1	7.8847	16.1491	13.6177	5.62506	14.5528	4.39312	4.90201	8.57389	10.0287	9.16641	16.195	11.801	PSN29328.1	22.9113	17.9678	14.5505	17.2468	14.8398	10.9852	13.0385	5.71613	10.034	9.16641	29.7766	32.1963	PSN29328.1	3.59778	2.65713	13.4647	21.2373	20.9721	9.24148	18.6107	15.8385	16.931	17.5698	19.6579	4.14018	PSN29328.1	29.1808	18.9697	21.8244	24.8242	17.911	16.6544	30.6543	30.4965	22.99	30.6425
PSN29329.1	43.1502	44.6191	38.3356	35.2808	57.1727	47.2179	22.4242	26.1111	49.0668	46.9106	65.5052	35.0985	PSN29329.1	51.1356	78.8232	37.7998	77.9018	65.0223	146.074	22.8421	38.3792	36.1548	46.9106	51.3925	58.7179	PSN29329.1	19.8094	17.7918	31.4162	37.7231	45.464	21.5211	46.7655	15.9541	20.3513	44.1724	41.9262	9.98336	PSN29329.1	50.7742	57.8382	59.6768	44.6379	117.151	85.3666	56.9663	61.3783	40.6247	25.9718
PSN29331.1	0	0	0	0	0	0	0	0	0	0	0	0	PSN29331.1	0	0	0	0	0	0	0	0	0	0	0	0	PSN29331.1	0	0	0	0	0	0	0	0	0	0	0	0	PSN29331.1	0	0	0	0	0	0	0	0	0	0
PSN29332.1	0	0	0	0	0	0	0	0	0	0	0	0	PSN29332.1	0	0	0	0	0	0	0	0	0	0	0	0	PSN29332.1	0	0	0	0	0	0	0	0	0	0	0	0	PSN29332.1	0	0	0	0	0	0	0	0	0	0
PSN29333.1	0.414867	0	2.71093	0.594701	0	0	0	0	0	0	0	0.979819	PSN29333.1	0	4.08289	0	3.67141	1.21812	0	2.98476	0	0	0	3.13838	2.01383	PSN29333.1	0	0	0	1.93423	3.9075	0.979424	1.10199	4.31656	0	2.01227	1.4445	0.808036	PSN29333.1	2.72474	0	0	0.623932	0	0.654721	1.14369	1.50883	0.872027	0
PSN29334.1	0.183876	1.33051	0.599791	0.0996892	0.883602	0	0.286995	0.31062	1.14394	0.878508	1.5781	0.160628	PSN29334.1	0	0	1.04357	3.76219	1.92597	3.15621	2.21854	2.28079	2.46359	0.878508	4.64	3.51149	PSN29334.1	0.498488	0.235635	0.961438	1.21005	2.87026	0	2.46197	3.90961	0	0.719701	1.837	0.189886	PSN29334.1	3.52713	4.60339	2.98873	2.24097	1.95104	1.22556	3.88124	1.80563	4.95192	5.83059
PSN29335.1	0.609964	0	0	1.12182	0.977561	2.16748	0.737957	0	0.680242	0	0.265574	0.564026	PSN29335.1	0	0	0.346643	0	2.08677	0	0	0	0	0	0.339787	0.481766	PSN29335.1	0	0.164452	0	0	0.329896	0	0	0	0	0	0.993631	0	PSN29335.1	0.193444	0	0	0.353206	0	0.286114	0	0.500671	0.197721	1.66681
PSN29336.1	43.2045	11.2841	21.5996	60.5365	1.84446	138.339	11.6848	21.4926	11.0949	2.8788	5.58115	11.3003	PSN29336.1	20.9176	11.0767	13.1244	12.1826	14.2763	4.65053	69.6996	39.1034	23.9181	2.8788	16.1287	40.8083	PSN29336.1	0	3.22808	0.953315	11.7731	5.38476	0	1.28246	0	0	5.88363	2.84557	2.49367	PSN29336.1	26.3038	22.1557	14.3407	29.9234	34.5288	32.5441	14.5013	16.7824	14.5035	11.9965
PSN29337.1	0	0	0	0	0	0	0	0	0	0	0	0	PSN29337.1	0	0	0	0	0	0	0	0	0	0	0	0	PSN29337.1	0	0	0	0	0	0	0	0	0	0	0	0	PSN29337.1	0	0	0	0	0	0	0	0	0	0
PSN29339.1	0.594217	0	1.6547	0	0	0	1.03432	0	0	2.93855	0	0	PSN29339.1	0	4.24094	12.8714	1.71215	7.31499	0	87.328	3.7438	0	2.93855	0	46.4483	PSN29339.1	0	0	1.74221	0	4.36783	1.29352	6.09323	0	0	10.1954	1.38939	0	PSN29339.1	1.37386	3.31423	0	2.778	4.72624	0	1.99431	2.54717	0	13.2405
PSN29340.1	0	0	0	3.20154	0	0	0	0	0	0	0	0	PSN29340.1	0	0	0	0	0	0	0	0	0	0	0	0	PSN29340.1	0	0	0	0	0	0	1.50432	0	0	3.61083	0	0	PSN29340.1	0	0	0	0	0	0	0	0	0	0
PSN29341.1	0.84518	1.52398	5.04129	0.606438	4.83986	0.610366	0.796486	0.572838	0.936256	3.73158	9.6907	1.68225	PSN29341.1	126.996	90.1697	92.0593	103.571	40.9137	14.0457	69.5614	82.7802	55.4748	3.73158	174.117	170.093	PSN29341.1	0.815361	0.191416	6.84681	12.8138	15.8572	0.696411	40.1715	45.3059	10.5061	54.7913	14.3013	0.444505	PSN29341.1	46.4168	33.8991	76.8162	66.0411	67.955	27.0752	101.029	100.484	51.8299	90.4403
PSN29342.1	1.28976	4.91121	0	0	0	0	0	3.5909	0	0	0	2.74384	PSN29342.1	0	0	0	0	0	0	1.72314	0	0	0	3.37462	0	PSN29342.1	0	0	4.63793	0	0	0	1.49856	0	7.12877	0	0	0	PSN29342.1	0	0	0	0	0	0	0	8.63871	0	0
PSN29343.1	0.562162	4.18559	2.57212	0	1.81435	0	0	0.869461	5.32903	4.67317	3.51399	0.601597	PSN29343.1	11.223	1.14064	16.3046	2.60315	7.33336	14.2585	8.91011	11.8026	48.8609	4.67317	12.3008	12.5626	PSN29343.1	0	0	0	1.75067	0	0	0	0	0	0	0	0.880869	PSN29343.1	0	3.40299	1.4023	2.09552	13.4534	3.41318	11.3786	14.8356	2.90351	8.28379
PSN29345.1	11.9915	23.6802	10.1662	7.61451	19.969	6.86761	7.02148	8.97608	6.89061	16.4657	24.304	13.4477	PSN29345.1	31.8246	21.4568	28.918	38.7342	39.4919	7.81543	37.2904	29.9173	39.2818	16.4657	70.0439	61.4197	PSN29345.1	4.3837	2.59978	16.8935	25.6596	24.3528	6.46962	27.5766	39.4033	12.2371	31.9881	14.5539	5.51496	PSN29345.1	68.4469	33.0457	25.5944	28.4127	35.7683	18.2782	35.419	38.2125	30.1935	39.5765
PSN29346.1	0	0	0	0	0	0	0	0	0	0	0	0	PSN29346.1	0	0	0	0	0	0	0	0	0	0	0	0	PSN29346.1	0	0	0	0	0	0	0	0	0	0	0	0	PSN29346.1	0	0	0	0	0	0	0	0	0	0
PSN29347.1	0	0	0	0	0	0	0	0	0	0	0	0	PSN29347.1	0	0	0	0	0	0	0	0	0	0	0	0	PSN29347.1	0	0	0	0	0	0	0	0	0	0	0	0	PSN29347.1	0	0	0	0	0	0	0	0	0	0
PSN29348.1	0	0	16.3636	11.2549	0	0	0	0	0	50.4614	0	0	PSN29348.1	0	0	0	0	23.2573	0	0	0	0	50.4614	16.028	6.81263	PSN29348.1	0	0	0	0	0	0	0	0	0	0	0	0	PSN29348.1	0	0	0	0	0	0	12.4583	0	0	25.0365
PSN29349.1	0	0	0	0	0	0	0	0	0	0	0	0	PSN29349.1	0	0	0	0	0	0	0	0	0	0	0	0	PSN29349.1	0	0	0	0	0	0	0	0	0	0	0	0	PSN29349.1	0	0	0	0	0	0	0	0	0	0
PSN29350.1	0	0	0	0	0	0	0	0	0	0	0	0	PSN29350.1	0	0	0	0	0	0	0	0	0	0	0	0	PSN29350.1	0	0	0	0	0	0	0	0	0	0	0	0	PSN29350.1	0	0	0	0	0	0	0	0	0	0
PSN29351.1	0	0	0	0	3.02855	0	0	0	0	0	0	0	PSN29351.1	0	0	0	0	0	0	0	0	0	0	0	0	PSN29351.1	0	0	0	0	0	0	0	0	0	0	0	7.41217	PSN29351.1	20.0973	0	0	0	11.853	0	0	6.31336	0	0
PSN29352.1	0	0	0	0	0	0	0	0	0	0	0	0	PSN29352.1	0	0	0	0	0	0	0	0	0	0	0	0	PSN29352.1	0	0	0	0	0	0	0	0	0	0	0	0	PSN29352.1	0	0	0	0	0	0	0	0	0	0
PSN29353.1	0	0	0	0	0	0	0	0	0	0	0	0	PSN29353.1	0	0	0	0	0	0	0	0	0	0	0	0	PSN29353.1	0	0	0	0	0	0	0	0	0	0	0	0	PSN29353.1	0	0	0	0	0	0	0	0	0	0
PSN29354.1	0	0	0	0	0	0	0	0	0	0	0	0	PSN29354.1	0	0	0	0	0	0	0	30.2712	0	0	0	0	PSN29354.1	0	0	0	0	0	0	0	0	0	0	0	0	PSN29354.1	0	0	0	0	0	0	0	4.39698	5.01213	0
PSN29355.1	0	0	0	0	0	0	0.572091	0.595774	0.242463	0.459824	0	0	PSN29355.1	0	1.39035	0.476088	2.4253	0.495954	0	2.251	0	4.38026	0.459824	1.26132	2.04356	PSN29355.1	0.300095	0.161028	0	0	0.80056	0	2.05925	0	0	1.16886	0	0.181179	PSN29355.1	0.472387	0.54177	1.45335	0.169059	2.46612	1.61857	1.26755	1.90938	0.711839	3.20543
PSN29358.1	10.1883	0	15.9229	5.15876	9.99295	0	8.53188	13.0363	21.9658	2.54424	22.6587	1.59653	PSN29358.1	0	3.25762	0	0	0	0	0	0	13.7782	2.54424	1.54023	0	PSN29358.1	6.28403	3.58321	15.9088	101.509	147.805	26.0105	74.7052	82.2286	41.9864	39.4693	14.5666	4.14189	PSN29358.1	1.59623	0	0	0	2.49442	0.442669	0	1.26068	2.51334	2.68798
PSN29359.1	0	4.59774	0	0	0	0	0	0	0	0	0	0	PSN29359.1	0	0	0	0	0	0	0	0	0	0	0	0	PSN29359.1	0	0	0	0	0	0	0	0	0	0	0	0	PSN29359.1	0	0	0	0	0	0	3.25601	0	0	0
PSN29360.1	0	0	0	0	0	0	0	0	0	0	0	0	PSN29360.1	0	0	0	0	0	0	0.82093	0	0	0	0	0	PSN29360.1	0	0	0	0	0.671136	0	0	0	0	0	0	0	PSN29360.1	0	0	0	0	0	0	0	0	0	0
PSN29361.1	2.40222	0	0	0	4.72304	0	0	7.02311	0	5.23044	8.96912	0	PSN29361.1	21.2826	9.54939	6.61386	4.97747	2.94662	0	9.8806	30.2513	119.276	5.23044	17.0237	15.0071	PSN29361.1	0	0	4.98225	0	7.98513	5.90187	7.28526	28.7374	0	0	0	0	PSN29361.1	10.6733	8.09975	12.9163	3.21298	18.8904	4.57737	8.49016	11.8089	9.90329	5.02604
PSN29364.1	0	0	0	0	0	0	0	0	0	0	0	0	PSN29364.1	0	0	0	0	0	0	0	0	0	0	0	0	PSN29364.1	0	0	0	0	0	0	0	0	0	0	0	0	PSN29364.1	0	0	0	0	0	0	0	0	0	0
PSN29365.1	0	0	0	0	0	0	0	0	0	0	0	0	PSN29365.1	0	0	0	0	0	0	0	0	18.5724	0	0	0	PSN29365.1	0	0	0	13.1776	0	0	0	0	0	0	0	0	PSN29365.1	0	0	0	0	0	0	6.06068	0	0	0
PSN29366.1	0	0	0	0	0	0	0	0	0	0	0	0	PSN29366.1	0	0	4.93828	0	0	0	0	0	0	0	0	0	PSN29366.1	0	0	5.65573	0	0	0	0	0	0	0	0	0	PSN29366.1	0	0	0	0	0	0	0	0	4.55865	0
PSN29367.1	0	0	2.248	0	2.33844	0	0	0	0	0	0	0	PSN29367.1	0	0	1.5709	0	0	0	0	0	0	0	0	4.01646	PSN29367.1	0	0	0	0	0	0	0	0	0	0	0	0	PSN29367.1	1.6016	0	0	0.921404	0	1.66241	1.14753	1.59	0	0
PSN29368.1	5.3642	0	0	0	0	0	0	0	0	0	0	0	PSN29368.1	0	0	0	20.0226	0	0	0	0	0	0	10.0906	5.37451	PSN29368.1	0	0	0	0	7.29669	0	0	0	0	0	0	0	PSN29368.1	0	7.11253	9.9741	0	0	4.68019	0	3.60008	3.2818	0
PSN29369.1	0	0	0	0	0	0	0	0	0	0	0	0	PSN29369.1	0	0	0	0.702227	0	0	0	0	0	0	1.50636	0	PSN29369.1	0	0	0	0	0	0	0	0	0	0	0	0	PSN29369.1	0	0	0	0	0	0	0	0	0	0
PSN29371.1	7.35311	0	0	0	0	0	0	0	0	0	0	23.2016	PSN29371.1	0	0	0	0	0	0	0	0	0	0	0	0	PSN29371.1	0	0	10.2149	0	0	0	0	0	0	0	8.79138	0	PSN29371.1	2.12773	0	0	0	0	0	0	0	0	0
PSN29374.1	0	0	3.57451	0	0	0	5.72413	0	0	9.43791	0	3.30577	PSN29374.1	0	0	4.16434	5.05331	3.15984	0	3.45486	28.5966	0	9.43791	0	0	PSN29374.1	0	1.27509	5.57546	12.5162	4.2752	3.30725	0	0	0	13.6692	3.22957	1.19907	PSN29374.1	14.6057	7.85888	5.70462	4.48273	0	1.7826	7.34777	10.1677	10.2124	2.39325
PSN29375.1	0.384262	0	3.27789	0.957583	0	0	0	2.68486	0	0	1.66298	0.595895	PSN29375.1	3.47832	0	0	0	0	0	0.371329	0	4.29964	0	2.11446	0	PSN29375.1	0	0.139701	0	0	0.716734	0.413768	2.47956	0	0	1.24472	0	0	PSN29375.1	0	0	0	6.30811	0	0	0.460299	2.77265	0	0
PSN29376.1	0	0	0	0	0	0	0	0	0	0	0	0	PSN29376.1	0	0	0	0	0	0	0	0	0	0	0	0	PSN29376.1	0	0	0	0	0	0	0	0	0	0	0	0	PSN29376.1	0	0	0	0	0	0	0	0	0	0
PSN29377.1	0.500083	0	0.573218	0.585219	1.15633	0	1.18221	2.01877	0	0	0.454882	0	PSN29377.1	0	0	1.05997	0	0	0	0.523292	2.50511	0	0	2.93023	0.970833	PSN29377.1	0	0.280023	1.80945	1.29905	2.22616	1.30589	1.7873	3.51693	2.12194	1.69531	0.338305	0.65345	PSN29377.1	2.58712	3.75182	0.943153	1.73336	2.49217	1.73501	0.493513	1.45334	3.78306	6.75432
PSN29378.1	0	0	0	0	0	0	0	0	0	0	0	0	PSN29378.1	0	0	0	0	0	0	0	0	0	0	0	0	PSN29378.1	0	1.19083	0	0	0	0	0	0	0	0	0	0	PSN29378.1	0	0	0	0	0	0	0	0	0	0
PSN29379.1	0	3.33331	0	0	0	0	1.78844	0	1.87657	0	4.64677	0	PSN29379.1	0	0	0	0	0	0	0	0	0	0	0	79.0646	PSN29379.1	4.1886	18.0258	3.63774	0	4.79171	0	7.08356	15.7612	0	10.957	1.26602	0.600061	PSN29379.1	1.00397	1.86109	1.36128	2.84829	0.824649	2.701	0	6.54137	2.22421	0.930479
PSN29380.1	0	0	0	0	0	0	0	0	0	0	0	0	PSN29380.1	0	0	0	0	0	0	0	0	0	0	0	0	PSN29380.1	0	0	0	0	0	0	0	0	0	0	0	0	PSN29380.1	0	0	0	0	0	0	0	0	0	0
PSN29381.1	0	0	0	0	0	0	0	0	0	0	0	0	PSN29381.1	0	0	0	0	0	0	0	0	0	0	0	0	PSN29381.1	0	0	0	0	0	0	0	0	0	0	0	0	PSN29381.1	0	0	0	0	0	0	0	0	0	0
PSN29382.1	0	0	0	0	0	0	0	0	0	0	0	0	PSN29382.1	0	0	0	0	0	0	0	0	0	0	0	0	PSN29382.1	0	1.31857	0	0	19.8728	0	0	0	0	0	0	0	PSN29382.1	0	0	0	0	0	0	0	0	0	0
PSN29383.1	28.6095	57.7075	49.8508	17.2944	80.0929	6.11015	25.2059	12.1746	32.1337	72.9283	81.567	31.298	PSN29383.1	77.6499	39.0949	75.5725	85.2277	122.12	55.9073	148.1	122.643	163.737	72.9283	144.495	131.358	PSN29383.1	5.48904	2.85848	8.11506	22.7568	31.6869	8.02992	23.9696	28.701	10.4738	16.8616	14.048	2.54554	PSN29383.1	34.7195	39.29	38.3823	34.5875	58.659	25.6705	102.458	102.818	92.855	76.122
PSN29384.1	0	0	4.8747	0	0	0	12.292	0	0	0	11.1726	0	PSN29384.1	0	0	0	0	0	0	0	0	0	0	0	0	PSN29384.1	7.36618	1.65933	3.135	43.0623	7.51513	0	6.37027	0	0	48.5946	0	0.992164	PSN29384.1	0	0	0	0	0	0	0	0	0	0
PSN29385.1	3.45702	9.63126	1.7446	3.96606	0	0	4.5955	1.78438	3.61002	0	0	4.94419	PSN29385.1	4.39176	5.38368	7.54531	0	18.1056	0	23.7569	24.4448	23.4964	0	3.16372	3.83875	PSN29385.1	9.2403	1.10967	0.916916	20.4229	16.3929	7.63321	1.37456	5.14081	6.97076	13.9012	0.857941	2.97669	PSN29385.1	0	0	2.27778	1.96314	2.20858	2.62147	2.72305	0	0	0
PSN29386.1	0	0	0	0	0	0	0	0	0	0	0	0	PSN29386.1	0	0	0	0	0	0	0	0	0	0	0	0	PSN29386.1	0	0	0	0	0	0	0	0	0	0	0	0	PSN29386.1	0	0	0	0	0	0	0	0	0	0
PSN29387.1	0	0	0	0	0	0	0	0	0	0	0	0	PSN29387.1	0	0	0	0	0	0	0	0	0	0	0	0	PSN29387.1	0	0	0	0	0	0	0	0	0	0	0	0	PSN29387.1	0	0	0	0	2.3288	0	0	5.52443	3.22888	0
PSN29388.1	1.37722	0	8.33233	1.31823	3.93122	5.00626	0	6.18771	5.6021	2.41323	2.78568	1.58954	PSN29388.1	3.39132	0	0	1.24894	0	0	1.9142	4.36459	0	2.41323	0	1.36565	PSN29388.1	4.47519	1.71312	3.69442	11.2704	0	0	0	0	3.51325	6.71787	4.79549	0.716878	PSN29388.1	2.56344	34.3869	4.40827	2.83149	0.687931	4.7675	0.984581	2.68354	2.4345	3.74248
PSN29389.1	0	0	0	0	0	0	0	0	0	0	0	0	PSN29389.1	0	0	0	0	0	0	0	0	0	0	0	0	PSN29389.1	0	0	0	0	0	0	0	0	0	0	0	0	PSN29389.1	0	0	0	0	0	0	0	0	0	0
PSN29392.1	20.0987	7.78242	4.81089	6.80126	5.26904	0	0	0	0	5.09622	24.7575	10.9396	PSN29392.1	0	1.89651	2.10891	1.1963	4.24723	0	12.5112	7.64154	5.06935	5.09622	10.7956	22.189	PSN29392.1	7.52904	3.19715	7.20155	7.76166	5.38596	6.01055	1.97562	0	0	0	2.54459	0	PSN29392.1	1.40642	5.48839	7.10571	4.11832	3.81645	5.64421	7.30335	9.50898	5.28825	4.10054
PSN29393.1	4.94017	4.13382	4.64775	1.50346	4.91747	0	2.34357	2.42857	0.453986	1.65588	3.22073	1.61941	PSN29393.1	0	1.63957	5.37462	3.31938	2.97753	0	5.12026	6.01122	24.6972	1.65588	10.5452	9.01773	PSN29393.1	0.936204	0.520591	2.14575	0.981224	2.81602	1.0823	5.63942	4.33749	2.37748	4.76093	4.68709	0.913797	PSN29393.1	5.93782	2.68029	4.73135	2.79518	4.74085	3.58616	6.28795	9.1999	4.05715	14.8826
PSN29394.1	0	0	0	0	0	0	0	0	0	0	0	0	PSN29394.1	0	0	0	0	0	0	0	0	0	0	0	0	PSN29394.1	0	0	0	0	0	0	0	0	0	0	0	0	PSN29394.1	0	0	0	0	0	0	0	0	0	0
PSN29395.1	111.19	107.114	106.233	52.436	141.51	21.3142	45.4242	61.5139	106.427	95.7749	149.773	93.5191	PSN29395.1	68.4619	81.0859	134.725	155.822	141.289	192.063	100.475	60.2287	82.2678	95.7749	104.431	118.718	PSN29395.1	65.2172	60.971	120.513	314.217	295.548	107.136	366.867	162.761	172.32	208.353	153.893	27.2329	PSN29395.1	234.468	140.838	183.424	99.7149	535.834	282.929	135.912	114.741	109.139	28.6073
PSN29396.1	0	0	0	10.5835	4.14125	0	0	0	5.10823	17.1822	17.1162	0	PSN29396.1	56.8135	17.9479	13.9505	5.04461	0	0	15.4612	0	0	17.1822	67.506	32.8835	PSN29396.1	3.02218	0	0	0	0	5.82827	0	0	0	0	8.58828	3.91847	PSN29396.1	3.40457	13.376	4.22061	8.40324	9.3222	8.7502	7.08354	10.8764	6.65386	10.9447
PSN29397.1	2.20858	0	0.863892	0.635631	1.29427	0	0	0.529042	0.56537	0	1.82999	0.534398	PSN29397.1	0.384282	2.16527	0	0.0802484	0.0998928	0.0701082	2.05997	1.12386	0.0354758	0	2.20451	3.11451	PSN29397.1	0	0.298525	0.352778	0.522412	0.177434	0.195003	0.72238	0.281981	0	0	1.59937	0.172177	PSN29397.1	0.44663	4.45422	6.22763	10.4108	1.99251	4.60377	7.69512	3.53689	2.5367	7.17678
PSN29398.1	0	0	0	0	0	0	0	0	0	0	0	0	PSN29398.1	0	0	0	0	0	0	0	0	0	0	0	0	PSN29398.1	0	0	0	0	0	0	0	0	0	0	0	0	PSN29398.1	0	0	0	0	0	0	0	0	0	0
PSN29399.1	68.9783	38.6668	23.8202	16.4208	45.2831	0	65.6844	19.2442	18.2775	67.3298	28.361	42.9875	PSN29399.1	51.5816	20.2976	53.2929	28.4886	63.7775	13.2824	37.2719	165.411	28.0987	67.3298	26.4476	28.7072	PSN29399.1	4.19936	2.47614	22.3861	15.0351	15.924	6.17762	45.1992	9.33474	28.7055	29.9714	11.2854	2.52469	PSN29399.1	103.916	53.0138	141.604	50.011	161.595	51.5228	16.8814	18.0026	24.4917	55.5534
PSN29400.1	0	0	0	0	8.06645	0	0	0	0	0	0	0	PSN29400.1	0	0	8.4843	18.7139	10.9268	0	0	14.136	25.2411	0	9.04076	10.3408	PSN29400.1	0	0	0	0	0	0	0	0	0	12.591	0	0	PSN29400.1	7.87839	0	0	0	0	0	6.53414	0	0	0
PSN29401.1	0	0	0	0	0	0	0	0	0	0	0	0	PSN29401.1	0	0	0	0	0	0	0	0	0	0	0	0	PSN29401.1	0	0	0	0	0	0	0	0	0	0	0	0	PSN29401.1	0	0	0	0	0	0	0	0	0	0
PSN29402.1	0	0	0	0	0	0	0	0	0	0	1.27451	0	PSN29402.1	0	3.58768	3.64013	0	0	0	2.78952	3.05719	6.74181	0	1.66114	0.979675	PSN29402.1	0.667083	0	0	0	1.94257	0	4.03943	0	3.47194	7.0888	0	0.465504	PSN29402.1	0	0	0	0	1.08784	1.39798	1.29219	0.869407	0	0
PSN29403.1	37.2846	27.6143	43.9242	42.4554	47.782	16.2761	84.15	26.5699	15.6806	61.6782	48.8822	40.1074	PSN29403.1	24.1196	19.3379	25.3062	15.4939	12.6797	5.24698	33.7093	33.3147	33.1613	61.6782	37.3976	36.6481	PSN29403.1	7.74198	10.566	13.4685	43.5891	41.2044	15.629	20.5389	30.1847	17.9737	39.8924	26.5544	5.66278	PSN29403.1	37.5511	24.8197	74.8032	40.8474	92.6686	42.7915	42.3767	35.0904	27.6775	75.42
PSN29404.1	0	0	0	0	0	0	0	0	0	0	0	0	PSN29404.1	0	0	0	0	0	0	0	0	0	0	0	0	PSN29404.1	0	0	0	0	0	0	0	0	0	0	0	0	PSN29404.1	0	0	0	0	0	0	0	0	0	0
PSN29406.1	1.32171	2.00161	2.7238	0.776984	1.3073	0.505236	2.19148	0.728522	1.77817	1.13512	4.23648	4.14114	PSN29406.1	1.58384	0	1.69794	0.604425	2.00642	3.95668	1.7128	1.73421	0	1.13512	1.99431	0.716467	PSN29406.1	0.646329	0.625468	3.00293	4.35112	6.55427	1.42586	7.23039	10.8794	1.31042	5.16785	2.10195	0.273788	PSN29406.1	2.5542	0	0.948936	1.75953	2.24023	1.85695	0.477133	2.64421	0.80873	3.89524
PSN29407.1	0	0	0	0	0	0	0	0	0	0	0	0	PSN29407.1	0	0	0	0	0	0	0	0	0	0	0	0	PSN29407.1	0.690657	0	0	0	0	0	0	0	0	0	0	0	PSN29407.1	0	0	0	0	0	0	0	0	0	0
PSN29408.1	0	0	0	0	0	0	0	0	0	0	0	0	PSN29408.1	0	0	0	0	0	0	0	0	0	0	0	0	PSN29408.1	0	0	0	0	0	0	0	0	0	0	0	0	PSN29408.1	0	0	0	0	0	0	0	0	0	0
PSN29410.1	2.617	0	0	0	0	0	0	0	0	4.94229	0	8.49913	PSN29410.1	0	0	0	0	0	0	0	0	0	4.94229	0	0	PSN29410.1	0	0	0	0	0	0	1.78073	0	0	0	0	0	PSN29410.1	0	0	0	0	0	0	0	0	0	0
PSN29411.1	0.102849	0.724062	0.339203	0.0147624	0.250528	0.00219412	0.0105895	0.0780017	0.341593	0.363187	1.09015	0.202284	PSN29411.1	0.436191	0.87612	0.465626	0.832675	0.884241	1.08659	0.875344	1.39085	0.793157	0.363187	1.5422	1.46269	PSN29411.1	0.0078507	0.0116194	0.20233	0.321562	0.369052	0.215018	0.711688	0	0.181902	0	0.239571	0	PSN29411.1	1.14443	1.49302	1.49423	0.637706	3.10048	1.09741	2.93473	1.73002	1.04803	0.830353
PSN29412.1	4.14077	0	0	0	0	0	12.4984	0	6.46806	20.4217	0	0	PSN29412.1	0	0	0	0	0	0	14.3953	0	60.4441	20.4217	13.2022	9.23555	PSN29412.1	0	0	0	0	0	0	35.5176	36.5066	0	0	4.15157	5.22168	PSN29412.1	0	0	12.2132	20.403	6.77585	0	18.3643	9.09163	5.1215	23.645
PSN29415.1	0	1.35328	0	0	0	0	0	0	0	0	0	0	PSN29415.1	0	0	0	0	0	0	0	0	0	0	0	0	PSN29415.1	0	0	0	0	0	0	0	0	0	0	0	0	PSN29415.1	0	0	0	0	0	0	0	0	0	0
PSN29417.1	0	0	0	0	0	0	0	0	0	0	0	0	PSN29417.1	0	0	0	0	0	0	0	0	0	0	0	0	PSN29417.1	0	0	0	0	0	0	0	0	0	0	0	0	PSN29417.1	0	0	0	0	0	0	0	0	0	0
PSN29418.1	8.42017	7.51178	16.9702	3.2197	7.84774	4.79684	6.62414	4.75281	1.80364	9.93218	12.7991	5.12375	PSN29418.1	30.9254	21.237	28.8224	29.2145	18.0033	11.1078	44.5041	36.6514	60.3605	9.93218	21.4475	28.2146	PSN29418.1	0.666963	0.962832	3.00467	3.56456	7.72513	1.44972	8.92502	4.07344	3.51037	4.17208	5.12014	1.52555	PSN29418.1	13.6106	20.3329	19.6948	24.6861	21.5894	16.9894	75.4285	37.5304	28.615	67.3898
PSN29420.1	1.77115	6.36527	8.93157	2.64686	7.61537	0	2.66794	2.13585	4.24528	7.07419	9.00026	2.86318	PSN29420.1	0	0	0	6.25825	20.2956	0	8.69476	2.93552	12.5457	7.07419	10.0093	14.8975	PSN29420.1	1.28093	0.134547	5.17682	13.8584	2.29664	0	4.23705	8.19474	3.35579	10.5673	4.74921	0.381146	PSN29420.1	3.36093	4.33161	5.68405	3.09526	8.10869	3.10722	3.3746	8.82404	4.98883	3.19253
PSN29421.1	0	0	0	0	0	0	0	0	0	0	0	0	PSN29421.1	0	0	0	0	0	0	0	0	0	0	0	0	PSN29421.1	0	0	0	0	0	0	0	0	0	0	0	0	PSN29421.1	0	0	0	0	0	0	0	0	0	0
PSN29422.1	0	0	0	0	0	0	0	0	0	0	0	0	PSN29422.1	0	0	0	0	0	0	0	0	0	0	0	0	PSN29422.1	0	0	0	0	0	0	0	0	0	0	0	0	PSN29422.1	0	0	0	0	0	0	0	0	0	0
PSN29423.1	0	0	0	0	0	0	0	0	0	0	1.25045	0	PSN29423.1	0	0	0	0	1.4336	0	5.50073	7.84557	9.8983	0	0	1.5847	PSN29423.1	0.30273	0.163647	0	1.4724	0	0.683824	0	0	1.90631	0	0.494876	0	PSN29423.1	0	0	0	0	0	1.49965	0	0	1.00067	0
PSN29424.1	0.575482	0	0	0	3.40219	0	0	0	0	0	0	0	PSN29424.1	0	3.48827	2.39077	2.1804	10.1661	15.7454	5.98182	4.51337	0	0	5.92945	3.83942	PSN29424.1	0	0	0	0	2.62662	0	0	21.69	0	0	0.925392	0.41929	PSN29424.1	4.40885	2.8863	2.36396	3.40519	8.69153	0.974789	8.2096	16.8156	4.30194	4.07473
PSN29426.1	0.330489	2.1616	0	0	4.5577	0	0	0	0.893523	3.61066	6.39918	2.47534	PSN29426.1	4.12285	2.17433	9.17658	0	8.0052	0	2.24893	16.7243	0	3.61066	13.3019	18.0467	PSN29426.1	0	0	1.26785	2.26104	0	0	3.33958	0	0	7.98939	1.8999	0.169364	PSN29426.1	3.21137	1.58165	1.72056	4.34899	0.817977	0.517969	4.36459	5.07138	1.66432	5.2608
PSN29427.1	0	0	0	0	0	0	0	0	0	0	0	0	PSN29427.1	0	0	0	0	0	0	0	0	0	0	0	0	PSN29427.1	0	0	0	0	0	0	0	0	0	0	0	0	PSN29427.1	0	0	0	0	0	0	0	0	0	0
PSN29429.1	0	0	0	0	0	0	0	0	0	0	0	0	PSN29429.1	0	0	0	0	0	0	0	0	0	0	0	0	PSN29429.1	0	0	0	0	0	0	0	0	0	0	0	0	PSN29429.1	0	0	0	0	0	0	0	0	0	0
PSN29433.1	0.37822	2.4323	1.47567	0.580482	8.32294	0.131357	0	0	0	0	1.68935	0.967688	PSN29433.1	0	0	0	0	0	7.62957	0	8.70694	0	0	6.2373	4.19572	PSN29433.1	0	0.156338	0	0	0	0	2.29224	8.2521	0	4.11235	1.12197	0.257356	PSN29433.1	2.07828	0	0	2.8634	0	3.82642	0	0	1.74624	0
PSN29434.1	0	0	0	0	0	0	1.84969	0	0	0	0	0.640091	PSN29434.1	0	0	0	0	0	0	0	0	0	0	0	0	PSN29434.1	0	0	0	0	0	0	0	0	0	0	0	0	PSN29434.1	0.752141	2.46348	0	0.627925	0	0	0	0	0	0
PSN29435.1	0.106651	1.11076	0	0	2.18689	1.14665	0	0	0.202299	0.355053	0.436933	0	PSN29435.1	1.8137	0	0	0.702055	2.88651	0	0	0	0	0.355053	5.15294	2.69711	PSN29435.1	0.556724	0	0.33178	0	0.771638	0.414858	0	0	0	0	0	0.167696	PSN29435.1	4.83061	1.02924	3.9866	1.93421	1.63429	1.70089	17.4692	9.54345	4.43102	8.1128
PSN29436.1	0	0	0	0	0	0	0	0	0	0	0	0	PSN29436.1	0	0	0	0	0	0	0	0	0	0	0	0	PSN29436.1	0	0	0	0	0	0	0	0	0	0	0	0	PSN29436.1	0	0	0	0	0	0	0	0	0	0
PSN29437.1	0	0	0	0	0	0	0	0	0	0	0	0	PSN29437.1	0	0	0	0	1.44385	0	1.27577	0	0	0	0	0	PSN29437.1	0	0	0	1.40157	0	0.623894	0	0	0	0	0	0	PSN29437.1	0	0	0.445759	0.418536	0.612632	0	0	0	0	1.64053
PSN29439.1	0.105467	1.46292	2.3822	0.0428453	1.35143	0	0.0805012	0.191205	0	0.455856	3.93468	0.103149	PSN29439.1	9.26984	0	4.60033	6.99721	4.70223	0	5.87361	9.76391	0	0.455856	16.2624	14.4141	PSN29439.1	0.257124	0.0192917	3.14605	2.34994	5.59404	0	2.82334	9.27046	0	4.23991	1.88392	0.25378	PSN29439.1	49.316	15.714	4.40546	14.001	15.3978	3.79515	20.7114	17.5794	16.9302	43.311
PSN29440.1	0	0	0	0	0	0	0	0	0	0	0	0	PSN29440.1	0	0	0	0	0	0	0	0	0	0	0	0	PSN29440.1	0	0	0	0	0	0	0	0	0	0	0	0	PSN29440.1	0	0	0	0	0	0	0	0	0	0
PSN29441.1	30.3825	81.0035	66.7254	18.3077	55.4095	0	40.8388	17.3036	3.03904	160.35	62.6662	64.9523	PSN29441.1	79.3529	49.31	37.8834	12.9926	36.8073	16.1342	35.1499	55.747	146.23	160.35	2.94837	49.8536	PSN29441.1	0	1.06285	7.84508	17.1148	14.343	0	28.464	0	0	0	11.9709	2.80739	PSN29441.1	0	6.54983	20.4562	10.6644	70.6335	39.0456	16.4417	30.6072	12.0337	58.3917
PSN29442.1	0	0	0	0	0	0	0	0	0	0	0	0	PSN29442.1	0	0	0	0	0	16.3744	4.71185	0	0	0	0	0	PSN29442.1	1.75261	0	0	0	0	0	0	0	8.33075	10.4395	2.24863	0	PSN29442.1	0	0	2.50882	0	0	0	0	0	0	0
PSN29443.1	0.115968	5.14868	2.11746	0.105999	6.37073	0	0	0.573404	0.661084	5.63313	11.3903	0.231872	PSN29443.1	1.62785	1.76514	6.74153	5.89095	12.2418	11.4957	1.78078	5.73631	4.86476	5.63313	13.772	11.8329	PSN29443.1	1.37745	0.163761	2.47069	4.14234	1.83793	0.838136	2.02836	12.4531	0	1.26862	0.589557	0.134594	PSN29443.1	5.10217	5.82772	11.4417	4.01612	12.7016	7.10646	39.2767	38.2756	10.9593	9.77062
PSN29444.1	0	0	0	0	0	0	0	0	0	0	0	0	PSN29444.1	0	0	0	0	0	0	0	0	0	0	0	0	PSN29444.1	0	0	0	0	0	0	0	0	0	0	0	0	PSN29444.1	0	0	0	0	0	0	0	0	0	0
PSN29445.1	0	0	0	0	0	0	0	0	0	0	0	0	PSN29445.1	0	0	0	0	0	0	0	0	0	0	0	0	PSN29445.1	0	0	0	0	0	0	0	0	0	0	0	0	PSN29445.1	0	0	0	0	0	0	0	0	0	0
PSN29447.1	0.0973616	0	0.740274	0	0	0	0	0	0	0	0	0	PSN29447.1	0	0	0	0	0	0	0	0	0	0	0	0	PSN29447.1	0	0	0	0	0.537886	0.206723	0.378148	0	0	0	1.03299	0	PSN29447.1	0.5451	0	0	0.218255	0.171395	0.0720103	0	0	0	0
PSN29448.1	0	0	0	0	0	0	0	0	0	0	0	0	PSN29448.1	0	0	0	0	0	0	0	0	1.39091	0	0	0	PSN29448.1	0	0	0	1.45459	0	0	0	0	0	0	0	0	PSN29448.1	0	0	0.291912	0	0	0	0	0	0	0
PSN29449.1	0	0	0	0	0	0	0	0	0	0	0	0	PSN29449.1	0	0	0	0	0	0	0	0	0	0	0	0	PSN29449.1	0	0	0	0	0	0	0	0	0	0	0	0	PSN29449.1	0	0	0	0	0	0	0	0	0	0
PSN29450.1	0.197667	0.291595	0.321035	0.308466	0.694272	0	0.176786	0.352581	0.32033	0.407119	0.629371	0.156996	PSN29450.1	0.967746	0	0.159858	0	0.147069	0.472558	0.457339	1.31491	0	0.407119	0	0.388194	PSN29450.1	0.159402	0	0	0	0	0	0	0	0	0.336228	0	0	PSN29450.1	0.97829	0.988877	0.117901	0.955009	0.342992	0.926773	1.32427	0.603072	1.45423	0.128767
PSN29451.1	0.893372	1.67674	0	0	0	0	0	0.842518	0.762193	0.983166	0	1.90937	PSN29451.1	0	0	0	0	0	0	0	0	0	0.983166	0	0.676681	PSN29451.1	0.482063	0.204689	0.424995	0	1.36165	0	1.51847	0	0	0	0.394691	0	PSN29451.1	0	0	1.65307	2.08862	0.981933	4.48042	1.66059	1.53612	1.07682	1.09414
PSN29452.1	24.3113	32.6495	23.024	18.4725	23.0231	16.8183	23.0073	20.1791	27.8241	45.4971	46.8936	31.7251	PSN29452.1	20.5635	27.636	25.2575	20.9291	15.0261	25.7036	18.5639	16.8887	25.6835	45.4971	40.755	63.7106	PSN29452.1	9.43519	10.6845	11.274	14.9745	18.3648	12.1145	20.9936	11.675	8.49713	16.4273	14.5102	5.81705	PSN29452.1	17.6959	23.6688	20.2644	24.3463	68.8025	39.0382	29.9272	24.755	17.0505	19.4202
PSN29453.1	3.37716	6.22267	9.65804	1.476	9.54394	3.52894	4.19201	5.04535	4.71475	5.95327	6.73733	4.12706	PSN29453.1	2.78041	0.577109	3.5426	0.853128	4.11811	3.8567	2.84622	3.90346	12.5731	5.95327	0.680147	2.45478	PSN29453.1	3.65469	0.931005	5.8476	7.34359	2.52824	3.16767	9.96225	2.99744	4.19403	13.4723	6.63866	2.64466	PSN29453.1	2.74894	8.00286	5.34351	6.348	2.85485	2.5285	5.38417	4.38056	2.19399	3.70379
PSN29454.1	0	0	0	0	0	0	0	0	0	0	0	0	PSN29454.1	0	0	0	0	0	0	0	0	0	0	0	0	PSN29454.1	0	0	0	0	0	0	0	0	0	0	0	0	PSN29454.1	0	0	0	0	0	0	0	0	0	0
PSN29455.1	2.54699	24.7169	11.8168	4.51351	13.4533	3.01926	3.28037	4.67252	11.1975	28.7461	40.4384	5.50245	PSN29455.1	18.441	11.8377	15.7325	4.80124	29.6318	10.7455	7.18109	12.8111	0	28.7461	30.6489	25.5901	PSN29455.1	1.41256	0.524725	1.85252	0	4.77257	1.21056	0.763875	0	3.90061	3.78228	5.05726	0.803656	PSN29455.1	13.9726	22.1884	14.954	11.3713	28.8301	14.757	33.8365	26.9307	16.3951	22.7433
PSN29457.1	0	0	0	0	0	0	0	0	0	0	0	0	PSN29457.1	0	7.0728	0	0	7.15085	0	0	0	0	0	0	0	PSN29457.1	0	0	0	0	0	0	0	0	0	12.0019	0	0	PSN29457.1	0	0	0	0	0	0	0	0	0	0
PSN29458.1	0	0	0	0	0	0	0	19.1426	0	0	0	0	PSN29458.1	0	0	0	0	0	0	0	0	0	0	0	0	PSN29458.1	0	0	0	0	0	0	0	0	0	0	0	0	PSN29458.1	0	0	0	0	0	0	9.45883	0	0	0
PSN29460.1	0	0	0	0	0	0	0	0	0	0	0	0	PSN29460.1	0	0	0	0	0	0	0	0	0	0	0	0	PSN29460.1	0	0	0	0	0	0	0	0	0	0	0	0	PSN29460.1	0	0	0	0	0	0	0	0	0	0
PSN29461.1	0.136513	0.701465	4.74861	0.314857	0.484245	0.825079	0	0	0.728256	1.05958	1.07243	0	PSN29461.1	67.7682	41.3571	22.1023	37.2671	31.5614	14.9838	24.0559	61.3015	6.19747	1.05958	38.9533	30.9588	PSN29461.1	0	0	0	0	1.5941	0	1.0888	0	0	0	0	0	PSN29461.1	4.87664	44.3333	30.9261	66.7923	147.542	52.365	72.68	88.9248	103.975	42.1931
PSN29464.1	0.197025	0.945121	0.617743	0	1.97605	0	0.425557	0	1.15881	0.62447	0.578782	0.783499	PSN29464.1	8.36164	6.14719	2.98507	0.952983	2.08751	0	0.820993	3.7313	0	0.62447	7.00741	11.9751	PSN29464.1	0.399529	0.10057	0.725518	3.19669	3.50061	0	0	2.59233	0	0	0.323438	0.125063	PSN29464.1	0.302709	6.47746	3.36071	4.00196	9.91995	1.90824	12.3618	17.8305	9.46152	2.41386
PSN29465.1	0	0	0	0	0	0	1.88014	0	0	0	0	0	PSN29465.1	0	0	0	0	0	0	0	0	0	0	0	0	PSN29465.1	0	0	0	0	0	0	0	0	0	0	0	0	PSN29465.1	0	0	0	0	0	0	0	1.09623	0	0
PSN29466.1	0.476518	0	0	0.202885	0	0	0	0.475949	0	0	2.05503	0	PSN29466.1	0	0	0	0	0	0	0	0	0	0	0	0	PSN29466.1	1.98724	0	0	0	68.5605	0	0	0	0	0	0	0.118157	PSN29466.1	0	0	0	0	0	0	0	0	0	0
PSN29467.1	1.30228	4.98565	5.99871	0	1.59914	0	0	0	1.14477	1.55337	2.55114	0	PSN29467.1	5.58646	0	0	0	9.01778	7.92885	2.79519	0	7.29768	1.55337	5.14181	2.10559	PSN29467.1	0	1.44927	0	6.23026	8.87158	1.85295	17.5565	0	0	0	4.04268	1.89388	PSN29467.1	1.44528	0	3.99772	0	2.34092	0	2.90923	1.12411	0	0
PSN29470.1	0.180255	0	0	0.157779	0	0	0.349014	0	1.12664	0	0.500573	0.390541	PSN29470.1	0	0	0	0	0	0	0	1.26371	0	0	0	0	PSN29470.1	0	0	0	0	0	0	0	0	0	0	0	0	PSN29470.1	0	0	0.368383	0.561908	0.384128	2.3466	1.94506	0	0.667514	1.48594
PSN29474.1	4.71692	5.92839	3.04621	2.95501	6.55936	3.42852	1.25801	1.03869	1.80379	10.3035	16.4428	4.16482	PSN29474.1	37.5868	38.2366	15.0547	7.57304	16.8008	0	10.0801	27.7935	0	10.3035	43.5752	68.7522	PSN29474.1	2.53501	0.326243	6.65475	10.8778	7.82726	8.95281	10.8139	0	11.0137	13.235	12.8874	1.95464	PSN29474.1	11.9691	7.36517	6.07493	7.49454	9.24593	6.90329	8.66066	6.36386	12.296	16.9426
PSN29476.1	1.06952	0	0	0	0	0	0	0	0	0	0	0	PSN29476.1	0	0	0	0	0	0	0	0	0	0	0	0	PSN29476.1	0	0	0	0	0	0	0	0	0	0	0	0	PSN29476.1	0	0	0	0	0	0	0	0	0	0
PSN29477.1	0	0	0	0	0	0	0	0	0	0	0	0	PSN29477.1	0	0	0	0	0	0	0	0	0	0	0	0	PSN29477.1	0	0	0	0	0	0	0	0	0	0	1.30078	0	PSN29477.1	0	0	0	0	0	0	0	0.847939	0	0
PSN29478.1	0	0	0	0.825452	0	0	0	0	0	0	0.718267	0	PSN29478.1	0	0	0	0	0	0	0	0	0	0	0	0	PSN29478.1	0	0	0	0	0.913334	0	0.743087	0	0	0	0.316389	0	PSN29478.1	0.515786	0	0	0	1.76487	0	0	0.310259	0.361701	0
PSN29480.1	0.341477	0	0.340071	0.152228	0.451002	0	0	0.358785	0.395805	0	0	0.69706	PSN29480.1	0	0	0	0	0	0	0	0	0	0	0	0.76143	PSN29480.1	0	0.134357	0	0	0	0.455399	0.464971	0	0	0	0	0.187454	PSN29480.1	0.933926	0.883143	0.585769	0.851593	0.599993	0.570953	0	0.537984	0.66877	0.395697
PSN29483.1	49.0228	73.288	74.0351	57.4217	61.8057	16.504	51.8493	45.5959	36.2135	53.2983	74.9774	58.7293	PSN29483.1	34.0072	41.386	58.2563	38.0803	72.6021	39.4051	43.0108	23.6719	27.4504	53.2983	47.5033	53.3002	PSN29483.1	19.4443	13.1757	41.5822	51.1485	42.523	41.8083	74.8393	51.1727	46.7303	56.6227	80.2179	25.6901	PSN29483.1	58.4693	52.0572	75.1052	51.2741	63.6434	59.9175	62.6972	62.52	54.9012	57.8497
PSN29484.1	11.4719	23.0819	23.5161	8.75952	25.9646	2.78672	10.4797	11.9744	18.9038	14.529	34.7193	16.1196	PSN29484.1	34.9171	33.8678	66.3894	50.6168	112.301	70.197	67.6193	64.8309	58.38	14.529	41.4024	48.1077	PSN29484.1	7.30153	3.53688	31.9026	61.6665	72.1937	20.1765	60.4568	72.3259	29.969	54.9347	25.248	5.23294	PSN29484.1	31.3565	19.2172	15.2987	13.8079	24.6181	18.952	14.2866	19.8878	19.8353	7.18849
PSN29485.1	75.7075	121.548	225.567	73.5703	218.824	50.9491	85.5576	175.454	77.6602	230.888	332.736	111.59	PSN29485.1	1168.5	828.609	1451.41	2210.57	2173.26	1332.28	2378.83	2574.8	2287.37	230.888	2442.04	1518.83	PSN29485.1	263.691	107.49	708.067	1015.06	1179.47	277.007	865.798	1298.15	441.418	1126.32	345.861	162.051	PSN29485.1	1413.65	1182.26	1029.94	1257.65	1097.33	601.09	1090.48	1106.01	958.407	528.137
PSN29486.1	0	0	0	0	0	0	0	0	0	0	0	0	PSN29486.1	0	0	0	0	0	0	0	0	0	0	0	0	PSN29486.1	0	0	0	0	0	0	0	0	0	0	0	0	PSN29486.1	0	0	0	0	0	0	0	0	0	0
PSN29487.1	0	0	0	0	0	0	0	0	0	9.862	0	0	PSN29487.1	0	0	3.87207	0	0	0	0	0	0	9.862	0	0	PSN29487.1	0	0	0	0	0	0	0	0	0	0	0	0	PSN29487.1	0	5.81121	0	0	3.23394	0	0	0	0	0
PSN29488.1	0	0	0	0	0	0	0	0	0	0	39.5336	0	PSN29488.1	0	12.1112	0	29.8047	0	0	13.9936	0	62.8106	0	0	31.3338	PSN29488.1	0	0	5.85103	0	0	0	0	0	0	42.6806	0	0	PSN29488.1	8.15995	14.2856	0	5.51818	0	0	16.2068	0	0	0
PSN29489.1	4.6273	0	6.97131	4.68259	0	0	0	0	0	0	7.04211	7.345	PSN29489.1	0	0	0	0	0	0	0	0	0	0	13.9126	3.76988	PSN29489.1	0	0	0	10.3384	0	0	0	0	0	0	3.4892	0	PSN29489.1	3.53093	5.51858	0	2.44717	2.53444	0	0	1.22897	3.90678	0
PSN29490.1	0	0	0	0	0	0	0	0	0	0	0	0	PSN29490.1	0	0	0	0	0	0	1.6111	0	0	0	0	0	PSN29490.1	0	0	0	9.94307	0	0	0	0	0	0	0	0	PSN29490.1	0	0	0.605914	0	0.584531	0	0	0	0	0
PSN29491.1	0	0	0	0	0	0	0	0	0	0	0	0	PSN29491.1	0	0	0	0	0	0	0	0	0	0	0	0	PSN29491.1	0	0	0	0	0	0	0	0	0	0	0	0	PSN29491.1	0	0	0	0	0	0	0	0	0	0
PSN29492.1	0	0	0	0	0	0	0	0	0	0	0	0	PSN29492.1	0	0	0	0	0	0	0	0	0	0	0	0	PSN29492.1	0	0	0	0	0	0	0	0	0	0	0	0	PSN29492.1	0	0	0	0	0	0	0	0	0	0
PSN29493.1	0	0	0	0	0	0	0	0	0	0	0	0	PSN29493.1	0	0	0	0	0	0	0	0	0	0	0	0	PSN29493.1	0	0	0	0	0	0	0	0	0	0	0	0	PSN29493.1	0	0	0	0	0	0	0	0	0	0
PSN29494.1	0	17.0894	0	0	15.8467	0	0	0	0	0	0	0	PSN29494.1	0	0	0	20.2414	0	0	0	0	0	0	0	3.69015	PSN29494.1	0	0	10.1441	0	0	5.53262	0	176.948	0	0	10.8717	2.64549	PSN29494.1	12.1036	0	0	0	0	0	0	0	0	0
PSN29495.1	0.256089	0	0.370785	0.123338	0.427309	0	0.194864	0	0.450775	0.336598	3.68057	0.220882	PSN29495.1	1.69204	0	0.565125	0.539249	1.45646	0	0	2.23513	0	0.336598	3.44143	2.53914	PSN29495.1	0	0.0959142	0	0	0	0	0.685901	0	1.29925	0	0	0.116385	PSN29495.1	3.84785	0.861821	1.77593	1.64748	7.8196	1.89189	2.37273	6.34889	2.38809	2.99262
PSN29498.1	0	0	0	0	0	0	0	0	0	0	0	0	PSN29498.1	0	0	0	0	0	0	0	0	0	0	0	0	PSN29498.1	0	0	0	0	0	0	0	0	0	0	0	0.876148	PSN29498.1	1.67621	0	1.15344	1.37462	0	0	0	0	1.16367	0
PSN29499.1	66.1194	113.76	63.8013	96.6062	59.3599	1827.1	124.498	57.4797	112.387	45.3852	77.9895	84.311	PSN29499.1	54.9193	85.9942	84.8938	37.535	96.6878	99.2523	1171.86	133.088	699.013	45.3852	95.4952	547.413	PSN29499.1	130.297	562.327	110.045	241.072	398.657	86.3404	370.71	165.767	152.439	269.945	106.079	61.1009	PSN29499.1	111.811	30.1696	37.7846	16.2707	31.3793	22.5869	27.0401	20.9586	22.2565	12.4445
PSN29500.1	0	0	1.39583	0	0	0	0	0	0	0	0	0	PSN29500.1	2.87238	0	0	0	1.87073	9.09712	0.811094	0	0	0	0.950938	0.618713	PSN29500.1	0	0	0	0	1.93438	0	0	0	0	0	0	0	PSN29500.1	0	0	0	0	0	0.581201	0	1.20546	0	0
PSN29501.1	0	0	0	0	0	0	0	0	0	0	6.03483	0	PSN29501.1	0	0	0	0	0	0	0	0	0	0	0	2.6255	PSN29501.1	0	0	0	0	0	0	0	0	0	0	0	0	PSN29501.1	0	0	0	0	0	0	0	0	0	0
PSN29502.1	0	0	0	0	0	0	0	0	0	0.51778	2.06398	0	PSN29502.1	0	0	0	0	1.08811	0	0	0	0	0.51778	0.53873	0.362581	PSN29502.1	0	0	0	0	0	0	0	0	0	0	0	0	PSN29502.1	0	0	0	0	0	0.200379	0	0.33768	0	0
PSN29503.1	0	0	0	0	0	0	0	0	0	1.30597	0	0	PSN29503.1	0	0	0	0	0.718975	0	0	0	0	1.30597	1.86853	0	PSN29503.1	0	0	0	0	0	0	0	0	0	0	0	0	PSN29503.1	0.79303	3.14625	2.00548	0	0.925519	0	3.30786	6.21314	2.01926	2.65883
PSN29504.1	0	0	0	0	0	0	0	0	0	0	2.60638	0	PSN29504.1	0	0	0	0	0	0	0	0	0	0	0	0	PSN29504.1	0	0	0	0	0	0	0	0	0	0	0	0	PSN29504.1	0	0	1.44419	0.366291	0.825079	0	1.09552	1.74642	0.338506	3.48615
PSN29505.1	0	0	1.25713	0.528239	0.852649	0	0	0	0	0	1.797	0.518213	PSN29505.1	0	0	1.71647	2.53533	1.97021	0	0	0	0	0	0	0	PSN29505.1	0	0	0	0	0	0	0	0	0	0	0	0	PSN29505.1	0.764755	0.94723	1.48124	0	1.5651	0.860786	5.22331	6.52993	2.39248	4.97686
PSN29506.1	30.23	0	16.7449	6.67613	13.2026	2.73178	0	28.8145	15.6258	54.5374	49.6517	12.5408	PSN29506.1	0	0	0	0	0	0	0	0	0	54.5374	0	0	PSN29506.1	37.7922	44.3291	30.3649	259.764	48.6053	65.1179	48.3524	101.423	94.2568	104.473	31.8684	0	PSN29506.1	0	0	0	0	0	0	0	0	0	0
PSN29508.1	17.1385	11.9458	8.05759	15.7758	3.06763	14.5088	23.8583	12.978	18.4032	17.445	30.208	16.2253	PSN29508.1	89.1913	12.4866	42.9554	61.5027	40.6301	21.5433	21.6498	62.409	94.819	17.445	89.7083	76.4504	PSN29508.1	3.38745	1.32373	6.37582	3.92043	15.086	6.94672	15.9526	6.29862	3.82562	11.7776	36.968	22.1517	PSN29508.1	47.8386	0	43.3351	39.8004	26.6918	25.7506	34.6093	40.3791	24.8026	95.1894
PSN29509.1	0.94583	21.2427	7.24503	2.66973	0	0	0	5.1408	8.90394	0	20.2808	2.5874	PSN29509.1	0	0	0	0	0	0	0	0	0	0	0	0	PSN29509.1	0	0.592005	6.10149	109.832	0	18.5381	13.3173	86.1173	0	51.1872	8.89385	0	PSN29509.1	4.9702	0	0	0	0	0	0	0	0	0
PSN29511.1	0	0	0	0	0	0	0	0	0	0	0	0	PSN29511.1	0	0	0	0	0	0	0	0	0	0	0	0	PSN29511.1	0	0	0	0	0	0	0	0	0	0	0	0	PSN29511.1	0	0	0	0	0	0	0	0	0	0
PSN29512.1	0	0	0	0.0496353	0	0	0	0	0	0	0	0	PSN29512.1	0	0	0	0	0	0	1.23891	0	0	0	0	0	PSN29512.1	0	0	0	0	0	0	0	0	0	0	0	0	PSN29512.1	0.55066	0	0	2.79379	0.575656	0	0	0	0.621434	1.9411
PSN29513.1	3.65894	39.7124	12.1987	4.80222	7.70937	8.28785	9.66059	0	17.518	17.5127	23.759	7.8899	PSN29513.1	0	7.90579	13.4498	14.0389	9.54717	22.9044	4.01683	0	0	17.5127	22.3079	3.80754	PSN29513.1	6.12388	7.42799	5.69346	10.5358	40.6696	31.3822	38.9602	63.9726	0	28.2405	6.66176	8.09793	PSN29513.1	8.72476	0	28.8322	5.12279	10.2308	0	14.0374	0	19.7041	5.86509
PSN29514.1	0	0	0	0	0	0	0	0	0	0	0	0	PSN29514.1	0	0	0	0	0	0	0	0	0	0	0	0	PSN29514.1	0	0	0	0	0	0	0	0	0	0	0	0	PSN29514.1	0	0	0	0	0	0	0	0	0	0
PSN29515.1	0	0	0	0.896411	0.515577	0	0	0.507451	0.339265	0.480253	0	0	PSN29515.1	0	0	0	0	0	0	0	0	2.96589	0.480253	0	0	PSN29515.1	0.330879	0	0	0	0	0	0	0	0	0	0	0	PSN29515.1	1.2146	0	0	0	0	0	0	0	0	0
PSN29516.1	0	0	0	0	0	0	0	0	0	0	0	0	PSN29516.1	0	0	0	0	0	0	0	0	0	0	0	1.57089	PSN29516.1	0	0	0	0	0	0	0	0	0	0	0	0	PSN29516.1	0	0	0	0	0	0	0	0	0	0
PSN29517.1	0	0	0	0	0	0	0	0	0	0	0	0	PSN29517.1	0	0	0	0	0	0	0	0	0	0	0	0	PSN29517.1	0	0	0	0	0	0	0	0	0	0	0	0	PSN29517.1	0	0	0	0	0	0	0	0	0	0
PSN29518.1	0	0	0	0	0	0	0	0	0	0	0	0	PSN29518.1	0	0	0	0	0	0	0	0	0	0	0	0	PSN29518.1	0	0	0	0	1.3368	0	0	0	0	0	0	0	PSN29518.1	1.09799	0	0	3.12943	0	0	1.88354	1.33038	2.0903	1.8294
PSN29519.1	0.526556	0	0	0.379892	0	0	0.127096	0.169132	0	0.447061	0.177653	0.159611	PSN29519.1	0	0	0.184793	0.403416	0	2.16412	0.497457	0.788919	0	0.447061	0.565484	1.30227	PSN29519.1	0.17391	0	0.155428	0	0.154944	0	0	0	0	0	0	0.0535996	PSN29519.1	5.11011	4.26849	3.93154	10.8876	6.59218	6.67846	4.16611	4.86753	11.8559	4.86177
PSN29520.1	1.00377	16.3791	20.4747	0	0	0.978286	2.30219	8.12755	7.16375	0	9.77228	7.64248	PSN29520.1	0	0	0	0	0	0	0	0	0	0	0	0	PSN29520.1	7.85405	12.1453	38.5581	44.1788	122.183	213.249	60.535	0	0	45.4361	6.29626	52.7594	PSN29520.1	0	0	0	0	0	0	0	0	0	0
PSN29522.1	0	0	0	0	0	0	0	0	0	0	0	0	PSN29522.1	0	0	0	0	0	0	0	0	0	0	0	0	PSN29522.1	0	0	0	0	0	0	0	0	0	0	0	0	PSN29522.1	0	0	0	0	0	0	0	0	0	0
PSN29523.1	0	0	0	0	0	0	0	0	0	0	0	0	PSN29523.1	0	0	0	0	0	0	0	0	0	0	0	0	PSN29523.1	0	0	0	0	0	0	0	0	0	0	0	0	PSN29523.1	0	0	0	0	0	0	0	0	0	0
PSN29524.1	0	0	0.731638	0	0	0	0	0	1.03367	0	0	0.467802	PSN29524.1	0	6.94167	1.32072	1.06029	0	0	0	0	0	0	0	0.751677	PSN29524.1	0	0	1.36623	0	1.30686	0	0	0	0	0	0	0	PSN29524.1	0	0	0	0	2.31983	0	1.12156	0	0	0
PSN29525.1	0	0	0	0	0	0	0	0	0	0	0	0	PSN29525.1	0	0	0	0	0	0	0	0	0	0	0	0	PSN29525.1	0	0	0	0	0	0	0	0	0	0	0	0	PSN29525.1	0	0	0	0	0	0	0	0	0	0
PSN29526.1	0	0	0	0	0	0	0	0	0	0	0	0	PSN29526.1	0	0	0	0	0	0	0	0	0	0	0	0	PSN29526.1	0	0	0	0	0	0	0	0	0	0	0	0	PSN29526.1	0	0	0	0	0	0	0	0	0	0
PSN29527.1	1.08833	55.217	0	29.2246	0	0	0	30.9519	0	0	0	0	PSN29527.1	0	0	0	0	0	0	6.05529	0	69.6664	0	0	0	PSN29527.1	0	0	0	0	5.00036	0	0	0	14.4088	0	9.04307	0	PSN29527.1	0	0	5.17082	0	0	0	0	0	0	0
PSN29528.1	0.99847	2.15175	2.63459	2.40899	1.27049	0	4.88605	2.1545	1.3562	6.36674	2.77993	3.27175	PSN29528.1	1.69987	4.49555	1.77995	1.39022	1.36024	0.298806	1.17518	2.64371	4.4139	6.36674	5.74068	6.48844	PSN29528.1	2.80678	0.913161	1.73783	4.86704	2.05871	2.69378	2.89524	1.36607	1.31334	2.78806	2.32205	1.24531	PSN29528.1	3.17108	1.97939	2.5017	3.91053	7.37933	4.6429	5.24099	3.49144	2.67948	12.1306
PSN29529.1	0	0	0	0	0	0	0.770772	1.53831	1.04536	0	1.13388	0.519688	PSN29529.1	0	0.985843	0	0	0	0	0	0	0	0	0.593773	0.363627	PSN29529.1	0	0	0	0	0	0	0.87248	0	0	0	0.325989	0.631971	PSN29529.1	0	0	0.97762	0.382716	0.430492	0.563295	0	0	0.446554	1.59577
PSN29530.1	57.7192	58.8052	0	23.5468	60.2397	0	38.4592	0	27.2172	45.5791	64.5162	19.3842	PSN29530.1	161.895	193.458	172.762	15.4245	62.7827	0	305.829	168.516	0	45.5791	152.224	122.523	PSN29530.1	0	1.3977	0	0	0	4.53944	0	0	0	0	0	0	PSN29530.1	0	41.6034	39.4597	68.2499	80.8513	11.1799	498.512	257.296	12.1303	71.1245
PSN29533.1	6.64044	6.88788	7.41256	5.63471	2.38549	5.54778	5.74374	5.9125	3.95035	15.8615	15.7414	12.2187	PSN29533.1	7.1329	5.7101	3.29493	7.37427	2.90733	11.5459	7.71041	4.44531	5.8298	15.8615	6.4376	8.51694	PSN29533.1	4.79491	3.4991	3.78057	3.57104	3.4632	3.88899	4.45553	1.84048	4.49814	10.195	8.08551	1.93377	PSN29533.1	11.5894	8.25993	15.6005	10.7709	15.0448	10.7812	9.6831	6.94817	10.2429	14.1937
PSN29535.1	0.510066	0	0	0	7.82477	0	0	0	0	1.66797	1.79962	0	PSN29535.1	4.15415	13.1941	22.0281	1.38729	0	0	0.956782	15.0162	0	1.66797	26.1818	17.7861	PSN29535.1	0	0	0	0	0	0	0	0	0	10.2174	0	0	PSN29535.1	0	3.64067	2.57452	3.87885	7.55904	4.01753	16.6406	11.4861	4.96523	29.4226
PSN29536.1	1.25607	16.404	0	9.99727	0	0	2.88912	0	7.9586	3.49127	0	9.53209	PSN29536.1	7.72072	0	0	8.29905	2.84728	0	0	5.6719	0.556432	3.49127	0	5.76671	PSN29536.1	0	0	0	0	0	2.6176	0	0	0	0	0	0	PSN29536.1	12.5546	0	0	5.38801	0	7.34511	0	0	6.06619	0
PSN29539.1	3.79169	2.98452	1.98004	0.88177	0	0	0	0.961503	2.79362	0.654824	0.642519	1.49337	PSN29539.1	2.13002	0	0	1.23053	0.772649	3.3055	5.13927	4.12902	0	0.654824	11.7962	20.9767	PSN29539.1	0.403526	0.187682	0.502941	0	0	1.33054	0	0	0	0	0	0	PSN29539.1	7.68946	17.7927	1.85621	8.59492	4.63388	8.81034	5.70061	11.4327	9.31544	5.54402
PSN29540.1	0	0	0	0	0	0	0	0	0	0	0	0	PSN29540.1	0	0	0	0	0	0	0	0	0	0	0	0	PSN29540.1	0	0	0	0	0	0	0	0	0	0	0	0	PSN29540.1	0	0	0	0	0	0	0	0	0	0
PSN29543.1	0	0	0	0.0771505	0	0	0.184865	0	0	0	0	0.252004	PSN29543.1	0	0	0	1.73888	0	0	0	0	0	0	1.23797	0	PSN29543.1	0	0	0	0	0	0	0	0	0	0	0	0	PSN29543.1	0	0	0	0	0	0	0	0	0	0
PSN29545.1	1.31849	3.39531	1.56688	0.332002	2.87588	0.540435	1.65739	1.67794	5.85529	2.61501	5.26388	2.39651	PSN29545.1	1.37444	1.78761	1.49379	4.33104	6.26371	4.00487	4.03417	4.19497	12.4742	2.61501	3.07303	3.00048	PSN29545.1	1.43128	0.362465	4.9109	9.79594	15.677	3.24707	7.1675	10.637	5.1142	7.00875	3.86902	0.354462	PSN29545.1	4.70063	2.50498	1.8867	2.11748	4.32688	2.87868	2.39343	1.58817	2.8442	1.19776
PSN29546.1	0.979306	1.37412	0.667734	0	0.336256	3.01273	0.366435	0.473229	2.83813	0.242814	0.99708	0.857332	PSN29546.1	0	0	0.921181	2.68047	2.44782	0	4.19659	2.72159	0	0.242814	2.58869	4.22899	PSN29546.1	1.40669	0.331671	0.887015	2.5556	4.57075	1.16714	5.25225	9.87863	0.815772	8.25976	3.60085	0.391964	PSN29546.1	1.10213	0	0.271057	0.317291	0.890524	0.554942	2.51385	1.19226	1.8932	4.1344
PSN29547.1	2.95867	4.0013	5.17551	2.17618	0	0	0.663395	1.79976	0.572765	4.2567	4.89629	2.45624	PSN29547.1	4.90661	8.29883	2.28292	4.76643	7.98059	0	5.79163	5.89504	0	4.2567	9.00213	5.48781	PSN29547.1	0.507041	0.53301	4.99181	3.38469	5.11252	0.866435	9.98558	4.52421	4.84764	3.80045	4.62738	0	PSN29547.1	1.83038	7.95544	2.67246	4.49088	4.10016	3.65968	6.27332	9.17227	5.14486	15.0017
PSN29550.1	0	0	0	0	0	0	0	0	1.7632	0	0	0	PSN29550.1	0	0	0	0	0	0	0	0	0	0	0	0	PSN29550.1	0	0.223786	0	0	0	0	0	0	0	0	0	0	PSN29550.1	2.16457	0	0	0	0	0	0	0	0	0
PSN29553.1	0	0	0	0	0	0	0	0	0	0	0	0	PSN29553.1	0	0	0	0	0	0	0	0	0	0	0	0	PSN29553.1	0	0	0	0	0	0	0	0	0	0	0	0	PSN29553.1	0	0	0	0	0	0	0	0	0	0
PSN29554.1	5.00012	0	0	14.8659	0	0	13.0559	4.92141	11.0614	12.8597	29.5274	4.88342	PSN29554.1	113.092	27.9322	10.4292	26.1653	181.201	21.7523	141.96	208.386	202.272	12.8597	5.21196	79.2438	PSN29554.1	35.3725	13.1777	16.7109	78.7111	63.8742	8.69555	38.2963	33.7569	17.4496	37.8803	9.06592	1.66923	PSN29554.1	26.0185	3.42277	3.88882	1.39697	28.2838	12.0814	7.03847	3.88015	3.10765	0
PSN29555.1	0	0	0	0	0	0	0	3.02041	0	0	0	2.34751	PSN29555.1	6.05255	3.16243	0	0	0	0	0	0	22.4399	0	2.36883	0	PSN29555.1	0	1.21473	0	4.82374	7.98548	0	0	0	0	0	0	0	PSN29555.1	0	5.13904	2.15851	2.05766	3.54488	5.00788	0	0	4.03976	0
PSN29556.1	0	0	0	0	0	0	0	0	0.615749	0	0	0	PSN29556.1	0	0	0	0	0	0	0	0	0	0	0	1.12729	PSN29556.1	0	0	0	0	0	0	0	0	0	0	0	0	PSN29556.1	0	0	0	0	0	0	0	0	1.13193	0
PSN29557.1	5.01225	3.55604	9.43362	4.14263	5.72104	1.60241	3.21037	2.76453	2.87645	7.4798	9.09158	4.87409	PSN29557.1	13.9328	5.9989	8.34715	11.2671	10.483	20.1853	5.20906	4.62983	10.1852	7.4798	13.1403	15.833	PSN29557.1	2.4426	2.37502	2.89635	9.81718	7.43482	4.55566	4.62505	4.58593	2.18663	6.71659	4.46732	1.24288	PSN29557.1	7.45875	7.82457	10.6278	5.62526	10.863	5.76811	10.1304	12.0854	9.28062	7.38367
PSN29558.1	237.891	476.916	444.608	290.127	78.3477	246.011	254.069	186.857	311.959	366.195	995.044	356.167	PSN29558.1	299.476	473.76	763.305	852.791	1643.41	1396.3	1132.31	1569.88	2816.22	366.195	451.392	327.131	PSN29558.1	86.0826	50.7972	181.12	388.012	566.312	161.663	800.464	276.485	212.381	253.082	248.717	37.8335	PSN29558.1	355.279	92.4201	171.053	110.679	200.268	98.0613	144.808	184.431	122.245	73.3927
PSN29559.1	0	0	0	0	0	0	0	0	0	0	0.565115	0	PSN29559.1	0	0	0	0	0	0	0	0	0	0	0	0	PSN29559.1	0	0	0	0	0	0	0	0	0	0	0	0	PSN29559.1	0.465622	0	0	0	0	0	0	0.790241	0	0
PSN29560.1	1.04572	2.70692	1.41232	0.216522	0.851654	0.353835	0.152376	0	0.274471	3.60075	2.34809	1.61906	PSN29560.1	1.88556	1.51004	1.35769	1.34729	0.753119	2.43414	0.476534	1.17444	7.0001	3.60075	2.0401	5.54445	PSN29560.1	0.179681	0.123848	0.598005	0.263837	0.938535	0.627355	0.727672	0	0	0.278139	1.20413	0.296149	PSN29560.1	1.52586	1.78059	1.31818	1.9213	4.99922	2.36526	2.44081	2.41241	1.51718	2.54041
PSN29561.1	0	0	0	0	0	0	1.1311	0.898826	0	2.98473	0.580186	0	PSN29561.1	0	0	0	0	0	0	0	0	0	2.98473	0	0	PSN29561.1	0	0	0	0	1.18934	0.666786	0.712742	3.01206	0	6.08877	0.850246	0	PSN29561.1	0.66327	0	0	0	0	0	0	0	0	0
PSN29562.1	0	0	0	0	0	0	0	0	0	0	0	0	PSN29562.1	0	0	0	0	0	0	0	0	0	0	0	0	PSN29562.1	0	0.324556	0	0	0	0	0	0	0	0	0	0	PSN29562.1	0	0	0	0	0	0	0	0	0	0
PSN29563.1	0	0	0	0	0	0	0	0	0	0	0	0	PSN29563.1	0	0	0	0	0	0	0	0	0	0	0	0	PSN29563.1	0	0	0	0	0	0	0	0	0	0	0	0	PSN29563.1	0	0	0	0	0	0	0	0	0	0
PSN29564.1	0	0	0	4.07894	0	0	0	0	0	0	0	4.99081	PSN29564.1	0	6.17908	0	0	0	0	0	0	0	0	0	0	PSN29564.1	0	0	0	0	0	0	3.91289	0	0	0	3.4185	0	PSN29564.1	0	0	0	0	0	0	0	0	0	0
PSN29565.1	3.30362	0	0	0.545785	0	10.9108	0	0	0	0	0	0	PSN29565.1	0	0	0	0	3.58503	0	2.93959	2.34582	0	0	5.35025	1.90396	PSN29565.1	0	0	0	0	0	0	0	0	0	0	0	0	PSN29565.1	0.447931	1.54028	1.33322	2.6347	1.07637	1.17861	3.68673	0	1.70671	1.01248
PSN29566.1	0	0	0	0	0	0	0	0	0	0	0	0	PSN29566.1	0	0	0	0	0	0	0	0	0	0	0	0	PSN29566.1	0	0	0	30.1954	0	0	0	0	0	0	0	0	PSN29566.1	0	0	0	0	0	0	0	0	0	0
PSN29567.1	0	0	0.797869	0.220258	0	0	0	0.41269	0	0	0	0	PSN29567.1	0	0	0	0	0	0	0	0	0	0	0	0	PSN29567.1	0	0	0	0	0	0.523322	0	0	0	0	0	0	PSN29567.1	1.08427	0	0	0	0	0	0.699442	0	0	1.34419
PSN29568.1	0.58792	2.75979	1.63598	0.39731	0	0	1.2409	0	0	0	2.66242	0.924164	PSN29568.1	0	0	0	0	0	0	0	0	0	0	0	0	PSN29568.1	1.87322	0	0	2.92431	7.44002	1.73756	4.71911	0	0	4.28987	0	0.716335	PSN29568.1	0	0	0	0	0	0	0	0	0	0
PSN29569.1	0	0	0	0	0	0	0	0	0	0	0	0	PSN29569.1	0	0	0	0	0	0	0	0	0	0	0	0	PSN29569.1	0	0	0	0	0	0	0	0	0	0	0	0	PSN29569.1	0	0	0	0	0	0	0	0	0	0
PSN29570.1	0	0	0	0	0	0	0	0	0	0	0	0	PSN29570.1	0	9.73187	4.90512	0	0	0	0	0	0	0	0	0	PSN29570.1	0	0	0	0	0	0	0	0	0	0	0	0	PSN29570.1	0	0	1.32063	4.31441	1.38307	3.35507	1.21882	0	0	1.09895
PSN29571.1	1.66147	0.771998	5.9095	0.85027	5.51799	0	0	0	0	2.23924	2.74783	1.31078	PSN29571.1	15.6749	6.32683	7.40388	9.04033	6.25925	6.01352	4.15029	13.4548	12.4311	2.23924	26.1893	16.15	PSN29571.1	0.254953	0.103978	0.200048	1.26798	0.92323	0.773551	0.288767	0	0.600298	2.3495	0.501369	0	PSN29571.1	1.46334	2.3194	2.45187	1.92912	10.5645	1.63087	6.4734	4.98869	6.01044	7.84642
PSN29573.1	0	0	0	0	0	0	0	0	0	0	0	0	PSN29573.1	13.4532	0	0	0	0	0	0	0	0	0	0	0	PSN29573.1	0	0	0	0	0	0	0	0	0	0	0	0	PSN29573.1	0	0	0	0	0	0	0	0	0	0
PSN29574.1	0	0	0	0	0	0	0	0	0	0	0	0	PSN29574.1	0	0	0	0	0	0	0	11.5677	0	0	0	0	PSN29574.1	0	0	0	0	0	0	0	0	0	0	0	0	PSN29574.1	0	0	0	0	0	0	0	0	0	0
PSN29575.1	4.62536	0	22.2569	4.24433	10.8097	0	0	11.0384	14.472	6.86383	7.9664	13.8651	PSN29575.1	52.7187	57.878	17.0334	19.5151	62.4588	0	55.5011	79.2903	92.9689	6.86383	21.0728	4.69397	PSN29575.1	10.6739	7.78562	8.04768	43.8512	108.558	25.3416	0	135.251	32.1472	49.2429	15.4121	10.8791	PSN29575.1	0	0	5.18942	10.9558	4.95653	3.45308	21.533	15.658	5.34345	4.09125
PSN29576.1	24.4797	22.8806	19.3709	16.3987	23.2237	3.2106	13.3191	16.3781	11.5056	21.5626	37.9332	15.0689	PSN29576.1	29.8184	19.8212	29.8287	25.3375	14.4908	8.49716	35.4104	57.5867	31.9504	21.5626	70.6904	66.7198	PSN29576.1	6.23421	1.95056	27.6749	54.201	72.4448	15.1817	40.7923	37.0911	17.2069	31.1596	12.2289	7.53084	PSN29576.1	14.1248	16.2951	19.2109	15.974	15.6596	16.5778	17.3803	8.0668	9.80574	20.1315
PSN29577.1	0	0	0	0	0	0	0	0	0	1.89684	0	0	PSN29577.1	0	0	0	0	0	0	1.38106	0	0	1.89684	0	2.10024	PSN29577.1	0	0	0	0	0	0	0	0	0	0	0	0	PSN29577.1	0	0	0	0	0	0	0	0	0	0
PSN29578.1	5.42373	4.49972	10.7229	4.55346	5.82501	26.949	4.88947	6.16288	3.99752	8.76296	10.5059	5.14551	PSN29578.1	24.7742	9.71872	20.9554	57.2558	101.02	33.8994	44.4406	69.513	158.453	8.76296	9.96574	6.85369	PSN29578.1	17.8753	15.4593	37.447	91.2319	115.698	58.935	52.2448	69.3343	14.0612	93.6083	28.7166	13.4289	PSN29578.1	61.4194	28.0811	28.3369	20.1485	24.113	27.9581	28.5426	16.6273	17.962	25.4449
PSN29579.1	22.0499	0	8.43336	0	0	85.7162	10.9321	10.2205	0	19.0657	6.30532	0	PSN29579.1	0	0	0	2.55434	0	0	15.9791	61.6406	31.028	19.0657	0	5.63826	PSN29579.1	10.056	5.64039	5.2613	11.6456	3.1322	0	2.11632	9.21302	18.9636	8.23152	3.08988	0	PSN29579.1	0	0	1.45333	1.36451	4.51553	3.17084	8.62571	4.13344	7.67676	1.05801
PSN29582.1	0	2.67074	1.67964	2.27622	0	0	0	0	0	0	0	0	PSN29582.1	0	2.15607	0	0	3.18566	0	2.7691	3.23017	0	0	1.44765	0.954247	PSN29582.1	0	0	0	1.13941	0	0	2.78339	0	0	0	0	0	PSN29582.1	0.75805	0	3.26318	0.759621	1.77944	0.988477	0	1.52563	0.868537	0.780593
PSN29585.1	0	0	0	0	0	0	0	0	0	0	0	0	PSN29585.1	0	0	0	0	0	0	0	0	0	0	0	0	PSN29585.1	0	0	0	0	0	0	0	0	0	0	0	0	PSN29585.1	0	0	0	0	0	0	0	0	0	0
PSN29586.1	0	0	0	0	0	0	0	0	0	0	0	0	PSN29586.1	0	0	0	0	0	0	0	0	0	0	0	0	PSN29586.1	0	0	0	0	0	0	0	0	0	0	0	0	PSN29586.1	0	0	0	0	0	0	0	0	0	0
PSN29587.1	2.05047	0	0	0.473119	0.762777	0	0	0.855388	0.652194	2.32778	1.7612	0	PSN29587.1	0	0	0	0.692036	1.79348	0	0	0	0	2.32778	1.50608	0	PSN29587.1	1.18943	0.42011	0	0	0	0.788523	0	2.22358	0	2.82384	0	0.320192	PSN29587.1	2.07008	0	0	0.799288	0.420132	1.04011	0.467396	0	0.433517	1.16905
PSN29588.1	0.123612	2.76098	0	0.176029	1.30131	0	0.428728	0	0.362589	0.821431	1.4977	0.544939	PSN29588.1	1.81224	0.876262	6.35852	5.14924	2.04836	4.72739	7.14839	4.55704	12.8775	0.821431	2.94257	2.43686	PSN29588.1	0.631913	0	0.230155	3.96208	2.77979	0.836304	2.45814	0	1.38004	3.9963	1.75334	0.265401	PSN29588.1	2.77276	2.53475	1.05294	0.933927	0.372405	1.01466	0.524422	1.89751	2.01515	1.34844
PSN29590.1	32.7739	38.469	25.0507	11.014	33.674	3.40866	11.6747	11.5833	28.5368	23.4681	40.7465	27.4715	PSN29590.1	14.4464	28.7419	15.8619	19.6312	15.6592	11.1848	16.7681	11.858	11.049	23.4681	24.9455	20.3509	PSN29590.1	1.24053	3.28128	10.1129	27.0511	35.4164	16.0353	28.6423	29.4257	28.9547	18.4028	21.3915	5.24302	PSN29590.1	13.2988	26.7087	21.9651	24.3871	32.3583	24.7426	21.8726	24.7945	20.6829	18.0729
PSN29592.1	0	0	0	0	0	0	0	0	0	0	0	0	PSN29592.1	0	0	0	0	0	0	0	0	0	0	0	0	PSN29592.1	0	0	0	0	0	0	0	0	0	0	0	0	PSN29592.1	0	0	0	0	0	0	0	0	0	0
PSN29594.1	0	0	0	0	0	0	0	0	0	0	0	0	PSN29594.1	0	0	0	0	0	0	0	0	0	0	0	0	PSN29594.1	23.6272	0	12.1242	0	0	0	0	0	0	0	0	0	PSN29594.1	0	0	0	0	0	0	0	0	0	0
PSN29595.1	0	0	0	0	0	0	0	0	0	0	0	0	PSN29595.1	0	0	0	0	0	0	0	0	0	0	0	0	PSN29595.1	0	0	0	0	0	0	0	0	0	0	0	0	PSN29595.1	0	0	0	0.329144	0	0	0	0	0	14.0252
PSN29597.1	1.82146	0	0	0	0	0	0	0	0	0	0	0	PSN29597.1	0	0	0	0	0	0	2.63585	0	0	0	0	0	PSN29597.1	0	0	0	0	0	0	0	0	0	0	0	0	PSN29597.1	0	0	0	0	0	0	0	0	0	0
PSN29598.1	0	0	0	0	0	0	0	0	0	0	0	0	PSN29598.1	0	0	0	0	0	0	0	0	0	0	0	0	PSN29598.1	0	0	0	0	0	0	0	0	0	0	0	0	PSN29598.1	0	0	0	0	0	0	0	0	0	0
PSN29599.1	1.74455	0	0	0.619916	0.566726	0	0.556935	0	0	1.15206	1.8738	0.511939	PSN29599.1	0	0.921939	0	3.98895	0.596266	4.48078	0.515258	0	0	1.15206	0.636647	2.74048	PSN29599.1	0	1.63485	1.35951	0	0.620216	3.62815	1.15833	2.03736	0	2.28245	0.977817	0.300212	PSN29599.1	1.45649	3.38025	1.12389	1.21377	2.82303	3.05693	1.38361	1.22649	2.8936	2.46399
PSN29602.1	219.52	332.222	298.334	120.187	326.156	86.1368	207.3	194.927	390.319	259.011	448.457	329.077	PSN29602.1	192.01	255.011	296.113	429.179	303.458	547.529	555.527	449.683	286.65	259.011	399.255	425.637	PSN29602.1	79.8407	66.8571	451.793	1277.37	911.228	424.97	1018.05	594.694	696.824	701.966	597.625	86.7626	PSN29602.1	475.097	266.803	311.373	428.916	453.968	395.422	338.138	428.325	482.463	279.652
PSN29603.1	0	0	0	0	0	0	0	0	0	0	0	0	PSN29603.1	0	0	0	0	0	0	0	0	0	0	0	0	PSN29603.1	0	0	0	0	0	0	0	0	0	0	0	0	PSN29603.1	0	0	0	0	0	0	0	0	0	0
PSN29604.1	0	0	0	0	0	0	0	0	0	0	0	0	PSN29604.1	0	0	0	0	0	0	0	0	0	0	0	0	PSN29604.1	0	0	0	0	0	0	0	0	0	0	0	0	PSN29604.1	0	0	0	0	0	0	0	2.188	0	0
PSN29605.1	0.834294	0.921595	0.493058	0	0	0	0	0	0	0	0.902742	0.879783	PSN29605.1	0	1.42783	4.26013	0.6481	3.19624	2.0412	6.5049	18.4745	18.3655	0	17.4464	9.17426	PSN29605.1	0	0	0	0	0	0.599627	0	0	0	0	0.975564	0	PSN29605.1	3.97751	7.32392	6.5715	7.45386	12.6788	2.63854	15.3404	12.5611	7.29964	29.4771
PSN29606.1	0	0	0	0	0	0	0	0	0	0	0	0	PSN29606.1	0	0	0	0	0	0	0	0	0	0	0	0	PSN29606.1	0	0	0	0	0	0	0	0	0	0	0	0	PSN29606.1	0	0	0	0	0	0	0	0	0	0
PSN29607.1	0	0	0	0	0	0	0	0	0	0	0	0	PSN29607.1	0	0	0	0	0	0	0	0	0	0	0	0	PSN29607.1	0	0	0	0	0	0	0	0	0	0	0	0	PSN29607.1	0	0	0	0	0	0	0	0	0	0
PSN29608.1	0	0	0	0	0	0	0	0	0	0	0	0	PSN29608.1	0	0	0	0	0	0	0	0	0	0	5.93883	10.3558	PSN29608.1	0	0	0	0	0	0	0	0	0	15.9499	0	0	PSN29608.1	5.97121	12.8969	0	5.17721	0	0	0	0	0	7.7999
PSN29609.1	0.797334	0	1.26896	0.206264	0.77218	0	0.467768	0.669525	0	0.665014	1.47872	2.43629	PSN29609.1	0	0	0	0	0.621545	0	1.59973	3.68263	0	0.665014	0	0	PSN29609.1	0	0	0	0	0	0	0	0	0	0	0.550155	0.343131	PSN29609.1	0	0	0	0	0	0.667508	0	0.495041	0.699563	0.901308
PSN29610.1	0	0	0	0	0	0	0	0	0	0	0	0	PSN29610.1	0	0	0	0	0	0	0	0	0	0	0	0	PSN29610.1	0	0	0	0	0	0	0	0	0	0	0	0	PSN29610.1	0	0	0	0	0	0	0	0	0	0
PSN29611.1	0	0	0	0	0	0	0	0	0	0	0	0	PSN29611.1	0	0	0	0	0	0	0	0	0	0	0	0	PSN29611.1	0	0	0	0	0	0	7.41533	0	0	0	0	0	PSN29611.1	0	0	0	0	0	0	0	0	0	0
PSN29612.1	1.36536	2.35316	3.34615	0	0	0	4.85305	1.81063	0	1.56186	4.70892	0	PSN29612.1	0	0	0	0	3.25837	0	0	0	0	1.56186	3.52352	0	PSN29612.1	1.05938	0.472206	1.02114	2.62956	4.14782	1.71351	2.63417	7.66652	0	0	1.2654	0.298162	PSN29612.1	1.37972	1.43448	0	3.71029	3.63761	0.955801	2.33336	2.68953	3.62612	2.05628
PSN29613.1	4.96367	5.35164	1.38036	0.543846	8.89738	0.549247	0	1.76162	0.323526	27.4606	8.09902	2.58785	PSN29613.1	22.0424	25.1209	18.5338	0.4038	2.22666	0	2.47778	30.0854	20.9104	27.4606	61.3642	80.0928	PSN29613.1	0.852322	0.235128	2.71199	1.66941	1.41891	0.415571	1.03814	0	0	0.995447	1.22593	0.115754	PSN29613.1	1.97142	8.37598	3.22392	14.3884	46.488	10.7552	26.7977	18.9577	13.9082	37.6896
PSN29614.1	0	0	0	0	0	0	0	0	0	0	0	0	PSN29614.1	0	0	0	0	0	0	0	0	0	0	0	0	PSN29614.1	0	0	0	0	0	0	0	0	0	0	0	0	PSN29614.1	0	0	0	0	0	0	0	0	0	0
PSN29615.1	0	0	0	0	0	0	0	0	0	0	0	0	PSN29615.1	0	0	0	1.45549	0	0	0	0	0	0	0	0	PSN29615.1	0	0.20915	0.623355	0	1.11199	0	0	0	0	0	0	0	PSN29615.1	80.9123	24.9118	21.8224	48.5702	40.7953	30.5218	12.8045	16.4538	52.3828	13.7531
PSN29617.1	3.82398	0	0	0	0	32.7116	0	0	0	0	0	12.722	PSN29617.1	26.9426	0	0	0	17.0131	0	8.35557	0	0	0	11.347	0	PSN29617.1	0	2.41088	0	0	0	8.76935	17.1198	0	0	0	7.73215	0	PSN29617.1	5.71522	0	5.6136	0	0	6.04911	0	0	0	0
PSN29618.1	0	0	0	0	2.45996	0	0	0	0	3.88739	3.82652	0	PSN29618.1	0	0	0	0	0	0	0	0	0	3.88739	0	0	PSN29618.1	1.00002	0	0	0	0	0	0	0	0	0	0	0.318205	PSN29618.1	0	0	0	0	0	0	0	0	0	0
PSN29619.1	12.2518	21.0199	43.4214	14.4854	45.6442	9.32555	11.9013	1.0731	4.87294	22.2566	38.3053	17.0179	PSN29619.1	20.6011	17.5359	39.9353	23.9133	80.0229	26.705	41.8739	54.4704	91.9769	22.2566	7.4103	22.5281	PSN29619.1	0	5.86363	0	93.3583	123.849	28.8443	3.24056	39.951	3.64696	6.1731	16.3253	0.483549	PSN29619.1	1.09544	10.5582	16.5435	25.2127	49.2922	11.2894	28.3065	22.864	6.85748	7.9985
PSN29620.1	0	0	0	0	0	0	0	0	0	0	0	0	PSN29620.1	0	0	0	0	0	0	0	0	0	0	0	0	PSN29620.1	0.691252	0	0	0	0	0	0	0	0	0	0	0	PSN29620.1	0	0	0	0	0	0	0	0	0	0
PSN29621.1	0.144271	0	0	0.155627	0	0	0	0.348549	0	0	0.391137	0	PSN29621.1	0	1.92396	0	1.2885	0	0	0.607523	0.718844	3.28064	0	0.316885	1.70822	PSN29621.1	0.190155	0.320793	0	1.70369	0.806488	1.10871	0	0	1.01966	1.12337	0.627385	0.0947254	PSN29621.1	0.725849	0	0	0.215993	0.75135	0	0	0	0.253313	0
PSN29622.1	2.55679	10.2768	4.03822	4.43242	6.72416	0	8.17691	4.93045	2.39718	14.5228	17.1774	3.84066	PSN29622.1	13.5724	1.18859	9.03969	8.30158	1.79366	0	9.99346	3.02773	6.9398	14.5228	16.4404	19.2401	PSN29622.1	2.20698	0.753568	4.79017	1.05387	0.483564	1.63615	3.824	0	1.69468	4.22026	2.50513	0.485113	PSN29622.1	5.40888	3.3171	3.40096	7.09297	14.6273	7.75605	8.1603	11.7326	7.89785	9.87365
PSN29625.1	4.10349	0	2.24827	1.02993	3.87433	0	1.22065	1.01172	1.0134	2.11277	0	0.807476	PSN29625.1	0	1.92147	3.51356	1.42942	0	10.0716	2.38066	0	0	2.11277	2.28016	5.11758	PSN29625.1	0.499114	0	1.37417	0	1.54644	0.764899	0	0	2.01523	0	2.77072	0.290361	PSN29625.1	0.910579	0	2.09098	3.18298	4.4921	3.74029	2.75542	3.14629	2.85679	3.72778
PSN29628.1	0	0	0	0	0	0	0	0	0	0	0	0	PSN29628.1	0	0	0	0	0	0	0	0	0	0	0	0	PSN29628.1	0	0	0	0	0	0	0	0	0	0	0	0	PSN29628.1	0	0	0	0	0	0	0	0	0	0
PSN29629.1	0	0	0	0	0	0	0	0	0	0	0	0	PSN29629.1	0	0	0	11.1375	0	0	0	0	0	0	0	0	PSN29629.1	0	0	0	0	0	0	0	0	0	0	0	0	PSN29629.1	0	0	0	0	0	0	0	0	0	0
PSN29630.1	0.299986	0	0	0	0	0	0	0	0	0	0	0	PSN29630.1	0	0	0	0	0	0	0	0	0	0	0	0	PSN29630.1	0	0	0	0	0	0	0	0	0	0	0	0	PSN29630.1	0	0	0	0	0.844257	0	0	0	0	0
PSN29631.1	0	0	0	0	0	0	0	0	0	0	0	0	PSN29631.1	0	0	0	0	0	0	0	0	0	0	0	0	PSN29631.1	0	0	0	0	0	0	0	0	0	0	0	0	PSN29631.1	0	0	0	0	0	0	0	0	0	0
PSN29632.1	0	0	0	0	0	0	0	0	0	0	1.76841	0	PSN29632.1	0	0	0	0	0	0	0	0	0	0	0	0	PSN29632.1	0	0	0	0	0	0	0	0	0	0	0	0	PSN29632.1	0	0	0	0	0	0	0	0	0	0
PSN29633.1	0.242612	0	0	0	0	0	0.455421	0.372252	0	0	0	0	PSN29633.1	0	0	0	0	0	0	0	0	0	0	0	2.55887	PSN29633.1	0	0.0291633	0	0	1.10117	0	0	0	1.52631	0	0	0	PSN29633.1	0	0	0	0	0	0	0	0.785361	0	0
PSN29634.1	0	0	0	0	0	0	0	0	0	0	0	0	PSN29634.1	0	0	0	0	0	0	0	0	0	0	0	0	PSN29634.1	0	0	0	0	0	0	0	0	0	0	0	0	PSN29634.1	0	0	0	0	0	0	0	0	0	0
PSN29635.1	0	0	0	0	0	0	0	0	0	0	0	0	PSN29635.1	0	0	0	0	0	0	0	0	0	0	0	0	PSN29635.1	0	0	0	0	0	0	0	0	0	0	0	0	PSN29635.1	0	0	0	0	0	0	0	0	0	0
PSN29636.1	0	0	0	0	0	0	0	0	0	0	0	0	PSN29636.1	0	0	0	0	0	0	0	0	0	0	0	0	PSN29636.1	0	0	0	0	0	0	0	0	0	0	0	0	PSN29636.1	0	0	0	0	0	0	0	0	0	0
PSN29637.1	0	0	0	0	0	0	0	0	0	0	0	0	PSN29637.1	0	0	0	0	0	0	0	0	0	0	0	0	PSN29637.1	0	0	0	0	0	0	0	0	0	0	0	0	PSN29637.1	0	0	0	0	0	0	0	0	0	0
PSN29638.1	0	0	0	0	0	0	0	0	0	0	0.900753	0	PSN29638.1	0	0	0.412581	0	0	0	0	0.821902	0	0	0.395543	0.277182	PSN29638.1	0	0	0	0	0	0	0	0	0	0	0	0	PSN29638.1	0.437345	0	0.583088	0	0	0	0	0	0	0
PSN29639.1	0	0	0	0	0	0	0	0	0	0	0.126216	0	PSN29639.1	0	0	0	0	0	0	0.0851859	0	0	0	0	0	PSN29639.1	0	0	0	0	0.143453	0	0.0699327	0	0	0	0	0	PSN29639.1	0	0	0	0	0.0235957	0	0	0	0.0268933	0
PSN29640.1	0	0	0	0	0	0	0	0	0	3.00515	0	0	PSN29640.1	0	0	0	0	0	0	0	0	0	3.00515	0	0	PSN29640.1	0	0.823396	2.80324	0	0	0	1.71743	0	0	3.99783	0	0	PSN29640.1	3.827	0	0.806451	1.33871	1.61743	0	0	0.721864	0	2.26664
PSN29641.1	0	3.44918	0	0	0	0	0	0	0	0	0	0	PSN29641.1	0	0	0	0	0	0	0	0	0	0	0	0	PSN29641.1	0	0	0	0	0	0	0	0	0	0	0	0	PSN29641.1	0	0	0	0	0	0	0	0	0	0
PSN29642.1	2.97628	2.80842	0	4.15046	0	0	10.3966	1.54174	6.89774	1.72511	1.29869	2.96123	PSN29642.1	3.41641	0	0	2.76147	2.55129	0	6.98359	10.2243	5.61773	1.72511	4.26912	7.28825	PSN29642.1	4.96831	1.04246	5.27615	2.4532	9.23143	2.99659	21.8103	0	2.96955	14.6444	7.09586	1.24089	PSN29642.1	2.74097	11.6542	3.45726	19.4292	7.28232	7.82404	3.90276	0.717996	3.36325	6.41775
PSN29643.1	23.1986	31.9258	49.9905	19.9212	15.2072	0	5.82494	63.5851	0	13.4383	16.2416	41.2606	PSN29643.1	85.0261	56.984	62.8144	159.534	106.997	158.181	1060.23	147.563	573.862	13.4383	46.8903	465.149	PSN29643.1	0	36.226	7.19694	8.67387	93.4988	77.9523	75.7359	59.7229	9.97357	6.84492	38.006	0	PSN29643.1	69.404	38.43	41.7106	38.4502	41.5518	30.9672	47.6624	23.2992	32.6163	41.7026
PSN29649.1	0	0	0	0	0	0	0	0	0	0	0	0	PSN29649.1	0	0	0	0	0	0	19.7393	0	0	0	0	0	PSN29649.1	0	0	0	0	0	0	0	0	0	0	0	0	PSN29649.1	0	0	0	0	0	0	0	0	0	0
PSN29650.1	4.55689	6.23016	7.24413	1.48675	0	0	2.74993	0	0	0	6.87988	8.2805	PSN29650.1	0	5.54889	5.98471	0	0	0	7.88553	0	0	0	0	0	PSN29650.1	0	0	2.01538	6.34307	13.522	3.08278	3.0371	0	0	6.83551	8.93738	1.2594	PSN29650.1	0	2.85178	3.0379	0	0	0	0	1.3262	0	13.5625
PSN29652.1	7.25259	10.6996	13.4417	17.9231	19.848	3.6807	13.8038	7.62655	11.8437	9.75889	9.08676	10.1467	PSN29652.1	10.3051	5.83224	2.12896	0.91563	0.442778	0	4.18198	2.20761	10.6297	9.75889	0.628007	1.21634	PSN29652.1	5.23025	4.18209	2.62119	35.0674	18.6866	20.4604	4.08342	4.72853	13.7419	4.71821	30.7871	14.0617	PSN29652.1	0.555871	1.57976	0.317964	0.874236	0.933923	0.785726	3.66475	1.82242	2.45963	5.45613
PSN29653.1	2.32007	1.80842	0	0	1.24951	0	2.34999	0	0	5.50971	0	0	PSN29653.1	0	1.59167	1.16733	0	2.27597	0	0	0	0	5.50971	4.11456	2.00131	PSN29653.1	0.560304	0	0.613749	0	1.92372	0.870396	5.65917	0	2.18849	11.6235	0	0.202955	PSN29653.1	4.70691	0	5.2332	1.74288	3.3276	2.2165	0.760796	2.93887	3.98521	0.541297
PSN29656.1	0.656997	7.07833	0	0.296279	2.48591	0	0	0	3.58528	0	4.00052	3.91638	PSN29656.1	7.05894	0	0	8.31895	14.4106	0	6.04996	5.37112	0	0	4.47701	1.54266	PSN29656.1	0.33431	0	1.44812	0	3.11189	0	5.60525	0	0	0	0	0.18668	PSN29656.1	3.78353	8.11707	10.1592	4.04035	11.8578	6.03084	6.21671	4.06147	3.96438	4.04312
PSN29657.1	0	0	0	0	0	0	0	0	0	0	0	0	PSN29657.1	0	0	0	0	0	0	0	0	0	0	0	0	PSN29657.1	0	0	0	0	0	0	0	0	0	0	0	0	PSN29657.1	0	0	0	0	0	0	0	0	0	0
PSN29658.1	0.659768	0	0	0.598713	0	0	1.30049	0	0	0	1.04097	0.814788	PSN29658.1	0	0	6.32456	0	13.5252	0	2.37324	0	0	0	0	0	PSN29658.1	0	0	2.05526	5.27142	8.61601	4.71793	2.87106	0	0	0	2.81789	1.16023	PSN29658.1	6.30743	0	0	0	0	0	0	4.21598	0	0
PSN29659.1	0	0	0	0	0	0	0	0	0	0	0	0	PSN29659.1	0	0	0	0	0	0	0	0	0	0	0	0	PSN29659.1	0	0	0	0	0	0	0	0	0	0	0	0	PSN29659.1	0.304984	0	0	0	0	0	0	0	0	0
PSN29660.1	9.81741	31.1886	105.691	1.66101	72.4009	0.19365	3.05152	13.4919	14.5748	25.7807	77.2076	47.0945	PSN29660.1	0	0	41.8371	0	100.564	0	44.1705	0	0	25.7807	50.6868	4.92022	PSN29660.1	9.40068	1.62529	103.905	155.896	419.056	32.9819	347.491	123.049	129.607	189.495	102.256	4.29954	PSN29660.1	0	11.5149	5.32279	14.052	6.6574	0	0	0	11.7545	6.14304
PSN29661.1	0	3.37885	0	0	0	0	0.954219	0	0	2.89283	0	0	PSN29661.1	0	2.90159	0	0	3.03059	0	1.8924	0	0	2.89283	5.89325	2.66248	PSN29661.1	0	0.315213	0	0	0	0	0	0	0	0	0	0	PSN29661.1	0	0	0	0	0	0	0	1.01079	0	0
PSN29662.1	253.869	34.8847	9.20693	69.6867	42.6433	295.023	60.1953	0	10.7722	107.836	35.3135	77.7638	PSN29662.1	203.493	135.493	118.434	298.538	26.7911	61.748	96.5783	27.194	50.3594	107.836	2270.23	1601.31	PSN29662.1	0	5.93351	0	0	9.70819	0	3.86818	0	14.1699	0	0	0	PSN29662.1	15.1011	22.654	56.0896	93.8684	117.829	67.5063	73.7918	61.4151	212.21	337.866
PSN29663.1	0.0685758	0.705355	0.179111	0.263568	0.428399	0	0	0.517078	0	0.563987	2.10565	0.157826	PSN29663.1	2.17746	0.265788	0.975675	0	0.348591	0	4.18311	1.64342	0.742708	0.563987	1.14512	1.68138	PSN29663.1	0.537257	0.334252	0.410918	1.62	1.72217	0.354272	0.479483	0	0.515079	2.51099	0.970966	0.439532	PSN29663.1	0.148014	0	1.34673	1.08526	1.62974	0.656932	1.79519	1.577	0.872376	2.00918
PSN29664.1	7.69932	13.8412	15.084	6.61047	9.86112	3.22714	7.4276	10.4277	8.36633	17.5963	17.4548	8.53553	PSN29664.1	7.17823	6.30969	8.19531	7.91601	21.3383	9.98117	17.8252	16.0593	42.9014	17.5963	8.4885	8.64579	PSN29664.1	1.79323	1.79706	1.45749	4.25087	14.2657	2.61126	7.04807	7.71243	2.01037	3.9465	2.32028	0.722497	PSN29664.1	2.0671	1.34479	2.72265	3.17843	13.1633	4.22181	3.24009	3.94126	3.71778	1.78252
PSN29665.1	0	0	0	0	0	0	0	0	0	0	0	0	PSN29665.1	0	0	0	0	0	0	0	0	0	0	0	0	PSN29665.1	0	0	0	0	0	0	0	0	0	0	0	0	PSN29665.1	0	0	0	0	0	0	0	0	0	0
PSN29666.1	0	0	0	0	0	0	0	0	0	0	0	0	PSN29666.1	0	0	2.32009	0	9.67956	0	6.56636	0	0	0	4.81847	4.86373	PSN29666.1	0	0	3.75121	0	0	0	4.58581	0	0	0	0	0	PSN29666.1	0	0	0	0	0	0	0	0	0	0
PSN29667.1	0.592962	0	0.278517	0.0752362	0.891959	0	0.76311	0.219125	0.19198	3.60087	2.15761	0.368746	PSN29667.1	2.32772	0.776311	1.2193	2.28334	0	2.66325	0	1.51261	6.68032	3.60087	8.44379	7.51996	PSN29667.1	0	0.0588005	1.3557	0	0.461696	0.253476	5.17493	1.22669	2.40434	0.706171	0.967627	0.138726	PSN29667.1	3.66207	10.858	2.91476	7.57997	15.1637	2.72737	7.66924	5.66565	3.95431	17.5802
PSN29668.1	0	0	0	0	0	0	0	0	0	0	0	0	PSN29668.1	0	0	0	0	0	0	0	0	0	0	0	0	PSN29668.1	0	0	0	0	0	0	0	0	0	0	0	0	PSN29668.1	0	0	0	0	0	0	0	0	0	0
PSN29669.1	0	2.33675	6.81869	0	4.55025	0	1.40013	1.31724	0	1.47046	0	0	PSN29669.1	2.70725	2.67846	4.28034	4.14701	7.40249	3.83486	7.16701	11.0782	10.8484	1.47046	0.859234	0.578072	PSN29669.1	0	0	1.01403	0	0	0	0	0	0	0	0	0.632976	PSN29669.1	0.975467	4.6817	2.75624	0	0.737339	3.35679	4.94552	2.61287	5.59658	2.75413
PSN29671.1	0	0	0	0	0	0	0	0	0	0	0	0	PSN29671.1	0	0	0	0	0	0	0	0	0	0	0	0	PSN29671.1	0	0	0	0	0	0	0	0	0	0	0	0	PSN29671.1	0	0	0	0	0	0	0	0	0	0
PSN29672.1	0	0	0	0	0	0	0	0	0	0	0	0	PSN29672.1	0	0	0	0	0	0	0	0	0	0	0	0	PSN29672.1	0	0	0	0	0	0	0	0	0	0	0	0	PSN29672.1	0	0	0	0	0	0	0	0	0	1.52981
PSN29673.1	0	0	0	0	0	0	0	0	0	0	0	0	PSN29673.1	0	0	0	0	0	0	7.69981	0	0	0	0	19.3984	PSN29673.1	0	0	7.07659	0	0	0	0	0	0	0	0	0	PSN29673.1	0	0	0	11.8297	0	0	9.13461	0	0	9.08427
PSN29674.1	3.54996	10.6636	4.08119	1.40633	14.0163	4.94728	0.28702	1.50902	0.418447	6.22001	9.39548	7.34525	PSN29674.1	48.527	30.8583	46.9919	16.5848	30.3966	10.0453	74.5102	51.0547	28.0265	6.22001	21.5018	13.4652	PSN29674.1	0.410784	0	0	0.763774	2.37009	0.381989	0.565652	2.01317	0	1.8968	1.73945	0.252634	PSN29674.1	4.00946	9.14183	11.3966	8.94721	12.4081	5.60146	35.3273	25.1763	11.9679	11.3198
PSN29675.1	0.61656	16.9145	0	0	0	2.47725	10.6587	0	0	0	0	0	PSN29675.1	0	0	0	0	4.3596	0	0	0	0	0	0	0	PSN29675.1	0	1.50029	0	29.5917	0	0	10.6198	0	0	0	0	0	PSN29675.1	0	0	0	0	0	11.9959	0	0	0	0
PSN29676.1	5.90989	11.722	4.98799	5.65541	5.9085	0	14.1379	5.1121	3.58054	19.6349	8.82245	13.4689	PSN29676.1	2.88827	14.0818	7.5366	8.30872	7.44275	3.81582	11.5247	8.46794	11.0754	19.6349	11.1197	18.1591	PSN29676.1	0.991857	0.557946	5.40136	0	2.80446	0	5.12195	8.24904	0	7.18878	7.74161	3.8924	PSN29676.1	12.4598	11.6445	12.3228	12.0638	17.0107	9.09329	18.214	15.0261	16.6459	23.4434
PSN29677.1	4.49709	4.95551	3.59958	2.29218	5.19287	0	3.51986	2.97394	1.76675	7.12614	10.023	3.51877	PSN29677.1	3.7246	4.82634	7.01691	0.984315	4.08448	0	7.84365	5.96814	13.7533	7.12614	8.36298	7.82814	PSN29677.1	0.262955	1.15471	1.37386	0.894322	0.633287	1.84578	7.30606	1.85789	0	2.82307	1.49494	1.07353	PSN29677.1	4.85684	6.48796	4.144	7.52673	10.0752	5.26027	10.4295	7.192	6.33569	13.7631
PSN29678.1	490.119	436.325	342.379	384.798	800.66	309.783	390.961	434.726	409.977	438.417	533.196	633.067	PSN29678.1	1691.34	1645.74	1514.8	1382.32	1170.81	813.621	3168.15	2478.16	2811.35	438.417	2227.62	1740.94	PSN29678.1	320.476	267.804	600.896	626.217	537.602	219.464	262.568	333.534	115.087	342.592	317.404	190.229	PSN29678.1	799.897	824.964	839.714	887.855	1448.43	1080.27	1253.7	1306.4	879.404	1115.1
PSN29679.1	41.2852	76.504	50.6513	14.5839	76.8989	0	19.0406	19.1963	15.2143	53.8182	68.893	55.5875	PSN29679.1	336.874	128.799	156.972	147.881	328.286	62.3604	153.875	127.449	163.718	53.8182	310.695	240.947	PSN29679.1	7.91295	4.61942	35.976	37.4098	209.16	7.52205	45.8302	75.9145	106.512	49.3528	61.4495	5.1762	PSN29679.1	332.352	196.128	99.0737	241.357	107.606	116.828	289.951	129.21	368.875	297.125
PSN29680.1	0	0	0	0	0	0	0	0	0	0	0	0	PSN29680.1	0	0	0	0	0	0	0	0	0	0	0	0	PSN29680.1	0	0	0	0	0	0	0	0	0	0	0	0	PSN29680.1	0	0	0	0	0	0	0	0	0	0
PSN29681.1	0	0	0	0	0	0	0	0	0	0	0	0	PSN29681.1	0	0	0	4.29027	0	0	0	0	0	0	0	0	PSN29681.1	0	1.72718	1.90058	0	0	0	3.06746	0	0	6.12602	3.42902	0	PSN29681.1	0	0	0	0	0	0	0	0	2.43998	0
PSN29682.1	0	0	0	0	0	0	0	0	0	0	0	0	PSN29682.1	0	0	0	0	0	0	0	0	0	0	0	0	PSN29682.1	0	0	0	0	0	0	0	0	0	0	0	0	PSN29682.1	0	0	0	0	0	0	0	0	0	0
PSN29683.1	0	0	0	0	0	0	1.12094	0	0	0	1.52828	0	PSN29683.1	0	0	0	0	2.87897	0	0	0	0	0	0	0	PSN29683.1	0	0	0	0	0	0	0	0	0	0	0	0	PSN29683.1	1.08087	2.98725	0	0	0	0.941851	0	0	0	0
PSN29684.1	0	0	0	0	0	0	0	0	0	0	0	0	PSN29684.1	0	0	0	0	0	0	0	0	0	0	0	0	PSN29684.1	0	0	0	0	0	0	0	0	0	0	0	0	PSN29684.1	0	0	0	0	0	0	0	0	0	0
PSN29685.1	1.23188	2.44258	4.12526	1.98427	3.12266	0	0	0	1.30461	1.52997	0	1.15772	PSN29685.1	0	0	4.59888	13.963	9.03849	11.7297	17.3433	4.82177	7.68493	1.52997	8.70034	0.772562	PSN29685.1	0.484415	1.16757	7.80457	0	1.86204	1.07704	6.89279	0	3.49997	9.15545	6.09147	0.280486	PSN29685.1	9.94552	7.90638	8.41297	26.6599	4.94647	5.20789	23.4913	29.5647	9.77949	26.3132
PSN29686.1	2.06845	0	5.69201	4.61715	16.0502	0	4.50664	10.7896	27.3446	11.7028	21.4846	7.11606	PSN29686.1	0	0	0	0	1.91903	0	2.60802	0	0	11.7028	0	0	PSN29686.1	65.2741	8.91051	59.5689	28.8094	7.14577	25.5409	35.8882	15.1088	44.572	57.4329	62.7277	17.2262	PSN29686.1	2.83426	43.8559	6.60449	47.5809	0	24.5554	4.75001	21.0847	10.5399	15.7604
PSN29687.1	0	0	0	0	0	0	0	0	0	0	0	0	PSN29687.1	15.939	0	0	0	0	0	0	0	0	0	0	0	PSN29687.1	0	0	0	0	0	8.47212	0	0	0	0	0	0	PSN29687.1	0	0	4.19598	0	0	0	0	0	0	5.16056
PSN29688.1	0	0	0	0	0	0	0	0	0	0	0	0	PSN29688.1	0	0	0	0	0	0	0	0	0	0	0	0	PSN29688.1	0	0	0	0	0	0	0	0	5.35921	0	0	0	PSN29688.1	0	0	0	0	0	0	0	0	0	0
PSN29689.1	1.67745	0	0	0	0	33.2447	0	0	0	0	0	0	PSN29689.1	0	0	0	0	0	0	33.1596	0	98.5629	0	0	0	PSN29689.1	0	0	0	0	0	0	0	0	26.1541	0	0	0	PSN29689.1	0	0	0	0	18.826	0	0	0	0	0
PSN29690.1	4.51316	12.2476	14.3853	1.06247	9.64889	0	9.15774	6.36097	10.6944	45.2497	29.4664	15.2759	PSN29690.1	7.74927	4.66899	1.9137	5.80226	1.87214	2.25705	7.49493	14.7067	18.0728	45.2497	22.0059	24.6953	PSN29690.1	8.31302	10.9948	7.55584	47.2264	23.5575	25.816	20.6574	2.96211	18.3055	5.31215	19.3884	6.63385	PSN29690.1	2.49251	2.63666	2.62051	3.67523	4.85149	2.73719	6.99364	8.14492	6.33724	10.746
PSN29692.1	4.63415	14.1394	1.35759	5.93695	6.41402	0	5.35502	6.65933	7.94961	12.2981	7.63004	8.37847	PSN29692.1	0	3.8437	6.16909	0	0	0	3.88609	0	0	12.2981	0	4.1222	PSN29692.1	0	0	0.880719	2.02915	0	0	0	0	3.36681	3.83057	0	1.43995	PSN29692.1	0	0	0	0	2.03372	0	0	1.44676	0	2.28584
PSN29694.1	1.36348	0	0	0	1.47195	0	0.783414	0	1.95964	0	0.568157	0	PSN29694.1	0	2.48235	1.78091	0.616106	0	0	1.28343	4.97674	0	0	0	0.63019	PSN29694.1	0	0	1.17778	0.955043	0	0	0	0	0	0	0.954705	0	PSN29694.1	1.15124	0	1.15686	2.34887	0.646293	0.779673	1.22094	0.446774	1.03197	1.3087
PSN29696.1	0	0	0	0	0	0	0	0	0	0	0	0	PSN29696.1	0	0	0	0	0.585356	0	0	0	0	0	0	0	PSN29696.1	0	0	0	0	0	0	0	0	0	0	0	0	PSN29696.1	0	0	0	0	0	0	0	0.11434	0	0
PSN29697.1	0	0	0	0	0	0	0	0	0	0	0	0	PSN29697.1	0	0	0	0	0	0	0	0	0	0	0	0	PSN29697.1	0	0	0	0	0	0	0	0	0	0	0	0	PSN29697.1	0	0	0	0	0	0	0	0	0	0
PSN29698.1	0.107983	0	0	0	0.772704	0	0	0	0.631044	0	0.368982	0.270345	PSN29698.1	0	0	0.552345	0.580291	2.28744	0	1.93929	0	0	0	1.5306	0.358475	PSN29698.1	0	0	0	3.80139	1.04033	0	0	0	1.19846	0	0	0	PSN29698.1	0	0.704937	1.59066	2.18807	1.06808	0	1.85858	1.25571	1.11627	0.423682
PSN29699.1	0.299158	0.384864	0.447234	0.309338	1.11459	0	0.153629	1.83424	1.01762	0.689719	2.76639	1.1875	PSN29699.1	1.13171	0.579601	2.16507	2.2177	5.39737	2.17675	12.2683	15.9188	24.9212	0.689719	0.669799	2.33616	PSN29699.1	1.83233	0.941515	5.60717	22.8255	9.65258	4.90806	1.98406	10.143	4.56675	6.41839	1.25202	0.945176	PSN29699.1	0.270229	0	0.244572	0	0.99799	0.830185	0.596092	0.440247	1.9233	0
PSN29702.1	1.41993	4.54728	0	1.70908	0	0	3.66215	0	2.51813	6.23696	2.62517	2.20655	PSN29702.1	0	0	2.13018	0	0	0	7.67669	0	0	6.23696	4.15983	0	PSN29702.1	0	0	5.63134	0	2.3918	0	4.36922	0	0	5.00597	4.85368	4.09497	PSN29702.1	4.06537	0	5.21738	0	11.0739	0	1.60488	7.79318	1.41281	0
PSN29703.1	0.493082	1.73832	2.63119	0.748333	2.0064	0	0	4.1881	0	4.18191	1.22274	1.69197	PSN29703.1	5.58162	0	0	0	0.3166	3.65624	0.657069	0	10.5183	4.18191	3.12332	1.76343	PSN29703.1	0	0.777676	0.844855	3.24437	0.406853	0.943223	1.55065	0	1.51436	2.9829	0.724121	0.454815	PSN29703.1	0.902838	0.738215	0	0.541419	1.56005	0.492944	1.61566	0.558995	0.634523	0
PSN29704.1	3.11245	4.59506	5.97086	1.20789	9.16504	0	0.886951	0	1.46636	6.57067	6.64598	2.50326	PSN29704.1	0	4.45847	3.53983	1.43064	2.95926	4.58499	5.1554	6.86013	11.1893	6.57067	8.29812	8.5178	PSN29704.1	0.791326	1.43009	0	2.66315	4.17106	1.27421	2.67008	0	0	1.26588	0.514951	0.5979	PSN29704.1	2.91448	0	1.51267	2.28648	4.36463	2.9046	5.48251	2.76885	3.32853	2.77111
PSN29705.1	9.05301	4.32119	5.30203	4.02669	3.22237	0.935604	2.57323	2.21367	12.9647	2.5376	10.5876	1.87559	PSN29705.1	5.99109	0	0	0	5.88754	0	0	0	0	2.5376	0	1.03638	PSN29705.1	2.79452	1.22031	7.9415	12.2528	27.1068	10.0396	7.88915	10.2545	4.89492	19.0889	9.32219	1.11971	PSN29705.1	0.998909	0	1.37881	0	0	0	1.45813	0	0	1.61414
PSN29706.1	108.438	146.582	211.671	51.928	158.553	45.3398	54.4466	71.5913	61.974	129.003	211.988	102.843	PSN29706.1	309.585	292.557	471.421	341.689	369.666	392.492	306.818	265.465	260.762	129.003	767.868	792.996	PSN29706.1	26.5314	24.7264	116.222	205.526	225.025	64.6994	247.715	258.193	107.619	221.769	184.304	28.3502	PSN29706.1	375.05	304.198	331.126	350.605	601.538	239.745	319.342	345.217	358.71	416.44
PSN29707.1	347.621	409.406	414.959	244.476	531.679	185.426	375.278	367.843	483.373	238.227	370.125	323.988	PSN29707.1	568.779	545.546	213	793.736	324.291	1441.56	688.523	1188.85	5639.85	238.227	558.668	315.837	PSN29707.1	520.491	115.243	432.535	1313.82	762.848	449.954	538.26	434.151	512.148	820.021	368.556	412.112	PSN29707.1	259.467	101.341	133.505	116.306	142.257	143.703	105.558	89.74	80.7409	120.76
PSN29708.1	0	0	0	0	0	0	0	0	0	0	0	0	PSN29708.1	0	0	0	0	0	0	0	0	0	0	0	0	PSN29708.1	0	0	0	0	0	0	0	0	0	0	0	0	PSN29708.1	0	0	0	0	0	0	0	0	0	0
PSN29711.1	11.3714	12.9749	0	6.76142	15.2765	0	10.6627	3.85296	5.08312	12.0304	2.04013	9.59722	PSN29711.1	0	2.79387	8.03234	0	3.91327	0	8.75559	3.87146	10.9293	12.0304	4.81898	3.39159	PSN29711.1	2.33125	1.16514	5.02648	0	7.98433	9.95986	8.0077	0	16.0415	4.23578	3.75624	7.59598	PSN29711.1	2.85075	0	8.31257	2.60366	12.4758	1.85096	7.02588	3.85241	0	2.02661
PSN29712.1	0	0	0	0	0	0	0	0	0	0	0	0	PSN29712.1	0	0	0	0	0	0	0	0	0	0	0	0	PSN29712.1	0	0	0	0	0	0	0	0	0	0	0	0	PSN29712.1	0	0	0	0	0	0	0	0	0	0
PSN29713.1	0.850941	0	3.13786	0	0	0	0	5.01206	1.74605	0	0	4.45864	PSN29713.1	0	9.01969	17.056	12.4723	0	0	10.88	8.85674	0	0	0	4.88137	PSN29713.1	0	0.531728	4.84382	17.9965	0	0	0	0	0	10.3381	1.93127	0	PSN29713.1	3.52325	0	5.60527	0	11.2084	2.91486	5.04192	0	0	11.3722
PSN29714.1	0	0	0	0	4.28911	0	0	0	0	0	0	0	PSN29714.1	0	0	0	0	0	0	0	0	0	0	0	0	PSN29714.1	0	0	0	0	0	0	0	0	0	0	0	0	PSN29714.1	0	0	0	0	0	0	0	0	0	0
PSN29715.1	0	0	0	0	1.29876	0	0	0	0	2.33578	1.16102	0	PSN29715.1	0	2.52644	1.05423	0	1.14028	5.57369	0.812405	1.71084	0	2.33578	0	1.77169	PSN29715.1	0	0	0.623605	0	3.23225	0	1.06684	3.2322	0	0	1.13835	0.36072	PSN29715.1	0.717629	1.50975	1.51361	0.586449	0.702825	0	0.884829	3.06849	0.818193	2.50811
PSN29716.1	0	0	0	0	0	0	0	0	0	0	0	0	PSN29716.1	0	0	0	0	0	0	0	0	0	0	0	0	PSN29716.1	0	0	0	0	0	0	0	0	0	0	0	0	PSN29716.1	0	0	0	0	0	0	0	0	0	0
PSN29717.1	0	0	0.61931	0	0	0	0	0	0.413136	0	0	0.479781	PSN29717.1	0	0	0	0	0	0	0	0	0	0	0	0	PSN29717.1	0	0	0	0	0	0	0	0	0	0	0	0	PSN29717.1	0.817236	0	0	0	0.359012	0	0	0	0	0
PSN29718.1	0	0	0	0	0	0	0	0	0	0	0	0	PSN29718.1	0	0	0	0	0	0	0	0	0	0	0	0	PSN29718.1	0	0	0	0	0	0	0	0	0	0	0	0	PSN29718.1	0	0	0	0	0	0	0	0	0	0
PSN29720.1	0	0	0	0	0	0	0	0	0	0	0	0	PSN29720.1	0	0	0	0	0	0	0	0	0	0	0	0	PSN29720.1	0	0	0	0	0	0	0	0	0	0	0	0	PSN29720.1	0	0	0	0	0	0	0	0	0	0
PSN29722.1	2.40589	4.00623	1.44267	0.517797	2.78236	0	1.22423	1.15173	1.0569	2.51786	3.86542	1.80989	PSN29722.1	0	0	1.85252	1.65871	3.43609	0	0.791733	0	0	2.51786	8.21794	11.709	PSN29722.1	0	0	0	0	0	0	0	0	0	0	0	0	PSN29722.1	2.46418	6.02528	1.65495	0.83449	2.64504	3.08584	13.8272	12.0195	3.68992	3.97355
PSN29723.1	0	0	0	0	0	0	0	0	0	0	0	0	PSN29723.1	0	0	0	0	0	0	0	0	0	0	0	0	PSN29723.1	0	0	0	0	0	0	0	0	0	0	0	0	PSN29723.1	1.03359	0	0	1.38103	0.779223	0.603101	0.854336	0.312239	0.416536	0
PSN29724.1	8.6886	17.0788	21.8972	0	4.63362	0	20.7747	33.3107	16.6082	43.708	24.1049	28.1676	PSN29724.1	13.1846	7.41986	6.13745	0	2.17057	0	2.50356	0	0	43.708	40.3351	27.7095	PSN29724.1	0	5.49815	0	0	0	0	5.63753	0	0	0	6.07455	0	PSN29724.1	4.67044	0	1.81758	11.4347	1.93626	2.46618	6.97782	2.33779	0	12.0146
PSN29725.1	0.302474	0.658145	0.0829928	0.321783	0.753591	1.13294	0.745709	0.865678	0.415811	0.661405	0.659587	0.49224	PSN29725.1	0	0	0.107486	0.575822	0.090416	0	0.87398	0	3.05256	0.661405	0.84059	0.811455	PSN29725.1	0.0798377	0.210294	0	0	0.269794	0.120129	0.187609	0	0	0.605775	0.168728	0.0501799	PSN29725.1	0.462571	1.10797	0.796837	0.214937	0.271626	0.404758	0.771647	1.50027	1.21636	0.307071
PSN29726.1	0	0	0	0	0	0	0	0	0	0	0	0	PSN29726.1	0	0	0	0	0	0	0	0	0	0	0	0	PSN29726.1	0	0	0	0	0	0	0	0	0	0	0	0	PSN29726.1	0	0	0	0	0	0	0	0	0	0
PSN29728.1	0.532942	0	0	0	0	0	0.650427	0	0	0	0	0	PSN29728.1	0	0	0	0	1.61525	2.44066	1.74606	1.99611	0	0	0	0.659829	PSN29728.1	0	0	0	0	4.58758	0	0	0	0	0	0.632484	0	PSN29728.1	0	0	0	0	0	0	0	0	0	0
PSN29729.1	0.382194	0	0	0	0	0	0	0	0.604913	0.817567	0.757177	0	PSN29729.1	0	0	1.03242	1.57028	0	0	0	0	0	0.817567	7.34852	3.14495	PSN29729.1	0	0	0	0	0	0	0	0	0	0	0	0	PSN29729.1	0	0	4.59283	0.893088	1.589	0	0	1.22809	3.51302	6.07646
PSN29730.1	0.231951	3.00905	1.88122	0.112554	1.66868	0.0843595	1.30878	1.40473	1.26541	0.287459	3.43128	0.600262	PSN29730.1	0.961121	0.455519	0.267835	0	0	0	0	0	3.41514	0.287459	1.2349	0.365183	PSN29730.1	0.23878	0.0804492	0.171535	0.458125	0.378284	0.4725	0	0	0	1.04646	0.135767	0.0540912	PSN29730.1	0.518564	0	0.554415	0	0.49573	0.190457	0.18875	0.40993	0.643416	0.579831
PSN29731.1	0	0	0	0	0	0	0	0	0	0	0	0	PSN29731.1	0	0	0	0	0	0	0	0	0	0	0	0	PSN29731.1	0	0	0	0	0	0	2.35241	0	0	0	1.52207	0	PSN29731.1	0	0	0	0	0	0	0	0	0	0
PSN29732.1	5.74462	16.951	14.6149	2.21925	11.8925	1.17942	1.24685	3.92814	3.58185	8.1505	17.3056	4.38013	PSN29732.1	41.8637	47.0949	74.199	48.7801	47.0503	21.2391	37.0031	25.0477	3.17949	8.1505	49.1776	37.1796	PSN29732.1	1.60694	1.26122	36.7485	8.43275	14.5271	1.98943	8.89695	32.7227	18.3039	8.04532	19.3117	0.676826	PSN29732.1	69.6295	69.6467	85.8752	75.021	173.571	41.8265	84.4023	74.7866	71.7381	72.5665
PSN29734.1	0	0	0	0	0	0	0	0	0	0	0	0	PSN29734.1	0	0	0	0	0	0	0	0	0	0	0	0	PSN29734.1	0	0	0	0	0	0	0	0	0	0	0	0	PSN29734.1	0.758745	0	0	0	0	0	0	0	0	0
PSN29735.1	0	0	0	0	0	0	0	0	0	0	0	0	PSN29735.1	0	0	0	0	0	0	0	0	0	0	0	0	PSN29735.1	0	0	0	0	0	0	0	0	0	0	0.556227	0	PSN29735.1	0	0	0	0	0	0	0	0	0	0
PSN29736.1	0	0	0	0	0	0	0	0	0	0	0	0	PSN29736.1	0	4.77817	0	0	0	0	0	0	0	0	2.6784	0	PSN29736.1	0	0	0	0	0	0	0	0	0	0	0	0	PSN29736.1	0	0	0	0	0	0	0	1.61173	0	0
PSN29737.1	0	0	0	0	0	0	0	0	0	1.14024	0	0	PSN29737.1	3.58931	10.9976	1.6052	0	0.716089	0	3.42689	0	0	1.14024	1.84325	1.99872	PSN29737.1	0	0	0	0	0	0	0	0	0	0	0	0	PSN29737.1	0	0	0.498806	0.724551	0.483372	0	0.452758	4.45898	0.417391	0
PSN29738.1	0.289867	0	0	0	0	0	0	0	0	0	0	0	PSN29738.1	0	0	0	0	0	0	0	0	0	0	0	0	PSN29738.1	0	0	0	0	0	0	0	0	0	0	0	0	PSN29738.1	0	0	0	0.533138	0	0	0	0	0.642311	0
PSN29739.1	0	0	0	0	0	0	0	0	0	0	0	0	PSN29739.1	0	0	0	0	0	0	0	0	0	0	0	0	PSN29739.1	0	0	0	0	0	0	0	0	0	0	0	0	PSN29739.1	0	0	0	0	0	0	0	0	0	0
PSN29740.1	0	0	0	0	0	0	0	0	0	0	0	0	PSN29740.1	0	0	0	0	0	0	0	0	0	0	0	0	PSN29740.1	0	0	0	0	0	0	0	0	0	0	0	0	PSN29740.1	0	0	0	0	0	0	0	0	0	0
PSN29741.1	0	0	0	0	1.53467	0	0	0	0	1.29	0	0	PSN29741.1	0	0	0	0	1.19995	0	1.02518	5.3264	0	1.29	0	0	PSN29741.1	0	0	0	0	0	0	0	0	0	0	0	0	PSN29741.1	0	0	0	0	0	0	0	0	0	0
PSN29742.1	0	0	0	0	0	0	0	0	0.814648	0	0	0	PSN29742.1	0	0	0	0	1.09325	0	1.88469	2.46793	0	0	0	0	PSN29742.1	0	0	0	0	0	0	0	0	0	0	0	0	PSN29742.1	0	0	0	0	0	0	0	0	0	0
PSN29745.1	0	0	0	0	0	0	0	0	0	0	0	0	PSN29745.1	0	0	0	0	0	0	0	0	0	0	0	0	PSN29745.1	0	0.291922	0	0	0	0	0	0	0	0	0	0	PSN29745.1	0	0	0	0	0	0	0	0	0	0
PSN29746.1	0	0	0	0	0	0	0	0	0	0	0	0	PSN29746.1	0	0	0	3.40415	6.43988	0	0	0	0	0	0	0	PSN29746.1	0	0	4.66814	0	0	0	0	0	0	0	0	0	PSN29746.1	0	0	0	0	0	0	0	0	0	0
PSN29749.1	12.0755	12.5057	11.7104	10.8723	18.96	2.30852	36.7625	10.7608	11.1304	41.4793	19.4846	30.5621	PSN29749.1	7.65816	7.358	7.58083	3.00912	1.45395	1.89071	6.66046	0	6.25013	41.4793	7.06043	26.5359	PSN29749.1	7.75626	3.40087	3.96612	9.63718	0.973067	4.66695	1.53011	0	9.7625	2.51174	11.5181	6.53871	PSN29749.1	0.282438	12.9771	10.1396	22.1399	21.1968	12.8149	6.72583	9.39714	1.29686	4.38955
PSN29750.1	29.1665	21.305	18.9723	23.7801	29.1088	0	45.2988	25.6496	31.1375	27.0364	29.2399	13.0311	PSN29750.1	23.4456	14.7844	11.9588	14.8407	6.44235	6.1896	215.038	24.0168	98.8291	27.0364	20.651	205.636	PSN29750.1	35.0566	19.6179	20.2996	83.9869	75.8113	29.5398	40.9829	22.9607	15.6593	39.3635	40.2464	31.6803	PSN29750.1	46.1243	34.703	19.7767	33.4832	17.7059	24.6863	24.5952	32.7549	23.1063	60.4002
PSN29751.1	0	0	0	0	0	0	0	0	0	0	0	0	PSN29751.1	0	0	0	0	0	0	0	0	0	0	0	0	PSN29751.1	0	0	0	0	0	0	0	0	0	0	0	0	PSN29751.1	0	0	0	0	0	0	0	0	0	0
PSN29752.1	2.54531	3.25242	1.98597	1.86225	1.36513	0	0.629023	1.90592	1.76001	9.24047	4.59495	1.01629	PSN29752.1	3.96092	0.988585	2.82032	0	3.51272	0	2.47683	6.28389	0	9.24047	3.73259	4.22686	PSN29752.1	0	1.05602	1.91166	1.15241	1.51376	1.45472	10.0689	7.72156	3.09766	2.59991	9.0832	0.963066	PSN29752.1	3.86239	2.07495	0.402875	1.57292	3.24995	2.76182	5.83735	3.91548	3.51513	4.00323
PSN29753.1	8.98956	16.6553	9.78318	3.5303	13.4093	4.36151	11.7023	6.59028	17.5895	23.6321	29.9033	21.2803	PSN29753.1	10.2387	7.35848	7.90812	3.5284	6.67425	7.99818	6.89045	4.06471	2.62618	23.6321	8.34961	20.6998	PSN29753.1	3.65733	2.28193	7.45028	7.63238	2.61418	3.0715	14.9574	3.0458	5.80316	9.70872	10.6587	1.89502	PSN29753.1	4.7422	22.5468	15.7081	32.3039	48.2509	11.6468	18.1394	23.1141	8.39852	6.41582
PSN29754.1	0	0	0	0	0	0	0	0	0	0	0	0	PSN29754.1	0	0	0	0	0	0	0	0	0	0	0	0	PSN29754.1	0	0	0	0	0	0	8.74524	0	0	0	0	0	PSN29754.1	0	0	0	0	0	0	0	0	0	0
PSN29756.1	1.57422	2.62074	1.54782	2.99706	0	0	0	1.16807	1.30741	10.1431	4.61102	1.02066	PSN29756.1	3.75083	2.05984	1.4648	2.6415	8.57403	0	1.978	2.44645	0	10.1431	3.40565	7.19822	PSN29756.1	0	0.177086	0.704744	2.02792	3.31336	0	4.21518	5.4024	0	0	0.604807	0.380666	PSN29756.1	7.34667	1.98979	5.41366	9.16254	4.10053	0	5.557	5.39143	1.91978	2.42087
PSN29757.1	12.4666	14.4844	19.718	10.5589	34.9888	0	1.14037	7.39721	5.08255	17.5627	19.0878	9.82945	PSN29757.1	49.9089	20.5782	45.155	28.657	35.4883	15.418	70.9954	27.9081	0	17.5627	50.9631	61.4364	PSN29757.1	6.16972	3.83745	6.70744	14.5076	16.2567	5.78572	16.1289	24.5499	14.8465	32.8567	14.0318	1.64379	PSN29757.1	28.7507	16.6887	33.0587	18.3328	19.5233	12.8018	39.1004	36.9539	23.6337	32.7036
PSN29758.1	0	0	0	0.0722585	0.326521	0	0.480435	0.190088	0	0.26208	0	0	PSN29758.1	0	0	0.560895	0.245917	0	0	0.228773	0	0	0.26208	0	0.161555	PSN29758.1	0	0.0325756	0.144642	0.448815	0.330692	0.369557	0.247367	0	0	0.468128	0.146885	0	PSN29758.1	0	0	0.150691	0	0	0	0	0	0	0
PSN29760.1	10.9164	38.0332	14.7538	7.09167	30.2615	8.95918	6.70604	10.4875	9.19208	10.9296	23.5683	11.4307	PSN29760.1	18.3096	12.3338	24.9007	11.2035	17.6563	22.8255	34.3935	8.81723	17.4644	10.9296	24.1293	32.6213	PSN29760.1	1.13997	0.524896	10.0272	26.4358	30.6104	8.28944	20.4962	14.9921	8.56332	20.5674	22.5014	0.548427	PSN29760.1	17.9429	10.6342	11.2103	5.75733	2.74557	5.62391	10.2698	10.5811	5.08447	5.26183
PSN29761.1	2.24494	0	0.42494	0.345635	0	0	0.971756	0.522291	0	1.01522	1.34084	0	PSN29761.1	0	1.31141	0	0	0.45017	0	0.398985	0.992409	0	1.01522	4.60785	14.3177	PSN29761.1	0	0	0	1.8989	0	0.575334	0	0	0	0	0	0	PSN29761.1	5.80344	5.89952	3.08077	9.21563	3.04168	2.07544	1.52178	3.88094	7.42021	5.61543
PSN29762.1	12.309	34.8668	37.372	8.05306	38.5177	1.1412	4.91742	18.1992	23.9665	25.7744	52.7765	13.8676	PSN29762.1	22.3634	51.8921	101.201	46.557	93.4084	101.775	87.1561	148.728	50.0242	25.7744	50.6602	44.0539	PSN29762.1	10.1969	4.67267	44.442	56.2685	60.7425	25.9954	49.7812	36.8539	20.0551	56.8616	27.7145	11.5512	PSN29762.1	96.9638	60.4526	68.549	49.0526	21.9156	19.5642	52.7586	34.5772	51.8067	58.7676
PSN29763.1	152.065	188.952	425.557	155.833	281.373	253.121	46.6923	28.2595	110.418	217.234	357.281	50.435	PSN29763.1	229.262	226.1	252.48	115.983	298.508	140.925	434.955	616.823	192.351	217.234	121.907	151.869	PSN29763.1	0	5.00335	7.58119	10.6263	19.2686	7.3089	23.0669	53.7203	4.89698	11.8372	2.66503	0.787935	PSN29763.1	17.906	285.036	220.903	76.7316	53.4035	25.142	827.134	432.757	94.7689	78.6556
PSN29764.1	1.78071	3.20992	4.77296	1.3366	1.11914	0	1.02798	2.68787	0	1.22629	1.76818	1.83483	PSN29764.1	8.50919	0	3.48473	4.35067	0	0	13.1596	10.5423	0	1.22629	7.50882	8.09859	PSN29764.1	0	0	0	0	0	1.11641	0	0	0	0	0.534885	0.332804	PSN29764.1	9.55424	5.6148	3.90712	4.53268	4.08171	0.733826	9.2686	7.52796	7.99582	10.8097
PSN29765.1	2.06707	2.27126	3.67342	1.06759	3.77879	0.63426	0.547177	1.17985	3.01207	4.81206	6.11747	2.87295	PSN29765.1	5.12403	4.55675	5.28324	5.72004	12.4704	4.89638	6.52086	3.65366	2.93593	4.81206	10.225	10.1117	PSN29765.1	0.33333	0.349472	1.29987	1.84774	3.97545	0.442234	2.95413	2.0648	0.565092	3.3016	1.53028	0.157125	PSN29765.1	5.99016	4.24031	4.05933	2.90504	5.82694	2.72012	7.71127	4.95927	5.57592	8.66666
PSN29766.1	0	0	0	0	0	0	0	0	0	0	0	0	PSN29766.1	0	0	0	0	0	0	0	0	0	0	6.21962	6.21869	PSN29766.1	0	0	0	0	0	0	0	0	0	0	0	0	PSN29766.1	9.81169	0	3.45944	11.1608	0	0	0	0	2.96605	0
PSN29767.1	133.547	103.828	31.0412	56.9949	5.92369	2.46144	56.631	63.4027	52.0174	112.328	130.313	43.8097	PSN29767.1	52.9639	76.5828	172.175	98.8061	164.304	89.9941	289.026	274.703	451.419	112.328	286.608	231.984	PSN29767.1	16.3693	30.9396	25.4614	64.3676	25.1902	41.929	58.4957	172.829	38.188	71.638	29.1614	19.5992	PSN29767.1	137.231	141.407	154.53	112.577	122.882	93.9778	127.167	115.915	149.53	142.227
PSN29769.1	48.3888	80.3395	61.6259	41.5583	82.6329	61.8053	91.8306	67.7426	86.1442	38.4438	76.8942	54.27	PSN29769.1	25.5221	29.9286	23.8965	31.8255	27.7284	23.8839	47.2584	41.8028	50.9955	38.4438	22.9223	24.3887	PSN29769.1	60.5317	19.4659	49.0063	82.9336	79.6262	53.2102	86.3684	40.526	37.801	98.0825	51.3877	35.1841	PSN29769.1	22.6943	18.6284	18.4607	15.489	13.9758	18.5756	16.2267	15.937	14.8282	18.117
PSN29771.1	193.119	142.304	246.01	89.7766	120.524	12.9901	25.2335	106.186	209.23	106.056	77.3016	158.556	PSN29771.1	14.325	23.4111	11.5334	38.2213	17.8558	55.5727	15.3302	0	24.8546	106.056	144.636	180.492	PSN29771.1	36.7692	6.16186	55.903	277.191	118.277	57.6021	110.175	44.4833	52.1248	263.906	167.382	94.6641	PSN29771.1	79.3192	56.4757	35.0318	160.292	274.298	214.237	142.24	62.593	141.269	0
PSN29772.1	0	0	0	0	0	0	0	0	0	0	0	0	PSN29772.1	0	0	0	0	0	0	0	0	0	0	0	8.72452	PSN29772.1	0	0	0	0	0	0	0	0	0	0	0	0	PSN29772.1	0	0	1.92053	0	0	0	0	0	0	0
PSN29773.1	0	0	0	0	0	0	0	0	0	0	0	0	PSN29773.1	0	0	0	0	0	0	0	0	0	0	0	7.1443	PSN29773.1	0	0	0	0	0	0	0	0	0	0	0	0	PSN29773.1	17.7211	0	6.60292	0	0	0	0	0	0	0
PSN29774.1	2.61614	11.8788	4.71081	0.890717	0	0	0.895009	0	1.29354	1.41122	5.23387	2.26538	PSN29774.1	20.2072	12.0248	12.9119	78.4258	27.2267	64.2297	46.1334	41.5077	77.7873	1.41122	4.48452	10.4692	PSN29774.1	1.48203	0	3.89626	10.6802	11.3194	4.65578	11.4054	0	14.6843	52.7118	6.25822	0.50453	PSN29774.1	91.6	26.807	11.5466	16.9188	38.9477	10.9273	1.87991	8.2842	8.96889	15.8515
PSN29776.1	2.4566	19.1692	4.86311	3.09348	6.62787	0.281199	1.13542	8.15901	14.5981	10.6428	9.16997	7.2158	PSN29776.1	5.37457	8.627	4.0837	23.9248	11.4816	21.2915	8.7538	28.3096	10.1598	10.6428	7.59305	14.9285	PSN29776.1	2.85798	2.01561	39.4948	22.8583	41.7198	6.13423	22.1825	41.8382	19.3852	20.2582	9.57357	4.67329	PSN29776.1	9.90859	1.9914	9.01334	3.5919	3.29287	3.34636	2.34194	8.82421	3.51873	0.839225
PSN29777.1	0	0	7.73051	6.20076	4.08155	0	0	0	0	0	3.80125	7.81406	PSN29777.1	0	6.88679	0	0	0	0	0	0	0	0	0	0	PSN29777.1	5.32288	3.4364	2.28239	4.63535	0	3.14414	6.01549	0	0	0	9.74592	0	PSN29777.1	9.83748	0	4.7403	3.72342	10.287	0	4.95095	1.06392	1.36804	1.71044
PSN29779.1	0.646927	0	0.480723	0.0528766	0	0	0.564992	0.418188	0.215838	0.180984	0.426427	0.364184	PSN29779.1	0.825606	0.403752	0.504911	0.475913	0.173678	0	1.12428	0.540054	4.34291	0.180984	3.40169	1.65594	PSN29779.1	0	0	0.271794	0	0	0	0.432577	0.770176	0	0	0.213487	0	PSN29779.1	0.349621	0	0.452862	2.69585	0.5522	0.814649	1.09314	1.61497	1.73313	1.19938
PSN29780.1	0	0	0	0	0	0	0	0	0	0	0	0	PSN29780.1	0	0	0	0	0	0	0	0	0	0	0	0	PSN29780.1	0	0	0	0	0	0	0	0	0	0	0	0	PSN29780.1	0	0	0	0	0	0	0	0	0	0
PSN29781.1	7.9366	15.9358	21.0583	5.51205	25.0115	18.6991	6.95333	8.49291	10.8991	18.4227	18.9409	9.68892	PSN29781.1	16.9827	12.9362	11.0446	3.73146	5.91726	8.75624	8.20364	17.7882	8.4498	18.4227	20.3566	28.1735	PSN29781.1	3.72905	2.69263	9.64771	8.92595	10.4685	6.90457	14.9377	0.773212	3.51112	15.4123	13.377	5.48864	PSN29781.1	12.83	9.68648	16.2221	11.5472	17.7957	10.5945	18.058	23.5677	9.52276	32.6236
PSN29782.1	0	0	0	0	0	0	0	0	0	0	0	0	PSN29782.1	0	0	0	0	0	0	0	0	0	0	0	0	PSN29782.1	0	0	0	0	0	0	0	0	0	0	0	0	PSN29782.1	0	0	0	0	0	0	0	0	0	0
PSN29784.1	1721.97	2404.04	3384.31	1992.07	3689.05	1431.86	1805.93	2854.89	2290.4	2625.51	2928.04	2528.79	PSN29784.1	1669.1	1586.06	2764.95	2583.74	5828.92	3747.93	4793.41	3982.49	6031.45	2625.51	1831.07	1546.76	PSN29784.1	2603.51	1609.36	4699.91	5629.78	6545.73	2552.57	4703.11	5929.39	3749.95	4948.66	2800.72	1722.12	PSN29784.1	2920.43	1082.35	1514.41	1387.54	1226.67	1505.9	573.223	909.485	1219.07	816.128
PSN29785.1	0	0	0	0	0	0	0	0	0	0	0	0	PSN29785.1	0	0	0	0	0	0	0	0	0	0	0	0	PSN29785.1	0	0	0	0	0	0	0	0	0	0	0	0	PSN29785.1	0	0	0	0	0	0	0	0	0	0
PSN29787.1	0.175561	0	0	0	0.346732	0	0	0.306969	0.461757	0.278917	0.602118	0.265363	PSN29787.1	0	0	1.03407	0	0	0	0	0	0	0.278917	0.482733	0.63313	PSN29787.1	0	0	0	1.8001	1.6694	0.324873	0.673007	0	0	0	0.433864	0	PSN29787.1	0.457801	0.708254	0	0	0.266737	0.298871	1.19713	1.6121	0	1.62326
PSN29788.1	6.98254	13.8016	11.6601	4.19763	17.275	0	7.76241	9.36473	10.9053	8.63553	28.6911	14.4418	PSN29788.1	0	7.9045	13.5752	8.77663	9.49402	0	21.4574	4.75005	0	8.63553	17.156	18.8457	PSN29788.1	11.0244	4.1858	24.6275	34.8995	60.7157	22.7734	31.6298	18.4994	40.0964	52.3612	15.4042	8.2482	PSN29788.1	19.7941	4.95241	9.56502	11.2122	12.2333	7.5572	17.2243	4.60859	6.55846	20.3408
PSN29789.1	52.6664	153.56	121.565	54.9422	200.066	5.93631	51.8687	62.201	198.222	68.4595	205.392	83.0852	PSN29789.1	136.33	146.013	227.042	309.401	634.337	404.39	511.361	608.829	609.542	68.4595	196.06	208.695	PSN29789.1	58.6326	40.1613	299.339	619.35	713.39	251.342	415.941	812.155	238.284	376.95	154.81	38.2101	PSN29789.1	54.176	39.3387	54.1789	50.6234	165.439	80.1243	82.0052	74.2476	46.6897	26.989
PSN29790.1	2.70627	0	7.52974	6.22705	0	0	0	2.6889	0	1.94089	0	4.45739	PSN29790.1	0	0	0	0	0	0	0	0	0	1.94089	0	0	PSN29790.1	0	1.14354	0	8.48362	0	0	3.21506	0	0	0	1.56077	0	PSN29790.1	33.7981	0	0	3.21811	2.09009	0	9.0089	0	3.56969	10.7843
PSN29791.1	0.601111	0	1.41852	0.145191	2.42644	0	0.587288	0	0.8379	1.35255	0	0	PSN29791.1	0	0	1.01441	2.11784	1.14296	0	3.04186	4.07979	3.87351	1.35255	9.55257	10.1122	PSN29791.1	0	0.0508267	1.63746	2.32031	3.86966	0.293308	1.65411	3.94326	1.02069	2.02868	0.424685	0.123436	PSN29791.1	0.468434	1.48166	1.19534	1.79013	5.02392	0.807898	4.97204	3.82655	0.965526	1.62789
PSN29792.1	0	0	0	0	0	0	0	0	0	0	0	0	PSN29792.1	0	24.9299	0	0	0	0	0	0	0	0	0	0	PSN29792.1	0	0	0	0	0	0	0	0	0	0	0	0	PSN29792.1	0	0	0	0	0	0	0	0	0	0
PSN29793.1	3394.6	2865.58	2382.25	2955.47	3058.98	1928.94	2896.37	3847.01	2787.95	3798.95	3640.11	3563.4	PSN29793.1	1193.97	2043.76	3585.35	4979.51	18904.3	9458.18	4156.74	3402	9486.71	3798.95	1296.69	1572.91	PSN29793.1	2277.85	3300.36	4965.78	5581.96	5975.51	5270.73	6982.4	7424.34	5284.3	5522.51	3978.58	2028.94	PSN29793.1	7968.69	3443.24	6253	3423.79	3328.44	2525.75	2817.43	3602.67	2854.26	2249
PSN29794.1	2993.71	5542.11	1857.64	1566.54	2194.04	2322.62	2075.5	2088.99	4612.02	1174.63	3629.8	1569.51	PSN29794.1	3082.02	3089.25	2728.73	3451.33	983.961	2114.46	3309.18	3726.53	1851.18	1174.63	3011.88	3431.98	PSN29794.1	2048.91	671.082	4677.05	5040.63	2974.19	3430.6	6256.28	1572.39	6893.1	6076.08	7525.29	2567.78	PSN29794.1	2338.42	4579.24	4498.38	4747.49	1789.59	1945.14	6543.19	6048.7	4705.93	2692.19
PSN29795.1	0	0	0	3.22005	0	0	0	6.47942	0	0	0	0	PSN29795.1	0	0	0	0	0	0	0	0	0	0	0	2.97676	PSN29795.1	0	0	0	0	0	0	0	0	0	0	0	0	PSN29795.1	0	0	0	0	0	0	0	0	0	0
PSN29796.1	0	0	0	0	0	0	0	0	0	0	0	0	PSN29796.1	0	0	0	0	0	0	0	0	0	0	0	0	PSN29796.1	0	0	0	0	0	0	0	0	0	0	0	0	PSN29796.1	0	0	0	0	0	0	0	0	0	0
PSN29797.1	0	0	0	0	0	0	0	0	0	0	0	0	PSN29797.1	0	0	0	0	0	0	0	0	0	0	0	0	PSN29797.1	0	0	0	0	0	0	0	0	0	0	0	0	PSN29797.1	0	0	0	0	0	0	0	0	0	0
PSN29798.1	0	0	0	0	0	0	0	0	0	0	3.18447	0	PSN29798.1	0	0	0	0	0	0	0	0	0	0	0	0	PSN29798.1	0	0	0	0	0	0	0	0	0	0	0	0	PSN29798.1	0	0	0	0	0	0	0	0	0	0
PSN29799.1	0	0	0	0	0	0	0	1.90541	0	0	0	0	PSN29799.1	11.9397	0	0	0	0	0	0	0	0	0	0	0	PSN29799.1	0	0	0	0	0	0	0	0	0	0	0	0	PSN29799.1	0	0	0	1.49627	1.88411	0	1.65846	0	0	0
PSN29800.1	0	0	0	0	0	0	0	0	0	0	0	0	PSN29800.1	0	0	0	0	0	0	0	0	0	0	0	0	PSN29800.1	0	0	0	0	0	0	0	0	0	0	0	0	PSN29800.1	0	0	0	0	0	0	0	0	0	0
PSN29801.1	1.30843	0	0	0	0	0	0	0	0	0	0	0	PSN29801.1	0	0	12.6734	0	8.82938	0	7.72179	6.50983	51.1827	0	12.4116	10.8085	PSN29801.1	0	0.555067	0	0	0	4.8712	0	0	0	0	1.44243	0	PSN29801.1	0	0	0	1.53722	4.37233	0	0	1.92187	0	5.10808
PSN29802.1	0.914182	2.073	0.489007	0.320548	2.55137	0.174211	0.204075	0.0263561	0.288913	1.14969	6.65772	0.211507	PSN29802.1	27.5467	38.8059	56.5984	6.87932	46.2132	7.96322	68.3818	76.019	4.51423	1.14969	36.4037	35.8766	PSN29802.1	0	0	0	0	0	0	0	0	0	0	0	0	PSN29802.1	0.368067	17.6322	16.0908	12.5102	13.8141	4.17833	54.7917	49.9462	21.2975	12.4512
PSN29803.1	0	0	0	0	0	0	0	0	0	0	0	0	PSN29803.1	0	0	0	0	0	0	0	0	0	0	0	0	PSN29803.1	0	0.302634	0	0	0	0	0	0	0	0	0	0	PSN29803.1	0	0	0	0	0	0	0	0	0	0
PSN29804.1	0	0	0	0	0	0	0	0	0	0	0	0	PSN29804.1	0	0	0	0	0	0	0	0	0	0	0	0	PSN29804.1	0	0	0	0	0	0	0	0	0	0	0	0	PSN29804.1	0	0	0	0	0	0	0	0	0	0
PSN29806.1	0	0	0	0	0	0	0	0	0	0	0	0	PSN29806.1	0	0	0	0	0	0	0	0	0	0	0	0	PSN29806.1	0	0	0	0	0	0.653243	0	0	0	0	0	0	PSN29806.1	0	0	0	0	0	0	0	0	0	0
PSN29807.1	0	0	0	1.69016	0	0	3.74901	0	0	10.3015	2.24526	5.19323	PSN29807.1	0	0	0	0	0	0	0	0	0	10.3015	0	2.15345	PSN29807.1	3.21095	3.5648	0	0	0	0	0	0	0	22.4523	0	0	PSN29807.1	0	0	0	0	0	3.22251	0	0	0	0
PSN29809.1	0.918226	0.970879	1.05684	1.15571	0	0	0.952159	1.04275	0	1.27478	0.883538	0.574207	PSN29809.1	0	0	0.482643	0	0.908458	0	0	0	0	1.27478	1.27367	1.71633	PSN29809.1	0.92787	2.00972	2.60513	0	1.88282	0	4.12075	3.12953	2.39628	0	0.848467	1.03597	PSN29809.1	0.868932	0	2.65731	1.20267	2.0815	3.96007	0	2.07586	0.842812	3.26385
PSN29810.1	1.23644	0	0	0	0	0	0	0	0	0	1.77277	0	PSN29810.1	0	0	0	0	0	0	0	0	0	0	0	0	PSN29810.1	0	0.499736	4.78769	0	4.51794	1.76626	3.56674	0	0	0	1.03019	0.460663	PSN29810.1	0	0	0	0.974448	0.934822	0.850191	2.77342	0	0	1.2868
PSN29811.1	0	0	0	0	0	0	0	0	0	0	0	0	PSN29811.1	0	0	0	0	0	0	0	0	0	0	0	0	PSN29811.1	0	0	0	0	0	0	0	0	0	0	0	0	PSN29811.1	0	0	0	0	0	0	0	0	0	0
PSN29812.1	54.9774	52.3463	19.2509	17.3867	40.7391	0	53.6821	16.0739	35.7384	67.046	77.1576	34.2693	PSN29812.1	56.385	58.4038	16.5317	26.7057	4.17328	6.14593	41.6837	21.3707	69.6038	67.046	87.5215	101.704	PSN29812.1	14.7549	4.0252	26.3338	88.7374	88.7684	18.1381	107.208	90.2457	4.51296	129.859	64.3852	8.66606	PSN29812.1	49.8203	62.2642	38.9431	70.0784	120.088	78.0563	99.8575	81.3719	54.4332	142.354
PSN29813.1	0	0	0	0	0	0	0	0	0	0	0	0	PSN29813.1	0	0	0	0	0	0	0	0	0	0	0	0	PSN29813.1	0	0	0	0	0	0	0	0	0	0	0	0	PSN29813.1	0	0	0	0	0	0	0	0	0	0
PSN29816.1	26.9395	7.4743	4.6055	14.7192	2.6071	2.68319	9.42706	2.05179	9.28716	4.29857	2.13235	10.8396	PSN29816.1	4.83579	4.9382	1.41928	2.05681	0.789497	0.508875	7.64436	4.29516	0	4.29857	6.41428	17.0085	PSN29816.1	0	0.177521	0.155423	0	0	0	0.227296	0	0	0.895275	0.127906	0	PSN29816.1	10.5614	8.81503	5.2534	12.6186	4.16311	6.45165	7.11882	5.38343	10.1385	9.52754
PSN29817.1	0	5.50432	2.25952	0.0649423	4.02334	0	0	0.812547	0.787224	7.08011	10.7295	0.385669	PSN29817.1	2.68931	0.785021	1.913	4.80025	9.62421	2.65768	0.322417	0.48819	0	7.08011	12.7905	7.31599	PSN29817.1	0	0.0171255	0	0	0.141373	0.0818595	0.126154	0	0.229223	0.2221	0.0600011	0	PSN29817.1	2.92126	3.57864	6.21556	0.562923	9.48823	2.96458	26.7685	31.9731	10.5838	7.12695
PSN29818.1	0	1.12221	0	0	1.56112	0	0	0	0	0	1.29529	0	PSN29818.1	0.965731	0	0.377192	0.423519	3.59658	1.50188	0	1.31215	0	0	4.93837	2.38121	PSN29818.1	0	0	0	0	0	0	0	0	0	0	0	0	PSN29818.1	0.836169	0.313468	0.988809	0	1.24281	0.569774	7.72436	6.33039	2.56464	1.81698
PSN29819.1	0	0	3.65072	0	2.73394	0	0	0	0	4.15089	2.30981	0	PSN29819.1	0	0	0	0	1.64538	0	0	0	0	4.15089	4.67424	6.65618	PSN29819.1	0	0	0	0	0	0	0	0	0	0	0	0	PSN29819.1	1.4905	2.77688	16.7788	4.01354	3.28249	0	21.7	24.2577	17.7339	3.16699
PSN29823.1	0	0	0	0	0	0	0	0	0	0	0	2.69744	PSN29823.1	0	0	2.08983	2.88078	20.8605	0	0	11.6145	0	0	0	0	PSN29823.1	0	0	0	5.00166	1.38912	0	0	0	0	0	0	0	PSN29823.1	0.368093	1.32899	15.9115	2.31095	1.94906	0.97311	8.81992	8.12598	8.92006	0.522991
PSN29824.1	1.26787	0	0	0	0	0	0	0	0	0	4.92428	0	PSN29824.1	0	0	0	0	0	0	0	0	0	0	0	0	PSN29824.1	0	0	0	0	0	0	0	0	0	0	0	0	PSN29824.1	0	0	0	0.750969	0	0	0	0	0.728997	0
PSN29825.1	0	5.98603	5.67052	4.51674	9.7557	1.47515	0.526548	1.54015	5.19983	4.17889	20.6142	2.29343	PSN29825.1	1.2101	0.602379	2.67213	1.47072	7.15205	0	0	2.09331	6.695	4.17889	21.8205	8.77961	PSN29825.1	0.241348	0.119135	0	1.07118	0.825249	0	4.13382	2.40612	0	0	0	0.11627	PSN29825.1	9.74872	5.09997	9.83682	1.14334	12.2772	3.70867	36.5522	19.9062	12.5053	11.7953
PSN29826.1	0	0	0	0	0	0	0	0	0	0	0	0	PSN29826.1	0	0	0	0	0	0	0	0	0	0	0	0	PSN29826.1	0	0	0	0	0	0	0	0	0	0	0	0	PSN29826.1	0	0	0	0	0	0	0	0	0	0
PSN29827.1	0	0	0	0	0	0	0	0	0	0	0	0	PSN29827.1	0	0	0	0	0	0	0	0	0	0	0	0	PSN29827.1	0	0	0	0	0	0	0	0	0	0	0	0	PSN29827.1	0	0	0	0	0	0	0	0	0	0
PSN29828.1	0	0	0	0	0	0	0	0	0	0	0	0	PSN29828.1	0	0	0	0	0	0	0	0	0	0	0	0	PSN29828.1	0	0	0	0	0	0	0	0	0	0	0	0	PSN29828.1	0	0	0	0	0	0	0	0	0	0
PSN29829.1	0	1.89819	0	0	0	0	0	0	0	0	0	0	PSN29829.1	0	0	0	0	0	0	0	0	0	0	0	0	PSN29829.1	0.697287	0	0	0	0	0	0	0	3.34003	0	0.793532	0	PSN29829.1	0	1.81394	0.787197	0	0	0	0	0	0.683333	0
PSN29831.1	0	0	0	0	0	0	0	0	0	0	0	0	PSN29831.1	0	0	0	0	0	0	0	0	0	0	0	0	PSN29831.1	0	0	0	0	0	0	0	0	0	0	0	0	PSN29831.1	0	0	0	0	0	0	0	0	0	0
PSN29832.1	0.282393	0	0.728603	0	0	0	1.40431	0.562592	0	0.681848	0	0	PSN29832.1	0	0	0	3.30394	0	0	2.91863	4.41259	0	0.681848	0	0	PSN29832.1	0	0	0	0	0.708242	0	0	0	0	0	0	0	PSN29832.1	0	0	0	0.389967	0	0	2.03804	2.053	0	0
PSN29833.1	14.5525	2.20065	6.45656	3.26887	16.3483	7.39515	0.973197	10.288	1.41566	7.67665	4.18965	1.04449	PSN29833.1	7.81494	8.04737	9.48974	1.64614	1.3799	0.975886	19.6076	19.8386	8.42773	7.67665	16.4706	18.0219	PSN29833.1	2.05247	2.24635	4.23325	9.62771	4.55538	3.17136	8.10298	4.95448	0	2.0321	5.77055	0.925574	PSN29833.1	6.63562	2.05267	7.73875	3.04452	10.3123	2.11596	0	1.40295	0.552666	0.969032
PSN29834.1	0.242242	0	0	0	0	0	0	0	0	0	0	0	PSN29834.1	0	0	2.02496	0	0	0	0	0	0	0	0	0.373438	PSN29834.1	0	0	0	0	0	0	0	0	0	0	0	0	PSN29834.1	0	0	0	0.248195	0	0	0	0	0.33102	0
PSN29835.1	3.5631	0	0	0	0	0	6.98845	9.13634	16.414	0	0	0	PSN29835.1	0	0	0	0	0	0	0	0	0	0	16.1897	4.88506	PSN29835.1	0	0	0	0	0	0	0	0	0	11.8415	0	0	PSN29835.1	0	0	0	0	12.2079	0	0	0	9.26991	0
PSN29836.1	0	0	13.82	0	0	0	23.5504	46.879	37.6591	0	0	0	PSN29836.1	24.5068	0	15.7678	0	18.3805	0	10.4148	49.3283	0	0	40.0909	25.3344	PSN29836.1	12.317	0	19.8834	31.7338	0	17.5923	34.8974	0	0	0	0	0	PSN29836.1	0	11.8618	11.3199	0	0	0	16.9549	4.29424	0	0
PSN29838.1	1.37975	1.32123	1.43438	0.356306	0	0	0	0	0.636202	0	0.634034	0	PSN29838.1	0	1.15532	0	0	0.691405	0	0.461281	0	0	0	0	0	PSN29838.1	0	0	0	0	0	0	0	0	0	0.999888	0	0	PSN29838.1	0	0	0.32662	0.261902	0.631588	1.2421	0.449492	0.289212	0.332172	0
PSN29839.1	0	0	0	0	0	0	0	0	0	0	0	0	PSN29839.1	0	0	0	0	0	0	0	0	0	0	0	0	PSN29839.1	0	0	0	0	0	0	0	0	0	0	0	0	PSN29839.1	0	0	0	0	0	0	0	0	0	0
PSN29840.1	0	0	0	0	0	0	0	0	0	0	0	0	PSN29840.1	0	0	0	0	0	0	0	0	0	0	0	0	PSN29840.1	0	0	0	0	0	0	0	0	0	0	0	0	PSN29840.1	0	0	0	0	0	0	0	0	0	0
PSN29841.1	0	0	0	2.5315	0	0	0	0	0	0	0	0	PSN29841.1	0	0	0	0	0	0	0	0	0	0	0	0	PSN29841.1	0	0.880343	0	0	0	0	0	0	0	0	0	0	PSN29841.1	0	0	0	0	0	0	0	0	0	0
PSN29842.1	0	0	0	0	0	0	0	0	0	0	0	0	PSN29842.1	0	0	0	0	0	0	0	0	0	0	0	0	PSN29842.1	0	0	0	0	0	0	0	0	0	0	0	0	PSN29842.1	0	0	0	0	0	0	0	0	0	0
PSN29843.1	0	0	0	0	0	0	0	0	0	0	0	0	PSN29843.1	0	0	0	0	6.24509	0	0	0	0	0	5.49048	0	PSN29843.1	0	0	0	0	0	0	0	0	0	0	0	0	PSN29843.1	4.99895	0	0	0	0	0	0	2.7991	0	0
PSN29844.1	37.6489	49.2118	89.4463	16.0143	144.373	6.61239	18.6076	23.2247	16.3489	22.1569	132.296	26.3464	PSN29844.1	59.0079	7.51809	48.4334	143.32	146.03	205.675	992.779	936.435	3703.1	22.1569	54.9267	43.4935	PSN29844.1	0.942758	1.17388	41.5653	206.795	273.065	6.81554	103.164	169.06	0	30.9945	18.7083	0	PSN29844.1	123.535	47.8075	9.31385	60.0839	42.949	11.4818	50.4166	27.7256	23.7814	16.9018
PSN29845.1	1.79829	2.76515	1.65497	0.578854	3.64413	0	1.11714	2.93929	0	5.20396	4.66917	5.09171	PSN29845.1	3.94304	2.09277	7.75235	1.47674	4.12778	0	1.4018	0	0	5.20396	10.9318	14.8526	PSN29845.1	0	1.0748	0	0	0	0	1.7267	0	0	8.58779	1.55386	0.725552	PSN29845.1	0.736704	2.76732	5.0952	5.51908	5.17058	1.99859	19.2008	20.7464	6.97402	5.77102
PSN29846.1	2.23708	4.67008	1.23201	1.87172	3.92278	4.06776	1.18403	3.16024	3.91032	1.4465	7.09293	3.00057	PSN29846.1	3.29309	1.85625	2.7172	2.54798	3.04366	0.656995	7.2575	5.09767	5.84985	1.4465	6.38666	8.4194	PSN29846.1	3.10783	1.18522	0.717912	4.92677	9.86877	2.66152	4.38746	5.81737	3.27853	3.53816	3.07325	1.52397	PSN29846.1	6.02142	3.28597	6.07384	5.69131	3.83914	4.26675	5.631	3.62434	10.2192	16.7929
PSN29847.1	8.25842	9.01293	10.7605	4.87364	7.66153	1.43318	4.83375	8.37943	3.99704	12.508	13.8692	6.6724	PSN29847.1	10.8884	7.91053	10.9484	11.1633	12.4669	11.3035	13.2567	9.75357	13.8959	12.508	24.6042	29.6758	PSN29847.1	2.22086	2.73916	7.18033	11.4449	13.3728	4.16853	13.6304	11.5295	6.64633	12.0791	5.42309	1.83504	PSN29847.1	17.7309	11.8252	10.8402	14.0539	26.079	12.9687	14.5388	12.9707	13.717	27.3507
PSN29848.1	0.417439	0	0	0.159823	0.698047	0	0.336967	0.563281	0.189079	0	0.199831	0.155424	PSN29848.1	0	0.307123	0.405448	0.22782	0	0.880823	0	0	0	0	0.17063	0.134413	PSN29848.1	0.2082	0	0.125644	0	0.23391	0	0.174737	0	0	0	0.109378	0	PSN29848.1	0.0930833	0	0.66837	0.202213	0.395085	0	0.716847	0.214767	0.586929	0.495792
PSN29849.1	5.13096	0	6.96328	2.23832	0	103.974	0	4.41301	0	0	7.37092	4.49534	PSN29849.1	0	16.3537	9.69124	0	0	36.1994	18.6721	0	0	0	23.5953	14.0591	PSN29849.1	1.78707	0	8.30775	0	15.9061	3.84082	0	0	0	25.6281	4.75775	0.459006	PSN29849.1	4.36686	0	0	10.8381	4.75675	19.011	0	18.1011	8.75568	0
PSN29850.1	0	0	0	0	0	0	0	0	0	0	0	0	PSN29850.1	0	0	11.7592	17.5836	0	0	0	0	0	0	0	0	PSN29850.1	0	0	0	0	0	0	0	0	0	0	0	0	PSN29850.1	0	0	0	3.52008	3.68933	0	6.56838	2.41079	8.37341	0
PSN29851.1	0.291354	0	2.47972	0	0	0	1.51309	0	1.49062	0.837972	0.875697	2.033	PSN29851.1	2.89777	1.65391	0	3.38598	0.894652	0	2.4637	0	2.25754	0.837972	4.76823	1.90837	PSN29851.1	0.343384	0	1.55381	21.8502	2.86724	0	1.03562	21.0439	5.98064	16.777	0	0.327968	PSN29851.1	0	0	0	1.2014	1.90976	0	1.64153	0	1.28652	0
PSN29852.1	0.300253	0.384978	0	0.117198	0	0	0	0.512542	0.380559	1.01688	1.07959	0.385284	PSN29852.1	3.67525	0	1.43397	0.319124	1.26155	0	0.867935	1.57992	0	1.01688	4.39746	3.90014	PSN29852.1	0.126994	0	0	1.41902	0	0.231376	0.688928	1.41205	0.651029	0.629432	0.548214	0.0798106	PSN29852.1	2.14419	4.2375	0.571943	1.39126	2.59827	0.869912	2.73263	3.3449	1.5523	2.24712
PSN29853.1	5.63189	0	4.78579	7.82405	18.4352	0	2.8044	3.13649	0	0	9.50736	2.85588	PSN29853.1	7.88657	0	17.0399	0	8.93328	0	9.999	4.87895	0	0	0	2.93703	PSN29853.1	0	0	5.22299	26.3427	3.86511	0	6.42815	0	5.64639	6.12802	4.88643	0	PSN29853.1	7.77732	8.7124	15.263	3.95246	2.82691	0	5.99057	6.10072	6.58802	6.08991
PSN29854.1	0	0	0	0	0	0	0	0	0	6.85503	0	0	PSN29854.1	11.3167	0	0	0	0	0	5.35532	14.4423	6.46727	6.85503	0	0	PSN29854.1	0	0	0	0	56.0147	11.8912	6.4452	0	0	0	7.41895	0	PSN29854.1	0	0	0	0	0	0	0	0	0	0
PSN29855.1	0.332326	1.36911	1.50018	0.191618	4.06154	0	0.265007	0.381015	1.3152	0.653808	3.2487	1.26233	PSN29855.1	1.3063	3.38583	5.27752	0.403245	5.66666	4.4656	3.30219	4.03592	8.17839	0.653808	2.41759	2.86513	PSN29855.1	1.24486	0.397482	3.02509	6.53871	7.94821	2.2993	0.921896	1.45749	2.67326	0.811109	2.13256	0.468283	PSN29855.1	3.30007	3.0418	2.96649	0.962988	3.66901	3.53776	2.17315	1.81317	3.53166	1.312
PSN29856.1	0	0	0	0	0	0	0	0	0	0	0	0	PSN29856.1	0	0	0	0	17.1752	0	0	0	0	0	0	0	PSN29856.1	0	0	0	0	0	0	0	0	0	0	8.35224	0	PSN29856.1	0	0	0	0	0	0	17.1352	0	0	0
PSN29857.1	0	0	0	0	0	0	0	0	0	0	0	0	PSN29857.1	0	0	0	0	0	0	0	0	0	0	0	0	PSN29857.1	0	0	0	0	0	0	0	0	0	0	0	0	PSN29857.1	0	0	0	0	0	0	0	0	0	0
PSN29858.1	0	0	0	0	0	0	0	0	0	0	0	0	PSN29858.1	0	0	0	0	0	0	0	0	0	0	0	0	PSN29858.1	0	0	0	0	0	0	0	0	0	0	0	0	PSN29858.1	0	0	0	0	0	0	0	0	0	0
PSN29859.1	0	0	0	0	0	0	0	0	0	0	0	0	PSN29859.1	0	0	0	0	0	0	0	0	0	0	0	0	PSN29859.1	0	0	0	0	0	0	0	0	0	0	0	0	PSN29859.1	0	0	0	0	0	0	0	0	0	0
PSN29860.1	0	0	0	0	0	0	0	0	0	0	0	0	PSN29860.1	0	0	0	0	0	0	0	0	0	0	0	0	PSN29860.1	0	0	0	2.25258	0	0	0	0	0	0	0	0	PSN29860.1	0	0	0	0	0	0	0	0	0	0
PSN29862.1	0.476816	0	0	0	0	0	0.589603	0	0	0	0.877877	0	PSN29862.1	0	0	0	0	0	0	0	0	0	0	0	0.621302	PSN29862.1	0	0	0	0	0	0	0	0	0	0	0.369803	0	PSN29862.1	0	0.831161	0.36081	0.292096	0.513966	0	0	0.836388	0	0
PSN29863.1	0	0	0	0	0	0	0	0	0	0	0	0	PSN29863.1	0	0	0	0	0	0	0	0	0	0	0	0	PSN29863.1	0	0	0	0	0	0	0	0	0	0	0	0	PSN29863.1	0	0	0	0	0	0	0	0	0	0
PSN29864.1	28.1547	31.4587	14.6398	5.09617	35.3747	13.9706	6.8822	2.7628	3.67849	43.8276	27.9998	7.95993	PSN29864.1	97.4664	76.0723	109.778	37.9907	29.2981	19.5485	68.1258	49.9221	7.91967	43.8276	98.5018	114.612	PSN29864.1	0.506582	1.09124	1.22494	5.77081	3.36461	0.916902	4.15539	4.14036	1.9314	3.12188	1.80367	0.324658	PSN29864.1	7.36308	39.626	29.6264	32.3886	62.3279	10.6749	85.6233	77.1716	36.1333	29.4939
PSN29865.1	0	0	0	0	0	0	0	0	0	0	0	0	PSN29865.1	0	0	0	0	0	0	0	0	0	0	0	0	PSN29865.1	0	0	0	0	0	0	0	0	0	0	0	0	PSN29865.1	0	0	0	0	0	0	0	0	0	0
PSN29866.1	0	0	0	0	0	0	0	0	0	0	0	0	PSN29866.1	0	0	0	0	0	0	0	0	0	0	0	0	PSN29866.1	0	0	0	0	0	0	0	0	0	0	0	0	PSN29866.1	0	0	0	0	0	0	0	0	0	0
PSN29867.1	53.6469	59.2257	32.8265	44.3038	174.643	2.44089	14.4767	2.81482	23.348	49.3945	69.3629	24.7116	PSN29867.1	38.8586	63.4012	109.347	63.559	138.97	27.5969	211.713	244.006	103.446	49.3945	123.538	96.5994	PSN29867.1	0	0.588947	2.034	2.45969	4.73214	0	3.03179	0	0	3.10307	5.09006	0	PSN29867.1	12.0766	67.9861	53.1915	55.1375	91.1514	36.2388	95.5656	119.936	77.5152	56.2441
PSN29868.1	0	0	0	0	0	0	0	0	0	0	0	0	PSN29868.1	0	0	0	0	0	0	0	0	0	0	0	0	PSN29868.1	0	0	0	0	0	0	0	0	0	0	0	0	PSN29868.1	0	0	0	0	0	0	0	0	0	0
PSN29869.1	1.18468	1.15139	0.664931	0.279188	2.23051	0	0.496864	0.589319	0	0	0	0.513165	PSN29869.1	0	0	0	3.41091	0.633043	0	0	0	8.22102	0	6.71176	2.24065	PSN29869.1	0.280448	0	0.525626	0	1.14531	1.28704	0.959528	0	0	6.51992	0	0.206443	PSN29869.1	0.718704	0	0	1.41417	2.50239	0.937116	3.97755	1.16398	0	0.66239
PSN29872.1	0.660428	4.06034	3.83005	0.71822	3.88889	0	0.440864	1.19096	1.01218	0.688196	2.89465	1.45604	PSN29872.1	7.52937	2.04544	5.05576	18.9868	8.17274	23.0902	9.61763	23.9573	29.1863	0.688196	6.58014	7.81694	PSN29872.1	0.210333	0.0525614	2.55156	4.22592	5.34665	2.08308	1.21471	3.71172	0	5.6979	0	0	PSN29872.1	2.05196	0	0	0.480998	1.11245	0	0	0.525798	3.17412	0.673064
PSN29873.1	0	0	0	0	0	0	0	0	0	0	0.84332	0	PSN29873.1	0	0	0	3.72474	1.00396	0	0	0	0	0	0	0	PSN29873.1	0	0	0	0	0	0	0	0	0	0	0	0	PSN29873.1	0	0	0	0	0	0	0	0.469029	0	0
PSN29876.1	4.30404	5.85828	5.99549	1.93309	4.74526	0	14.1735	0	0	13.1052	6.39325	3.18684	PSN29876.1	0	0	5.28012	0	4.95866	0	2.40274	0	0	13.1052	3.39002	1.82574	PSN29876.1	1.79018	0	0	0	0	0	0	0	0	0	2.74086	0	PSN29876.1	4.44366	0	3.12828	0	0	0	1.49101	1.06492	4.96643	0
PSN29877.1	0	0	0	0	0	0	0	0	0	0	0	0	PSN29877.1	0	0	0	0	0	0	0	0	0	0	0	0	PSN29877.1	0	0	0	0	0	0	0	0	0	0	0	0	PSN29877.1	0	0	0	0	0	0	0	0	0	0
PSN29878.1	0	0	0	0	0	0	0	0	0	0	0	0	PSN29878.1	0	0	0	0	0	0	0	0	0	0	0	0	PSN29878.1	0	0	0	0	0	0	0	0	0	0	0	0	PSN29878.1	0	0	0	0	0	0	0	0	0	0
PSN29880.1	0	0	0	0	0	0	0	0	0	0	0	0	PSN29880.1	0	0	0	0	0	0	0	0	0	0	0	0	PSN29880.1	0	0	0	0	0	0	0	0	0	0	0	0	PSN29880.1	0	0	0	0	0	0	0	0	0	0
PSN29881.1	0	0	0	0	0	0	0	0	0	0	0	0	PSN29881.1	0	0	0	0	0	0	0	0	0	0	0	0	PSN29881.1	0	0	0	0	0	0	0	0	0	0	0	0	PSN29881.1	0	0	0	0	0	0	0	0	0	0
PSN29882.1	0	0	0	0	0	0	0	0	0	0	0	0	PSN29882.1	0	0	0	0	0	0	0	0	0	0	0	0	PSN29882.1	0	0	0	0	0	0	0	0	0	0	0	0	PSN29882.1	0	0	0	0	0	0	0	0	0	0
PSN29884.1	64.411	65.0782	11.1106	6.26203	32.6096	0	13.3211	0	10.3694	13.6818	12.3612	21.0105	PSN29884.1	21.3062	11.8919	43.1098	10.7203	36.1404	0	104.696	18.1662	98.3141	13.6818	75.7282	57.6235	PSN29884.1	0	0	0	0	0	0	0	0	0	0	0	0	PSN29884.1	0	0	9.01802	11.2551	20.8291	0	106.402	43.908	43.4365	9.20473
PSN29885.1	0	0	0	0	0	0	0	0	0	0	0	0	PSN29885.1	0	0	0	1.80462	0	0	0	0	0	0	0	0	PSN29885.1	0	0	0	0	0	0	0.320653	0	0	0	0	0	PSN29885.1	0	0	0	2.07348	2.44208	0.660276	0	0	0	0
PSN29886.1	5.6985	6.92943	1.91732	0	7.88632	0	2.08922	4.41945	1.59096	0	1.91049	1.71456	PSN29886.1	0	7.49443	9.25629	2.31108	15.011	0	12.334	5.57001	70.3351	0	7.33165	14.0477	PSN29886.1	4.34277	1.08823	4.98903	4.71687	0	0	29.0098	14.2869	0	11.6114	4.48123	1.12163	PSN29886.1	26.2579	0	0	7.383	13.8513	9.13881	16.2819	7.14541	0	3.19057
PSN29887.1	1.27717	0	0	2.68531	0	0	0	0	0	0	0	5.23511	PSN29887.1	0	0	3.61035	4.18414	38.7129	0	5.68159	7.68338	22.4748	0	3.58944	6.23101	PSN29887.1	0	0	2.47023	0	0	0	0	0	0	0	0	0	PSN29887.1	29.4056	0	2.24452	4.03363	0	4.09734	7.28223	1.70795	2.26153	17.9758
PSN29888.1	0	0	0	0	0	0	0	0	0	0	0	0	PSN29888.1	0	0	0	0	0	0	0	0	0	0	0	0	PSN29888.1	0	0	0	0	0	0	0	0	0	0	0	0	PSN29888.1	0	0	0	0	0	0	0	0	0	0
PSN29889.1	0.196006	1.77282	3.46956	0.552747	5.44069	0	0.639792	0.91393	0.60223	1.7715	2.91012	0.63319	PSN29889.1	16.7493	2.90342	4.85506	19.0447	30.4027	15.6503	25.8028	0	10.8782	1.7715	4.12646	6.07252	PSN29889.1	0.259163	0.419197	11.6334	12.2156	12.0837	1.03758	2.77078	0	5.83796	4.97339	8.92352	0.485045	PSN29889.1	15.2097	0	4.61069	2.95974	6.51182	1.62803	10.0727	4.02004	3.6029	0
PSN29890.1	0	0	0	0	0	0	0	0	0	0	0	0	PSN29890.1	0	0	0	0	0	0	0	0	0	0	0	0	PSN29890.1	0	0	0	0	0	0	0	0	0	0	0	0	PSN29890.1	0	0	0	0	0	0	0	0	0	0
PSN29891.1	11.2385	11.0921	0	3.87552	0	0.267985	0	0	0	12.358	24.8268	2.8589	PSN29891.1	35.3778	99.161	42.4725	5.35148	122.759	0	55.3528	8.12239	0	12.358	147.533	142.69	PSN29891.1	0	0	0	0	9.25119	0	0	0	0	0	0	0	PSN29891.1	0	42.0507	46.428	22.7211	84.4	6.5661	98.7087	82.1066	51.1304	74.7296
PSN29892.1	64.271	93.7638	7.19758	35.3187	62.5186	28.092	8.03302	3.03969	23.1909	35.1027	37.2186	30.2973	PSN29892.1	92.2127	57.9422	107.552	42.5746	35.3646	18.4211	133.388	44.0681	29.6378	35.1027	208.098	210.107	PSN29892.1	0.0830342	0.703896	0.836052	0.343604	0	0.59817	0.181262	2.76786	1.26663	0.805744	2.91603	0.157484	PSN29892.1	33.6851	74.0401	67.5741	92.2099	106.603	45.3758	159.678	124.918	78.765	244.119
PSN29893.1	3.10945	4.63646	0	0	0	0	0	0	0	2.47388	4.69404	2.30001	PSN29893.1	20.7906	12.0435	15.3082	0	0	0	10.971	25.3357	0	2.47388	2.4183	3.56084	PSN29893.1	0	0	0	0	0	0	0	0	0	0	0	0	PSN29893.1	0	0	0	0	5.18669	0	6.34335	5.62817	3.9405	1.56526
PSN29894.1	0	0	0	0	0	0	0	0	0	0	0.684836	0.617758	PSN29894.1	0	0	1.43718	0	0	3.17548	1.23642	3.29329	0	0	2.40141	0	PSN29894.1	0	0.235714	0	0	1.60955	0	0	0	0	0	0.445206	0	PSN29894.1	0.524052	0	0	0.468071	0	0	1.65643	2.13163	1.57398	1.41958
PSN29895.1	0.680298	1.42964	0.855904	0.644734	0	12.1979	0	0	0	1.83258	0.776982	0.687647	PSN29895.1	0	0	0	0	1.17457	11.4	0	0	2.65931	1.83258	11.4744	5.83957	PSN29895.1	0	0	0	0	0	0	0	0	0	0	0	0	PSN29895.1	1.26851	5.46185	8.5502	1.05624	3.36505	1.33468	19.9335	19.1675	11.1593	11.3687
PSN29897.1	3.0929	0	3.86186	4.83184	8.52925	0	0	0	0	0	0	0	PSN29897.1	0	0	0	0	0	0	0	0	0	0	0	0	PSN29897.1	0	3.71942	0	0	0	4.63035	0	0	0	0	0	0	PSN29897.1	0	0	0	0	0	4.33591	0	0	0	0
PSN29899.1	29.3606	36.6598	45.5181	24.5424	39.1981	0	16.4596	35.8212	10.3966	18.2464	53.223	38.5782	PSN29899.1	6.22132	0	6.47442	1.37487	23.5173	6.53749	23.5354	29.0229	72.3738	18.2464	14.737	21.1031	PSN29899.1	39.0163	26.9565	13.5888	98.7088	99.9349	36.06	59.3117	96.7995	25.3475	38.6687	26.2745	9.81568	PSN29899.1	9.96279	14.1671	0	5.93312	1.84885	6.05237	4.67039	1.432	1.37811	0
PSN29900.1	24.1396	32.0309	31.5903	13.3934	59.0078	0.550527	21.3802	24.0815	46.1888	40.844	61.0988	30.566	PSN29900.1	6.00981	2.61638	7.5086	4.6668	16.0222	5.25616	9.88512	1.72637	8.74302	40.844	27.921	38.7186	PSN29900.1	10.4226	15.6478	32.0059	101.374	161.986	34.9268	68.8846	173.202	46.5581	65.5989	51.5087	9.08331	PSN29900.1	4.72663	6.64199	5.51701	8.21504	15.2493	5.15987	8.65281	2.82692	2.67993	0
PSN29901.1	1.56561	0	0	0	3.00932	0	0	0	0	0	0	0	PSN29901.1	0	6.04755	5.03806	0	7.96281	0	0	0	0	0	7.48038	0	PSN29901.1	0	0	0	0	0	0	0	0	0	0	0	0	PSN29901.1	6.20852	0	0	0	0	4.14205	0	2.12251	0	8.27073
PSN29902.1	0	0	0	0	0	0	0	0	0	0	0	0	PSN29902.1	0	0	0	0	0	0	0	0	0	0	0	0	PSN29902.1	0	0.62471	0	0	0	0	0	0	0	0	0	0	PSN29902.1	0	0	0	0	0	0	0	0	0	0
PSN29903.1	0	0	0	0	0	0	0	0	0	0	0	0	PSN29903.1	0	0	0	0	0	0	0	0	0	0	0	0	PSN29903.1	0	0	0	0	0	0	0	0	0	0	0	0	PSN29903.1	0	0	0	0	0	0	0	0	0	0
PSN29904.1	1.28352	9.40222	7.29542	0.544412	5.99721	0	0.403522	0.771674	2.20714	2.47889	6.83877	0.946196	PSN29904.1	0	4.86387	8.64161	5.03098	9.64887	8.40441	5.20646	6.1537	0.540684	2.47889	10.2532	8.31987	PSN29904.1	0.174952	0.0335721	1.99778	8.13865	4.25394	2.42528	2.52007	6.05379	0.658165	2.65916	3.70263	0.0584682	PSN29904.1	8.89621	5.06817	6.76364	6.56102	6.46295	4.02969	16.396	14.1427	9.77383	9.23464
PSN29905.1	0	0	0	0	0	0	0	0	0	0	0	0	PSN29905.1	0	0	0	0	0	0	0	0	0	0	0	0	PSN29905.1	0	0	0	0	0	0	0	0	0	0	0	0	PSN29905.1	0	0	0	0	0	0	0	0	0	0
PSN29906.1	0	0	0	0	0	0	0	0	0	0	0	0	PSN29906.1	0	0	0	0	0	0	0	0	0	0	0	0	PSN29906.1	0	0	0	0	0	0	0	0	0	0	0	0	PSN29906.1	0	0	0	0	0	0	0	0	0	0
PSN29907.1	0.68862	2.45363	5.08853	0.281351	2.73572	0.0144691	0.244795	0.626997	1.40552	2.04141	9.06763	1.44021	PSN29907.1	13.5894	13.8954	14.2688	15.6689	19.1877	7.59552	18.7915	19.1591	13.5352	2.04141	29.5867	29.5243	PSN29907.1	0.321956	0.165419	4.88432	15.3682	27.0396	0.766125	9.34729	27.2927	4.16653	9.72831	3.30458	0.204034	PSN29907.1	15.9304	7.94847	8.01306	11.0573	18.1295	6.30089	15.6371	16.0853	14.856	4.60842
PSN29908.1	53.1333	66.0939	85.2823	54.8001	81.8656	30.5873	46.6954	59.4286	47.8361	72.7285	87.1639	59.787	PSN29908.1	78.8004	72.5674	94.0256	64.0562	68.0477	40.6991	69.7955	73.4457	37.7365	72.7285	119.277	97.8772	PSN29908.1	18.1262	17.8995	38.5204	76.7329	75.2468	43.1068	56.2216	113.127	47.0641	66.9477	61.1499	18.153	PSN29908.1	75.0318	91.1409	60.7999	78.4945	91.89	71.6315	80.5456	92.3448	87.1779	87.3731
PSN29909.1	1.45298	0	1.20878	0	0	0	0	0	0	1.25249	1.04246	1.04921	PSN29909.1	0	0	1.18982	0	0	4.29915	0	0	0	1.25249	1.60787	1.94742	PSN29909.1	0	0.321917	2.99069	0	0	0	0	0	0	3.17181	0	0	PSN29909.1	0.969071	0	5.50033	0.74299	1.80674	0	1.83816	1.25384	0.858355	5.37626
PSN29910.1	0.251382	0.556612	0.517213	0.229134	0.574837	0	0.106074	0.251911	0.486703	0.387661	0.661028	0.409405	PSN29910.1	0.652343	1.12872	0.457681	0.671852	1.15047	1.04788	1.97622	0.241205	0.412239	0.387661	2.42086	1.94071	PSN29910.1	0.110349	0.0355807	0.159392	0.91545	1.14159	0.217939	0.655662	0.54674	0	0.551107	0.771938	0.071987	PSN29910.1	0.862362	0.569264	1.13501	0.343956	1.2317	0.437702	0.523834	0.628555	0.893138	1.48874
PSN29911.1	10.1848	0	0.793237	2.40772	0	0	0	0	0	0	0.687459	0.646058	PSN29911.1	0	0	0	1.56834	0.65761	0	2.51299	0	0	0	6.20177	6.29043	PSN29911.1	0	0	0	0	0	0	0	0	0	0	0	0.200433	PSN29911.1	110.691	41.6885	32.28	94.4469	33.3085	46.3083	28.3886	24.3254	81.2863	56.6929
PSN29912.1	0	0	0	0	0	0	0	0	0	0	0	0.508813	PSN29912.1	0	0	0	0	0	0	0	1.37801	0	0	0	0	PSN29912.1	0	0	0	0	0	0	0	0	0	0	0	0	PSN29912.1	0	0	0	0	0	0	0	0	0	0
PSN29913.1	9.28429	33.5374	28.3536	9.40117	29.5193	0	6.55554	12.9035	7.36019	18.5076	19.3887	24.4835	PSN29913.1	25.3875	47.7382	27.7188	20.2218	29.4556	32.4539	18.7596	23.7454	42.4989	18.5076	7.9397	18.6797	PSN29913.1	5.85581	4.53241	31.1568	65.9063	38.6407	36.4617	32.606	76.5574	52.1219	48.5711	10.8219	3.5067	PSN29913.1	131.563	7.47853	40.791	12.5601	49.8022	13.1021	14.4448	30.9118	45.7233	24.2838
PSN29914.1	7.60248	40.9395	24.8362	1.79127	49.377	7.01214	7.83414	7.26982	15.6387	9.10399	61.2867	9.51547	PSN29914.1	0	54.7606	7.65415	67.056	6.41811	22.9988	28.5216	0	14.7805	9.10399	8.56878	21.3004	PSN29914.1	2.43131	0.220321	0	10.6917	18.2171	0	18.576	39.3567	0	52.9922	24.5486	0.427141	PSN29914.1	78.2943	0	15.3909	71.2756	68.7479	11.7407	175.031	42.165	56.4948	43.6645
PSN29915.1	2.37826	3.28893	1.90604	1.58981	3.208	0.439301	2.21173	1.9083	7.14605	4.02341	5.75471	3.4227	PSN29915.1	1.60971	1.54068	1.38843	0.413872	1.0092	0.658574	0.720598	0.466974	0	4.02341	0.457179	2.19656	PSN29915.1	2.69842	1.28773	3.88671	3.49689	1.11986	2.22316	12.9743	1.45114	2.98559	6.01426	4.32458	1.14774	PSN29915.1	3.23102	15.7094	11.6161	18.6886	18.7093	11.5556	5.41198	8.53553	3.06106	2.75653
PSN29917.1	0	0	0	0	0	0	0	0	0	0	0	0	PSN29917.1	0	0	0	0	0	0	0	0	0	0	0	0	PSN29917.1	0	0	0	0	0	0	0	0	0	0	0	0	PSN29917.1	0	0	0	0	0	0.609816	0	0	0	0
PSN29918.1	0	0	0.29212	0	0	0	0	0	0	0	0	0	PSN29918.1	0	0	0	0	0	0	0	0	0	0	0	0	PSN29918.1	0	0	0	0	0	0	0	0	0	0	0	0	PSN29918.1	0	0	0	0	0	0	0	0	0	0
PSN29919.1	41.4957	46.518	54.7307	24.3475	91.9148	1.55955	24.0314	22.9054	50.0797	39.1975	72.8582	50.1949	PSN29919.1	109.191	87.8261	80.7618	141.019	114.675	154.477	135.227	175.834	210.845	39.1975	171.453	134.774	PSN29919.1	15.1292	8.01853	30.4381	47.8351	52.2094	25.9023	36.1324	80.057	30.8008	59.5724	22.3372	11.4443	PSN29919.1	45.2702	37.6167	18.7675	10.9838	25.494	14.5178	14.1283	20.9121	21.2344	13.0106
PSN29920.1	3.63839	7.82733	6.75135	1.33789	6.6656	0	1.823	0.872908	1.8916	7.63943	9.72234	5.61858	PSN29920.1	1.12544	3.58398	4.08582	2.52762	3.5273	3.94023	3.37954	3.5354	1.43011	7.63943	13.7883	11.3086	PSN29920.1	0.275752	0.184044	1.18168	7.43441	7.81369	0.29727	4.44787	4.91322	0	3.67298	1.67669	0.190474	PSN29920.1	6.1411	4.84335	5.69794	5.48002	8.3841	3.42647	9.29563	7.20782	9.16316	14.402
PSN29921.1	1494.48	2015.4	2640.78	1120.79	2715.88	805.808	1406.17	1847.98	1910.3	1806.76	2335.95	1821.88	PSN29921.1	2167.78	1537.05	2690.34	2789.87	3294.14	2018.9	3078.33	3157.56	2081.89	1806.76	3612.75	2370.77	PSN29921.1	2795.17	1011.03	5545.58	6877.3	6213.49	2677.03	5946.81	7816.9	3994.39	7840.94	3489.17	1980.4	PSN29921.1	4963.46	1901.05	2520.23	1773.97	1466.99	1197.05	1436.74	1635.84	1903.8	1604.87
PSN29922.1	6.84991	12.4789	11.1056	6.99918	14.4216	7.73429	6.09856	6.24939	7.17351	9.48736	15.1349	6.34552	PSN29922.1	10.7459	7.23019	27.3337	15.8493	37.584	15.2573	16.3186	14.541	12.5788	9.48736	12.6245	12.3673	PSN29922.1	3.29836	1.11418	9.48026	42.6458	54.5332	9.96308	24.2231	20.0957	14.0315	26.6241	11.6391	1.59123	PSN29922.1	10.2093	7.22502	5.93198	2.65867	1.69794	4.49145	4.42369	3.69065	4.89675	1.68958
PSN29923.1	19.7931	41.3248	22.0258	10.2699	32.2884	77.6111	22.9785	21.7063	40.6217	20.3178	57.4116	12.4605	PSN29923.1	102.657	12.0594	36.61	37.5943	725.805	35.2014	445.467	315.503	987.164	20.3178	46.2871	115.681	PSN29923.1	109.426	92.089	70.7692	859.097	841.221	19.0663	114.37	179.904	25.8769	115.167	29.6029	3.03039	PSN29923.1	62.1735	33.3581	13.7398	26.1026	12.3331	10.1834	7.45422	17.5628	14.0871	12.4946
PSN29924.1	269.018	390.916	189.346	202.876	196.033	369.922	238.276	189.327	264.875	125.718	166.266	197.666	PSN29924.1	215.57	334.791	628.263	466.636	980.837	885.926	637.059	410.833	833.262	125.718	278.857	212.054	PSN29924.1	69.0858	66.7516	610.636	377.868	666.197	164.942	770.191	368.967	154.864	315.553	546.628	33.4176	PSN29924.1	663.989	255.841	413.017	341.15	290.574	220.258	247.816	275.768	321.728	143.671
PSN29925.1	0.904043	0	0	0	0	0	0	0	0	0	0	0	PSN29925.1	0	0	0	0	0	0	0	0	0	0	0	0	PSN29925.1	0	0	0	0	7.78363	0	3.39892	0	0	0	0	0	PSN29925.1	0	0	0	0	0	0	0	0	0	0
PSN29927.1	0	0	0	0	0	0	0	0	0	0	0	0	PSN29927.1	0	0	0	0	0	0	0	0	0	0	0	0	PSN29927.1	0	0	0	0	0	0	0	0	0	0	0	0	PSN29927.1	0	0	0	0	0	0	0	0	0	0
PSN29928.1	0	0	0	0	0	0	0	0	0	0	0	0	PSN29928.1	0	0	0	0	0	0	0	0	0	0	0	0	PSN29928.1	0	0	0	0	0	0	0	0	0	0	0	0	PSN29928.1	0	0	0	0	0	0	0	0	0	0
PSN29929.1	0.455735	0	0	0.158999	0.289701	0	0	0	0	0	0.30578	0.195873	PSN29929.1	0	0.562045	1.44023	0	0.690739	0	2.73691	0	0	0	2.01518	0.532617	PSN29929.1	0	0.0544729	0.235393	0.747111	0.999348	0	0.822791	0	0	0	0	0	PSN29929.1	0.940157	1.97469	1.64794	0	1.93843	0.743307	1.8086	2.35653	0.623704	0
PSN29930.1	1.54905	0	3.68185	0	1.60456	0	0	0	0	5.92908	5.93445	0	PSN29930.1	2.97545	1.23339	0	1.37037	3.78999	0	4.35032	8.29712	0	5.92908	2.1214	4.16361	PSN29930.1	0	0.377057	1.79512	0	0	0	1.76013	6.64912	0	0	0	1.28752	PSN29930.1	4.08789	8.23977	4.72601	9.10623	4.89934	1.25534	4.74539	2.54308	3.18474	6.05557
PSN29931.1	3.86927	22.2075	1.42094	2.94067	7.8127	9.08399	1.56088	4.39723	2.32331	12.459	14.7909	3.32942	PSN29931.1	7.11044	8.0359	2.62615	14.9619	13.3667	4.68332	0.974704	12.9568	8.39809	12.459	13.6657	13.0248	PSN29931.1	1.7087	1.71878	2.05734	0	2.72208	4.8839	2.78008	8.21842	2.49961	4.19283	3.3704	4.8959	PSN29931.1	3.11984	8.30467	4.30656	1.61101	9.65944	6.8036	9.44863	5.80262	5.43039	5.68739
PSN29932.1	0	0	0	0	0	0	0	0	0	0	0	0	PSN29932.1	0	0	0	0	0	0	0	0	0	0	0	0	PSN29932.1	0	0	0	0	0	0	0	0	0	0	0	0	PSN29932.1	0	0	0	0	0	0	0	0	0	0
PSN29934.1	0.789708	0	0	0	0	0	0	1.47092	0	0	0	1.41148	PSN29934.1	0	0	1.94519	0	0	0	0	0	0	0	0	0	PSN29934.1	0	0	0	3.33268	4.40749	0	0	0	2.78945	0	0	0	PSN29934.1	0	0	0.865939	0	0	0	0	0	0	0
PSN29935.1	33.1992	40.4628	48.9314	11.0918	34.0667	16.4472	23.9645	15.1177	29.6577	33.6401	84.7825	37.4375	PSN29935.1	9.62476	17.1007	11.9962	26.6804	19.7103	10.2913	16.3101	8.05504	0	33.6401	26.5368	38.401	PSN29935.1	2.30881	3.19257	19.8824	30.5482	26.9543	3.93174	56.8706	42.6233	36.4336	15.3296	53.6086	3.53849	PSN29935.1	12.219	9.89671	10.2964	15.3167	7.20014	15.0139	21.3514	6.65155	8.66907	10.8881
PSN29936.1	0	0	0.852671	0	0	0	0	0	0	0	0	0	PSN29936.1	0	0	0	0	0	0	0.744026	0	0	0	0	1.06607	PSN29936.1	0	0	0	0	0	1.70365	0.706388	0	0	0	0	0	PSN29936.1	0	0	0	0	0	0	0	1.47155	0	0
PSN29937.1	0	0	0	0	0	0	0	0	0	0	0	0	PSN29937.1	0	0	0	0	0	0	0	0	0	0	0	0	PSN29937.1	0	0	0	0	0	0	0	0	0	0	0	0	PSN29937.1	0	0	0	0	0	0	0	0	0	0
PSN29938.1	0	0	0	0	0	0	0	0	0	0	0	0	PSN29938.1	0	0	0	0	0	0	0	0	0	0	0	0	PSN29938.1	0	0	0	0	0	0	0	0	0	0	0	0	PSN29938.1	0	0	0	0	0	0	0	0	0	0
PSN29939.1	0	0	0	0	0	0	0	0	0	0	0	0	PSN29939.1	0	0	0	0	0	0	0	0	0	0	0	0	PSN29939.1	0	0	0	0	0	0	0	0	0	0	0	0	PSN29939.1	0	0	0	0	0	0	0	0	0	0
PSN29940.1	0	0	0	0	0	0	0	0	0	0	0	0	PSN29940.1	0	0	0	0	0	0	0	0	0	0	0	0	PSN29940.1	0	0	0	0	0	0	0	0	0	0	0	0	PSN29940.1	0	0	0	0	0	0	0	0	0	0
PSN29941.1	0	0	0	0	0	0	0	0	0	0	0	0	PSN29941.1	0	0	0	0	0	0	0	0	0	0	0	0	PSN29941.1	0	0	0	0	0	0	0	0	0	0	0	0	PSN29941.1	0	0	0	0	0	0	0	0	0	0
PSN29942.1	0	0	0	0	0	0	0	0	0	0	0	0	PSN29942.1	0	0	0	0	0	0	0	26.5427	0	0	0	0	PSN29942.1	0	0	0	0	0	0	0	0	0	0	0	0	PSN29942.1	0	0	0	0	29.6184	0	27.5855	0	0	0
PSN29943.1	2.05432	2.77255	0	1.11534	1.72572	0	1.2865	3.93114	4.63272	1.6674	1.44045	0	PSN29943.1	0	0	0	0	0	0	0	0	0	1.6674	2.10943	1.53159	PSN29943.1	3.13325	0	18.7599	0	4.05357	2.02349	9.12469	0	0	7.41492	3.49165	1.17759	PSN29943.1	0	0	1.14763	0.889335	0	1.52551	0	0	1.07276	4.44321
PSN29944.1	0.605827	0	0	0	0	0	0	0	0	0	0	0	PSN29944.1	0	2.0621	0	0	2.27484	0	0	3.14989	0	0	1.39661	3.97747	PSN29944.1	0	0	0	3.57403	0	0	0	10.8247	0	0	0.970483	0	PSN29944.1	1.3044	0	2.33048	0.926506	0	0	0	0.945744	0	0
PSN29945.1	0	0	0	0	0	0	0	0	0	0	0	0	PSN29945.1	0	0	0	0	0	0	0	0	0	0	0	0	PSN29945.1	0	0	0	0	0	0	0	0	0	0	0	0	PSN29945.1	0	0	0	0	0	0	0	0	0	0
PSN29946.1	0	0	0	0	0	0	0	0	0	0	0	0	PSN29946.1	0	0	0	0	0	0	0	0	0	0	0	0	PSN29946.1	0	0	0	0	0	0	0	0	0	0	0	0	PSN29946.1	0	0	0	0	0	0	0	0	0	0
PSN29948.1	7.86838	7.36268	33.0377	4.05124	19.8656	9.15203	4.29568	4.9365	4.89973	7.17524	13.9636	6.49508	PSN29948.1	5.50016	10.3797	16.568	10.1603	13.9759	10.0096	11.7277	9.45158	13.6424	7.17524	21.7027	24.4704	PSN29948.1	1.17041	0.678849	5.75845	3.78917	8.45806	3.848	5.54173	7.1844	4.52399	3.95493	5.47167	0.462204	PSN29948.1	7.55209	8.28283	13.3157	10.5858	16.6416	6.55447	16.3994	16.7302	16.1325	23.2851
PSN29950.1	36.2254	39.676	45.7462	25.1011	40.9209	9.41915	19.3297	32.8231	39.4649	30.5693	36.3264	42.1632	PSN29950.1	11.8771	2.26643	19.1823	14.4979	20.2561	27.3068	18.787	16.0021	4.09824	30.5693	16.1744	19.6566	PSN29950.1	7.95452	13.4369	21.4423	27.091	25.9721	17.9012	25.7717	17.7088	16.6237	29.3162	25.1702	5.94598	PSN29950.1	24.0344	19.9283	17.3307	21.8253	11.2697	13.6963	14.499	17.9024	17.2011	15.2752
PSN29952.1	0	0	4.97392	0	0	0	0	0	10.1703	0	0	0	PSN29952.1	0	0	0	0	0	0	0	0	0	0	0	2.46917	PSN29952.1	0	0	0	0	0	0	0	0	0	0	3.92578	0	PSN29952.1	0	0	0	7.1816	0	2.55454	0	0	0	0
PSN29956.1	0	0	0	0	0	0	0	0	0	0	0	0	PSN29956.1	0	0	0	0	0	0	0	0	0	0	2.85268	0	PSN29956.1	0	0	0	0	0	0	0	0	0	0	0	0	PSN29956.1	0	0	0	0	0	0	0	0	0	0
PSN29957.1	3.72756	4.66251	2.46007	1.45363	2.5102	0	2.54284	0	3.81908	3.89859	3.02123	1.22756	PSN29957.1	12.3889	20.6643	10.5996	9.27694	4.89623	7.47891	14.1695	17.7231	18.3377	3.89859	42.3065	39.4787	PSN29957.1	0.5904	0.312437	0	0	0	2.47288	0	0	0	3.61588	2.42224	0.48683	PSN29957.1	3.46009	5.2832	4.19839	7.77991	13.7401	9.83127	21.6947	23.0292	6.13101	15.2514
PSN29959.1	20.4335	11.6204	1.20364	8.68699	1.24087	0	4.41529	2.99793	4.97803	2.82144	2.28757	3.18213	PSN29959.1	0	0	0.66446	2.02699	3.05669	0	6.17761	6.91117	0	2.82144	10.1269	18.3124	PSN29959.1	0	0.561069	0	0	0	0	0	0	0	0	0	0	PSN29959.1	20.6783	14.1855	5.48274	16.7163	11.2695	13.8401	7.4174	10.9507	23.609	6.06356
PSN29960.1	0.429479	2.76155	0	0.34105	0	0	1.55977	0	0	4.50172	4.42415	0.987693	PSN29960.1	0	2.86366	0.890651	1.89139	0	0	0	0	0	4.50172	0.836567	4.97722	PSN29960.1	0	0	0	0	0	0	2.57065	0	0	2.60595	0.884173	0	PSN29960.1	0	4.80423	0	0.531166	0	0	3.52399	1.9126	0	3.26494
PSN29961.1	0.300847	0	0.413531	0.371175	0.482149	0	0.53439	0	0.363898	0.847935	0.426043	0.325979	PSN29961.1	0	0	0.579197	0.224191	0.215321	0	0	0	0	0.847935	1.80008	0.852727	PSN29961.1	0.140248	0	0	0.850725	0	0	0.290508	0	2.24963	0	0	0.0241307	PSN29961.1	0.357958	0	0.64473	0.132734	1.7389	1.12807	2.06126	1.092	0.306527	1.73783
PSN29962.1	0	0	0	0.462816	3.68507	0	0	0	1.43093	0	4.9429	0	PSN29962.1	0	0	0	0	2.08611	0	0	0	6.3357	0	2.15526	1.57909	PSN29962.1	0.510769	0	0	0	0	0	0	0	0	0	2.45744	0	PSN29962.1	0.787709	0	1.68942	1.29905	0.917091	0.76021	1.01537	0.756063	0.836727	1.0769
PSN29963.1	0.420475	0	0	0.783854	0	0	0.288174	0	0	0	0.616832	0.24174	PSN29963.1	0	0	0	0	0	0	0	0	1.18845	0	1.07139	1.53292	PSN29963.1	0	0	0	0	0	0	0	0	0	0	0	0	PSN29963.1	0.656355	0.391079	0	0.289377	0	0	0	0.148061	0	0
PSN29964.1	0.211587	2.13077	1.28662	0	0	0	0.699618	0.569253	0	0.54898	0	0	PSN29964.1	0	0	0	0.963407	2.94203	0	1.57096	0	0	0.54898	1.55058	0.294223	PSN29964.1	0.413744	0.48211	0.664684	3.30005	1.66044	3.02877	1.12922	0	1.21724	4.77574	2.24269	1.30181	PSN29964.1	1.50312	0.81576	0.356786	0.310954	1.07753	0	0.348161	0.75014	0.335876	0.369047
PSN29965.1	0.938404	0	0	0	0	0	0	0	0	0	0	0	PSN29965.1	0	0	0	0	0	0	0	0	0	0	0	0	PSN29965.1	0	0	0	0	0	0	0	0	0	0	0	0	PSN29965.1	0	0	0	0	0	0	0	0	0	0
PSN29966.1	0	0	0	0.595397	0	0	0	0	0	0	0	0	PSN29966.1	0	0	0	0	1.26638	0	0	2.22079	0	0	0	0	PSN29966.1	0	0	0	0	0	0	0	0	0	0	0	0	PSN29966.1	0	0	0.448191	0	0.990193	0	0	0.422598	0.325498	0.972671
PSN29967.1	0.539364	0	0	0.583199	0	0	0	0	0	0	0	1.17514	PSN29967.1	0	0	0	0	0	0	0	0	0	0	0	0	PSN29967.1	0	0	0	0	0	1.3085	0	0	0	0	0	0	PSN29967.1	0	0	0.89388	0	0	0	0	0	0	0
PSN29968.1	0	0	0	0	0	0	0	0	0	0	0	0	PSN29968.1	0	0	0	0	0	0	0	0	0	0	0	0	PSN29968.1	0	0	0	0	0	0	0	0	0	0	0	0	PSN29968.1	19.3428	21.6405	44.0021	56.1319	27.0359	30.2198	35.8586	8.42737	8.5076	0
PSN29969.1	4.04577	6.00971	6.3098	2.68601	6.54928	2.99181	3.70435	1.90754	4.47757	16.297	10.4996	3.26086	PSN29969.1	20.7658	13.0828	13.2065	8.47641	5.09762	2.99018	10.1414	11.0135	22.084	16.297	33.9513	51.5803	PSN29969.1	1.23353	1.13167	2.61329	3.38788	2.93946	3.57926	4.50787	1.71756	1.11268	2.80719	2.99908	1.39447	PSN29969.1	7.07146	13.1991	7.72461	7.5327	20.9291	11.511	19.5864	12.1941	7.93618	24.4162
PSN29970.1	0	0	0	0	0	0	0	0	0	0	0	0	PSN29970.1	0	0	0	0	0	0	0	0	0	0	0	0	PSN29970.1	0	0	0	0	0	0	0	0	0	0	0	0	PSN29970.1	0	0	0	0	0	0	7.68704	0	0	0
PSN29971.1	0.0566986	0	0	0.0924176	0.495439	0.0391124	0.110556	0	0.1588	0	0.227386	0	PSN29971.1	0.68132	0	0.272942	1.20755	0.613657	1.73635	0.43703	0	0.914678	0	0	0.803752	PSN29971.1	0	0.0201191	0.331087	0	1.14902	0	0.605598	0	0	0	1.06869	0.0395147	PSN29971.1	2.01156	0.847693	2.0189	2.08913	3.4648	2.17748	0.224537	1.89252	0.871474	2.82741
PSN29972.1	0	0	0	0	0	0	0	0	0	0	0	0	PSN29972.1	0	0	0	0	0	0	0	0	0	0	1.75799	0	PSN29972.1	0	0	0	0	0	0	0	0	0	0	0	0	PSN29972.1	0	0	0	0	0	0	0	0	1.21718	0.748941
PSN29973.1	18.5899	41.9565	63.1854	11.1795	28.6248	43.3507	16.2805	47.3811	35.8109	44.9087	80.5439	41.5999	PSN29973.1	869.181	68.3825	21.7746	58.2782	80.2397	27.1437	505.121	663.843	1690.2	44.9087	57.1665	649.715	PSN29973.1	440.926	528.005	47.9243	101.358	159.378	47.9799	52.4994	142.599	61.8973	79.132	21.7861	26.9956	PSN29973.1	17.4999	3.47703	9.39396	3.54881	27.0033	11.0288	19.3261	8.59885	8.90291	8.47182
PSN29974.1	0	0	0	0	0	0	0	0	0	0	0	0	PSN29974.1	0	0	0	0	0	0	0	0	0	0	0	0	PSN29974.1	0	0	0	0	0	0	8.27099	0	0	0	0	0	PSN29974.1	0	0	0	0	0	0	0	0	0	0
PSN29975.1	0.581153	0.652731	0.806611	1.04423	1.32329	0	0.276743	0.214949	0.265345	1.61637	1.00376	1.44475	PSN29975.1	0	0.292395	0.385586	0.443063	1.73809	1.3711	0.738518	0.442169	0	1.61637	1.08134	1.58415	PSN29975.1	0.117877	0.0596279	0.707289	0.775745	0.612644	0.424718	2.55719	0	0	0.91376	1.64616	0.343622	PSN29975.1	1.09593	1.9033	0.925148	2.36203	2.5498	0.446894	3.44454	1.29786	1.54446	1.58642
PSN29976.1	1.41417	0	0	0.435165	0	0	0	0	0.546479	0	0	0	PSN29976.1	0	0	0	0	0	0	0	0	0	0	0.844537	2.25447	PSN29976.1	0	0	0	0	0	0	0	0	0	0	0	0	PSN29976.1	1.36615	0	0.651874	1.6816	0	0.756357	0.642557	0	0.686578	0
PSN29977.1	0	0	0	0	0	0	0	0	0	0	0	0	PSN29977.1	0	0	0	0	0	0	0	0	0	0	3.00492	4.00027	PSN29977.1	0	0	0	0	0	0	0	0	0	0	3.38639	0	PSN29977.1	0	0	6.19996	1.30985	0	0	0	0	1.51828	0
PSN29978.1	8.35516	5.46103	4.63678	3.93245	7.04017	14.1965	4.22528	4.87941	5.87935	9.72513	14.048	3.50151	PSN29978.1	36.6559	21.6354	10.5239	40.1296	41.7778	8.84384	42.3922	32.1538	6.23374	9.72513	35.4971	25.4376	PSN29978.1	1.30432	0.685112	9.94722	18.4911	4.74111	2.55079	15.9453	19.3231	0	7.57811	5.41524	1.54619	PSN29978.1	42.3293	8.18339	12.0093	7.31567	5.90142	3.65744	1.65076	5.78272	5.42431	5.26493
PSN29979.1	2.2931	10.1002	7.70949	3.61625	6.75819	0	1.032	10.528	3.94829	13.0594	6.03635	3.34794	PSN29979.1	21.7351	2.85481	15.3347	30.4391	8.16549	14.1531	5.0662	5.53087	5.20269	13.0594	25.4039	28.3938	PSN29979.1	0.735906	2.56666	4.41885	0	5.539	1.40775	5.31911	0	0	0	6.57399	0.558173	PSN29979.1	3.55753	3.10895	8.78084	16.5915	9.39467	10.7473	11.0215	9.8442	16.6988	20.0546
PSN29980.1	0.329074	1.17361	1.77119	0.236224	1.07587	1.35059	0	0.260576	1.44243	0.67335	0.681716	0	PSN29980.1	4.46027	0	1.03862	0.407817	1.53948	0	0	1.48613	0	0.67335	2.18584	3.06808	PSN29980.1	0	0	0	0.68534	0.496146	0	2.16526	0	0	0	0.190323	0	PSN29980.1	1.01441	1.89444	2.91493	0	0.498288	0.607838	4.02238	1.66719	1.54968	2.50751
PSN29981.1	0	0	0	0	0	0	0	1.48722	0	2.34625	2.82333	0	PSN29981.1	0	0	1.46411	0	0	0	0	0	0	2.34625	0	0	PSN29981.1	0	0	0	2.64018	0	0	1.99578	0	0	0	0	0.305539	PSN29981.1	0	0	0	0	1.94796	1.30968	0	0	0	0
PSN29983.1	0	1.40775	0	0	0.927939	0	0	0.428551	1.19888	0	0	0	PSN29983.1	0	0	3.58063	0.8856	0	0	3.44313	11.4582	0	0	0.819329	0	PSN29983.1	0.182049	0.150257	1.10599	1.22701	0.895144	0	0.529048	0	1.33573	0	0	0.180373	PSN29983.1	1.7208	1.06788	0.974948	0.388862	1.20603	2.55161	0	0.491063	1.02204	0
PSN29984.1	0	0	0	0	0	0	0	0	0	0	0	0	PSN29984.1	0	0	0	0	0	0	0	0	0	0	0	0	PSN29984.1	0	0	0	0	0	0	0	0	0	0	0	0	PSN29984.1	0	0	0	0	0	0	0	0	0	0
PSN29985.1	0	2.34493	0	0	0	0	0	0	0	0	0	0	PSN29985.1	0	0	0	0	0	0	0	0	0	0	0	0	PSN29985.1	0	0	0	0	0	0	0	0	0	0	0	0	PSN29985.1	0	0	0	0	0	1.01155	0	0	0	0
PSN29986.1	0	0	0	0	0	0	0	0	0	0	0	0	PSN29986.1	0	0	0	0	0	0	0	0	0	0	0	0	PSN29986.1	0	0	0	0	0	0	0	0	0	0	0	0	PSN29986.1	0	0	0	0	0	0	0	0	0	0
PSN29987.1	0.104306	0	0.548415	0	0	0	0	0	0.107553	0	0	0.0858143	PSN29987.1	0	0	0.702816	0	0	0	0	0	0	0	0	0.882245	PSN29987.1	0	0	0	0	0.68232	0	0	0	0	0	0	0.0054333	PSN29987.1	0	0	0.332404	0	1.24795	0.29292	0	0	0	0
PSN29988.1	0	0	0	0	0	0	0	0	0	0	2.01779	0.647158	PSN29988.1	2.45534	5.55038	0.867731	1.0696	0.975245	0	0	0	0	0	2.08312	2.01768	PSN29988.1	0	0.238068	0	0	0	0	0	7.52152	0	1.8559	0.485815	0.284943	PSN29988.1	0.550886	1.45872	0	2.04542	4.95287	1.32844	2.11612	1.479	3.60793	3.41281
PSN29989.1	0	0	0	0.499781	1.168	0	0	0	0	1.2394	3.05912	0	PSN29989.1	2.2421	1.12207	0.778694	0	0	0	0	0	0	1.2394	0.696273	0	PSN29989.1	0	0	0	0	0	0	0	0	0	0	0.487921	0	PSN29989.1	1.98458	0	0	0	1.65527	0.618267	1.45895	0	1.74206	0
PSN29990.1	0	0	0	0	0	0	0	0	0	0	0	0	PSN29990.1	0	0	0	0	0	0	0	0	0	0	0	0	PSN29990.1	0	0	0	0	0	0	0	0	0	0	0	0	PSN29990.1	0	0	0	0	0	0	0	0	0	0
PSN29991.1	3.28062	0	7.67615	3.13448	41.7797	0	0	0	0	9.32979	0	0	PSN29991.1	0	0	20.4977	0	35.3753	0	4.72002	0	0	9.32979	6.13208	31.3873	PSN29991.1	0	0	3.73775	0	19.2074	0	0	37.4034	0	32.0755	0	1.09784	PSN29991.1	0	11.0049	0	0	5.30612	0	0	0	15.1198	13.0656
PSN29992.1	0	0	2.41227	0	1.85422	0	0	0	0	0.971375	1.68448	0	PSN29992.1	5.35551	0	1.86453	6.28983	5.97004	29.4501	3.57935	0	0	0.971375	1.38956	2.16691	PSN29992.1	0.495366	0	1.04768	0	0	0	0	0	0	0	9.93229	0.356032	PSN29992.1	8.62971	1.921	1.96245	2.57343	13.5529	2.32518	10.6698	8.77177	0	0
PSN29993.1	0.497616	0	0	0.135103	7.11361	0	0	0	0	0	6.09883	0	PSN29993.1	0	10.7916	4.94794	4.91309	27.2014	22.4892	4.65096	27.3042	0	0	4.78452	10.1827	PSN29993.1	0.0576386	0.0138478	5.48836	0	10.708	0.716316	0	0	0	16.6564	2.00631	0	PSN29993.1	0	0	0	3.11025	0	1.32778	7.82163	0	0	0
PSN29994.1	0	0	0	0	0	0	0	0	0	0	0	0	PSN29994.1	0	0	0	0	0	0	0	0	0	0	0	0	PSN29994.1	0	0	0	0	0	0	0	0	0	0	0	0	PSN29994.1	0	0	0	0	0	0	0	0	0	0
PSN29995.1	0	0	0	0	0	0	0	0	0	0	0	0	PSN29995.1	0	0	0	0	0	0	0	0	0	0	0	0	PSN29995.1	0	0	0	0	0	0	0	0	0	0	0	0	PSN29995.1	0	0	0	0	0	0	0	0	0	0
PSN29997.1	0.624733	1.89844	2.80715	0.173099	1.8245	0	0	0.39209	0.296003	1.905	5.53396	0.627906	PSN29997.1	9.63197	5.95703	2.86023	4.134	7.81426	2.98436	4.64887	5.50004	2.10329	1.905	26.9305	20.776	PSN29997.1	0.181349	0.157977	1.40722	0.581934	0.925955	0.595679	4.92376	4.34136	0	3.03004	3.12149	0.297333	PSN29997.1	8.16827	1.39119	2.31887	5.31643	5.94709	2.62956	9.72877	8.58005	6.44881	10.027
PSN30001.1	34.7807	74.1257	0	3.64878	48.7517	18.7675	34.451	9.01664	4.70315	61.1518	108.832	51.6104	PSN30001.1	21.5333	38.7763	29.473	24.8056	14.2066	0	4.65889	74.0681	30.2443	61.1518	30.7895	92.7793	PSN30001.1	10.5787	1.72019	13.8215	46.1243	38.8997	3.30153	18.2827	13.7743	29.2746	56.2897	40.9894	2.22842	PSN30001.1	65.1322	116.112	40.3842	166.475	88.623	33.2701	77.5915	118.445	55.4143	124.197
PSN30002.1	0	0	0	0	0	0	0	0	0	0	0	0	PSN30002.1	0	0	0	0	0	0	0	0	0	0	0	0	PSN30002.1	0	0	0	0	0	0	0	0	0	0	0	0	PSN30002.1	0	0	0	0	0	0	0	0	0	0
PSN30005.1	2.53422	3.42997	5.08265	1.15263	9.7215	1.73509	3.05598	1.57502	3.06365	5.28829	11.0446	0.608252	PSN30005.1	0	7.36676	9.0631	2.2967	7.89815	0	11.9351	14.9201	20.7342	5.28829	0	2.89852	PSN30005.1	0.698757	0.172981	4.91186	4.5971	3.74522	2.89605	10.277	0	14.6561	11.8807	2.11533	0.945025	PSN30005.1	5.4343	2.97923	6.44298	2.82322	19.1487	3.08825	5.08978	8.92943	2.77031	0.838142
PSN30006.1	0	0	0	0	0	0	0	0	0	0	0	0	PSN30006.1	0	0	0	0	0	0	0	0	0	0	0	0	PSN30006.1	0	0	0	0	0	0	0	0	0	0	0	0	PSN30006.1	0	0	0	0	0	0	0	0	0	0
PSN30007.1	0	0	0	0	0	0	0	0	0	0	0	0	PSN30007.1	0	0	0	0	0	0	0	0	0	0	0	0	PSN30007.1	0	0	0	0	0	0	0	0	0	0	0	0	PSN30007.1	0	0	0	0	0	0	0	0	0	0
PSN30008.1	0.568594	1.03306	0.579087	0.129331	1.94828	0	0.304272	0	0	2.79438	3.90667	0	PSN30008.1	1.75163	1.80102	2.48567	2.8853	5.34134	10.4032	4.30433	0	0	2.79438	2.72646	3.63388	PSN30008.1	0	0.26623	3.01881	7.76042	5.29416	1.7087	6.94964	6.73642	1.67722	3.48968	5.16473	0.0441377	PSN30008.1	6.74193	2.91267	3.71307	1.3965	1.47325	1.51599	1.67101	0.946524	0.804368	0
PSN30009.1	0.354416	0	1.20892	0	0	0	0	1.55176	1.62348	3.85248	2.95633	0.909793	PSN30009.1	0	0	2.5114	3.76333	1.05737	3.02942	0.606363	1.35671	6.49126	3.85248	0.942185	2.06989	PSN30009.1	2.43997	0.365252	0	0	9.00271	1.48139	5.85525	0	7.75569	3.65179	3.69948	5.91332	PSN30009.1	0.451035	0	1.4505	1.66038	4.81645	4.92694	0	2.91828	0.650812	0.68878
PSN30010.1	0	0	0	0	0	0	0	0	0	0	0	0	PSN30010.1	0	0	0	0	0	0	0	0	0	0	0	0	PSN30010.1	0	0	0	0	0	0	0	0	0	0	0	0	PSN30010.1	0	0	0	0	0	0	0	0	0	0
PSN30012.1	3.41013	7.02908	5.83378	1.72575	3.9783	0	2.28748	1.48217	2.50394	7.65991	12.2179	4.43648	PSN30012.1	7.50689	3.73315	2.6371	1.37937	3.39272	2.7145	3.57039	2.66438	5.77201	7.65991	12.7523	12.0592	PSN30012.1	0.8899	0.314467	0.385418	1.22735	3.62732	0.679398	3.97489	0.697466	1.41981	3.90955	2.87247	0.454318	PSN30012.1	1.38183	4.47799	2.85479	3.64469	9.83005	5.95965	6.40694	8.83537	5.09288	5.17666
PSN30014.1	0.388112	3.01022	3.22584	0.324792	2.02457	0	0	0	0.321273	2.22984	4.07938	0.58741	PSN30014.1	1.62769	0	4.5209	1.02079	2.3254	1.92267	2.15595	4.05374	5.36415	2.22984	5.12045	8.09615	PSN30014.1	0.124259	0.219293	1.2046	1.73802	2.51278	0.715096	2.64346	1.64629	0.570004	2.03444	0.570751	0	PSN30014.1	1.38467	1.11192	1.62498	2.50364	1.93948	0.578017	6.07284	3.17783	3.32465	7.02992
PSN30015.1	0	0	0	0	0	0	0	20.1304	0	0	0	8.04176	PSN30015.1	0	0	0	26.6609	0	0	0	0	0	0	0	14.6569	PSN30015.1	0	1.76021	3.37082	0	0	0	0	0	0	0	0	0	PSN30015.1	4.46486	0	0	26.8369	5.17885	17.0049	0	3.79445	0	0
PSN30016.1	11.2156	0	0	3.81669	0	0	0	12.7524	0	8.63046	11.1554	0	PSN30016.1	0	0	0	0	0	0	0	75.2131	0	8.63046	0	5.20097	PSN30016.1	0	0	0	0	0	0	0	0	0	0	0	1.55491	PSN30016.1	0	0	0	0	0	0	0	4.1736	0	0
PSN30020.1	0	0	0	0	0	0	0	0	0	0	0	0	PSN30020.1	0	0	0	0	0	0	0	0	0	0	0	0	PSN30020.1	0	0	0	0	0	0	0	0	0	0	0	0	PSN30020.1	0	0	0	0	0	0	0	0	0	0
PSN30021.1	0	0	0	0	0	0	0	0	0	0	0	0	PSN30021.1	0	0	0	0	0	0	0	0	0	0	0	0	PSN30021.1	0	0	0	0	0	0	0.741122	0	0	0	0	0	PSN30021.1	0	0	0	0	0	0	0	0	0	0
PSN30022.1	2.70702	0	10.8192	1.57018	8.6643	0	3.40667	0	1.10568	6.63045	13.9937	3.25132	PSN30022.1	57.8954	59.2954	57.4166	50.7221	80.8719	33.3415	172.771	192.363	107.344	6.63045	14.8381	14.4412	PSN30022.1	0	0	0.832254	3.00757	20.9023	0	16.3625	5.3214	5.7804	0	3.48266	0	PSN30022.1	47.9501	32.0627	45.2591	39.7779	30.0493	5.50528	43.6071	34.7682	18.5567	24.4145
PSN30023.1	0	0	0	0	0	0	0	0	0	2.07652	0	0	PSN30023.1	0	0	0	0	0	0	0	0	0	2.07652	0	0	PSN30023.1	0	0	0	0	0	0	0	0	0	0	0	0	PSN30023.1	0	0	0	0	0	0	0	0	0	0
PSN30024.1	1.30655	1.88238	0	1.62409	3.18507	0	1.64816	0	2.21328	1.16808	1.49119	2.59888	PSN30024.1	0	0	0	0	0	0	0	0	0	1.16808	27.4494	16.724	PSN30024.1	0	0.635864	0	0	0	0	0	0	0	0	0	0	PSN30024.1	0	0	2.3796	2.77521	2.66122	0	1.34272	2.12748	0	1.04112
PSN30025.1	0	0	0	0	0	0	0	0	0	0	0	0	PSN30025.1	0	0	0	0	0	0	0	0	0	0	0	0	PSN30025.1	0	0	0	0	0	0	0	0	0	0	0	0	PSN30025.1	0	0	0.6298	0	0	0	0	0	0	0
PSN30027.1	0	0	0	0	0	0	0	0	0	0	0	0	PSN30027.1	0	0	0	0	0	0	0	0	0	0	0	0	PSN30027.1	0	0	0	0	0	0	0	0	0	0	0	0	PSN30027.1	0	0	0	0	0	0	0	0	0	0
PSN30028.1	0.247974	0	0	0	0	0	0	0	0	0.804939	0.748619	0.691307	PSN30028.1	0	0	0	0	1.52052	0	0	0	0	0.804939	2.11889	0	PSN30028.1	0.469829	0	0	0	0	0	0	0	0	0	0	0	PSN30028.1	2.28938	0	1.11845	0	1.22268	1.30691	1.62219	0	0.54451	0
PSN30029.1	0.397129	0.602124	2.43643	0.807531	2.32595	0	0.824083	0.913551	0.561069	1.83779	1.32697	0.558315	PSN30029.1	0	1.39837	1.07225	0.528397	2.3934	2.12385	2.22477	0.659193	1.20619	1.83779	2.83531	2.96572	PSN30029.1	0.320568	0.219269	1.62305	0.684661	3.88132	0.642997	2.8327	2.94615	0	5.50436	1.37029	0.117485	PSN30029.1	7.98614	2.9629	1.72618	3.24598	2.09997	1.12465	2.51979	3.11993	1.07836	3.56607
PSN30030.1	4.47574	7.39324	4.5836	3.63882	5.82104	0	0.885513	1.14835	2.76397	3.66199	8.11873	1.23464	PSN30030.1	6.61747	3.33612	6.49879	15.1319	4.70398	7.51347	1.9307	3.19579	0	3.66199	16.8543	12.7551	PSN30030.1	0.603759	1.19483	2.06949	1.73721	11.2252	0	10.1393	14.167	7.66306	4.28441	12.7413	0	PSN30030.1	16.8682	12.5213	8.30921	14.717	16.0593	7.26379	11.2103	12.6433	18.122	37.6681
PSN30032.1	2.63342	5.19227	5.37675	1.95111	4.84548	1.59626	5.09234	3.7138	3.57796	5.2184	7.38165	5.37009	PSN30032.1	5.06932	2.21444	1.15742	2.15877	1.46259	0.999551	6.96686	3.4756	12.792	5.2184	5.16532	4.72278	PSN30032.1	0.352668	0.412417	0.204086	0.322339	0.821832	0.503479	0.604331	0.189989	0.275136	0.283604	1.1397	0.452069	PSN30032.1	0.225281	0.891293	0.729545	1.23719	2.48244	1.60163	1.42977	1.25104	1.60334	2.05028
PSN30033.1	0	0	0	0	0	0	0	0	0	0	0	0	PSN30033.1	0	0	0	0	0	0	6.06801	24.8923	29.6292	0	0	1.46647	PSN30033.1	0	0	0	0	0	0	0	0	0	0	0	0	PSN30033.1	0	0	0	0	0	0	0	0	0	0
PSN30034.1	5.62497	17.629	22.0267	16.9186	5.91384	14.935	7.00437	7.40262	23.6239	11.279	4.4454	17.5958	PSN30034.1	66.7082	0	7.11544	56.6352	10.5376	40.0273	47.0664	28.7612	101.369	11.279	50.6282	26.1918	PSN30034.1	68.1137	15.287	30.6428	100.115	57.2162	20.5049	48.2582	68.538	29.7222	87.9634	36.3624	32.0179	PSN30034.1	6.22024	47.4437	22.3915	14.587	28.6716	43.6911	50.656	48.8465	28.1942	77.1556
PSN30035.1	5.25024	0	3.99411	0.706313	2.53297	0.413065	5.04678	1.55015	12.34	7.11984	8.6945	1.73161	PSN30035.1	6.47355	3.14412	5.29682	6.42619	13.5252	6.22775	13.2406	33.6804	24.7274	7.11984	7.07735	7.23742	PSN30035.1	0	0.44917	8.05488	7.52279	4.46805	0	0	7.26974	0	9.80032	4.89307	0	PSN30035.1	6.64733	5.90391	1.26187	6.97255	0	4.26882	2.57491	0.950014	8.23062	3.98463
PSN30037.1	0	0	0	0	0	0	0	0	0	0	0	0	PSN30037.1	0	0	0	0	0	0	0	0	0	0	0	0	PSN30037.1	0	0	0	0	0	0	0	0	0	0	3.44537	0	PSN30037.1	0	0	0	0	0	0	0	0	0	0
PSN30039.1	0	10.7864	8.15231	0	0	0	3.05161	3.8748	4.32039	0	26.9634	0	PSN30039.1	22.2015	0	14.7802	0	0	0	30.2441	77.4202	98.1263	0	13.2545	12.4566	PSN30039.1	1.22405	1.30714	8.46625	23.2029	0	7.04332	5.01192	0	0	8.83421	2.25385	0	PSN30039.1	2.98141	4.94192	0	0	0	0	0	2.30007	0	6.1924
PSN30040.1	345.646	574.456	2357.53	440.921	1750.99	328.31	223.846	311.183	191.389	398.185	892.295	1238.53	PSN30040.1	248.156	344.946	690.524	349.242	810.89	2414.41	634.997	215.012	502.864	398.185	19.6	23.2815	PSN30040.1	282.831	126.916	595.834	74.5217	145.873	180.257	126.194	774.419	136.094	415.877	440.675	25.2836	PSN30040.1	1064.4	2399.39	3342.04	2594.27	2075.93	1326.67	2443.76	2533.18	1230.98	2136.2
PSN30041.1	0	4.80188	0	0.974289	9.01129	0	4.22336	0	2.48467	2.89633	2.70318	0	PSN30041.1	21.8043	3.68015	15.0049	4.6432	15.1585	0	0	20.7015	9.76675	2.89633	0	2.82936	PSN30041.1	0	0	1.97202	0	0	2.00964	2.38369	0	0	0	0	0.486803	PSN30041.1	0	0	3.06167	2.84877	5.15147	6.6122	1.92523	4.21368	1.79042	2.45559
PSN30042.1	0.384483	0	0.93107	0	0	0	0	0	0	0	2.07136	0.711675	PSN30042.1	0	0	0	0	0	0	0.987506	2.33293	0	0	0.991349	0	PSN30042.1	0	0	0.707951	0	1.2528	0.802481	2.69157	0	0	2.1484	1.1858	0	PSN30042.1	0	0	0	0	0	0	0	0.563636	0	0
PSN30044.1	0.317113	0	2.61701	1.50324	2.07931	0	0	0.713124	1.79669	1.01027	2.78064	0.725666	PSN30044.1	6.68874	0	2.99315	3.76831	12.8008	0	0	15.0176	0	1.01027	11.972	11.4096	PSN30044.1	0	0.179347	0	0	0	0	0	0	0	1.43617	0	0.430512	PSN30044.1	6.48191	4.74292	8.74901	3.74266	1.7319	2.41731	22.8156	29.7397	9.81811	2.40367
PSN30045.1	0.255298	4.02982	0.696913	1.32418	0	0	0	1.39929	3.16709	0	0.347694	1.57882	PSN30045.1	3.02096	3.48446	7.21974	2.52769	2.78249	0	15.8546	5.73412	7.13327	0	2.07207	1.59603	PSN30045.1	0	0	1.09525	2.63239	0.434788	0	0	0	2.52801	1.82219	1.07857	0.162144	PSN30045.1	1.97415	1.95797	1.47964	5.25545	0.381954	2.29385	1.82935	2.22987	1.0237	17.908
PSN30046.1	0	0	0	0	0	0	0	0	0	0	0	0	PSN30046.1	0	0	0	0	0	0	0	0	0	0	0	0	PSN30046.1	0	0	0	0	0	0	0	0	0	0	0	0	PSN30046.1	0	0	0	0	0	0	0	0	0	0
PSN30047.1	0.72338	2.06255	1.16416	0.76093	1.5915	0	0.646685	0.690164	0.694721	0.876136	1.65731	0.675675	PSN30047.1	0	0	1.62152	2.4116	1.53465	0.609019	7.38782	2.62374	0	0.876136	7.47923	5.33268	PSN30047.1	0.576079	0.315218	1.35786	6.76099	3.43339	2.50927	1.68197	3.03016	1.32859	4.45937	3.03427	0.432711	PSN30047.1	2.50338	1.44691	0.686433	2.98314	1.03422	1.36298	1.14467	0.808787	0.829239	9.97982
PSN30048.1	0	0	0	0	0	0	0	0	0	0	0	0	PSN30048.1	0	0	0	0	0	0	0	0	0	0	0	0	PSN30048.1	0	0	0	0	0	0	0	0	0	0	0	0	PSN30048.1	0	0	0	0	0	0	0	0	0	0
PSN30049.1	44.8372	61.2797	58.3213	40.8884	63.2008	28.0604	35.8522	39.3043	51.4277	39.9823	63.719	37.096	PSN30049.1	65.1166	45.2133	56.9509	32.2812	46.7578	30.0042	41.2996	44.636	40.1228	39.9823	96.545	69.2477	PSN30049.1	19.4283	14.2848	47.1868	78.4815	58.8389	30.4456	68.3539	64.9315	58.0504	76.8564	52.9357	17.1952	PSN30049.1	65.087	42.4323	43.7705	33.4821	44.7091	36.1473	36.187	47.5548	43.3495	60.7571
PSN30050.1	1.75351	2.11211	3.32802	0.558194	2.5611	0.0741516	2.30078	1.3491	1.64799	2.98175	4.19948	1.3183	PSN30050.1	5.37467	5.51893	4.97687	3.90624	4.66755	1.16985	11.3131	9.06446	10.2315	2.98175	8.91745	8.87497	PSN30050.1	0.53944	0.280428	2.0198	4.18324	3.31043	1.17367	4.2087	0.876212	0.813303	2.80819	1.96911	1.08376	PSN30050.1	2.4786	4.25038	2.74928	5.26271	10.7127	4.68324	9.3641	8.06516	3.83782	5.83714
PSN30052.1	17.0238	21.1358	4.28284	5.19969	11.0184	3.56239	3.38364	1.15671	4.05374	10.3316	20.9432	5.6397	PSN30052.1	47.1236	50.7558	86.7575	14.7714	13.4846	17.3148	46.6077	50.9986	8.14815	10.3316	15.318	21.4961	PSN30052.1	0	0	0	0	0	0	0	0	0	0	0	0	PSN30052.1	0	4.72837	17.023	16.4962	19.3534	13.3095	43.7497	19.1535	11.7495	13.4988
PSN30053.1	6.02864	0	23.9632	1.71464	17.7325	1.7042	1.98217	0	5.21375	8.74356	13.7804	9.1192	PSN30053.1	17.9198	4.41184	26.4426	12.6646	55.8198	12.0069	51.9937	29.1457	0	8.74356	7.45832	12.9805	PSN30053.1	0.405161	0.466592	3.68534	14.7618	39.6078	4.47694	5.19942	18.5424	0	8.30439	11.8608	0.231331	PSN30053.1	56.8038	15.5392	13.7021	6.64051	18.5931	2.935	11.1868	23.4712	13.3647	16.5591
PSN30054.1	148.187	270.19	343.034	49.9387	284.314	51.4972	65.2978	157.957	164.13	243.594	355.936	184.204	PSN30054.1	5.93799	60.9338	48.922	179.415	83.6771	118.008	50.9825	22.7476	228.178	243.594	147.942	154.043	PSN30054.1	43.6377	28.9232	188.673	650.994	632.756	306.393	431.516	579.25	444.381	388.006	274.547	8.86033	PSN30054.1	218.772	127.819	70.2342	192.898	61.3372	64.9208	62.7147	72.8956	68.5101	140.409
PSN30055.1	0	0	1.11794	0.174004	0	0	0	0	0	0	1.31902	0	PSN30055.1	0	0	0	0	0	0	0	0	0	0	0	0	PSN30055.1	0	0	0	0	0	0	0	0	0	0	0	0	PSN30055.1	0	0	0	1.62352	0	0	0	0	0	0
PSN30056.1	0	0	0	0	0	0	0	0	0	0	0	0	PSN30056.1	0	22.6797	0	0	0	0	0	12.779	0	0	0	0	PSN30056.1	0	0.486579	0	0	10.1505	0	0	0	0	0	0	0	PSN30056.1	13.2617	0	0	0	0	0	0	0	0	0
PSN30057.1	1.94916	1.97728	4.33296	2.11878	4.77525	0	5.36366	0	2.19169	6.20371	10.9753	3.0448	PSN30057.1	2.32567	3.11757	7.63083	2.81508	13.3303	8.73644	21.515	23.415	50.6875	6.20371	15.1314	10.0088	PSN30057.1	2.77099	1.44826	3.62203	15.053	13.8814	2.57782	12.5063	6.39155	6.83303	24.1186	4.19609	1.40051	PSN30057.1	29.0082	4.98292	4.68075	8.36801	9.14437	3.52925	12.5672	12.0899	6.69048	8.97926
PSN30058.1	0	0	0	0	0	0	0	0	0	0	0	0	PSN30058.1	0	0	29.3994	0	0	0	32.5277	0	0	0	55.6913	75.8758	PSN30058.1	0	0	23.3753	0	0	0	0	0	0	0	0	1.43857	PSN30058.1	61.9657	0	14.8941	0	0	0	0	0	0	0
PSN30059.1	23.969	30.726	25.267	20.9553	25.2204	10.4843	23.8306	20.4622	24.1927	44.8952	39.0458	34.0022	PSN30059.1	28.0037	22.6867	18.2208	28.4801	24.8027	25.8429	30.6405	24.7323	30.7884	44.8952	41.6831	55.9019	PSN30059.1	7.1469	11.6842	17.7106	21.4702	15.9484	15.5507	32.1686	17.993	15.2743	41.588	18.5612	10.3903	PSN30059.1	42.9129	25.0874	23.4285	30.9881	53.4475	42.3981	34.7006	31.6992	20.3017	38.3488
PSN30060.1	0	0	0	0	0	0	0	0	0.602787	0	0	0	PSN30060.1	0	0	3.19283	0	0	0	3.74337	3.23568	0	0	0	1.096	PSN30060.1	0	0	0	0	0	0	0	0	0	0	0	0	PSN30060.1	0	0	0	0	0	0	0	0	0	0
PSN30061.1	1.73279	0	0	0	0	0	0	0	0	0	0	2.41753	PSN30061.1	0	0	0	0	1.43205	0	0	0	0	0	0	0	PSN30061.1	0	5.98121	0	0	0	0	1.66906	0	0	0	0.876883	0	PSN30061.1	0	0	1.14983	0	0	0	0	0.88193	0	1.78389
PSN30062.1	16.2418	4.22502	17.7285	4.76597	20.9328	0	8.67771	11.1335	9.18754	27.6483	67.4241	19.2328	PSN30062.1	25.932	25.9873	39.2692	57.9806	99.4936	31.4566	54.1488	75.3968	26.9446	27.6483	84.0508	50.0901	PSN30062.1	8.75899	2.64604	21.6221	43.7531	108.195	27.5547	122.579	65.2666	35.5574	97.0499	28.8928	7.74454	PSN30062.1	46.7457	17.0007	27.2754	12.3664	23.5786	18.6048	21.6635	18.0808	26.4758	33.6914
PSN30063.1	0	0	0	0	0	0	0	0	0	0	0	0	PSN30063.1	0	0	0	0	0	0	0	0	0	0	0	0	PSN30063.1	0	0	0	0	0	0	0	0	0	0	0	0	PSN30063.1	0	0	0	0	0	0	0	0	0	0
PSN30064.1	0	0	0	0	0	0	0	0	0	0	0	0	PSN30064.1	0	0	0	0	0	0	0	0	0	0	0	0	PSN30064.1	0	0	0	0	0	0	0	0	0	0	0	0	PSN30064.1	0	0	0	0	0	0	0	0	0	0
PSN30065.1	3.68878	3.55636	4.71595	1.05497	2.18357	0.228227	0.492362	0.491626	0.898118	2.68441	5.90453	3.59844	PSN30065.1	2.12281	3.00346	2.94797	2.0637	6.55869	1.43769	6.11205	2.22205	1.55445	2.68441	10.2062	14.009	PSN30065.1	0.343909	0.149837	2.43271	2.76891	2.61308	0.275811	2.14335	0	1.75531	7.07795	4.04957	0.20723	PSN30065.1	4.82121	7.13341	5.76474	8.74538	4.90891	3.99815	9.32336	5.13587	6.11453	14.0182
PSN30066.1	9.70269	19.713	10.7936	4.05922	32.2756	0	17.186	7.29439	15.4122	22.4352	25.1481	20.88	PSN30066.1	37.5953	10.2488	75.0672	75.9669	122.154	151.768	96.9232	25.3435	62.3879	22.4352	11.8667	19.6337	PSN30066.1	4.01154	3.10782	12.6637	38.3534	45.5141	8.0338	43.2472	57.0797	8.96114	0	6.72743	5.18932	PSN30066.1	17.7705	22.574	9.3521	12.2542	70.8526	10.7121	20.6285	40.0211	16.5071	4.09084
PSN30070.1	0.332829	1.22835	0	1.85792	0.793512	0	0	0	1.36199	0	2.23612	0.548707	PSN30070.1	0	1.05457	0.607944	0	0.991012	0	0	1.2657	7.50223	0	2.85158	0	PSN30070.1	1.71704	0	0.325993	1.71015	0.516894	0.577281	1.47694	1.64179	0	0	1.53146	0.990501	PSN30070.1	1.9096	2.48509	0.900341	1.76827	1.24416	1.25594	1.9145	0.7776	0.900266	0.912281
PSN30071.1	0.490228	3.06372	0.503656	0.874927	2.78515	0	0	2.88924	0.651358	2.50782	5.71709	2.23024	PSN30071.1	3.34789	0	0.774615	3.46455	3.1244	3.79457	2.24316	0.950825	7.40011	2.50782	4.49346	5.14014	PSN30071.1	0.742833	0.218116	2.68513	9.82797	6.31485	0.980395	5.22631	7.52273	3.97995	8.3919	3.11301	0.127801	PSN30071.1	0.980955	1.47058	0	1.7556	1.49946	0.945777	3.61958	1.74368	3.85563	1.15472
PSN30072.1	0	0	0	0	0	0	0	0	0	0	0	15.2595	PSN30072.1	0	0	11.7914	0	0	0	8.94106	0	0	0	0	0	PSN30072.1	0	0	24.6372	17.6137	13.5302	29.993	0	47.4891	63.6392	0	0	0	PSN30072.1	0	0	12.4523	10.5938	0	0	0	0	0	2.60522
PSN30073.1	2.49779	7.561	2.15907	3.3876	2.50842	1.40525	10.1364	5.23576	3.54145	1.65584	7.75639	6.87598	PSN30073.1	1.32751	2.90655	2.37602	2.20303	1.38186	1.73642	0.597471	3.55657	0	1.65584	5.71065	6.71332	PSN30073.1	3.4096	1.73183	2.27053	2.88411	5.25233	1.97496	2.57636	1.51435	3.62642	3.10229	1.91079	1.83404	PSN30073.1	3.54587	4.60239	1.46849	4.92268	10.6758	7.04767	5.33017	5.09767	2.39059	1.84574
PSN30074.1	4.88418	18.1993	15.4202	9.1214	20.3499	8.78884	6.38283	5.91777	20.6492	15.1176	18.6713	12.7568	PSN30074.1	14.9971	9.58257	17.2341	15.7834	39.1397	28.8531	27.1257	41.3115	20.6447	15.1176	20.5002	14.5469	PSN30074.1	2.12663	2.21514	8.41725	20.2694	19.7744	9.15912	25.6466	26.0837	6.82115	7.61667	12.3708	1.30795	PSN30074.1	7.55899	2.85876	3.45183	6.40445	7.22693	3.07923	14.5808	8.8372	5.22231	1.54848
PSN30075.1	0	0	0	0	0	0	0	0	0	0	0	0	PSN30075.1	0	0	0	0	0	0	0	0	0	0	0	0	PSN30075.1	0	0	0	0	0	0	0	0	0	0	0	0	PSN30075.1	0	0	0	0	0	0	0	0	0	0
PSN30076.1	0	1.46131	2.08464	0.431877	1.01278	0	0	0.851991	0	1.91363	1.96181	0	PSN30076.1	118.978	0	1.51282	2.89433	50.0877	0	47.4939	46.2991	230.98	1.91363	0	34.9598	PSN30076.1	11.2164	0	0.413859	16.4566	13.4732	0.940003	1.87318	0	0	1.68978	0	0.266477	PSN30076.1	0.745296	1.47011	0.608152	0	2.42574	0.532531	4.87417	3.99352	0	0
PSN30078.1	0	0	0	0	0	0	0	0	0	0	0	0	PSN30078.1	0	0	0	0	0	0	0	0	0	0	0	0	PSN30078.1	0	0	0	0	0	0	0	0	0	0	0	0	PSN30078.1	0	0	0	0	0	0	0	0	0	0
PSN30079.1	24.2237	20.077	93.4965	23.901	49.4162	0	13.1821	61.2713	46.5347	35.5935	46.5302	95.906	PSN30079.1	0	0	25.7517	46.7185	79.242	188.715	57.949	41.0074	706.311	35.5935	0	0	PSN30079.1	55.9085	38.4157	32.8244	173.545	232.741	102.936	260.779	131.819	176.911	216.155	77.3706	31.6783	PSN30079.1	46.4742	0	10.6829	0	39.0441	62.1794	11.9633	0	0	0
PSN30080.1	6.98246	11.2943	13.6044	1.42352	14.039	2.63768	4.1029	2.86205	2.01283	15.6474	11.5456	4.66455	PSN30080.1	38.806	26.55	67.3815	38.1683	202.548	93.7948	198.105	169.937	114.132	15.6474	44.1222	26.8033	PSN30080.1	0.820507	2.16447	13.3947	40.1183	41.3531	6.6046	25.356	18.1811	11.7703	31.9199	13.9987	2.41225	PSN30080.1	23.0995	9.57316	16.3229	7.93568	24.8771	4.25463	9.13306	4.40911	13.6636	6.34919
PSN30081.1	0	4.57467	0	0	0	0	0	0	0	0	0	0	PSN30081.1	7.01459	0	0	7.52599	0	0	0	10.2823	0	0	0	5.86463	PSN30081.1	1.24453	0	0	0	0	0	5.19012	23.1295	0	9.41822	0	0	PSN30081.1	0	0	0	1.92085	0	0	0	0	0	0
PSN30082.1	0	0	0	0	0	0	0	0	0	0	0	0	PSN30082.1	0	0	0	0	0	0	0	0	0	0	0	0	PSN30082.1	0	0	0	0	0	0	0	0	0	0	0	0	PSN30082.1	0	0	0	0	0	0	0	0	0	0
PSN30083.1	3.51093	2.82324	1.1203	1.14268	1.22763	0	0.981167	1.16037	1.27364	1.48722	3.60311	2.29916	PSN30083.1	0.382477	1.32234	1.87909	0.324405	0.948502	0	4.55462	3.60745	0.293594	1.48722	4.42883	3.49512	PSN30083.1	0.148288	0.624814	0.621866	1.37855	0.622427	0.541043	2.75591	0.148595	0.633372	0.35975	2.66091	0.54852	PSN30083.1	2.01132	2.83532	1.39916	7.47649	4.23871	4.1954	6.99334	4.51062	6.05969	7.41403
PSN30084.1	0	0	0	0	0	0	0	0	0	0	0	0	PSN30084.1	0	0	0	0	0	0	0	0	0	0	0	0	PSN30084.1	0	0	0	0	0	0	0	0	0	0	0	0	PSN30084.1	0	0	0	0	0	0	0	0	0	0
PSN30085.1	0.095072	0	0	0.0631765	0	0	0	0	0.238744	0.746815	0	0	PSN30085.1	0	4.46864	1.19759	1.31864	15.8145	3.45322	4.34767	12.6868	0	0.746815	1.37661	0.961652	PSN30085.1	0	0.0177573	0	0	0	0	0.874606	0	0	0	0	0.0374834	PSN30085.1	5.15442	0	0.97532	1.76776	4.10449	2.75179	5.13694	2.08101	1.24551	5.43706
PSN30086.1	1.77571	7.02177	14.5508	0.474851	11.286	0.0100695	0.561926	2.53802	1.20365	8.03588	14.4802	1.43323	PSN30086.1	21.8215	19.389	27.2538	6.7657	8.94458	1.78913	11.72	9.31016	8.68132	8.03588	57.3869	51.155	PSN30086.1	0.735649	0.255477	9.21675	26.5403	29.3969	5.26082	19.2777	14.4105	1.9183	23.1755	19.1967	1.02298	PSN30086.1	29.1847	19.3982	17.3168	20.4107	22.3008	15.5455	20.7683	22.7599	28.2689	56.5219
PSN30087.1	6.48029	8.62357	5.07049	0	0	0	0	4.92453	14.2312	0	9.29236	11.8414	PSN30087.1	0	0	0	0	6.64738	6.19071	5.15306	0	0	0	3.20312	4.17578	PSN30087.1	0	1.54309	4.37489	0	0	0	13.5471	0	0	12.55	14.7185	3.14798	PSN30087.1	24.5568	0	0	8.08088	0	3.19906	0	1.87193	4.80016	0
PSN30088.1	0	0	0	0.914256	2.82776	0	0	0	1.13268	1.38125	3.51358	1.1166	PSN30088.1	0	0	0.864471	0	0.850187	0	1.42297	1.80385	0	1.38125	1.7581	5.45949	PSN30088.1	16.6189	1.02662	6.8549	3.82187	0	0	10.2234	11.5247	0	46.4141	2.37674	11.0271	PSN30088.1	7.55925	7.59228	6.13526	20.0632	3.07164	4.82985	0.808894	5.8738	2.60711	11.4979
PSN30089.1	0	0	0	0	0	0	0	0	0	0	0	0	PSN30089.1	0	0	0	0	0	0	0	0	0	0	0	0	PSN30089.1	0	0	0	0	0	0	0	0	0	0	0	0	PSN30089.1	0	0	0	0	0	0	0	0	0	0
PSN30090.1	1.90207	0	1.75033	2.33994	1.02812	0	0	0	0	0	4.42581	3.46221	PSN30090.1	2.82093	1.73324	0.441084	7.08331	1.96328	4.11815	7.26622	22.3636	3.64682	0	2.9362	5.98839	PSN30090.1	1.05167	1.29995	5.00568	1.52063	5.13584	1.94111	1.66992	3.95915	3.64488	3.23135	0.399788	1.82648	PSN30090.1	0.498793	2.9142	1.67004	0.684722	2.6265	0.550116	0	1.49403	2.51205	0.994302
PSN30091.1	68.7964	65.3848	34.3225	47.5743	45.3182	1.72757	115.148	83.9615	42.7908	139.314	78.4061	80.858	PSN30091.1	25.3352	34.5592	17.89	35.9947	18.8049	17.733	24.7064	25.3328	64.5563	139.314	32.7295	59.6775	PSN30091.1	25.5204	26.3971	13.2329	35.6366	17.0954	9.91694	10.2568	8.40915	12.076	24.3025	35.9081	9.70461	PSN30091.1	25.1587	27.3209	16.7039	32.175	56.0803	56.1715	54.427	33.5788	29.314	78.0286
PSN30092.1	3.38252	4.61252	2.64053	0.927697	3.33727	1.40968	1.54378	1.16152	2.5352	3.54086	4.95786	1.7687	PSN30092.1	7.19264	5.18027	3.57946	3.02996	3.58507	3.16197	4.76861	6.2781	8.46081	3.54086	13.2319	16.1455	PSN30092.1	0.521685	0.535603	2.58527	5.12709	4.37306	1.00621	5.29573	4.94478	3.03378	4.40407	4.48876	1.16858	PSN30092.1	3.37601	4.31288	3.12104	3.97288	8.46575	4.92641	7.60783	7.22943	4.55338	7.19702
PSN30093.1	0.468774	0	1.16868	0	0	0	0	0	0	0	0	0	PSN30093.1	0	0	0	0	0	0	0	0	0	0	1.59868	0.498651	PSN30093.1	0	0	0	0	0	0	1.5437	0	0	0	0	0.104658	PSN30093.1	0	2.71126	0	0	0	0	1.54949	0	1.23453	0
PSN30094.1	0	0	0	0	0	0	0	0	0	0	0	0	PSN30094.1	0	0	0	1.18177	0	0	0	0	0	0	0	0	PSN30094.1	0	0.169885	0	0	0	0	0	0	0	0	0.57257	0	PSN30094.1	0	0	0	0	0	0	0	0	0	0
PSN30095.1	2.12525	0	0	0	0	0	2.04985	0	0	0	0	0	PSN30095.1	0	0	0	0	0	0	0	0	0	0	10.5696	0	PSN30095.1	0.275785	0.512149	9.0017	67.982	47.484	15.6146	8.72352	29.9657	18.12	19.6994	4.98316	0.167006	PSN30095.1	0	0	0	0	0	0	0	0	1.32131	0
PSN30096.1	1.20224	2.36053	0.976054	0.231192	0	0	0.574948	1.71535	1.45406	0.556667	0.508953	0.893808	PSN30096.1	0	0	1.29847	1.455	4.4814	2.28844	0.562779	2.55364	0	0.556667	0	1.72962	PSN30096.1	0	0.208765	0.997982	2.82765	2.48993	1.98554	1.82916	8.56629	0	1.71267	1.04313	0.184472	PSN30096.1	1.48382	0	0.897251	0.49656	0.520181	0.486096	0	0.414013	0	0
PSN30097.1	0.477359	2.18148	0	0	3.08203	0	0	0	0	2.54136	0	1.7544	PSN30097.1	0	0	0	0	1.25872	0	0	4.00622	0	2.54136	2.6062	4.0788	PSN30097.1	0	0	0	0	1.49267	0	0	4.58898	0	0	0	0	PSN30097.1	0	0	0	0	0.797808	0	0	0.62054	0.711132	0
PSN30098.1	0	0	0	0	0	0	1.03259	0	0	0	1.26282	0	PSN30098.1	0	0	0	0	0	0	0	0	0	0	0	0	PSN30098.1	0	0	0	2.36879	0	0	0	0	0	0	0	0	PSN30098.1	0	0	0	0	0	0	0	0.682279	0	0
PSN30102.1	0	5.65307	3.06534	3.31577	1.22271	0	0	0	1.2953	4.88181	3.66425	0	PSN30102.1	0	0	2.36382	0	1.14726	0	1.31982	0	0	4.88181	4.96743	2.9557	PSN30102.1	0	0	0	0	0	0	0.579739	0	0	1.25839	0.457961	0	PSN30102.1	0.308871	2.15358	0.433244	0	1.78425	1.75998	2.36059	3.78954	1.5435	0.590959
PSN30103.1	0	0	0	0	0	0	0	0	0	0	0	0	PSN30103.1	0	0	0	0	0	0	0	0	0	0	0	0	PSN30103.1	0	0	0	0	0	0	0	0	0	0	0	0	PSN30103.1	0	0	0	0	0	0	0	0	0	0
PSN30107.1	5.19035	15.9202	8.04999	2.06635	6.71408	0.460235	10.8401	8.39944	2.85155	27.1838	4.24149	8.91708	PSN30107.1	12.6064	17.9532	13.4318	3.1855	1.43903	0	15.581	8.57907	0	27.1838	16.3723	27.5914	PSN30107.1	0.696597	0.398753	0.968336	2.93269	0	1.56068	0	0	0	0	5.66482	1.52221	PSN30107.1	3.80856	19.7862	15.8008	22.5401	18.973	13.359	44.0786	24.6251	22.5156	29.1514
PSN30108.1	0	0	0	0	0	0	0	0	0	0	0	0	PSN30108.1	0	0	0	0	0	0	0	0	0	0	0	0	PSN30108.1	0	0	0	0	0	0	0	0	0	0	0	0	PSN30108.1	0	0	0	0	0	0	0	0	0	0
PSN30110.1	0	0	0	0	0	0	0	0	0	0	0	0	PSN30110.1	0	0	0	0	0	0	0	0	0	0	0	0	PSN30110.1	0	0	0	0	0	0	0	0	0	0	0	0	PSN30110.1	0	0	0	0	0	0	0	0	0	0
PSN30111.1	0	0	0	0	0	0	0	0	0	0	0	0	PSN30111.1	0	0	0	0	0	0	0	0	0	0	0	0	PSN30111.1	0	0	0	0	0	0	0	0	0	0	0	0	PSN30111.1	0	0	0	0	0	0	0	0	0	0
PSN30112.1	0	0	0	0	0	0	0	0	0	0	0	0	PSN30112.1	0	0	0	0	0	0	0	1.65518	0	0	0	0	PSN30112.1	0	0	0	0	0	0	0	0	0	0	0	0	PSN30112.1	0	0	0	0	0	0	0	0	0	0
PSN30113.1	0	0	0	0	0	0	0	0	0	0	0	0	PSN30113.1	0	0	0	0	0	0	0	0	0	0	0	0	PSN30113.1	0	0	0	0	0	0	0	0	0	0	0	0	PSN30113.1	0	0	0	0	0	0	0	0	0	0
PSN30114.1	0	0	0	0	0	0	0	0	0	0	0	0	PSN30114.1	0	0	0	0	0	0	0	0	0	0	0	0	PSN30114.1	0	0	0	0	0	0	0	0	0	0	0	0	PSN30114.1	0	0	0	0	0	0	0	0	0	0
PSN30115.1	0	0	0	0	0	0	0	0.341452	0	0	0	0	PSN30115.1	0	0	0	0	0	0	0	0	0	0	0	0	PSN30115.1	0	0	0	0	0	0	0	0	0	0	0	0	PSN30115.1	0	0	0	0	0	0	0	0	0	0
PSN30116.1	15.9562	17.0792	4.7551	1.91906	39.9068	0.705037	4.22628	2.58986	8.8241	28.5674	26.8967	14.1443	PSN30116.1	64.2579	135.038	150.547	64.559	71.9444	84.5363	115.053	135.642	41.2627	28.5674	76.8834	92.1286	PSN30116.1	1.4486	0.71688	1.38841	4.72898	3.68688	2.73586	1.98236	1.42257	7.74453	2.28825	3.91906	0.951348	PSN30116.1	0.331971	48.8651	27.3433	65.9713	122.707	64.8819	231.329	159.302	91.5728	21.4168
PSN30117.1	19.924	27.4168	46.905	15.4101	54.1266	15.9563	13.0469	7.92723	24.134	18.6341	49.3032	21.5431	PSN30117.1	46.1308	38.2386	79.4457	57.1328	71.3445	82.2484	89.7452	51.6671	43.0943	18.6341	67.4315	48.5254	PSN30117.1	5.77649	2.64217	29.4388	45.8035	42.6985	12.1399	30.3047	45.3839	15.1036	27.6796	23.7141	3.66912	PSN30117.1	40.3558	7.91568	34.7988	14.0996	29.3307	12.4245	30.6361	24.8258	27.0482	8.44075
PSN30118.1	4.31533	10.8737	8.75667	0.988978	11.0646	0.760087	3.72926	3.08247	3.87751	14.0365	12.5188	7.32668	PSN30118.1	5.4595	13.9319	10.8301	11.6276	8.90015	8.45783	4.8978	9.87207	13.5534	14.0365	19.8566	17.8318	PSN30118.1	0.417154	1.17569	6.6981	11.027	22.496	3.24671	9.46636	10.2776	11.5512	15.3911	14.8213	1.50846	PSN30118.1	16.2802	12.1074	16.3112	17.3024	29.9884	11.7641	14.4665	23.7697	16.9518	14.2482
PSN30119.1	1.4332	1.88215	1.54584	0.638784	3.44954	0	1.28417	1.84388	1.2837	1.17437	1.99999	2.08679	PSN30119.1	0	2.96121	2.58949	1.23327	3.68987	0	2.63503	5.50306	2.29514	1.17437	8.21667	8.03349	PSN30119.1	0	0.231275	0.703388	4.1031	4.33488	0.760707	4.63579	2.88533	2.53297	5.02908	2.72871	0.479326	PSN30119.1	2.2541	0	1.45466	0.992744	2.83011	1.36138	5.67934	0.878654	2.18331	6.77606
PSN30121.1	0.244175	0.359152	0.584293	0	0.287669	0	0	0	0	0.79237	0.84733	0	PSN30121.1	2.24064	0	0.903358	0.409046	1.72906	0	1.32649	0	0	0.79237	1.55471	1.35159	PSN30121.1	0.0814442	0.068868	0.229785	0.612106	1.03578	0.606844	1.29942	5.29841	0	1.52642	0.685092	0	PSN30121.1	4.78077	3.03417	1.22624	1.0796	2.60155	0.642288	2.16723	3.93931	1.30989	1.12722
PSN30122.1	0	0	0	0	0	0	0	0	0	0	0	0	PSN30122.1	0	0	0	0	0	0	0	15.9472	0	0	8.88575	0	PSN30122.1	0	0	0	0	0	6.01503	0	70.7671	0	0	0	0	PSN30122.1	0	0	0	0	0	0	0	0	0	0
PSN30123.1	0	0	0	0	0	0	0	0	0	0	0	0	PSN30123.1	0	0	0	0	0	0	0	0	0	0	0	0	PSN30123.1	0	0	0	0	0	0	0	0	0	0	0	0	PSN30123.1	0	1.87176	0	0.955332	0	0	0	0.801374	0	1.74268
PSN30124.1	8.8715	14.4096	1.22411	4.39611	11.1416	1.24114	0.847269	0.430512	2.45114	6.36697	4.59722	4.60081	PSN30124.1	17.4905	9.56164	16.1207	5.36799	7.61103	1.80953	48.3089	21.6054	3.19135	6.36697	51.103	51.641	PSN30124.1	0	0	0.17308	0	0.142588	0	0.204688	0	0	0	0.30676	0	PSN30124.1	3.01751	4.59279	5.87741	8.03779	12.8158	5.70229	14.0227	13.0008	6.16747	22.8304
PSN30125.1	2.7687	7.60787	4.05568	2.11457	3.31829	0.267315	0.608657	6.18461	1.45365	4.85087	4.31058	0.526953	PSN30125.1	1.48587	6.52685	3.99505	6.47626	1.08166	2.04812	2.94215	10.2809	8.00249	4.85087	2.98319	8.43202	PSN30125.1	1.96418	2.34095	3.57622	4.53029	8.55748	5.12865	6.97784	14.3044	2.10462	0	5.92901	1.69928	PSN30125.1	3.74995	2.46405	1.44808	2.1823	3.18398	2.63084	5.17844	10.3843	8.4975	6.23177
PSN30126.1	0	0	0	0	0	0	0	0	0	0	0	0	PSN30126.1	0	0	0	0	0	0	0	0	0	0	0	0	PSN30126.1	0	0	0	0	0	0	0	0	0	0	0	0	PSN30126.1	0	0	0	0	0	0	0	0	0	0
PSN30127.1	0	0	0	0	0	0	0	0	0	0	0	0	PSN30127.1	0	0	0	0	0	0	44.1656	0	0	0	0	0	PSN30127.1	0	0	0	0	0	0	0	0	0	0	0	0	PSN30127.1	10.651	0	0	0	9.47911	0	9.46617	0	0	0
PSN30128.1	0	0	0	0	0	0	0	0	0	0	0	0	PSN30128.1	0	0	0	0	0	0	0	0	0	0	0	0	PSN30128.1	0	0	0	0	0	0	0	0	0	0	0	0	PSN30128.1	0	0	0	0	0	0	0	0	0	0
PSN30129.1	0.659806	3.11928	0	0	5.52054	0	0	0	1.64497	5.16639	8.31673	0	PSN30129.1	4.11461	0	0	2.96759	3.19858	5.27562	0.9536	0	0	5.16639	8.87152	6.58288	PSN30129.1	0	0	0	0	0	1.18238	0	0	0	0	0	0.797255	PSN30129.1	1.84274	8.30266	0.854233	0	5.13316	2.2842	8.6951	3.90789	10.3176	7.34354
PSN30130.1	0	0	0	0	0	0	0	0	0	0	0	0	PSN30130.1	0	0	0	0	0	0	0	0	0	0	0	0	PSN30130.1	0	0	0	8.85296	5.88147	0	14.4621	0	0	10.9327	0	0	PSN30130.1	0	0	0	0	0	0	0	0	0	0
PSN30131.1	0.236225	0	0	0.304666	0	0	0	0.66369	0.405551	0	0.508102	0	PSN30131.1	0	0	0.403584	0	0	0	0	0	0	0	0.392777	0.264733	PSN30131.1	0	0.304078	0	0	0	0	0.74366	4.35075	0	1.22883	0.99863	0.13469	PSN30131.1	0.382326	0	0	0	0.617854	0.265635	0.322314	0.401103	0	0
PSN30132.1	0	0	0	0	0	0	0	0	0	0	0	0	PSN30132.1	0	0	0	0	9.10692	0	0	0	0	0	0	0	PSN30132.1	0	0	0	0	0	0	0	0	0	0	0	0	PSN30132.1	0	0	0	0	0	0	0	0	0	0
PSN30133.1	0	0	0	0	0	0	0	0	0	0	0	0	PSN30133.1	0	0	0	0	0	0	0	0	0	0	0	0	PSN30133.1	0	0	0	0	0	0	0	0	0	0	0	0	PSN30133.1	0	0	0	0	0	0	0	0	0	0
PSN30134.1	0	0	0	0	0	0	0	0	0	0	0	0	PSN30134.1	0	0	0	0	0	0	0	0	0	0	0	0	PSN30134.1	0	0	0	0	0	0	0	0	0	0	0	0	PSN30134.1	0	0	0	0	0	0	0.584147	0	0	0
PSN30135.1	0.882752	0.313883	0.54767	0.721556	0.995131	0	0.984686	0.587598	0.796286	0	1.04658	1.37312	PSN30135.1	0	0	1.08948	1.11024	0.619059	0	2.22295	0.666566	4.41666	0	1.57652	3.169	PSN30135.1	0	0.243586	0.558751	1.37404	1.24288	0.412299	0.416434	0	0	0.401828	0.627724	0.0622862	PSN30135.1	0.446416	1.40988	1.2162	1.12445	0.889993	0.541706	0.964373	0.28833	1.0973	1.24281
PSN30136.1	2.49341	4.37304	4.40845	0.863178	4.47751	0	1.27044	2.54596	2.2867	6.03184	5.15185	2.02455	PSN30136.1	4.20731	2.18006	3.6809	8.25533	5.47091	2.66115	7.19217	3.63733	7.34295	6.03184	11.0081	14.7815	PSN30136.1	1.53518	1.02775	2.98882	7.21696	10.4449	1.98283	9.06831	5.18046	2.21889	9.36703	4.89391	0.505108	PSN30136.1	6.69159	8.46782	3.55148	3.73322	13.9726	5.6585	8.63906	5.08025	3.81407	8.24292
PSN30137.1	0	1.35515	0	0.274516	0	0	0	0	0	0	0	0	PSN30137.1	0	0	0	2.88409	0	0	0	0	0	0	0	0.504438	PSN30137.1	0	0	0	0	0	0	0	0	0	0	0	0	PSN30137.1	0	2.11247	0	0.589662	0.606248	0	0	0	0	0
PSN30139.1	2.2341	4.90681	4.8627	2.94647	5.71667	0.472221	2.11897	1.6325	1.72211	5.81899	5.34534	2.37453	PSN30139.1	1.35493	0.345529	2.78196	0.71667	1.38368	2.29467	1.53678	1.42679	0.867347	5.81899	4.59995	6.02918	PSN30139.1	0.142389	0.281948	0.233395	0	1.1112	0.369432	0.367089	0	0	1.79988	0.512592	0.0926902	PSN30139.1	1.93776	2.00645	7.5156	3.4534	8.5151	1.93857	2.12256	3.26935	2.54752	3.48942
PSN30140.1	0	0.763764	0.871954	0.211837	0	0	0	0	0	0	0	0.3372	PSN30140.1	0	0	0	0	0.299314	0	0	0	3.40954	0	0	0	PSN30140.1	0	0.168264	0	0	0	0	0	0	0	0	0	0	PSN30140.1	0	0	0	0	0	0	0	0	0	0
PSN30141.1	0	0	0	0	0	0	0	0	0	0	0	0	PSN30141.1	0	0	0	0	0	0	0	0	0	0	0	0	PSN30141.1	0	0	0	0	0	0	0	0	0	0	0	0	PSN30141.1	0	0	0	0	0	0	0	0	0	0
PSN30142.1	2.03538	0	1.9561	0	0	0	0	0	0	0	0	0	PSN30142.1	0	0	0	0	0	0	0	0	3.56325	0	2.45373	4.59845	PSN30142.1	0	0	0	0	0	0	0	0	0	0	0	0	PSN30142.1	0	0	0	0	3.72724	0	0	1.50883	0	3.90548
PSN30143.1	0	0	0	0	0	0	0	0	0	0	0	0	PSN30143.1	0	0	0	0	0	0	0	0	0	0	0	0	PSN30143.1	0	0	0	0	0	0	0	0	0	0	0	0	PSN30143.1	0	0	0	0	5.30085	0	0	0	0	0
PSN30144.1	0	0	0	0	0	0	0	0	0	0	0	0	PSN30144.1	0	0	0	0	0	0	0	0	0	0	0	0	PSN30144.1	0	0	0	0	0	0	0	0	0	0	0	0	PSN30144.1	0	0	0	0	0	0	0	0	0	0
PSN30145.1	0	0	0	0	0	0	0	0	0	0	0	0	PSN30145.1	0	0	0	0	0	0	0	0	0	0	0	0	PSN30145.1	0	0	0	0	0	0	0	0	0	0	0	0	PSN30145.1	0	0	0	0	0	0	0	4.64055	5.22638	0
PSN30146.1	0	0	0	0	0	0	0	0	0	0	0	0	PSN30146.1	0	0	0	0	0	0	0	0	0	0	0	0	PSN30146.1	0	0	0	0	0	0	0	0	0	0	0	0	PSN30146.1	0	0	0	0	0	0	0	0.796843	0	0
PSN30147.1	0	0	0	0	0	0	0	0	0	0	0	0	PSN30147.1	0	0	0	0	0	0	0	0	0	0	0	0	PSN30147.1	0	0	0	0	0	0	0	0	0	0	0	0	PSN30147.1	0	0	0	0	0	0	0	0	0	0
PSN30150.1	156.834	73.6545	18.0699	30.6475	55.8738	73.9429	96.92	27.6082	56.7318	68.0434	61.4584	60.5331	PSN30150.1	42.828	45.6144	36.9534	17.7383	32.5171	0	76.5196	134.667	29.8219	68.0434	34.4989	37.7224	PSN30150.1	0	1.0667	0	4.14916	1.67188	1.36155	0	4.94128	3.39117	0	3.15304	0	PSN30150.1	0.808708	30.9744	28.5907	24.9383	32.2915	19.1576	30.1774	26.8495	19.3197	34.8259
PSN30151.1	72.2061	807.517	112	61.4379	528.876	232.563	391.346	364	1257.62	412.963	1548.55	1032.91	PSN30151.1	13.3692	11.2774	19.3174	16.5869	34.7782	9.43505	21.4834	24.173	22.7215	412.963	14.997	26.1165	PSN30151.1	1218.16	161.287	1852.52	2208.78	218.51	841.401	1103.35	961.612	1561.23	2905.15	1283.23	276.086	PSN30151.1	60.0758	2310.35	804.358	2286.09	299.525	866.4	44.002	1922.39	1036.41	23.6445
PSN30153.1	19.9717	56.8437	24.5096	3.23883	20.7655	15.9332	18.6583	28.2207	7.92414	8.34733	57.6067	51.5325	PSN30153.1	0	10.5465	58.0712	57.0244	31.8854	0	105.714	0	166.598	8.34733	46.1647	53.2872	PSN30153.1	5.94079	6.27939	68.0605	124.755	88.2242	0	172.071	391.199	40.0883	261.332	165.174	7.04714	PSN30153.1	34.4136	47.0602	14.4978	24.9741	14.8992	5.21127	10.5277	7.41866	37.2571	7.9988
PSN30154.1	0	0	0	0	0	0	0	0	0	0	0	0	PSN30154.1	0	0	0	0	0	0	0	0	0	0	0	0	PSN30154.1	0	0	0	0	0	0	0	0	0	0	0	0	PSN30154.1	0	0	0	0	9.59759	0	0	0	0	0
PSN30155.1	1.11523	7.82317	0	0	0	0	0	0	0	0	0	2.45041	PSN30155.1	0	0	0	0	0	0	0	0	0	0	0	0	PSN30155.1	0	0.200379	1.91692	5.30225	0	0	3.86324	0	6.70005	0	3.98554	0.262083	PSN30155.1	0	0	0	2.24306	2.37075	0	2.94582	0	0	0
PSN30156.1	0	0	0	0	0	0	0	0	0	0	0	0	PSN30156.1	0	0	0	0	0	0	0	0	0	0	0	0	PSN30156.1	0	0	0	0	0	0	0	0	0	0	0	0	PSN30156.1	0	0	0	0	0	0	0	0	0	0
PSN30157.1	0.347664	0	0	0	4.81639	0	0.621792	1.59753	1.79981	1.06245	0	1.5848	PSN30157.1	0	0	1.60531	0	0	0	0.877204	2.26246	0	1.06245	0	1.75845	PSN30157.1	0	0.27258	1.09223	0	2.20367	0.991622	0	7.14891	0	0	1.79735	0.353555	PSN30157.1	3.24053	2.89366	0	2.49038	1.49038	0	0	2.39189	2.97598	1.46034
PSN30158.1	0	0	0	0	0	0	0	0	0	0	0	0	PSN30158.1	0	0	0	0	0	0	0	0	0	0	0	0	PSN30158.1	0	0	0	0	0	0	0	0	0	0	0	0	PSN30158.1	0	0	0	0	0	0	0	0	0	0
PSN30161.1	0	0	0	0	0	0	0	0	0	0	0	0	PSN30161.1	0	0	0	0	0	0	0	0	0	0	0	0	PSN30161.1	0	0	0	0	0	0	0	0	0	3.24955	0	0	PSN30161.1	0	0	0	0	0	0	2.13575	0	0	0
PSN30162.1	18.0301	13.7815	1.41584	5.99962	27.1421	0	6.76157	1.47848	4.70042	21.1229	21.7426	4.6779	PSN30162.1	77.3131	93.3164	126.177	14.2604	13.7477	0	33.6128	36.7724	19.3346	21.1229	73.417	88.7937	PSN30162.1	3.16726	2.00618	0	6.06536	2.01853	0	1.75335	0	4.82189	0	1.04839	0	PSN30162.1	5.43462	40.6644	38.2	40.0031	79.9341	20.8533	119.508	79.0643	42.8306	32.2997
PSN30163.1	0	15.0792	0	7.17244	9.48712	0	5.78748	0	12.5455	0	0	0	PSN30163.1	16.1566	0	3.32299	0	3.00065	0	0	0	0	0	2.36008	5.32226	PSN30163.1	0	2.24252	0	6.00124	4.94323	3.54061	0	0	0	8.472	0	0	PSN30163.1	0	5.67438	5.38909	1.85096	2.44713	0	0	1.7854	6.96632	3.02962
PSN30164.1	1.42294	1.60643	1.38853	0.996757	1.68516	4.35556	0.589089	0.92168	2.18027	1.10996	2.30486	1.3547	PSN30164.1	0.510195	0.687609	1.19817	1.36666	3.55463	1.94963	1.26469	3.81647	0.981623	1.10996	1.22928	2.85954	PSN30164.1	0.869189	0.188478	0.512607	1.27222	2.50824	0.57587	2.64618	0	1.27866	1.5194	1.02594	0.371615	PSN30164.1	0.953296	1.14803	0.455614	0	0.650031	1.03562	0.494876	1.27218	0.249376	0.863053
PSN30166.1	1.23049	3.67656	0	0.518526	0	0	0	0	0	0	0	0.489932	PSN30166.1	8.03851	0	0	0	0	0	0	0	0	0	0.885804	7.03242	PSN30166.1	0	0.194591	0	0	0	0.762942	0	0	0	0	0	0	PSN30166.1	0	0	0.556581	0.442073	1.00178	0	0.686801	0.4989	0	0
PSN30167.1	0	0	1.47043	0.493852	0.76771	0	1.17195	0	0	2.59116	0.589798	0	PSN30167.1	0	0	0	0	0	0	0	0	3.58044	2.59116	1.39613	0.68354	PSN30167.1	0	0	0	0	0	0	0	0	0	0	0	0	PSN30167.1	0.190492	0	0	0.172691	0.473666	0.240095	0.344267	0.553542	0.466328	0
PSN30170.1	0	0	0	2.92603	0	0	0	6.4429	0	0	0	0	PSN30170.1	0	6.27323	5.51805	0	14.1751	0	0	0	0	0	12.9498	10.8427	PSN30170.1	0	6.18947	11.1968	0	0	0	0	0	0	0	0	0	PSN30170.1	3.48404	13.6563	0	15.005	13.5504	6.18998	16.7283	2.27599	3.16069	11.8314
PSN30171.1	0	0	0	0	0	0	0	0	0	0	0	0	PSN30171.1	0	0	0	0	0	0	0	0	0	0	0	0	PSN30171.1	0	0	0	0	0	0	0	0	0	0	0	0	PSN30171.1	0	0	0	0	0	0	0	0	0	0
PSN30172.1	0.615045	0	0	0.329824	0	0	0	0	0.558288	0	0.72613	1.75873	PSN30172.1	0	0	0	0	0	0	0	0	0	0	0	0	PSN30172.1	0	0	0	0	0	0	0	0	0	1.71724	0	0	PSN30172.1	0	0	0.882586	1.22304	0.936453	0.436248	0	0	0.463595	0.546608
PSN30173.1	14.8696	12.035	11.4832	10.7896	18.4516	8.49123	16.5339	19.2991	9.42455	47.9337	27.2953	14.8786	PSN30173.1	59.7731	41.6993	39.1145	8.46209	14.8161	16.9957	23.4219	52.9546	46.3395	47.9337	103.856	97.2503	PSN30173.1	5.53907	3.87682	2.97478	20.7861	10.094	7.04422	5.5313	0	6.34743	18.0494	6.23516	2.37393	PSN30173.1	12.8424	26.304	17.1608	17.4019	42.2638	15.6784	58.7691	38.3831	17.7698	54.4772
PSN30176.1	1.22759	1.78094	5.40944	0.332033	3.08067	0.0595293	1.28021	1.33415	0.760199	2.788	7.81997	0.258816	PSN30176.1	7.92173	1.9782	0.635392	0	6.78869	0	8.32674	2.57467	0	2.788	7.74424	9.92396	PSN30176.1	0.913243	0	3.29387	11.9565	4.94985	3.00526	13.6373	15.7007	3.29069	10.9722	5.54303	1.39832	PSN30176.1	4.24956	1.3398	3.44984	4.75702	10.2491	3.65341	5.11956	3.63542	3.84534	5.19867
PSN30177.1	0	0	0	0	0	0	0	0	0	0	0	0	PSN30177.1	0	0	0.766135	0.896717	0	0	0	0	0	0	0	1.05943	PSN30177.1	0	0	0	0	0	0	0	0	0	0	0	0	PSN30177.1	0.369579	0	0	2.30072	0.535947	0.525585	0	0	0	0
PSN30179.1	0	0	9.90852	0	0	0	0	0	0	14.8241	0	0	PSN30179.1	0	0	0	0	0	0	0	0	0	14.8241	0	0	PSN30179.1	11.9158	0	0	0	0	0	0	0	0	0	0	0	PSN30179.1	0	0	12.0905	0	0	13.7885	0	0	0	0
PSN30180.1	9.44865	0	0	0	0	0	0	0	6.51342	0	14.8362	5.04523	PSN30180.1	0	7.16989	12.6979	5.46155	0	0	3.20721	13.5563	0	0	19.4107	21.9818	PSN30180.1	3.50277	1.5559	0	32.6181	5.03988	6.99284	3.50512	0	0	17.8446	3.48576	0	PSN30180.1	7.99623	6.01596	9.77955	8.22115	9.52486	0	12.4784	6.08615	2.48087	0
PSN30181.1	3.23663	0	0	0	2.25628	0	0	0	0	0	1.59949	1.80365	PSN30181.1	0	0	0	0	1.67734	0	3.48592	0	0	0	5.33708	0	PSN30181.1	0	0	0	4.29086	0	0	3.42916	0	0	0	5.55761	0	PSN30181.1	0	0	0	0	0	0	0	0	13.2209	0
PSN30182.1	0	0	0	0	0	0	0	0	0	0	0	0	PSN30182.1	0	2.56744	0	0.808791	0	0	1.56378	2.11157	0	0	0	0.580333	PSN30182.1	0.289352	0	0	0	0	0	0	0	0	0	0	0	PSN30182.1	0	0	0	0	0	0	0	0	0	0.70504
PSN30183.1	0	0	0	0	0	0	0	0	0	0	0	0	PSN30183.1	0	0	0	0	0	0	0	0	3.92216	0	0	0	PSN30183.1	0	0	0	0	0	0	0	0	0	0	0	0	PSN30183.1	0	0	0	0	0	0	0	0	0	0
PSN30184.1	0.156142	0	0	0.290303	0	0	0.348838	0.732628	0.742403	0	0.442505	0	PSN30184.1	0	2.70631	1.50402	0	2.07221	0	2.99808	9.0357	5.498	0	2.41314	1.06378	PSN30184.1	0	0.124652	0.376619	2.09804	0.781187	0.413182	2.38333	0	0	0	0	0	PSN30184.1	2.51169	1.8783	1.45603	0	1.99984	3.04511	1.24159	1.56166	4.1857	0.327615
PSN30185.1	0	0	0	0	0	0	0	0	0	0	0	0	PSN30185.1	0	0	0	0	0	0	0	0	0	0	0	0	PSN30185.1	0.184119	0.0904486	0	0	0	0	0	0	0	0	0	0	PSN30185.1	0	0	0	0	0	0	0	0	0	0
PSN30186.1	0	0	0	0	0	0	0	0	0	0	0	0	PSN30186.1	0	0	0	0	0	0	0	0	0	0	0	0	PSN30186.1	0	0	0	0	0	0	0	0	0	0	0	0	PSN30186.1	0	0	0	0	0	0	0	0	0	0
PSN30187.1	0	0	0	0	0	0	0	0	0	0	0	0	PSN30187.1	0	0	0	0	0	0	0	0	0	0	0	0	PSN30187.1	0	0	0	0	0	0	0	0	0	0	0	0	PSN30187.1	0	0	0	0	0	0	0	0	0	0
PSN30188.1	0	2.86057	0	0	0	0	0	0	0.512935	0.53348	1.54125	0	PSN30188.1	0	3.67335	1.18054	0	1.16069	0	1.00873	0	0	0.53348	1.15151	3.59359	PSN30188.1	0	0	0	0	0	0	0	0	0	2.92316	0	0	PSN30188.1	0	0	4.62507	2.31681	3.48361	0	1.84296	3.24562	1.81296	1.87292
PSN30190.1	0	0	0	0	0	0	0	0	0	0	0	0	PSN30190.1	0	0	0	0	0	0	0	0	0	0	0	0	PSN30190.1	0	0	0	0	0	0	0	0	0	0	0	0	PSN30190.1	0	0	0	0	0	0	0	0	0	0
PSN30191.1	0	0	0	0	0	0	0	0	0	0	0	0	PSN30191.1	0	0	0	0	0	0	0	0	0	0	0	0	PSN30191.1	0	0	0	0	0	0	0	0	0	0	0	0	PSN30191.1	4.47199	0	0	0	0	0	0	0	0	0
PSN30192.1	4.48312	5.49644	3.796	3.17802	5.57924	0	6.30032	3.18369	6.10104	15.5004	8.03218	4.60813	PSN30192.1	11.1571	9.9503	7.13982	7.86205	2.77786	2.0315	4.21445	7.56014	12.8155	15.5004	11.91	12.6122	PSN30192.1	3.86416	2.31101	1.42348	1.83935	3.32399	2.28159	4.29893	2.42773	0.665123	3.02601	2.65668	0.748757	PSN30192.1	5.19069	4.09679	5.48115	4.23221	15.9164	6.61513	8.35262	7.95869	4.22945	5.94595
PSN30193.1	0	0	1.17385	0	0	0	0	0	0	0	1.7988	0	PSN30193.1	12.1027	22.7562	23.2052	5.47751	17.9625	10.3006	4.83014	39.3061	0	0	20.219	22.3126	PSN30193.1	0	0	1.1612	0	0	0	0	0	0	4.13102	0	0	PSN30193.1	1.11226	5.09576	9.01351	12.8179	33.1009	16.5711	32.71	31.7423	27.8043	18.2087
PSN30194.1	0.449431	0	0	0.719422	0	0	0.530807	0	0	0	0	0	PSN30194.1	0	0	0	0	0	0	0	0	0	0	0	0	PSN30194.1	0	0	0	0	0	0	0.601074	0	0	0	0.253209	0	PSN30194.1	0	0	0	0	0	0	0	0	0	0
PSN30195.1	0	0	0	0	0	0	0	0	0	0	0	0	PSN30195.1	0	0	0	0	0	0	0	0	0	0	0	0	PSN30195.1	0	0	0	0	0	0	0	0	0	0	0	0	PSN30195.1	0	0	0	0	0	0	0	0	0	0
PSN30199.1	0	2.16825	0	0	0	0	0	0	0	0	0	0	PSN30199.1	0	0	0	1.14423	0.820664	0	0	0	0	0	0.819554	0.55579	PSN30199.1	0	0	0	0	0	0	0	0	0	0	0	0	PSN30199.1	0	0	0.702206	0	0	0	0.642126	1.3942	0.775713	1.05014
PSN30200.1	0	0	0	0	0	0	0	0	0	0	0	0	PSN30200.1	0	0	0	0	0	0	0	0	0	0	0	0	PSN30200.1	0	0	0	0	0	0	0	0	0	0	0	0	PSN30200.1	0	0	0	0	0	0	0	0	0	0
PSN30201.1	0	0	0	0	0	0	0	0	0	0	0	0	PSN30201.1	0	0	0	0	0	0	0	0	0	0	0	0	PSN30201.1	0	0	0	0	0	0	0	0	0	0.768511	0	0	PSN30201.1	0	0	0	0	0	0	0	0	0	0
PSN30203.1	2.25251	0.798859	0.247398	0.864946	2.82502	0.0612954	0.211559	0.472384	1.7447	0.478794	1.14606	1.15877	PSN30203.1	0	2.28807	1.95199	1.31018	2.30798	2.14621	1.20151	0	10.3081	0.478794	4.4508	5.59131	PSN30203.1	0.104716	0.13931	0.148349	1.43838	1.48336	0.963191	1.48885	0	0	3.01939	0.65819	0.280809	PSN30203.1	5.55873	3.79443	2.64993	6.04777	4.39622	3.51909	3.14315	3.84984	5.98381	4.13758
PSN30204.1	1.18937	0.889295	1.26579	0.467347	0.817408	0.924164	2.56907	0.760987	0.545497	4.26208	3.8315	3.81655	PSN30204.1	2.63256	2.23515	1.26087	1.6395	2.11028	0	2.51878	2.18323	8.66488	4.26208	8.35135	6.18664	PSN30204.1	0.425379	0.978196	1.15078	3.3663	3.05355	2.82505	4.01565	0	1.4009	3.92648	2.55398	0	PSN30204.1	7.918	5.00828	3.84327	7.4919	7.15167	1.74695	8.20735	8.08925	3.99104	8.57208
PSN30205.1	0	0	0	0	0	0	0	0	0	0	0	0	PSN30205.1	0	0	0	0	0	0	0	0	0	0	0	0	PSN30205.1	0	0	0	0	0	0	0	0	0	0	0	0	PSN30205.1	0	0	0	0	0	0	0	0	0	0
PSN30206.1	1.00159	1.68498	1.41886	0.910953	2.23903	0	0.320777	0.646205	0.547682	2.10406	2.42893	1.75888	PSN30206.1	1.6922	1.62495	0.53296	2.34029	3.42116	0	1.49076	1.48548	4.5537	2.10406	4.1776	5.86344	PSN30206.1	0	0	0.267714	0	0.660419	1.05409	1.52475	2.08876	0	2.9614	0.418354	0.213278	PSN30206.1	3.94532	3.22476	1.55897	2.9434	5.49099	1.3133	5.0752	3.48929	3.75603	5.48388
PSN30207.1	462.077	505.253	1657.2	564.658	997.136	552.202	25.3475	41.871	425.78	273.864	875.734	125.417	PSN30207.1	3028.3	2699.79	4237.31	534.695	1393.7	456.772	2313.73	1715.32	972.927	273.864	509.29	1195.56	PSN30207.1	6.5111	0	0	0	5.24474	0	0	26.4261	0	0	0	0	PSN30207.1	0	303.61	268.76	9.28113	108.516	4.15233	1980.54	754.531	71.5683	5.86978
PSN30208.1	39.1868	81.2041	265.333	95.3655	155.621	80.6776	15.6923	37.9399	13.2425	46.7563	48.8317	35.6233	PSN30208.1	2378.26	1657.81	559.86	1365.41	237.514	403.936	1465.79	2249.25	2353.18	46.7563	668.105	812.53	PSN30208.1	0.845502	0	0	1.78101	15.9771	1.05653	0	0	0	0	0.532109	0	PSN30208.1	0	212.831	168.409	69.2138	222.095	24.2642	361.795	531.486	169.379	32.0198
PSN30209.1	115.495	225.245	907.375	151.807	399.934	332.147	21.9452	96.4213	93.9397	567.258	782.184	95.623	PSN30209.1	1841.5	1179.79	1390.69	1375.32	1288.91	1221.14	2456.57	1339	2396.03	567.258	1893.06	2660.08	PSN30209.1	1.58559	3.07087	3.21874	2.87248	20.0374	3.92996	9.81142	973.558	10.6721	0	0.877169	0.917056	PSN30209.1	1.50219	69.6153	101.939	14.6286	41.3186	8.36201	105.975	98.9572	18.4259	9.13066
PSN30210.1	0	0	0	0	0	0	0	0	0	0	0	0	PSN30210.1	0	0	0	0	0	0	0	0	0	0	0	0	PSN30210.1	0	0	0	0	0	0	0	0	0	0	0	0	PSN30210.1	0	0	0	0	0	0	0	0	0	0
PSN30211.1	1.6392	4.31841	0	0	2.04217	0	0	16.882	0	0	1.56585	2.66021	PSN30211.1	0	0	0	0	0	0	0	0	0	0	2.02414	2.5235	PSN30211.1	9.5906	11.7868	4.63183	11.2981	3.79593	11.5684	2.16383	2.50017	0	7.15123	2.03121	11.0372	PSN30211.1	0	0	0	0.581505	0	2.76213	0	0	0.718452	0
PSN30212.1	0	0	0	0	0	0	0	0	4.69284	0	0	0	PSN30212.1	0	0	0	0	0	0	0	0	0	0	0	0	PSN30212.1	0	0	0	0	0	0	0	0	0	0	0	0	PSN30212.1	0	0	0	0	0	0	0	0	0	0
PSN30213.1	0	0	4.83956	1.30232	2.71668	0	2.13967	0	0	0	0	0	PSN30213.1	0	8.86759	0	0	0	0	0	0	0	0	2.79071	4.20424	PSN30213.1	0	0	0	11.9946	0	0	0	0	6.5723	0	2.72814	0	PSN30213.1	0	0	0	0	0	0	0	0	1.44398	0
PSN30215.1	0	0	0	0	0	0	0	0	0	0	0	0	PSN30215.1	0	0	0	0	0	0	0	0	0	0	0	0	PSN30215.1	0	0	0	0	0	0	0	0	0	0	0	0	PSN30215.1	0	0	0	0	0	0	0	0	0	0
PSN30216.1	0	1.35257	0	0.0672801	0.754542	0	0.136199	0	0	0.300872	1.35354	0.57896	PSN30216.1	1.07743	0	1.2564	0	1.34933	0	0.347316	0	1.26728	0.300872	0.789148	2.40646	PSN30216.1	0.108953	0	0	0.790843	0.601769	0	0	0	0	0	0.474332	0	PSN30216.1	0.391537	1.54258	0	0.616036	0.952242	0	0.748728	0.790331	1.04337	0.42448
PSN30217.1	416.29	522.922	563.782	351.611	639.968	231.818	370.068	374.447	389.714	717.383	761.46	646.13	PSN30217.1	221.25	362.473	265.461	389.11	736.053	502.228	216.384	332.974	134.47	717.383	172.57	275.964	PSN30217.1	512.248	649.159	1059.21	673.665	1104.42	747.025	1341.18	1079.7	814.177	1128.57	1154.33	391.012	PSN30217.1	1222.9	562.784	859.283	772.536	978.57	1026.04	817.812	670.362	469.802	400.95
PSN30218.1	0.756371	0	0	1.95384	0	34.2813	0	1.8689	1.56791	3.54339	4.24302	3.40452	PSN30218.1	0	0	5.11482	0	6.4745	0	0	0	0	3.54339	5.43875	2.58608	PSN30218.1	5.2195	6.05849	6.15088	8.17949	0	0	4.79562	7.9098	0	0	6.2613	4.38546	PSN30218.1	0	3.56818	10.2026	3.74717	5.81642	1.995	6.14915	3.69158	5.82737	1.80427
PSN30219.1	1637.29	1527.34	1805.09	1557.08	1933.96	310.647	1504.07	1758.8	1181.64	2224.49	2173.49	2050.58	PSN30219.1	438.868	518.327	799.679	680.129	1797.89	960.141	513.166	563.251	230.786	2224.49	587.332	626.531	PSN30219.1	912.067	1212.64	1349.48	1198.75	1210.93	1550.53	2348.05	1659.49	1515.88	1616.33	1906.81	776.487	PSN30219.1	1024.69	816.741	1435.18	1129.54	1644.93	1154.28	1344.38	1281.02	811.058	618.883
PSN30220.1	0	0	0	7.73681	0	0	0	0	0	0	9.48359	0	PSN30220.1	0	0	0	25.5421	0	0	0	0	0	0	0	0	PSN30220.1	0	0	0	0	0	0	0	0	0	0	0	0	PSN30220.1	0	0	0	0	0	0	0	0	0	0
PSN30221.1	0	0	0	0	0	0	0	0	0	0	0	0	PSN30221.1	0	0	0	23.6854	0	0	0	0	0	0	0	0	PSN30221.1	0	0	0	0	0	0	0	0	0	0	0	0	PSN30221.1	0	0	0	0	0	0	0	0	0	0
PSN30223.1	0	0	0	0	0	0	0	0	0	0	0	0	PSN30223.1	0	0	0	0	0	0	0	0	0	0	0	0	PSN30223.1	0	0	0	0	0	0	0	0	0	0	0	0	PSN30223.1	0	0	0	0	0	0	0	0	0	0
PSN30224.1	0	0	0	0	0	0	0	0	0	0	0	0	PSN30224.1	0	0	0	0	0	0	0	0	0	0	0	0	PSN30224.1	0	0	0	0	0	0	0	0	0	0	0	0	PSN30224.1	0	0	0	0	0	0	0	0	0	0
PSN30225.1	0	0	0	0	0	0	0	0	0	0	0	0	PSN30225.1	0	0	0	0	0	0	0	0	0	0	0	0	PSN30225.1	0	0	0	0	0	0	0	0	0	0	0	0	PSN30225.1	0.519324	0	0.278501	0	0	0	0	0	0	0
PSN30227.1	0	0	0	0	0	0	0	0	0	0	0.835553	0	PSN30227.1	0	0	0	0	0.769866	0	1.53966	0	0	0	0	0	PSN30227.1	0	0	0	0	0	0.524882	0	0	0	0	0	0	PSN30227.1	0	0	0	0	0	0	0	0	0	0
PSN30228.1	0.605414	0	10.6765	0	0	0	9.1775	0	0	10.1735	0	0	PSN30228.1	0	0	0	26.7281	0	0	0	32.1305	0	10.1735	0	26.3946	PSN30228.1	0	2.62427	0	16.3727	0	7.45834	16.7021	0	0	0	6.00893	0	PSN30228.1	0	0	0	0	11.3807	0	0	0	0	2.51865
PSN30229.1	0	0	0	0	0	0	0	0	0	0	0	0	PSN30229.1	0	0	0	0	0	0	0	0	0	0	0	0	PSN30229.1	0	0	0	0	0	0	0	0	0	0	0	0	PSN30229.1	3.40717	0	0	0	0	0	0	0	0	0
PSN30231.1	0	0	0	0	0	0	0	0	0	0	0	0	PSN30231.1	0	0	0	0	0	0	0	0	0	0	0	0	PSN30231.1	0	0	0	0	0	0	0	0	0	0	0	0	PSN30231.1	0	0	0	0	0	0	0	0	0	1.3469
PSN30232.1	0	0	0	0	0	0	0	0	0	0	0	0	PSN30232.1	0	0	0	0	0	0	0	0	0	0	0	0	PSN30232.1	0	0	0	0	0	0	0	0	0	0	0	0	PSN30232.1	0	0	0	0	0	0	0	0	0	0
PSN30233.1	9.68272	5.01973	11.5216	1.15411	10.9522	0	6.73082	4.62232	6.71502	0	5.79706	8.67054	PSN30233.1	0	5.45775	11.4577	17.6827	11.6682	11.9098	3.13251	7.4298	0	0	7.31586	8.75149	PSN30233.1	1.45505	0.566337	8.34691	22.7027	25.6409	7.97065	11.0273	0	23.4566	24.3105	21.1504	0	PSN30233.1	5.82453	0	9.84901	6.45059	32.1108	7.51002	9.32145	3.7353	2.5745	4.17176
PSN30234.1	0.307488	0	0	0.190815	1.43329	0.0788941	0.98642	0	0.651103	0	0	0	PSN30234.1	0	0	0	0	0	0	2.91374	0	23.6177	0	0	0	PSN30234.1	0.179585	0.10392	0	0	0	0	0.641244	0	1.1172	0	0.492851	0	PSN30234.1	1.28987	0	0	0.415856	0.401389	0.272164	0	0	0.904161	0.302162
PSN30235.1	0	0	0	0	0	0	0	0	0	0	0	0	PSN30235.1	0	0	0	0	0	2.74607	0	0	0	0	0.599686	0	PSN30235.1	0	0	0	0	0	0	0	0	0	0	0	0	PSN30235.1	1.26377	0	0	0.504167	0	1.18321	0.584616	0.460164	1.02849	0.634225
PSN30236.1	0	6.10595	3.24207	0	17.3066	0	0	4.47971	0	14.9479	5.87131	0	PSN30236.1	0	0	0	5.77781	0	0	0	5.41278	0	14.9479	2.89583	6.69909	PSN30236.1	1.69911	1.05656	0	0	3.23405	0	0	0	7.02386	0	1.35249	3.15445	PSN30236.1	0	0	0	3.30424	0	2.2658	20.6311	3.32103	0	12.8388
PSN30237.1	0	0	0	0	0	0	0	0	0	0	0	0	PSN30237.1	0	0	0	0	0	0	0	0	0	0	0	0	PSN30237.1	0	0	0	0	0	0	0	0	0	0	0	0	PSN30237.1	0	0	0	0	0	0	0	0	0	0
PSN30239.1	0	0	0	0	0	0	0	0	0	0	0	0	PSN30239.1	0	0	0	0	0	0	0	0	0	0	0	0	PSN30239.1	0	0	0	0	0	0	0	0	0	0	0	0	PSN30239.1	0	0	0	0	0	0	0	0	0	0
PSN30240.1	0	0	0	0	0	0	0	3.83275	0	0	0	0	PSN30240.1	0	0	0	0	0	0	0	0	0	0	0	0	PSN30240.1	0	0	0	0	0	0	0	0	0	0	0	0	PSN30240.1	0	0	0	0	0	0	0	0	0	0
PSN30241.1	17.2286	25.825	13.2084	5.86043	11.7398	1.17671	10.6199	10.8494	2.88508	21.5071	30.5041	10.1955	PSN30241.1	23.0429	37.1868	29.4379	21.6623	22.5296	0	15.417	27.7251	15.2715	21.5071	76.5105	65.4266	PSN30241.1	4.04069	5.9358	7.65252	27.6264	24.5527	5.29177	27.8264	38.5486	10.2078	25.8027	20.272	3.74098	PSN30241.1	29.7679	39.3589	30.1863	34.4497	47.3209	24.2767	48.5194	50.5911	42.0657	50.0192
PSN30242.1	1.82311	1.36888	0.686972	0.160371	1.71703	0	0.189574	1.66728	0.482474	2.07155	3.25292	1.42716	PSN30242.1	2.3496	3.76878	3.54405	3.16159	1.29334	0	4.69424	4.5751	1.39212	2.07155	6.52163	5.81153	PSN30242.1	0.443257	0	0.155337	0.954494	0.675458	0.201851	1.42938	0.952862	0.538563	2.51861	0.949561	0.104319	PSN30242.1	2.89079	2.63557	1.57749	2.76954	2.28925	2.64329	2.98943	3.58161	1.3221	3.01267
PSN30243.1	8.52749	7.68718	11.3512	1.28952	8.65058	27.662	7.23449	15.6016	5.02959	6.42476	12.5397	5.04185	PSN30243.1	18.7628	22.5043	29.5962	15.7182	17.1326	20.9965	17.903	13.5073	14.7822	6.42476	21.0923	33.2082	PSN30243.1	2.50971	2.88042	5.27276	0	1.34799	2.20525	11.3059	4.79361	0	4.46962	2.41946	2.70026	PSN30243.1	15.7462	14.5797	7.03201	8.54687	18.3948	5.12913	22.9222	13.3728	8.3523	7.00752
PSN30244.1	0	0	0	0	0	0	0	0	0	0	0	0	PSN30244.1	0	0	0	0	0	0	0	0	0	0	0	0	PSN30244.1	0	0	0	0	0	0	0	0	0	0	0	0	PSN30244.1	0	0	0	0	0	0	0	0	0	0
PSN30246.1	0	0	0	0	0	0	0	0	0	0	0	0	PSN30246.1	0	0	0	0	0	0	0	0	0	0	0	0	PSN30246.1	0	0	0	0	0	0	0	0	0	0	0	0	PSN30246.1	0	0	0	0	0	0	0	0	0	0
PSN30247.1	0	0	0	0	0	0	0	0	0	0	0	0	PSN30247.1	0	0	0	0	0	0	0	0	0	0	0	0	PSN30247.1	0	0	0	0	0	0	0	0	0	0	0	0	PSN30247.1	0	0	0	0	0	0	0	0	0	0
PSN30249.1	0	0	0	0	0	0	0	0	0	0	0	0	PSN30249.1	0	0	0	0	0	0	0	0	0	0	0	0	PSN30249.1	0	0	0	0	0	0	0	0	0	0	0	0	PSN30249.1	0	0	0	0	0	0	0	0	0	0
PSN30251.1	0.219684	3.43215	6.09272	0.816928	2.84883	0	0	1.28071	0.685749	0	0	0	PSN30251.1	7.39855	0	26.5013	44.8519	116.459	56.9479	281.356	220.177	989.255	0	2.1822	1.24374	PSN30251.1	0	0	0.671239	0	4.95139	0.694962	0	0	0	0	0	0	PSN30251.1	3.08444	0	2.50323	0.885002	2.90729	0.593727	0	2.87157	7.378	5.73668
PSN30252.1	9.53599	0	30.5398	13.7331	11.1267	0	2.87493	3.54712	14.6129	0	26.107	9.67169	PSN30252.1	41.6983	83.0073	129.19	0	10.6822	123.957	37.8685	10.2286	121.527	0	4.91101	9.68683	PSN30252.1	3.68741	7.04215	0	28.0207	19.3421	5.33256	3.6288	0	24.278	29.6226	9.90909	0	PSN30252.1	4.00034	0	0	10.8038	41.9388	62.9348	2.70512	1.87667	10.7224	27.8248
PSN30253.1	0	0	0	0	0	0	0	0	0	0	0	0	PSN30253.1	0	0	3.40797	0	0	0	0	0	0	0	0	0	PSN30253.1	0	0	0	0	0	0	0	0	0	0	0	0	PSN30253.1	0	0	0	0	0	0	0	0	0	0
PSN30254.1	3.26326	6.88069	3.40375	1.88284	3.70058	0.142186	2.37445	4.37038	3.54657	4.55737	6.44333	3.50256	PSN30254.1	7.88826	5.12076	8.2697	5.68891	8.22773	6.03702	16.9427	14.6228	18.9829	4.55737	14.7281	14.4139	PSN30254.1	3.40598	1.32267	5.83307	21.2553	15.6753	8.82321	14.9603	9.38368	7.08452	15.756	9.05276	2.08465	PSN30254.1	9.9467	9.40569	11.5855	13.7276	18.0577	9.18079	14.2822	17.6861	15.9483	20.9338
PSN30255.1	3.37192	4.74979	11.543	2.17242	8.87397	0	0	5.19263	0	2.93487	13.3263	2.01047	PSN30255.1	0	3.7408	2.19603	21.9632	15.4323	0	8.364	24.199	41.3178	2.93487	40.7749	35.2005	PSN30255.1	3.5514	3.97645	22.4606	8.85692	12.6444	5.35656	12.991	10.3734	0	10.3013	9.48405	6.22436	PSN30255.1	5.02949	12.9921	11.8363	11.92	30.97	18.6695	7.67952	14.2461	15.7958	20.183
PSN30256.1	0	0	2.033	2.17216	4.56384	0	2.10211	0	0.835346	2.04917	1.10445	0	PSN30256.1	0	1.48077	1.98462	4.53385	2.99569	0	9.06494	8.7074	4.92076	2.04917	5.88907	0.583809	PSN30256.1	0	0.887516	0.727945	3.18277	5.21743	1.92184	7.66841	0	0	0	1.48035	0.644363	PSN30256.1	0	3.80017	0	3.90372	0	1.94518	1.77301	1.77333	1.58926	0
PSN30257.1	0	0	0	0	0	0	0	0	0	0	0	0	PSN30257.1	0	0	0	0	0	0	0	0	0	0	0	0	PSN30257.1	0	0	0	0	0	0	0	0	0	0	0	0	PSN30257.1	0	0	0	0	0	0	0	0	0	0
PSN30258.1	13.833	21.2243	9.95752	10.5836	17.4988	3.61833	3.8625	5.94827	18.914	9.28428	14.9144	7.45483	PSN30258.1	7.77678	20.5935	24.3121	40.9248	41.4163	61.3838	16.4574	14.7253	137.527	9.28428	8.54203	9.89265	PSN30258.1	6.64803	6.88776	6.16933	9.20978	25.9179	14.3006	18.6123	17.2833	3.99896	13.9954	8.24811	2.73179	PSN30258.1	12.7133	4.39506	8.13567	6.04798	27.7065	12.5655	11.8209	6.19737	6.32368	2.88124
PSN30259.1	3.93062	6.58591	12.7035	2.04348	10.3359	0.380543	1.81387	3.69265	3.99633	7.95551	16.5309	5.5414	PSN30259.1	12.3652	6.1533	11.4613	12.3513	14.7385	19.5889	11.0832	7.0579	11.695	7.95551	18.6598	19.6726	PSN30259.1	1.18963	1.30996	10.1751	20.019	21.641	5.65275	20.9323	24.3846	8.43575	20.1877	12.0268	1.29844	PSN30259.1	24.386	16.81	14.7691	20.435	21.6062	13.8375	29.258	21.6307	18.2704	18.8012
PSN30260.1	7.54349	9.4637	10.1265	4.40553	13.2978	3.33809	6.44267	9.95337	10.2295	11.7003	10.0378	5.28901	PSN30260.1	19.2829	9.65222	19.7801	15.8683	17.1368	11.0731	27.7976	36.9496	18.1651	11.7003	32.1166	35.5042	PSN30260.1	6.13324	4.11544	10.443	27.4671	33.0164	9.99726	22.2046	15.9695	14.022	29.0489	18.6573	5.73199	PSN30260.1	19.9338	11.8445	17.0263	11.614	15.23	11.0937	17.8975	14.6707	20.4948	16.1468
PSN30261.1	1.10946	0.852957	1.11703	0.920878	3.06496	5.79877	0.951103	0.374149	1.1477	1.27289	1.6962	0.890173	PSN30261.1	2.74192	1.70686	1.72298	1.21278	5.02747	4.06203	2.31976	3.1514	4.64278	1.27289	2.41796	4.03909	PSN30261.1	0	0.228154	0.404216	3.28649	2.56569	0.79878	1.97178	2.50117	0.44767	2.88147	1.36003	0.305523	PSN30261.1	0.872415	0.734821	1.2288	1.05244	0.707942	0.814268	2.17679	1.51123	0.426212	3.53939
PSN30262.1	0.341568	0	0	0.0506644	0	3.19611	0	0.28543	0.137096	0	0.517107	0	PSN30262.1	1.27449	0.309701	0.770555	0.205665	0.202598	0	0.893085	0	0	0	0.178891	0.771864	PSN30262.1	0	0	0	0	0.54655	0	0.209477	0	0	0.843743	0.10266	0.0668312	PSN30262.1	0	0	0.6343	0	0.12354	0	0.276275	0.391882	0.478005	0.127989
PSN30263.1	0.153593	2.72731	0.547152	0.253421	1.76067	0	0.693529	0.744811	0.910741	2.59602	3.93949	1.14455	PSN30263.1	1.7837	0	1.1356	2.06488	2.05281	0	2.8158	0	0	2.59602	8.78295	7.76024	PSN30263.1	0	0.0917454	0.544573	0	1.13516	0	1.86944	3.89876	0	0	1.20104	0	PSN30263.1	0.565178	1.9814	7.60416	3.45746	3.29656	0.67699	2.74785	5.08866	0.403655	9.17325
PSN30264.1	40.2034	163.971	98.8316	31.949	12.1048	520.928	179.554	434.375	272.236	183.789	206.305	197.803	PSN30264.1	149.179	221.894	236.747	299.698	235.241	71.8881	251.32	319.193	125.447	183.789	355.087	248.052	PSN30264.1	421.664	257.025	650.185	541.086	262.099	648.446	949.9	82.9805	504.832	704.12	811.166	427.374	PSN30264.1	149.806	334.62	252.819	288.41	144.443	300.809	93.8216	110.364	189.769	39.6834
PSN30265.1	0	0	0	0	0	0	0	0	0	0	0	0	PSN30265.1	0	0	0	0	0	0	0	0	0	0	0	0	PSN30265.1	0	0	0	0	0	0	0	0	0	0	0	0	PSN30265.1	0	0	0	0	0	0	0	0	0	0
PSN30266.1	0	0	0	0	0	0	0	0	0	0	0	0	PSN30266.1	0	0	0	0	0	0	0	0	0	0	0	5.6671	PSN30266.1	0	0	3.27914	0	0	0	0	0	0	0	0	0	PSN30266.1	0	0	0	0	0	0	0	0	0	2.73751
PSN30267.1	37.4201	56.0984	41.1393	40.1437	58.3076	0	8.89208	0	39.0773	58.7223	89.8796	23.3578	PSN30267.1	15.0892	16.2842	24.3252	43.1019	96.2537	146.67	52.6373	42.5467	34.939	58.7223	16.3529	25.1378	PSN30267.1	21.034	5.71685	76.3574	57.7667	36.4824	23.6665	51.224	17.7891	38.2191	24.2064	49.7519	7.3157	PSN30267.1	14.6971	3.81186	7.59151	9.22749	2.24008	2.1909	0	2.89729	3.7226	3.38723
PSN30268.1	53.8002	63.6273	56.8549	43.0628	52.3299	179.165	65.2775	97.2797	71.3913	51.1174	69.5749	78.6809	PSN30268.1	251.388	219.913	191.908	212.482	135.661	130.964	1563.2	261.314	280.895	51.1174	233.968	240.035	PSN30268.1	126.656	89.3264	240.284	410.384	334.088	141.356	244.918	154.161	257.397	335.146	195.983	133.687	PSN30268.1	136.623	101.224	79.2939	76.3007	78.6234	76.0879	40.2965	52.7506	98.6227	42.8994
PSN30269.1	72.0652	62.7193	77.3601	39.4011	88.5777	16.4269	51.3337	44.774	40.6725	61.0002	99.9517	51.3344	PSN30269.1	28.2342	25.309	30.1138	20.8294	34.0915	4.82931	98.5853	62.0887	48.177	61.0002	79.7839	66.4964	PSN30269.1	36.6868	17.627	67.8846	239.06	223.272	68.9079	189.602	286.824	113.042	274.325	90.0921	18.0324	PSN30269.1	63.8333	34.0755	39.0135	40.6279	46.0484	33.6097	66.3661	54.1598	54.4375	46.8041
PSN30270.1	0	0	0	0	0	0	0	0	0	0	0	0	PSN30270.1	0	0	0	0	0	0	0	0	0	0	0	0	PSN30270.1	0	0	0	0	1.97256	0	0	0	0	0	0	0	PSN30270.1	0	0	0	0	0	0	0	0	0	0
PSN30271.1	0	0	0	0	0	0	0	0	0	0	0	0	PSN30271.1	0	0	0	0	0	0	0	0	0	0	0	0	PSN30271.1	0	0	0	0	0	0	0	0	0	0	0	0	PSN30271.1	0	0	0	0	0	0	0	0	0	0
PSN30272.1	48.8561	71.6581	114.161	10.6306	122.228	2.16412	19.469	28.4726	49.1309	91.9859	153.693	51.3224	PSN30272.1	1329.75	1057.49	756.519	2673.46	545.667	1587.2	1219.85	2020.98	1757.72	91.9859	1784.17	1515.25	PSN30272.1	44.4099	12.057	75.254	126.2	168.156	34.1005	126.967	112.241	121.51	172.598	82.1256	17.5557	PSN30272.1	146.266	63.4095	181.579	98.9075	168.972	64.9837	171.223	115.595	118.084	79.2741
PSN30273.1	27.4949	43.5763	37.327	24.4121	42.401	12.6252	40.3363	29.064	33.6724	33.6509	38.5625	26.4938	PSN30273.1	17.187	15.586	18.6156	27.6003	27.8095	25.588	30.948	29.8199	29.6636	33.6509	29.657	37.9135	PSN30273.1	15.4957	12.6466	22.6441	44.5761	27.9114	25.2192	31.4093	23.9299	27.1772	43.6565	26.9778	9.62707	PSN30273.1	14.6049	18.6209	12.1394	10.7208	24.2987	15.34	14.2758	16.9066	14.4702	7.63687
PSN30274.1	0	0	0	0	0	0	0	0	0	0	0	0	PSN30274.1	0	0	0	0	0	0	0	0	0	0	0	0	PSN30274.1	0	0.400301	0	0	0	0	0	0	0	0	0	0	PSN30274.1	0	0	0.443201	0	0	0	0	0	0	0
PSN30275.1	11.5828	12.8575	12.8983	6.46661	10.5007	9.08689	12.6052	16.5133	10.1346	13.9967	17.354	14.4058	PSN30275.1	8.69169	6.43623	7.07788	5.25356	4.11016	3.4225	10.7566	9.19826	21.5281	13.9967	24.4489	13.409	PSN30275.1	7.10665	4.8335	6.9012	14.2656	14.1143	5.50315	8.38794	11.7029	6.03901	16.1699	11.6959	6.09687	PSN30275.1	7.58901	10.7807	11.4791	9.19961	12.4712	10.225	14.1686	15.6576	12.4427	17.0162
PSN30276.1	0	0	0	0	0	0	0	0	0	0	8.76044	0	PSN30276.1	0	0	0	0	0	0	0	0	0	0	0	0	PSN30276.1	0	0	0	0	0	0	0	0	0	0	0	0	PSN30276.1	0	0	0	0	0	0	0	0	0	0
PSN30277.1	8.45727	0	13.4271	8.55957	15.2575	0	7.75671	4.25143	7.2949	5.63017	4.86496	15.9899	PSN30277.1	29.6859	15.9123	27.1552	13.1614	29.2917	17.7246	71.229	15.8735	109.332	5.63017	9.99243	39.3415	PSN30277.1	24.8786	5.81552	8.2761	19.415	9.536	18.9033	7.79435	11.2354	11.1091	39.6242	14.0848	14.1176	PSN30277.1	1.67429	30.9982	4.81591	2.67901	39.5499	11.2976	10.1483	5.31158	3.70871	16.1552
PSN30278.1	0.593022	0	1.35187	0	1.60893	0	0	0	1.15895	1.58749	1.34807	0	PSN30278.1	0	0	0	0	0	0	1.12617	0	0	1.58749	1.50269	1.90256	PSN30278.1	0.938146	0	0	2.84231	2.38461	0	2.05493	0	0	3.72716	4.18051	0	PSN30278.1	3.38448	0	2.32965	5.42477	1.23229	3.10791	0	3.91329	1.32367	1.85436
PSN30280.1	0.384632	1.023	0.344128	0.0974472	0.380073	0	0.930499	0.918778	1.06804	1.90898	0.353237	0.846847	PSN30280.1	0.695314	0.668845	1.22515	1.71989	0.957154	1.76822	0.687628	3.1582	2.07215	1.90898	3.56585	4.17437	PSN30280.1	0.49676	0.854778	0.580582	1.44384	1.22347	1.51359	1.52527	0	0	1.57144	0.914424	0.3102	PSN30280.1	1.25819	4.5499	1.14882	2.28999	4.01054	3.61483	2.63261	3.18248	1.83123	5.28102
PSN30281.1	0	0	0	0	0	0	0	0	0	0	0	0	PSN30281.1	0	0	0	0	0	0	0	0	0	0	0	0	PSN30281.1	0	0	0	0	0	0	1.41941	0	0	0	0	0	PSN30281.1	0	0	0	0	0	0	0	0	0	0
PSN30282.1	0	0	0	0	0	0	0	0	0	0	0	0	PSN30282.1	0	0	0	0	0	0	0	0	0	0	0	0	PSN30282.1	0	0	0	0	0	0	0	0	0	0	0	0	PSN30282.1	0	0	0	0	0	0	0	0	0	0
PSN30283.1	947.3	980.388	1367.91	782.322	1649.51	156.709	812.544	472.886	1427.21	958.53	2128.68	1272.78	PSN30283.1	16.9376	49.3306	87.6788	136.411	189.317	272.825	303.221	180.539	1005.03	958.53	144.71	178.583	PSN30283.1	242.99	257.057	1021.97	3081.38	3461.06	526.112	1635.26	1782.73	961.212	2536.95	338.36	43.9383	PSN30283.1	258.725	19.868	50.5577	64.7031	86.6386	24.4319	75.9209	83.5234	145.19	5.31443
PSN30284.1	0	0	0	0.210184	0	0	0	0	0	0	0	0	PSN30284.1	0	0	0	0	0	0	0.930759	0	0	0	0	0	PSN30284.1	0	0	0	0	3.38329	0	0	0	0	0	0.712395	0	PSN30284.1	2.22746	2.68892	0	0	2.33905	0	0	1.03589	0	0
PSN30285.1	0	0	0	0	0	0	0	0	0	0	0	0	PSN30285.1	0	0	0	0	0	0	0	0	0	0	0	0	PSN30285.1	0	0	0	0	0	0	0	0	0	0	0	0	PSN30285.1	0	0	0	0	0	0	0	0	0	0
PSN30286.1	0	0	0	0	0	0	0	0	0	0	0	0	PSN30286.1	0	0	2.46894	0	0	0	4.22559	0	0	0	0	0	PSN30286.1	4.95034	2.75597	6.46776	25.0046	0	0	0	0	0	0	0	0	PSN30286.1	0	0	0	0	0	0	0	0	0	0
PSN30287.1	0	0	0	0	0	0	0	0	0	0	0	0	PSN30287.1	0	0	0	0	0	0	0	0	0	0	0	0	PSN30287.1	0	0	0	0	0	0	0	0	0	0	0	0	PSN30287.1	0	0	0	0	0	0	0	0	0	0
PSN30288.1	0	0	0	0	0	0	0	0	0	0	0	0	PSN30288.1	0	0	0	0	0	0	0	0	0	0	0	0	PSN30288.1	0	0	0	0	0	0	0	0	10.7244	0	0	0	PSN30288.1	0	0	0	0	0	0	0	0	0	0
PSN30289.1	0.626247	0	0	0	2.24266	0	0	0	0	0	0	0.664752	PSN30289.1	0	0	0	0	0	0	0	0	0	0	0	0	PSN30289.1	0	0	0	0	0	0	0	0	0	0	0	0	PSN30289.1	0	0	0	0.398659	0	0	0	0	0	0
PSN30290.1	0	0	0	0	0	0	0	0	0	0	0	0	PSN30290.1	0	0	0	0	0	0	0	0	0	0	0	0	PSN30290.1	0	0	0	0	0	0	0	0	0	0	0	0	PSN30290.1	0	0	0	0	0	0	0	0	0	0
PSN30291.1	0	0	0	0	0	0	0	0	0	0	0	0	PSN30291.1	0	0	0	0	0	0	0	0	0	0	0	0.240127	PSN30291.1	0	0	0	0	0	0	0	0	0	0	0	0	PSN30291.1	0	0	0	0	0	0	0	0	0	0
PSN30292.1	0.856708	0	0.556007	0	0	0	0.283479	0	0	0	0	0	PSN30292.1	0	0.644158	0	0	0	0	0	0	0	0	0.406401	0.5684	PSN30292.1	0	0	0	0	0	0	0	0	0	0	0	0	PSN30292.1	0.593383	0	0	0.619087	0	0.194924	0	0	0.821356	0
PSN30294.1	3.20404	3.46251	3.81243	1.33878	7.8486	0	1.52803	1.11423	0.595274	4.99619	15.4869	3.94101	PSN30294.1	3.40316	5.56815	8.7476	5.99284	0.861329	4.13072	3.63274	12.484	0	4.99619	6.79922	14.3019	PSN30294.1	0.693283	0.238684	4.31938	4.21787	4.12117	1.69921	5.53675	0	4.02784	4.40052	0.625912	0.193445	PSN30294.1	1.4166	6.26285	2.76054	2.67186	5.37192	4.27628	5.08239	0.955499	6.14897	2.03101
PSN30295.1	0	0	0.615939	0	0	0	0.781421	1.35149	0.844431	0	0.775099	0.809885	PSN30295.1	3.17519	0	0.68993	0.618256	4.80609	4.25971	1.47618	3.64476	2.60175	0	1.09997	2.85233	PSN30295.1	1.05137	0.247634	2.03737	4.57381	6.11406	1.94363	4.58889	3.52754	3.10661	5.24134	2.53491	0.231558	PSN30295.1	3.70987	0	1.64991	0.500724	1.31281	1.02363	3.41621	4.32067	2.45486	1.04006
PSN30297.1	9.85781	29.1497	62.0979	16.3562	11.1212	109.765	27.2732	13.2754	3.37604	16.1911	22.2034	16.0868	PSN30297.1	10.5359	0	7.50428	4.72767	3.78565	0	4.89513	0	0	16.1911	9.79509	2.04746	PSN30297.1	4.608	3.15738	7.21248	27.7674	38.1409	23.6174	10.9508	0	0	53.0264	13.5653	3.13328	PSN30297.1	14.3344	0	2.88356	17.8217	5.98954	0	9.07591	3.80815	9.05132	8.98116
PSN30299.1	0	0	0	0	0	0	0	0	0	0	0	0	PSN30299.1	0	0	0	0	0	0	0	0	0	0	0	0	PSN30299.1	0	0	0	0	0	0	0	0	0	0	0	0	PSN30299.1	0	0	0	0	0	0	0	0	0	0
PSN30300.1	0.142964	1.77781	0	0.327555	1.92472	0	0.346547	0	0	1.44393	1.83776	0.547875	PSN30300.1	2.05597	2.97136	2.3214	1.27181	3.75466	0	8.37163	0	0	1.44393	1.43296	2.70679	PSN30300.1	0	0.0907481	0	0.688684	0	0.694902	0	0	0	0	0.404912	0	PSN30300.1	2.71165	0	0.418088	0.857959	0.846348	0.740722	2.69411	1.81278	1.37707	3.60984
PSN30301.1	0	0	0	0	0	0	0	0	0	0	0	0	PSN30301.1	0	0	0	0	0	0	0	0	0	0	0	0	PSN30301.1	0	0	0	0	0	0	0	0	0	0	0	0	PSN30301.1	0	0	0	0	0	0	0	0	0	0
PSN30302.1	15.9323	0	0	21.2544	0	0	0	0	0	0	0	20.5351	PSN30302.1	0	0	0	0	40.1588	0	45.949	67.0928	0	0	14.3254	7.42852	PSN30302.1	0	14.0293	0	28.5318	0	44.063	16.6035	0	0	0	0	0	PSN30302.1	0	0	0	8.40089	27.0195	0	13.3051	8.09942	8.26479	0
PSN30303.1	0	0	0	0	0	0	0	0	0	0	0	0	PSN30303.1	0	0	0	0	0	0	0	0	0	0	0	0	PSN30303.1	0	0	2.50321	0	0	2.98691	0	18.5831	0	0	4.11062	0	PSN30303.1	0	0	0	0	0	0	0	0	0	0
PSN30305.1	152.908	0	81.8307	62.6971	0	2.1911	22.0601	0	45.1844	24.8082	37.8629	37.664	PSN30305.1	21.0182	0	30.9693	12.6787	16.5641	60.1752	45.6069	22.9068	0	24.8082	93.5022	221.76	PSN30305.1	4.3336	0.963971	5.20506	26.4561	47.1355	0	26.0225	0	0	19.9674	3.3009	1.34909	PSN30305.1	689.637	117.608	182.707	392.444	459.91	357.839	195.379	179.621	408.696	104.215
PSN30306.1	6.49112	1.4133	0.825851	2.5018	2.81445	0	2.41355	1.20939	4.65039	2.13138	1.53727	0.921378	PSN30306.1	1.52291	1.96855	1.90401	0.593733	0.750252	0	1.32336	0	13.7129	2.13138	6.38465	12.6212	PSN30306.1	1.49012	0.993528	2.44507	1.99852	8.06977	1.27468	2.2016	0	0	0	1.61053	0	PSN30306.1	3.20875	8.03281	8.79828	21.5113	29.874	9.88978	6.76961	13.2557	8.24288	10.7291
PSN30308.1	0	0	0	0	0	0	0	0	0	0	0	0	PSN30308.1	0	0	0	0	0	0	0	0	0	0	0	0	PSN30308.1	0	0	0	0	0	0	0	0	0	0	0	0	PSN30308.1	0	0	0	0	0	0	0	0	0	0
PSN30309.1	0	0	0	0	0	0	0	0	0	0	0	0	PSN30309.1	0	0	0	0	0	0	0	0	0	0	0	0	PSN30309.1	0	0	0	0	0	0	0	0	0	0	0	0	PSN30309.1	0	0	0	0	0	0	0	0	0	0
PSN30312.1	0	0	0	0	0	0	0	0	0	0	0	0	PSN30312.1	0	0	0	0	0	0	0	0	0	0	0	0	PSN30312.1	0	0	0	19.1619	21.2314	13.8024	0	15.0091	0	0	0	0	PSN30312.1	4.80749	0	0	4.00394	2.79299	0	0	0	2.48291	0
PSN30313.1	0	0	0	0	0	0	0	0	0	0	0	0	PSN30313.1	0	0	0	0	0	0	0	0	0	0	0	0	PSN30313.1	0	0	0	0	0	0	0	0	0	0	0	0	PSN30313.1	0	0	0	0	0	0	0	0	0	0
PSN30314.1	0.449238	0	0.689805	0.138883	0.407162	0	0	1.45111	0.389193	0	1.88459	0.503718	PSN30314.1	0	0	0	0	0.70161	0	0.60616	0	0	0	1.73316	2.5444	PSN30314.1	0	0.118166	0.400502	0	0.584775	0	0.609072	0	0	1.1923	0.290019	0.170517	PSN30314.1	0	0	0	0	0	0	0	0.340064	0	0
PSN30315.1	0	0	0	0	0	0	0	0	0	0	0	0	PSN30315.1	0	0	0	0	0	0	0	0	0	0	0	0	PSN30315.1	0	0	0	0	0	0	0	0	0	0	0	0	PSN30315.1	0	0	0	0	0	0	0	0	0	0
PSN30318.1	0	0	0	0	0	0	0	0	0	0	0	0	PSN30318.1	0	0	0	0	0	0	0	0	0	0	0	0	PSN30318.1	0	0	0	0	0	0	0	0	0	0	0	0	PSN30318.1	0	0	0	0	0	0	0	0	0	0
PSN30320.1	0	0	0	0	0	0	0	0	0	0	0	0	PSN30320.1	0	0	0	0	0	0	0	0	0	0	0	0	PSN30320.1	0	0	0	0	0	0	0	0	0	0	0	0	PSN30320.1	0	0	0	0	0	0	0	0	0.812028	0
PSN30321.1	0	0	0	1.17082	0	5.20385	0	0	0	0	0	0	PSN30321.1	0	0	0	0	0	0	0	0	0	0	8.84737	0	PSN30321.1	6.79456	0	0	12.3936	0	0	9.65728	0	0	0	0	0	PSN30321.1	10.5685	0	0	0	0	0	0	0	0	0
PSN30322.1	0	0	0	0	0	0	0	0	0	0	8.56412	0	PSN30322.1	0	0	0	0	0	0	0	0	0	0	0	0	PSN30322.1	0	0	0	0	0	0	0	0	0	0	6.19988	0	PSN30322.1	0	0	0	0	0	0	6.30178	0	0	0
PSN30323.1	0	0	0	0	0	0	0	0	0	0	0	0	PSN30323.1	0	0	0	0	0	0	0	0	0	0	0	0	PSN30323.1	0	0	0	0	0	0	0	0	0	0	0	0	PSN30323.1	0	0	0	0	0	0	0	0	0	0
PSN30325.1	3.26486	7.0847	5.73368	1.8404	11.2055	0	4.27497	1.05228	5.53424	8.99715	20.6844	7.49526	PSN30325.1	15.3303	6.31682	18.1664	8.48368	13.6548	13.3764	17.4949	28.3708	71.1358	8.99715	17.4211	13.779	PSN30325.1	0.876163	0.127027	2.54247	5.32355	3.81988	1.07773	2.55487	10.7419	1.58484	6.56398	1.01529	0.167242	PSN30325.1	13.9173	23.6181	10.1403	12.8674	16.5274	3.39615	18.3015	29.9543	11.4464	9.98123
PSN30326.1	4.55373	3.66918	1.95594	1.45225	1.20649	0	2.6129	0	10.1631	52.8981	23.9913	5.01881	PSN30326.1	19.1646	4.8621	21.9966	1.41471	8.04371	1.97843	15.8661	47.0885	5.44571	52.8981	17.7529	19.9999	PSN30326.1	1.66999	0.255817	0.926319	0	1.92971	0.76739	2.29468	0	0	2.94867	2.1651	0.554651	PSN30326.1	20.9672	40.7758	18.344	41.5114	45.0167	17.6076	48.2528	60.7527	56.7571	19.6095
PSN30327.1	2.15132	4.72451	3.25608	0.951666	7.68198	0	1.1677	0	1.28165	3.42117	2.6445	3.30046	PSN30327.1	5.49001	1.29848	2.73085	6.63923	6.79217	0	5.46521	4.45517	4.3054	3.42117	4.07175	5.60268	PSN30327.1	0.188093	0.169296	0.632908	4.34688	6.66475	0.499424	3.05971	0	0	3.03246	1.25689	0.365903	PSN30327.1	3.00189	5.26342	2.84709	1.23871	5.88194	0	7.10069	3.89883	1.64966	1.82695
PSN30328.1	1.71239	2.99984	4.47426	0.482994	1.89232	0.466706	0.814832	0.846592	2.95227	0.876606	3.34557	0.734275	PSN30328.1	3.85764	0.964704	2.52224	3.36118	4.6169	0	5.62478	3.17146	16.7648	0.876606	8.49596	5.95385	PSN30328.1	1.44429	0.259055	4.09285	6.35795	7.7664	1.84545	6.20527	13.2743	1.70864	1.67389	1.84407	0	PSN30328.1	3.44029	8.33718	0.827392	2.7154	3.00513	1.44649	6.55526	8.6324	4.84737	6.31659
PSN30329.1	2.08445	0	0	0	0	0	0	0	0	0	0	0	PSN30329.1	0	3.61672	0	4.96622	1.48841	0	1.69426	0	26.5736	0	0	0	PSN30329.1	0	0	0	4.3743	0	0	0	7.18569	0	0	0	0	PSN30329.1	0	0	0	0	0.96392	0	2.34388	0	0	0
PSN30330.1	0.10775	0	0	0.112552	0.950091	0	0	0	0.3076	0.364364	0	0	PSN30330.1	0	0	0	1.6822	0.663773	0	2.95562	1.05783	0	0.364364	0.958797	0.614302	PSN30330.1	0.180431	0.0667196	0	3.20199	0	0.41357	0	0	0	1.13701	0.787962	0.321281	PSN30330.1	0.328197	1.37386	0.80003	0	1.42081	0.285404	0	0.505795	0	1.96061
PSN30331.1	0.114131	0	0	0.13571	0	0	0	0	0	0.771665	0	0	PSN30331.1	1.53605	0.673067	0	0	0	0	0	0	0	0.771665	0.445795	0	PSN30331.1	0	0	0.366933	0	0	0	0.672141	0	1.35369	0	0.600815	0	PSN30331.1	1.04221	0.795895	0.359391	0.275879	0.378957	0.654946	0.935134	0.329317	0	0
PSN30332.1	0.114906	0	0	0	0.985856	0	0	0	0.223739	0.773876	0	0.310126	PSN30332.1	0	0	0	0	0.486561	0	0	0	0	0.773876	0	0.295267	PSN30332.1	0	0.217027	0.362121	0	0	0	1.34226	0	0	0	0.590613	0	PSN30332.1	0.693035	3.14702	0	0.273267	0.749132	0.644687	2.32916	0	0	0
PSN30333.1	5.69787	10.7275	3.57364	3.65834	9.83626	0	3.58024	4.86916	7.55902	7.36134	18.4794	3.48414	PSN30333.1	7.35232	5.10266	7.47215	8.71687	21.3023	11.7609	12.9647	6.06666	24.9266	7.36134	2.1297	3.58244	PSN30333.1	3.30004	1.2398	9.0993	8.41443	5.15	4.43799	12.0888	10.5383	12.6836	11.3254	12.6499	1.84741	PSN30333.1	13.3698	4.66195	10.7188	7.12088	5.21666	6.28898	10.2424	7.02055	5.92795	7.92096
PSN30334.1	28.7193	17.9811	56.7131	9.92928	78.1266	3.94528	21.0513	32.4695	15.1058	25.2429	57.8057	16.21	PSN30334.1	186.743	127.405	280.664	241.544	261.573	135.36	144.644	199.181	122.934	25.2429	160.321	134.129	PSN30334.1	30.5461	16.3006	77.7387	189.182	137.945	45.9181	155.254	173.097	163.092	82.9462	88.7037	9.9786	PSN30334.1	361.022	216.062	178.675	139.004	159.762	90.6706	90.573	89.8687	164.752	90.3428
PSN30337.1	0	0	0	0	0	0	0	0	7.77095	0	0	4.68515	PSN30337.1	0	0	0	0	0	0	0	0	0	0	0	0	PSN30337.1	0	0	0	0	0	0	0	0	0	0	0	0	PSN30337.1	0	0	0	0	0	0	0	0	0	0
PSN30338.1	1.49587	4.35717	1.44871	0.836406	3.83846	0.865391	1.8562	1.32314	3.14504	8.73758	11.9545	3.76739	PSN30338.1	2.56702	3.37919	3.60291	4.86159	4.42389	2.3318	1.96213	3.05519	0	8.73758	13.1468	12.7799	PSN30338.1	1.91654	1.51693	0.837518	1.99439	3.46164	0.704359	6.00152	3.26898	1.82611	3.48773	4.29183	1.31831	PSN30338.1	12.0907	2.95694	6.85118	4.78487	9.94459	6.23313	10.0139	9.24993	6.15613	11.1512
PSN30339.1	0.233783	0	0.764149	0.179094	0.795893	0	0.459649	0.987554	0	1.24185	2.70144	0.449475	PSN30339.1	0	2.52672	0	1.34096	1.30146	0	1.02692	2.04293	0	1.24185	1.01868	0.735234	PSN30339.1	0.342709	0.453691	0	0	0	0	0	0	0	1.7358	0.415606	0.227534	PSN30339.1	0	1.10269	0	0.782192	5.19384	0.438641	6.45052	2.54771	0.429592	4.91866
PSN30340.1	0	0	0	0	0	0	0	0	0	0	0	0	PSN30340.1	0	0	0	0	0	0	0	0	0	0	0	0	PSN30340.1	0	0	0	0	0	0	0	0	0	0	0	0	PSN30340.1	0	0	0	0	0	0	0	0	0	0
PSN30341.1	1.35834	2.09769	1.2312	3.14919	1.44459	0	0.961789	1.82743	2.92193	1.22672	5.02901	2.6431	PSN30341.1	0	0	0	0	0	0	2.66096	2.82985	0	1.22672	0	1.04589	PSN30341.1	1.58872	0.661738	0.591182	3.51752	8.06681	0	7.36111	0	7.75101	1.99207	1.37519	1.21395	PSN30341.1	0	0	1.52926	2.63562	1.55137	0.558379	2.06561	1.51126	0.768934	0
PSN30343.1	70.7872	134.67	121.876	41.1179	127.711	180.101	37.9278	63.4807	47.4267	70.5129	86.3625	92.5206	PSN30343.1	49.2634	62.1996	67.4924	49.0089	43.3858	27.0142	79.902	49.7962	47.507	70.5129	120.181	110.661	PSN30343.1	3.43874	19.2469	8.37736	40.9181	43.7117	13.7306	65.9958	71.7328	7.38734	37.0302	34.5841	8.2415	PSN30343.1	97.6267	69.0325	45.5119	64.6162	102.21	47.9213	87.571	55.4104	44.8183	107.592
PSN30345.1	0	0	0	0	0	0	0	0	0	0	0	0	PSN30345.1	0	0	0	0	0	0	0	0	0	0	0	0	PSN30345.1	0	0	0	0	0	0	0	0	0	0	0.965237	0	PSN30345.1	0	0	0	0	1.23187	2.2955	0	0	0	0
PSN30346.1	0	1.63868	0	0.272313	0	0	0	0	0	0	0	0	PSN30346.1	0	0	1.65652	0	2.30416	0	0.8459	4.26644	8.88034	0	11.0062	8.02169	PSN30346.1	0	0	0.790319	0	1.46683	0	0	0	0	0	1.05251	0	PSN30346.1	2.23911	2.61957	2.71083	2.11212	1.5272	0.920262	2.54373	4.68063	1.68741	4.87598
PSN30347.1	0	0	0	0	0	0	0	0	0	0	0	0	PSN30347.1	0	0	0	0	0	0	0	0	0	0	0	1.48476	PSN30347.1	0	0	0	0	0	0	0	0	0	0	0	0	PSN30347.1	0	0	0	0	0	0	0	0	0	0
PSN30348.1	0	0	0	0	0	0	0	0	0	0	0	0	PSN30348.1	0	0	0	0	0	0	0	0	0	0	0	0	PSN30348.1	0	0	0	0	0	0	0	0	0	0	0	0	PSN30348.1	0	0	0	0	0	0	0	0	0	0
PSN30350.1	0	0	0	0	0	0	0	0	1.27147	0	2.57028	0	PSN30350.1	0	0	0	0	0	0	0	0	0	0	0	0	PSN30350.1	0	0	0	0	0	1.42695	0	0	0	4.85992	2.17864	0	PSN30350.1	1.88091	0	1.92115	3.25259	0	0	0	0	2.02364	0
PSN30351.1	0	0	0	0	0	0	0	0	0	0	0	0	PSN30351.1	0	0	0	0	0	0	0	0	0	0	0	0	PSN30351.1	0	0	0	0	0	0	0	0	0	0	0	0	PSN30351.1	0	0	0	0	0	0	0	0	0	0
PSN30352.1	37.8004	77.4887	80.4765	28.2728	137.382	13.6481	27.1123	39.2176	48.1441	59.6279	91.9079	53.128	PSN30352.1	160.944	104.12	111.307	105.86	96.148	99.2992	67.7858	89.3718	27.9184	59.6279	197.598	150.388	PSN30352.1	8.97423	11.991	78.621	97.8491	68.8379	28.5687	92.3284	74.6098	62.3455	99.635	57.9546	5.19283	PSN30352.1	127.602	67.2957	72.6617	74.6785	89.7392	51.6862	68.5798	95.4937	73.9413	38.2217
PSN30353.1	0.134241	0.715895	0.455242	0	0	0	0	0	0.349423	0.381203	0.568405	0	PSN30353.1	0	1.94814	1.24435	0	0	2.95846	2.19408	0	3.53044	0.381203	1.1131	0.384797	PSN30353.1	0	0.123523	0.977215	4.02619	1.18471	0	0	4.32482	0	0	1.55393	0	PSN30353.1	1.38329	1.21657	0	1.51518	1.49732	0.917807	1.81736	3.09862	0.572584	2.47375
PSN30354.1	0.553184	0.59188	0.657166	0.12516	0	0	0	0	0	0	0.336981	0.268512	PSN30354.1	2.16246	0	0.307509	0.330793	0.240306	0	0.291614	0	0	0	1.53393	1.06568	PSN30354.1	0	0	0	0	0.261453	0	0	0	0	0	0	0.0767988	PSN30354.1	0.974191	0	0.134779	0	0.31746	0.617105	0	0.69053	0.146493	0
PSN30356.1	0	0	0	0	0	0	0	0	0	0	0	0	PSN30356.1	0	0	0	0	3.97493	0	0	0	0	0	0	0	PSN30356.1	0	0	0	0	0	0	0	0	0	0	0	0	PSN30356.1	0	0	0	0	0	0	0	0	0	0
PSN30358.1	9.19135	0	3.45056	4.66849	0	39.8357	0	0	2.68564	0	0	8.19853	PSN30358.1	0	0	0	0	0	0	24.7091	0	0	0	2.07981	9.49274	PSN30358.1	0	0	0	0	0	0	19.1977	0	0	0	0	4.96619	PSN30358.1	9.54991	0	33.5229	0	6.26889	10.9066	2.31812	3.26449	0	0
PSN30359.1	0	0	0	0.553248	0	0	0	0	1.35293	0	0	0	PSN30359.1	0	0	0	0	0	0	0	0	0	0	0	0	PSN30359.1	0	0	0	0	0	0	0	0	0	0	0	0	PSN30359.1	0	0	0	0	0	0	0	0	0	0
PSN30361.1	0	0	0	0	0	0	0	0	0	0	0	3.54261	PSN30361.1	0	0	0	0	0	0	0	0	0	0	0	0	PSN30361.1	0	0	0	0	0	0	0	0	0	0	0	0	PSN30361.1	0	0	0	0	0	0	0	0	0	0
PSN30362.1	0.689768	8.05381	4.26305	1.36534	11.7927	0	0	2.33593	2.15673	13.5681	17.5035	2.01565	PSN30362.1	8.06443	1.63312	3.62509	9.33848	24.1538	14.2293	10.6361	20.2187	13.2364	13.5681	20.2641	12.8674	PSN30362.1	0	0.0605126	0	1.48018	1.31801	0.476615	0.967613	8.97152	0	1.8329	0	0.114773	PSN30362.1	11.1394	10.7438	7.40752	1.25864	5.8145	0.751172	27.7184	21.8173	10.5261	12.7973
PSN30363.1	0	0	0	0	0	9.94006	1.91602	1.26368	4.06083	0	1.57069	1.34605	PSN30363.1	0	0	0	0	1.43808	0	0	0	0	0	2.47019	1.70809	PSN30363.1	0.508639	0.480706	1.03658	0	1.63507	0	0	0	3.31319	0	1.65176	0	PSN30363.1	1.07331	0	0	0	6.38643	0	0	0	1.55869	0
PSN30364.1	2.46081	1.6477	0	0	1.04275	0	0	0.985185	1.70341	0.958033	0.934259	0	PSN30364.1	0	0	0.899589	0	0.972948	0	0	0	3.59761	0.958033	0	1.14498	PSN30364.1	0	0	0	0	0	0	0	0	0	0	0	0	PSN30364.1	0	0	0	0	0.399176	0	0.530775	0	0.860229	0
PSN30365.1	51.3163	63.2063	53.3964	29.642	55.3191	7.4343	30.6407	38.0932	59.8136	50.7223	67.5395	58.5372	PSN30365.1	6.65715	53.9119	54.2444	55.6129	88.7919	87.8559	67.1911	28.5179	74.3598	50.7223	78.5742	72.5727	PSN30365.1	24.9584	13.4208	40.5001	127.658	95.9283	70.5338	131.308	99.916	63.2622	126.609	51.472	26.2745	PSN30365.1	96.6001	48.1207	50.0669	40.7094	130.605	65.6394	69.3885	61.8411	35.8071	25.475
PSN30366.1	88.9963	254.87	650.127	32.9868	542.968	8.65574	34.4111	59.8773	47.3726	158.007	381.991	285.653	PSN30366.1	127.29	284.624	356.232	125.289	472.516	485.744	416.649	225.81	67.1007	158.007	81.8805	144.351	PSN30366.1	6.35143	1.5948	7.2558	5.3333	16.3505	3.61349	4.55767	18.0412	8.65603	6.5067	16.4522	0.924476	PSN30366.1	38.4934	133.955	367.32	148.797	327.986	158.644	171.139	178.623	69.7904	72.6685
PSN30367.1	0	0	0	0	0	0	0	0	0	0	0	0	PSN30367.1	0	0	0	0	0	0	0	0	0	0	0	0	PSN30367.1	0	0	0	0	0	0	0	0	0	0	0	0	PSN30367.1	0	0	0	0	0	0	0	0	0	0
PSN30368.1	0	0	4.30142	0	0	0	0	0	0	0	0	0	PSN30368.1	0	0	0	3.09697	1.44638	0	12.331	0	0	0	0	0	PSN30368.1	0	56.5347	1.37858	3.62378	0	3.46467	0	0	0	0	0.837079	0	PSN30368.1	0	0	0	0	2.74887	0	0	0	0	0
PSN30369.1	1.94641	7.02161	0	4.88425	0	0	0	0	4.97849	0	0	2.37568	PSN30369.1	12.4363	7.15382	11.6645	10.8995	3.37708	0	21.1332	24.7004	49.6453	0	3.29529	4.77345	PSN30369.1	0	3.58072	0	0	25.7265	5.66464	39.3225	28.2241	11.9703	13.4122	4.28894	3.28421	PSN30369.1	92.3787	16.7611	16.5092	24.2389	0	15.012	12.076	5.59921	18.6681	73.4202
PSN30370.1	0	0	0	0	0	0	0	0	0	0	0	0	PSN30370.1	0	0	0	0	0	0	0	1.93962	0	0	0	0	PSN30370.1	0	0	0	0	0	0	0.719133	0	0	0	0	0	PSN30370.1	0	0	0.543393	0	0	0	0	0	0	0
PSN30371.1	0	0	0	0	0	0	0	0	0	0	0	0	PSN30371.1	0	0	0	0	4.65123	0	0	0	0	0	0	0	PSN30371.1	0	0	0	0	0	0	0	0	0	0	5.6038	0	PSN30371.1	0	0	0	0	0	0	0	7.00209	2.68114	0
PSN30373.1	0	2.80214	0	0	0	0	1.41341	0.682124	1.58024	0	1.4166	0.562083	PSN30373.1	2.11431	0	0	0	0	6.16914	0.632784	1.64505	3.9434	0	1.06668	0.383746	PSN30373.1	0.413384	0.32684	0	0	1.71217	0.759894	0	2.42918	0	0	0	0.553638	PSN30373.1	0.34477	0	1.35712	0.715762	0	0.345123	0.680572	0	0.22191	0.285025
PSN30374.1	3.69429	1.01046	3.49628	1.77097	3.25443	10.2122	1.70076	1.83569	2.68155	4.63908	4.61833	3.41626	PSN30374.1	4.64405	4.27317	0.900969	0.77459	4.68084	0	2.02014	1.57458	5.02065	4.63908	0.709642	7.00488	PSN30374.1	1.63976	1.4203	0	2.91633	1.18695	3.84074	2.6929	0	2.14813	5.68283	3.80345	0.202552	PSN30374.1	6.04379	8.81998	7.31531	1.86361	9.39585	6.66007	4.25167	3.04836	3.3893	6.18897
PSN30375.1	218.205	364.564	114.775	163.623	197.641	67.9084	202.178	42.5834	115.384	401.886	442.013	211.375	PSN30375.1	1405.43	1562.95	1656.71	251.119	566.024	262.555	1435.16	1240.91	272.849	401.886	2249.43	2344.22	PSN30375.1	1.17082	0	0	0	6.91344	0	1.40776	0	0	2.49466	0	0	PSN30375.1	3.22054	496.615	526.355	359.642	847.208	219.55	974.115	937.734	402.54	321.396
PSN30376.1	0	0	0	0	0	0	0	0	0	0	0	0	PSN30376.1	0	0	0	0	0	0	0	0	0	0	0	0	PSN30376.1	0	0	0	0	0	0	0	0	0	0	0	0	PSN30376.1	0	0	0	0	0	0	0	0	0	0
PSN30377.1	1.35768	0	1.36719	3.1311	1.33986	0	0	0	1.04812	2.46764	2.15015	0.900397	PSN30377.1	0	0	0	0	0	0	0	0	1.76224	2.46764	0	2.59519	PSN30377.1	0	0	0	0	0.363701	0	0.201414	0	0	0.589737	0.208711	0	PSN30377.1	0.168427	0	0	0.459643	0.365441	0.117088	0	0.569234	0.242208	0.215514
PSN30378.1	0	0	0	0	0	0	0	0	0	0	0	0	PSN30378.1	0	0	0	0	0	0	0	0	0	0	0	0	PSN30378.1	0	0	0	0	0	0	0	0	0	0	0	0	PSN30378.1	0	0	0	0	0	0	0	0	0	0
PSN30379.1	5.70815	16.1811	9.25349	2.77134	19.6947	0	3.65525	3.22769	8.35473	8.98109	24.3426	6.85073	PSN30379.1	3.9928	4.97185	8.01706	3.395	3.41151	5.95893	5.11532	14.2526	2.93705	8.98109	14.1267	17.1574	PSN30379.1	1.17921	1.00241	1.69067	5.8629	6.26547	0.433508	4.45762	6.57279	1.95925	3.06231	4.38029	0.388445	PSN30379.1	2.83391	2.79839	3.34297	10.136	8.36547	4.4461	14.6697	9.71304	6.71491	12.2125
PSN30380.1	0.477167	3.46557	5.68704	0	2.29809	0	0.66815	0	0	0	4.79237	0	PSN30380.1	5.93616	2.97285	4.358	0	2.27417	0	7.44286	9.80464	0	0	6.17668	3.96553	PSN30380.1	0.421731	0	1.63663	0	0	0	0	0	6.00294	0	0	0	PSN30380.1	1.93062	7.21312	8.29486	8.43395	3.03657	0	11.6389	2.16056	10.5446	8.6205
PSN30381.1	0	0	0	0	0	0	0	0	0	0	0	0	PSN30381.1	0	0	4.17499	8.63737	0	0	41.6544	0	0	0	2.39561	1.87956	PSN30381.1	0	0	0	0	0	0	0	0	0	0	0	0	PSN30381.1	0	0	0	0	1.37815	1.44944	0	0	0	0
PSN30382.1	47.8666	199.639	59.0565	73.2571	135.206	54.0743	58.663	117.609	103.769	62.215	98.6236	19.3006	PSN30382.1	83.6541	63.476	81.1054	76.5189	136.36	0	90.6377	115.105	64.7491	62.215	148.613	85.3299	PSN30382.1	29.619	5.47899	72.5866	224.33	295.278	88.693	221.418	164.086	86.4037	276.662	64.9027	30.7527	PSN30382.1	128.185	75.9045	49.7825	82.8094	39.9705	46.3332	51.6073	40.6937	55.1855	57.1584
PSN30383.1	23.3782	47.3281	55.6686	13.237	133.406	57.0185	12.2461	28.3557	32.4247	36.7833	50.8648	43.3879	PSN30383.1	205.441	214.519	212.93	160.698	204.987	191.943	118.076	204.315	138.425	36.7833	135.95	122.713	PSN30383.1	22.985	11.1997	109.515	165.761	174.756	33.2347	145.604	91.5235	80.3083	255.055	56.3538	15.456	PSN30383.1	206.476	94.4408	42.6401	33.3799	54.184	31.4819	27.0614	35.9261	51.4844	34.154
PSN30384.1	0	0	1.92001	1.06529	2.92103	0	0	0	0	4.21064	2.02168	0	PSN30384.1	0	0	0	3.36469	4.21299	0	0.9311	19.1396	0	4.21064	1.14544	4.25841	PSN30384.1	0	0	0	0	2.82184	0	0	0	0	6.69122	0	0	PSN30384.1	0	0	1.35086	0.670934	6.56593	0.670047	0	1.40823	0.593611	2.53998
PSN30385.1	4.06428	9.61624	6.12543	2.72143	6.26121	0.691243	2.04905	4.37544	4.8221	7.38164	11.8709	5.33525	PSN30385.1	7.17397	4.37918	9.19616	9.59156	18.7063	16.4935	14.7299	13.6361	16.6274	7.38164	19.8161	19.2184	PSN30385.1	1.41141	1.00092	5.40309	18.2135	15.5204	7.02167	10.3296	9.79958	4.65355	10.868	4.51247	1.43631	PSN30385.1	3.64633	4.35123	3.43368	2.45078	7.7554	4.09438	12.5891	7.34965	5.16832	2.56252
PSN30386.1	0	0	0	0	0	0	0	0	0	0	0	0	PSN30386.1	0	0	0	0	0	0	0	0	4.08595	0	0	0	PSN30386.1	0	0	0	0	0	0	0	0	0	0	0	0	PSN30386.1	0	0	0	0	0	0	0	0	0	0
PSN30388.1	0	0	7.23775	0	5.56321	0	0	2.47013	9.47778	4.3549	3.81805	10.0392	PSN30388.1	0	0	3.94195	11.4967	8.8185	21.6544	5.48714	15.5138	57.5707	4.3549	4.69492	5.10522	PSN30388.1	0	0	0	19.8905	3.63752	5.25644	0	0	0	28.6651	1.86959	0	PSN30388.1	5.12653	0	4.15619	0	7.82821	8.00177	0	2.24276	9.77693	14.4171
PSN30389.1	0	0	0	0.483476	0	0	1.0549	1.93357	0.79031	0.524604	0.365657	0	PSN30389.1	0	0	0	0.383097	0.0986091	0	0	0	0	0.524604	1.58313	1.07477	PSN30389.1	0	0	0.147105	0	0	0	0.149314	0	0	0	0	0	PSN30389.1	1.02201	0	0	0	1.04237	0.231418	1.45782	0.653037	0.130335	0.739252
PSN30390.1	0	0	0	0	0	0	0	0	0	0	0	0	PSN30390.1	0	0	0	0	0	0	0	0	0	0	0	0	PSN30390.1	0	0	0	0	0	0	0	0	0	0	0	0	PSN30390.1	0	0	0	0	0	0	0	0	0	0
PSN30391.1	24.4187	32.2282	19.1539	12.1459	27.9535	0.334704	30.0689	19.1599	19.4675	23.4552	36.0834	29.7002	PSN30391.1	15.8289	0	12.8812	0	0	0	0	2.39634	0	23.4552	45.702	22.1161	PSN30391.1	0.919277	0.376915	0.86176	0	0	1.18433	3.93688	0	0	0	3.74706	2.30488	PSN30391.1	0	8.03083	18.9763	0.982899	17.5807	4.76689	15.8295	2.30769	0	22.0699
PSN30392.1	15.3608	88.9701	26.3925	17.9443	19.2306	0	10.0063	0	36.5385	11.9901	28.9255	39.9915	PSN30392.1	0	41.6138	27.8497	43.5478	11.3257	243.412	8.66202	0	43.2365	11.9901	0	39.6121	PSN30392.1	7.16716	10.8252	13.8284	52.3365	84.1538	25.4364	130.12	30.709	41.7041	53.0154	47.9234	4.91994	PSN30392.1	79.0479	16.3545	20.5031	24.4445	75.5503	29.9181	0	13.442	35.0983	0
PSN30393.1	0	0	0	0	0	0	0	0	0	0	0	0	PSN30393.1	0	0	0	0	0	0	0	0	0	0	0	0	PSN30393.1	0	0	0	0	0	0	0	0	0	0	0	0	PSN30393.1	0	0	0	0	0	0	0	0	0	0
PSN30394.1	4.93546	0	0	0	0	4.1416	0	0	0	0	13.3349	8.46428	PSN30394.1	0	15.7059	0	0	0	0	20.8384	0	0	0	0	7.69605	PSN30394.1	0	0	0	0	0	0	0	0	0	0	0	0	PSN30394.1	38.1656	0	12.0504	22.0105	23.2078	34.3463	0	18.5901	5.93013	11.3946
PSN30395.1	0.253873	0	0	0	0	0	0	0	0	0	0	0	PSN30395.1	0	0	0	0	0	0	0	2.35446	0	0	0	0.625698	PSN30395.1	0	0	0	0	0	0	1.21959	0	0	0	0	0	PSN30395.1	0	0	0	0.498019	0	0	0	0	0.614963	0
PSN30398.1	1.8258	5.95873	2.85743	0.874934	8.768	0.936879	0.796686	2.96594	1.05381	2.53568	4.36724	1.44257	PSN30398.1	10.2625	4.81766	1.36807	7.21401	8.84667	2.64788	7.1879	4.29723	2.82972	2.53568	8.78869	12.9883	PSN30398.1	0.248941	0.219191	2.52739	2.77343	7.65695	1.19509	5.47435	0	1.9701	4.96597	5.56545	0	PSN30398.1	16.9177	2.61327	9.74219	8.23301	12.2009	10.5549	10.8644	13.5286	6.49299	9.57559
PSN30399.1	59.9298	116.615	104.723	90.8046	140.258	41.8105	104.122	63.9334	58.0457	136.873	148.734	91.9077	PSN30399.1	203.901	161.459	171.834	180.097	106.711	139.112	210.262	234.3	232.999	136.873	386.839	288.422	PSN30399.1	30.7536	24.9709	76.9451	70.2854	115.641	48.5685	145.815	66.7628	82.0099	117.084	105.95	16.6395	PSN30399.1	195.073	83.3055	105.951	106.705	97.9343	70.1647	101.362	113.324	89.1709	85.6264
PSN30403.1	23.5679	23.4683	26.3289	4.69116	13.6921	2.8664	7.51776	10.575	21.6673	7.93033	14.4738	12.621	PSN30403.1	10.5416	12.4597	24.5766	12.0509	24.4616	8.3913	7.76482	13.758	18.87	7.93033	26.2543	20.5672	PSN30403.1	2.43371	1.51739	8.031	21.4618	12.4286	5.54016	17.3002	40.2921	12.8358	7.27773	19.5709	2.3037	PSN30403.1	27.2732	29.88	28.1442	27.7334	31.5143	17.1069	21.1797	28.5394	35.9484	25.8022
PSN30404.1	0.511253	2.46611	1.32216	0	1.56544	0	0	0	0	0	0	0	PSN30404.1	0	1.93701	2.67869	0	0	4.26346	0	0	0	0	1.03185	0.733385	PSN30404.1	0.597853	0	0	0	0	0	0	0	0	2.37964	1.17208	0	PSN30404.1	0	0	0.586527	1.47319	0	0	0	0	0	0
PSN30405.1	0.553399	0	1.48056	0	0	4.30593	0	0	0	2.66203	2.79126	0	PSN30405.1	0	1.2973	2.27744	3.75491	7.87006	4.07184	4.00751	0	0	2.66203	1.96783	0.699183	PSN30405.1	0	0	0	1.92527	0	0.680193	2.46522	0	2.67621	0	0.596167	0.319283	PSN30405.1	4.20336	0	0	0	2.31119	0	2.53815	0	3.02629	0.897132
PSN30406.1	0.619911	0	1.05689	0.252739	0.541958	0	0.131064	0.185972	0	1.35313	0.517036	1.01422	PSN30406.1	0.650186	0.30934	0.690451	1.84795	0.264393	0	0	0	2.17683	1.35313	1.95506	2.84172	PSN30406.1	0	0.0189086	0	0	0.5688	0	0.463157	0	0	0	0	0.177669	PSN30406.1	2.14561	2.11224	1.13057	1.80887	4.02205	1.83018	3.28249	1.28598	1.84511	1.56162
PSN30407.1	56.1818	87.0524	71.1183	49.0461	66.5129	5.53545	54.242	58.4913	63.0635	96.4255	124.941	73.9442	PSN30407.1	53.5335	28.6069	50.6111	45.605	21.4009	14.7496	28.9099	35.4784	36.5581	96.4255	153.527	131.599	PSN30407.1	28.153	18.7733	27.3738	34.7199	50.3252	32.8758	37.4893	20.7466	32.7483	48.2868	26.4271	21.6211	PSN30407.1	57.2509	46.9854	46.0138	48.5993	91.4759	67.4994	76.9434	78.7953	55.3425	107.35
PSN30408.1	1.90523	3.55754	1.0387	0.565542	2.58908	0	0.48675	1.97844	1.81027	2.51758	3.03931	2.38771	PSN30408.1	0.872772	0	0.809447	0.467733	0.779947	0	1.30961	0	0	2.51758	0.960046	2.20172	PSN30408.1	2.92914	1.15894	2.01459	1.92725	0.50564	1.61024	2.01576	0	0	9.1172	9.12157	2.54282	PSN30408.1	7.84929	16.6404	5.82839	16.3296	6.15585	8.82868	1.64907	9.31455	2.7083	17.434
PSN30409.1	0	0	0	0	0	0	0	0	0	0	0	0	PSN30409.1	0	0	0	0	0	0	0	0	0	0	0	0	PSN30409.1	0	0	0	0	0	0	0	0	0	0	0	0	PSN30409.1	0	0	0	0	0	0	0	0	0	0
PSN30410.1	3.22789	0	5.85949	3.79004	0	0	1.88484	5.9297	2.83727	5.98388	0	1.44186	PSN30410.1	5.20458	2.65522	5.66224	1.74357	4.21997	0	25.3586	0	18.3018	5.98388	8.91172	6.59807	PSN30410.1	0	0	1.08784	0	2.71199	0	0	0	3.6458	3.75653	0.808645	0	PSN30410.1	2.77244	4.9766	6.93276	3.36419	8.32611	1.21179	10.7324	9.1835	4.12502	6.0806
PSN30411.1	0	0.968876	2.12042	0.502949	1.36789	0	0	0	0	0.675528	0.600047	0	PSN30411.1	11.1281	3.44011	6.84279	2.59936	4.89906	4.49162	9.29534	27.6242	2.772	0.675528	9.27055	2.99638	PSN30411.1	0.281605	0	0	0	0.831219	0	0	0	0	0	0	0	PSN30411.1	0.591381	2.91298	2.43459	1.91826	1.44095	0.72228	1.83438	3.46619	0.8966	1.81984
PSN30412.1	1.38816	5.46556	14.7651	0	0	0	5.48621	7.73233	2.62796	6.27337	6.8448	7.50123	PSN30412.1	0	0	0	0	7.25863	0	0	0	22.3565	6.27337	0	1.5723	PSN30412.1	0	3.63353	0	17.3426	15.0564	0	8.35433	0	5.97518	0	2.74169	0.95711	PSN30412.1	0	0	0	2.54275	3.16525	0	1.89945	0	0	0
PSN30413.1	0.617226	0.780136	0.832677	0.219378	0.517245	0	0.24935	0	0.945006	0.411804	0.473514	0	PSN30413.1	0	4.07803	0.481339	1.424	0.994086	0	2.72774	0	0	0.411804	0.980329	0.330174	PSN30413.1	0	0.0850633	0.967676	0	2.42715	0.7667	1.00123	0	0.927335	0	0.904722	0.0859072	PSN30413.1	0.303471	0	2.02153	0	3.50405	0.221734	1.31253	0	1.62604	0
PSN30414.1	0	0	0	0	0	0	0	0	0	0	0	0	PSN30414.1	0	0	0	0	0	0	0	0	0	0	0	0	PSN30414.1	0	0	0	0	0	0	0	0	0	0	0	0	PSN30414.1	0	0	0	0	0	0	0	0	0	0
PSN30415.1	0.300832	0	0.96255	0	0	0	0.337384	0.691545	0.623418	3.37435	0.492118	0.33343	PSN30415.1	5.35424	3.58137	6.90422	5.49518	3.12716	5.03823	4.55207	6.34539	0	3.37435	8.05146	6.84192	PSN30415.1	0	0.0753667	0.322749	0.900632	2.21104	0	0	4.87765	1.09594	3.26448	0.223194	0	PSN30415.1	2.03908	1.76197	1.44795	2.54314	4.7131	2.71264	7.26358	7.8479	2.21182	0.974656
PSN30416.1	161.374	217.531	317.543	213.192	227.94	67.6785	123.894	274.173	198.146	194.811	263.838	211.847	PSN30416.1	167.486	171.258	292.308	237.955	597.855	283.377	297.461	275.845	311.757	194.811	181.405	171.24	PSN30416.1	100.161	74.8666	322.687	367.271	284.093	240.343	361.144	276.211	205.779	234.658	183.494	88.1922	PSN30416.1	105.343	61.9139	115.511	61.8043	98.4475	78.926	65.9192	55.4722	62.4131	41.3035
PSN30417.1	78.7939	93.1177	73.4054	49.7514	56.5282	18.8383	55.2743	62.3117	68.7117	142.842	153.239	71.6903	PSN30417.1	141.033	89.2381	95.15	105.799	120.68	31.5708	105.104	173.652	218.114	142.842	237.136	209.535	PSN30417.1	61.8911	28.3756	117.32	157.68	157.699	47.0927	183.933	81.3819	87.4136	222.603	113.821	32.092	PSN30417.1	173.463	180.13	113.506	185.565	133.444	97.4668	93.4236	106.789	125.946	296.364
PSN30418.1	1.944	4.40841	2.12531	0	0	0	0	2.13787	2.23127	0	0	0	PSN30418.1	0	0	0	0	0	0	1.71164	0	0	0	3.4884	10.2031	PSN30418.1	0	0	0	0	0	0	0	0	0	0	0	0	PSN30418.1	6.68326	0	1.59086	2.90648	3.33187	1.81107	0	0	1.44857	0
PSN30419.1	0	0	4.63393	5.3903	0	74.4906	10.607	9.34861	0	5.02512	8.67796	0	PSN30419.1	11.114	0	3.49596	7.75277	0	0	21.0054	0	37.7406	5.02512	16.6579	9.33646	PSN30419.1	0	0	0	0	0	0	4.37887	0	0	9.03243	2.44635	0	PSN30419.1	0	0	1.10662	9.80436	0	2.09953	4.33228	1.03619	0	16.1024
PSN30420.1	0	0	2.19935	0	0	0	0	0	0	0	0	0	PSN30420.1	0	0	0	0	0	0	2.30697	0	3.87439	0	0	0	PSN30420.1	0	0	0	0	0	0	0	0	0	0	0	1.20737	PSN30420.1	0	0	3.71882	0	0	0	0	0	0	0
PSN30421.1	0	0	0	0	0	0	0	0	0	0	0	0	PSN30421.1	0	0	0	0	0	0	0	0	0	0	0	11.8366	PSN30421.1	0	0	0	0	0	2.2758	0	0	0	0	0	0	PSN30421.1	0	0	0	1.12082	0	1.29895	2.18992	0	0	2.59217
PSN30422.1	6.00705	11.7881	22.3792	10.9774	32.6745	0	25.9026	16.7111	27.7682	12.2439	30.0679	9.35727	PSN30422.1	0	10.5155	4.60078	10.0314	4.18525	0	18.3466	20.5283	38.2458	12.2439	16.5376	22.6517	PSN30422.1	7.44636	3.30082	65.6524	57.9547	60.3375	7.97482	75.9561	68.6374	96.9736	30.5608	33.4255	1.51154	PSN30422.1	52.4153	40.6814	25.2948	10.7122	3.16724	10.1453	22.8766	25.5276	27.5271	9.14755
PSN30424.1	0.922063	0	1.1013	0.455092	0	0	1.08154	0	1.01936	1.22633	0	0	PSN30424.1	3.2412	0	0	0	0.845177	0	5.06144	4.76089	0	1.22633	2.45242	4.28128	PSN30424.1	0	0	0	0	0	0	0	0	0	0	0	0	PSN30424.1	0	0	0.811148	0.638334	3.74141	0	3.76156	5.32098	3.09599	2.90169
PSN30425.1	1.41358	3.83737	1.40992	0.451913	2.88165	1.92739	0	0.690986	1.25516	2.50829	4.85827	1.10952	PSN30425.1	5.70918	2.77781	3.136	0.940441	2.71231	0	3.56117	12.7729	2.84274	2.50829	7.68396	10.6656	PSN30425.1	0.0781854	0.0551036	1.34195	2.63946	2.73802	0	1.30351	0	0.853905	0.738056	1.69316	0.136513	PSN30425.1	0.533226	1.12559	1.3561	2.73886	4.62324	1.4441	10.3575	5.01127	6.75671	5.71725
PSN30426.1	0	0	0	0	4.3132	0	0	0	0	0	0	0	PSN30426.1	0	0	0	2.1826	0	0	2.5557	3.14015	0	0	1.70247	2.35079	PSN30426.1	0	0.27501	0	0	0	0	0	0	0	0	0	0	PSN30426.1	0	0	0	0	1.5889	1.46583	1.75947	3.7768	0	0
PSN30427.1	0	0	0.666612	0	0.735383	0.0448195	0	0	0	0.573426	0.367587	0	PSN30427.1	1.07844	0	0	0.363747	0.373022	0	2.75902	3.47727	10.1431	0.573426	0.355464	0.742489	PSN30427.1	0	0	0	0	0	0	0	0	0	0	0	0	PSN30427.1	0	0	0	0	0.646241	0	0	0.17912	0	0
PSN30428.1	35.5247	64.4865	100.36	43.1392	105.166	40.9099	50.1241	58.6881	47.0237	57.167	82.4167	62.3958	PSN30428.1	10.8292	16.5553	27.8889	19.9892	51.7397	28.7747	28.3907	36.2293	10.0846	57.167	15.0402	18.8644	PSN30428.1	19.0525	19.7169	106.352	166.137	141.517	51.5021	159.863	195.093	124.576	151.65	94.667	33.2178	PSN30428.1	45.0666	22.6474	29.9005	39.7224	17.7689	32.5494	18.2251	16.5948	38.881	46.2161
PSN30429.1	0	0	0	0	0	0	0	0	0	0	0	0	PSN30429.1	0	0	0	0	0	0	0	0	0	0	0	0	PSN30429.1	0	0	0	0	0	0	0	0	0	0	0	0	PSN30429.1	0	0	0	0	0	0	0	0	0	0
PSN30430.1	0	2.14391	0	0	3.44747	0	0	0	0	0	0	0	PSN30430.1	0	0	0	0	0	0	0	0	0	0	3.01127	0.751462	PSN30430.1	0.561915	0	0	0	1.80413	1.06006	0	0	0	0	0	0	PSN30430.1	0	0	0	0.598225	0	0	0	1.33366	0	0.677966
PSN30431.1	0.663862	0.718046	1.18251	0.168186	2.02118	0.256177	1.1721	0.529286	0.695164	0.326645	3.94108	2.04853	PSN30431.1	9.01259	0	0.76534	2.53545	1.61447	1.01895	5.2627	3.74993	13.0436	0.326645	0.528424	5.00473	PSN30431.1	0.125456	0.205249	0.206488	0.255913	4.14131	0.143288	0.596206	0.952157	0	0.974775	0.684021	0.0690942	PSN30431.1	0.629483	0.663878	0.945285	0.42296	1.44251	0.391296	2.54411	0.310688	0.674063	0.795445
PSN30432.1	0	0	0	0	0	0	0	0	0	0	0	0	PSN30432.1	0	0	0	0	0	0	0	0	0	0	0	0	PSN30432.1	0	0	0	0	0	0	0	0	0	0	0	0	PSN30432.1	0	0	0	0	0	0	0	0	0	0
PSN30433.1	0	0	37.0077	0	2.29157	0	0	4.45666	0	8.60125	0	0	PSN30433.1	125.665	0	40.4507	289.644	363.799	359.539	613.574	938.938	1597.22	8.60125	0	5.49521	PSN30433.1	0	0	0	0	0	11.7527	0	0	0	0	0	0	PSN30433.1	37.5191	0	38.3479	16.738	61.7839	5.2187	57.9639	9.36969	56.9626	10.1098
PSN30435.1	0	0	0	0	0	0	0	0	0	0	0	0	PSN30435.1	0	0	0	0	0	0	4.8029	0	0	0	0	0	PSN30435.1	0	0	0	0	0	0	0	0	0	0	0	0	PSN30435.1	0	0	0	0	0	0	0	0	0	0
PSN30436.1	2.3481	6.04769	2.61136	8.87937	1.88827	0	0	0	13.5006	1.88594	0.775579	3.96006	PSN30436.1	0	11.0912	9.69034	21.5796	9.45586	0	21.1024	23.4699	17.5419	1.88594	3.60017	2.11047	PSN30436.1	1.85778	1.28151	5.07951	24.5213	17.2619	3.37147	33.9694	33.1418	8.47931	7.21728	10.313	3.59262	PSN30436.1	19.9162	14.8572	8.76912	13.8644	2.81446	7.65998	6.08893	20.6775	3.07904	7.99344
PSN30437.1	0	1.00743	1.09229	0.621493	0	0	0.536557	0	0	2.6605	0.503663	1.41492	PSN30437.1	0	0	0	0.752895	0	0	0.928877	0	5.30871	2.6605	0	0	PSN30437.1	0	0.319169	0.471866	1.16311	0	1.17184	1.08344	0	1.4117	1.86696	0	0.509923	PSN30437.1	0	1.31977	0	0	0	1.34938	0	0.548084	0.538652	0
PSN30438.1	0	0	0	0.415822	0	0	0	0	0	1.29113	0	0	PSN30438.1	0	0	2.90598	0	1.38526	4.33091	3.72636	0	0	1.29113	5.64788	0.76458	PSN30438.1	0.250245	0.210286	0.570148	0	0	0	2.30892	4.82146	0	0	0.633773	0	PSN30438.1	0.971121	3.53825	0	0	1.05627	2.54832	1.12242	3.2028	4.53722	1.48185
PSN30439.1	0	0	0	0	0	0	0	0	0	0	0	0	PSN30439.1	0	0	0	0	0	0	0	0	0	0	0	0	PSN30439.1	0	0	0	0	0	0	0	0	0	0	0	0	PSN30439.1	0	0	0	0	0	0	0	0	0	0
PSN30440.1	0.577907	0.835048	0	0	0.521296	0	0.898925	0	0	2.77117	0	0.407527	PSN30440.1	1.51492	2.99065	0.488673	0.611047	0	0	0.435122	0	0	2.77117	1.72484	3.72345	PSN30440.1	0	0	0	0	0	0	0	0	0	0	0.484105	0.145189	PSN30440.1	1.43063	2.51076	0.496346	1.02322	2.25062	0	1.47179	1.02221	1.08596	3.74228
PSN30442.1	0	0	0	0	0	0	0	0	0	0	0	0	PSN30442.1	0	0	0	0	0	0	0	0	0	0	0	0	PSN30442.1	0	0	0	0	0	0	0	0	0	0	0	0	PSN30442.1	0	0	0	0	0	0	0	0	0	0
PSN30443.1	0	0	0	0	0	0	0	0	0	0	0	0	PSN30443.1	0	0	0	0	0	0	0	0	0	0	0	0	PSN30443.1	0	0	0	0	0	0	0	0	0	0	0	0	PSN30443.1	0	0	0	0	0	0	0	0	0	0
PSN30444.1	0	0	0	0	0	0	0	0	0	0	0	0	PSN30444.1	0	0	0	0	0	0	0	0	0	0	0	0	PSN30444.1	0	0	0	0	0	0	0	0	0	0	0	0	PSN30444.1	0	0	0	0	0	0	0	0	0	0
PSN30445.1	0	0	0	0	0	0	0	0	0	0	0	0	PSN30445.1	0	0	0	0	0	0	0	0	0	0	0	0	PSN30445.1	0	0	0	0	0	0	0	0	0	0	0	0	PSN30445.1	0	0	0	0	0	0	0	2.99617	0	0
PSN30446.1	0	0	0	0	0	0	0	0	0	0	0	0	PSN30446.1	0	0	0	0	0	0	0	0	0	0	0	0	PSN30446.1	0	0	0	0	0	0	0	0	0	0	0	0	PSN30446.1	0	0	0	0	0	0	0	9.75857	0	0
PSN30448.1	0.152591	0	0	0	0	0	0	0	0	0	0	0	PSN30448.1	0	0	0	0	0	0	0.645875	0	0	0	0	0	PSN30448.1	0	0	0	0	0	0	0	0	0	0	0	0	PSN30448.1	0	0	0	0.232332	0	0.47425	1.09641	0	0	0
PSN30450.1	0	0.809565	0	0	0	0	0	0	0	0	0	0	PSN30450.1	0	0	0	0	0	0	0	0	0	0	0	0	PSN30450.1	0	0	0	0	0	0	0	0	0	0	0	0	PSN30450.1	0	0	0	0	0	0	0	0	0	0
PSN30451.1	0	0	0	0	0	0	0	0	0	0	0	0	PSN30451.1	0	0	0	0	0	0	0	0	0	0	0	0	PSN30451.1	0	0	0	0	0	0	0	0	0	0	0	0	PSN30451.1	0	0	0	0	0	0	0	0	0	0
PSN30452.1	0	0	0	0	0	0	0	0	0	0	0	0	PSN30452.1	0	0	0	0	0	0	0	0	0	0	0	0	PSN30452.1	0	0	0	0	0	0	0	0	0	0	0	0	PSN30452.1	0	0	0	0	0	0	0	0	0	0
PSN30454.1	0	0	0	0	0	0	0	0	0	0	0	0	PSN30454.1	0	0	0	0	0	0	0	0	0	0	0	0	PSN30454.1	0	0	0	0	0	0	0	0	0	0	0	0	PSN30454.1	0	0	0	0	0	0	0	0	0	0
PSN30455.1	0	0	0	0	0	0	0	0	0	0	0	0	PSN30455.1	0	0	0	0	0	0	0	0	0	0	0	0	PSN30455.1	0	0	0	0	0	0	0	0	0	0	0	0	PSN30455.1	0	0	0	0	0	0	0	0	0	0
PSN30456.1	0	0	0	0.528432	0	0	0	0	0	0	0	0	PSN30456.1	0	0	0	0	0	0	0	0	0	0	1.62728	0	PSN30456.1	0	0	0	0	0	0	0	0	0	0	0	0	PSN30456.1	0.779102	0	0	0	0	0	1.05514	0	1.07394	0
PSN30457.1	0	3.57525	0	0	0	0	0	0	0	0	0	0	PSN30457.1	0	0	0	0	0	0	0	0	0	0	0	0	PSN30457.1	0	0.30174	0	2.22262	0	0	1.48672	0	0	2.56157	0	0	PSN30457.1	0	0	0	0	0	0	0	0	0	0
PSN30458.1	0.255111	0	0.662621	0.212782	1.53572	0	0	0	0.559341	0	0	0	PSN30458.1	0	0	0	0	0	0	0	0	4.72252	0	0	0	PSN30458.1	0	0	0.537046	0	0	0	0.544576	0	0	0	0	0	PSN30458.1	0	0	1.28872	0	0	0	0.770899	1.0545	0	0
PSN30459.1	0	0	0	0	0	0	0	0	0	0	0	0	PSN30459.1	0	0	0	0	0	0	0	0	0	0	0	0	PSN30459.1	0	0	4.53692	0	0	0	0	0	0	0	0	0	PSN30459.1	0	0	0	0	0	0	0	0	0	0
PSN30460.1	0	0	0	0	0	0	0	0	0	0	0	0	PSN30460.1	0	0	0	0	0	0	1.95408	0	0	0	0	1.50526	PSN30460.1	0	0	0	0	0	0	0	0	0	0	0	0	PSN30460.1	0	0	2.43031	0	0	0	0	0	5.06254	0
PSN30461.1	0	0	0	0.86235	0	0	0	0	0	2.64375	0	0	PSN30461.1	0	3.7351	0	0	0	0	0	0	0	2.64375	22.2781	3.95601	PSN30461.1	0	0	0	0	0	0	0	0	0	0	0	0	PSN30461.1	0	0	0	1.281	1.568	0	0	0	1.25175	2.97207
PSN30462.1	16.9526	14.5662	17.7695	18.3484	19.491	0.791291	21.8008	25.4566	17.3317	26.0964	21.8437	11.7507	PSN30462.1	8.96991	4.9508	4.74607	4.96827	6.35103	5.54309	14.6855	18.1532	6.54582	26.0964	11.9856	14.8023	PSN30462.1	6.15967	5.89337	7.95008	13.0337	8.55177	9.8384	11.3892	3.4852	11.1149	12.4616	14.2238	10.4094	PSN30462.1	5.556	2.97522	2.89081	5.39935	5.04053	5.01863	7.92971	4.89302	3.25458	9.7181
PSN30464.1	0.103074	0.510318	0	0.166405	0	0	0	0.10997	0	0.403693	0	0	PSN30464.1	0	0	0	0	0.319193	0	0	2.69157	0	0.403693	0	0.697514	PSN30464.1	0	0	0	0	0	0	0	0	0	0	0	0	PSN30464.1	0	0.696849	0	0.492632	0.253525	0	0	0.185534	0.812442	0
PSN30465.1	0.42576	0	0	0	0	0	0	0	0.649615	0	0	0	PSN30465.1	0	0	0	0	0	0	0	0	0	0	0	0	PSN30465.1	0	0	2.12866	0	0	0	0	0	0	0	0	0	PSN30465.1	1.27109	0	2.06792	0	0	0	3.52333	1.79047	0	3.75154
PSN30467.1	0	0	0	0	0	0	0	0	0	0	0	0	PSN30467.1	0	0	0	0	0	0	0	0	0	0	0	0	PSN30467.1	0	0	0	0	0	0	0	0	0	0	0	0	PSN30467.1	0	0	0	0	0	0	0	0	0	0
PSN30468.1	0	0	0	0	0	0	0	0	0	0	0	0	PSN30468.1	0	0	0	0	0	0	0	0	0	0	0	0	PSN30468.1	0	0	0	0	0	0	0	0	0	0	0	0	PSN30468.1	0	0	0	0	0	0	0	0	0	0
PSN30469.1	0	0	0	0	0	0	0	0	0	0	0	0	PSN30469.1	0	0	0	0	0	0	0	0	0	0	0	0	PSN30469.1	0	0	0	0	0	0	0	0	0	0	0	0	PSN30469.1	0	0	0	0	0	0	0	0	0	0
PSN30470.1	0	0	0	0	0	0	0	0	0	0	0	0	PSN30470.1	0	0	0	0	0	0	0	0	0	0	0	0	PSN30470.1	0	0	0	0	0	0	0	0	0	0	0	0	PSN30470.1	0	0	0	0	0	0	0	0	0	0
PSN30471.1	0	0	0	0	0	0	0	0	0	0	0	0	PSN30471.1	0	0	0	0	0	0	0	0	0	0	0	0	PSN30471.1	0	0	0	0	0	0	0	0	0	0	0	0	PSN30471.1	0	0	0	0	0	0	0	0	0	0
PSN30472.1	0.138362	0.706789	0.399785	0.152587	1.14989	0.0061163	0.111932	0.183868	0.326203	0.67391	1.72322	0.374737	PSN30472.1	0.465697	1.28514	1.07303	1.3373	1.56032	1.67964	1.45182	2.04641	1.65571	0.67391	3.40295	3.67497	PSN30472.1	0.0837274	0.0292991	0.554986	1.58444	2.66255	0.265328	3.17832	0.371638	0.482656	2.15753	1.52378	0.0231058	PSN30472.1	2.40317	1.00632	1.55938	1.7697	4.04197	1.10435	4.93603	2.19175	2.00432	3.89815
PSN30473.1	16.4907	13.4386	13.4981	2.426	14.3576	0	16.2578	17.3708	7.05525	8.28205	27.041	26.2866	PSN30473.1	0	12.4204	19.2587	13.756	55.8484	27.0391	126.156	0	215.705	8.28205	0	94.6649	PSN30473.1	128.962	39.4215	7.15933	54.2798	53.7568	14.6433	15.2086	0	19.6106	26.0726	8.10242	3.99732	PSN30473.1	1.80532	0	7.69326	6.29788	0	2.75588	7.60997	5.56396	8.46558	0
PSN30475.1	3.18262	0	0	0	0	0	0	0	0	0	0	1.46704	PSN30475.1	0	0	0	0	1.20662	0	3.63122	0	0	0	4.27336	4.94774	PSN30475.1	0	0	0	0	0	1.71089	0	7.41972	0	0	0.741996	0	PSN30475.1	3.35911	6.40759	2.72524	5.11716	0	0.931759	4.0425	0.712087	1.82786	1.65817
PSN30476.1	7.59941	15.7588	0	4.49821	0	0	13.2926	0	24.7067	0	19.166	7.03541	PSN30476.1	0	0	0	0	0	0	0	0	0	0	0	17.9539	PSN30476.1	0	0	49.9274	125.351	145.469	0	77.7933	0	44.8734	105.906	46.0435	17.3768	PSN30476.1	16.8921	0	13.7451	7.46407	0	0	7.58554	0	23.4233	0
PSN30477.1	0	0	0	0	0	0	0	0	0	0	0	0	PSN30477.1	0	0	0	0	0	0	0	0	0	0	0	0	PSN30477.1	0	0	0	0	0	0	0	0	0	0	0	0	PSN30477.1	0	0	0	0	0	0	0	0	0	0
PSN30478.1	0.18703	1.19857	0.444145	0.127702	0.645285	0.0558492	0.884011	0.148888	0.828593	0.279964	1.48866	0.21194	PSN30478.1	0.467126	0	1.10559	0.864498	0.515416	0.795245	1.04238	0	3.49021	0.279964	0.839627	0.701823	PSN30478.1	0	0.296181	0.218714	0	0.231641	0	0.35093	0	0.766147	1.31709	0.842012	0.056747	PSN30478.1	0.565441	0	0.828232	0.448129	1.0497	1.03874	0.961342	0.672316	0.509867	0.912026
PSN30480.1	0.581013	8.09771	1.60607	0	0.809819	0	0	2.1852	1.88639	2.8668	9.07091	0	PSN30480.1	0	1.00115	1.92687	1.57744	7.84657	0	3.39629	11.3914	0	2.8668	12.0263	12.0496	PSN30480.1	0	0	0	0	0	0	0	0	0	0	0	0	PSN30480.1	2.9746	5.59154	3.93722	0	3.00302	3.22096	14.5431	10.2159	5.1341	4.4806
PSN30481.1	0	0	0	0	0	0	0	0	0	0	0	0	PSN30481.1	0	0	0	0	0	0	0	0	0	0	0	0	PSN30481.1	0	0	0	0	0	0	0	0	0	0	0	0	PSN30481.1	0	0	0	0	0	0	0	0	0	0
PSN30482.1	1.50822	0	0	0	0	0	0	13.1824	0	0	8.61661	0	PSN30482.1	30.3603	0	0	0	0	0	0	0	0	0	0	0	PSN30482.1	0	0	0	0	0	0	0	0	0	0	0	0	PSN30482.1	0	0	0	0	0	9.48094	0	0	0	0
PSN30483.1	0	0	1.11063	0.656178	0	0	0	0	0	0	0	0	PSN30483.1	0	0	0	0	0	0	0	0	0	0	2.91127	0.935605	PSN30483.1	0	0	0	0	0	0	0	0	0	0	0	0	PSN30483.1	0	1.89832	0	0.742952	0.761312	0	0	0	0.745147	3.47174
PSN30485.1	14.7858	102.17	79.4108	10.5922	102.79	43.7308	29.9772	44.2478	60.4501	34.4888	115.336	39.3268	PSN30485.1	143.09	56.1477	119.874	173.537	114.925	158.595	138.424	62.7442	40.6611	34.4888	178.52	70.1953	PSN30485.1	14.163	7.99684	69.1439	145.452	134.694	37.0067	72.6081	100.397	31.6735	104.91	30.2658	20.2488	PSN30485.1	32.2077	63.1597	124.089	69.8574	52.9085	15.918	54.9472	32.3702	56.7096	23.5417
PSN30486.1	36.5188	23.3347	6.01542	15.8242	20.1357	0	3.36206	7.78468	18.3678	28.9828	39.8475	27.6513	PSN30486.1	38.1475	13.6321	8.36985	7.28174	7.45902	7.00852	10.7075	30.5938	0	28.9828	46.5407	44.7828	PSN30486.1	2.99591	0.504765	1.05213	3.4545	7.11954	2.79899	7.66853	6.47851	0	14.8114	4.6082	1.04967	PSN30486.1	71.0429	36.1883	20.3319	40.8737	45.3014	18.9552	30.5815	42.3019	50.9481	17.5669
PSN30487.1	0	0	0	0	0	0	0	0	0	0	0	0	PSN30487.1	0	0	0	0	0	0	0	0	0	0	0	0	PSN30487.1	0	0	0	0	0	0	0	0	0	0	0	0	PSN30487.1	0	0	0	0	0	0	0	0	0	0
PSN30488.1	0	0	0	0	0	0	0	0	0	0	0	0	PSN30488.1	0	0	0	0	0	0	0	0	0	0	0	0	PSN30488.1	0	0	0	0	0	0	0	0	0	0	0	0	PSN30488.1	0	0	0	0	0	0	0	0	0	0
PSN30490.1	5.77284	5.68493	11.5232	7.31993	6.3904	0.671341	7.04364	5.28093	2.92537	17.1032	12.6344	15.8426	PSN30490.1	2.45492	4.24161	5.92468	4.90788	10.4187	6.25889	3.47063	7.07219	3.31543	17.1032	5.46576	9.78759	PSN30490.1	3.51019	4.65984	9.32488	6.5473	10.3479	3.95471	27.274	11.2761	11.9163	27.9592	28.3501	3.77423	PSN30490.1	65.7555	20.1196	41.6623	35.7409	34.3758	22.6883	24.9303	20.3998	15.3889	31.1741
PSN30491.1	0.678522	0	1.35497	0.220779	2.32214	4.96724	0	0.563641	0.498879	2.73656	2.70176	0.92787	PSN30491.1	1.88039	3.57097	3.481	0	4.1584	5.77017	7.36856	2.61813	7.09261	2.73656	4.8977	8.36218	PSN30491.1	0.993406	0.123527	0.792451	2.57911	3.61117	0	3.08873	0	0	2.42734	2.61301	0.262407	PSN30491.1	1.91051	1.95412	2.90536	1.21117	1.61326	2.01931	1.34163	2.01306	0.751984	3.07543
PSN30492.1	32.6298	217.593	490.155	15.2995	45.6631	66.9039	28.6447	37.7017	14.7614	76.92	63.9332	54.685	PSN30492.1	174.86	111.596	257.095	272.402	418.533	10.5995	80.1001	91.0562	0	76.92	80.1833	163.4	PSN30492.1	68.8159	174.427	310.734	276.873	202.658	97.5576	511.53	46.5899	310.302	358.972	52.6457	136.617	PSN30492.1	53.2674	143.029	257.335	57.9952	26.539	205.408	280.954	303.416	28.4024	14.2436
PSN30493.1	0	0	0	0	0	0	0	0	0	0	0	0	PSN30493.1	0	0	0	0	0	0	0	0	0	0	0	0	PSN30493.1	0	0	0	0	0	0	0	0	0	0	0	0	PSN30493.1	0	0	0	0	0	0	0	0	0	0
PSN30494.1	1.70928	5.78819	5.28303	1.49083	6.14982	0.304737	2.05379	1.76221	2.60991	4.16998	6.79521	2.67417	PSN30494.1	10.4035	0	19.064	10.9982	10.9132	26.515	23.6047	18.4923	52.671	4.16998	23.8608	29.2422	PSN30494.1	0.207405	0.18583	4.72578	13.6906	9.45454	2.03384	9.18298	4.25986	3.92195	12.509	7.4019	3.39544	PSN30494.1	9.71745	3.09047	6.57932	7.66993	14.6766	6.94266	10.7906	10.8831	5.43855	8.90544
PSN30495.1	0.180149	0.878232	0.550083	0.13382	0.587933	0	0.90939	0.228774	0.333096	0.537152	0.493536	0.484518	PSN30495.1	0.4224	0.384489	0.113491	1.25153	0.546584	0.293267	1.59491	1.03768	0	0.537152	1.459	2.0078	PSN30495.1	0.271932	0.123783	0.0999977	0.662032	1.07611	0.733079	0.424327	0	0.545723	0.141088	1.41451	0.22566	PSN30495.1	1.68877	1.5651	2.19866	2.52462	4.79227	2.24244	1.30627	1.21399	2.07629	5.34646
PSN30496.1	2.35323	0	9.54709	0	0	33.4725	0	0	0	0	5.74618	4.58192	PSN30496.1	0	0	0	0	0	0	0	0	0	0	0	0	PSN30496.1	2.79951	0	4.1976	4.4898	2.24176	0	2.87693	0	0	0	0	0	PSN30496.1	0	3.88201	0	0	0	0	0	0	0	0
PSN30498.1	0.326473	0	0	0	0	36.8274	0	0.935867	0.719915	0	0.630866	0	PSN30498.1	0	0	0	0	0	0	0	0	0	0	0	0.767758	PSN30498.1	0	0.433585	0	0	0	0	0	0	0	2.20639	0.370608	0	PSN30498.1	0.122633	1.03331	0	0.164076	0.500855	0.319339	0.862341	0.241676	0.266105	0
PSN30499.1	0	0	0	0	0	0	0	0	0	0	0	0	PSN30499.1	0	0	0	0	0	0	0	0	0	0	0	0	PSN30499.1	0	0	0	0	0	0	0	0	0	0	0	0	PSN30499.1	0	0	0	0	0	0	0	0	0	0
PSN30500.1	0	0	11.6858	0	0	0	5.98836	0	0	0	0	0	PSN30500.1	0	0	0	0	0	0	0	0	0	0	0	0	PSN30500.1	0	0	0	0	0	0	0	0	0	0	0	0	PSN30500.1	0	0	0	0	0	0	0	0	0	0
PSN30502.1	7.31406	4.55834	0.813849	1.00158	0	0.607288	1.10411	0	0.811175	0	0	1.15128	PSN30502.1	0	0	0	0.936071	0	0	1.75795	0	0	0	6.7347	10.4948	PSN30502.1	0	0	0	0	0	0	0	0	0	0	0	0	PSN30502.1	46.7666	19.3597	16.9964	32.0282	8.02438	12.6466	5.24997	11.6782	25.5591	11.7206
PSN30503.1	3.47103	14.2692	16.8792	3.0861	29.3774	0.386804	4.66278	3.62137	1.69447	12.1885	13.8535	25.0675	PSN30503.1	9.24378	9.71084	11.1481	7.54606	12.435	36.7955	25.0811	5.97234	21.0203	12.1885	1.06974	1.32706	PSN30503.1	3.50978	0.691303	8.9688	0.788752	2.26307	0.627225	3.88268	19.5146	0.943219	5.15523	1.91174	0.0414095	PSN30503.1	3.50952	22.402	22.8207	12.6299	29.1218	8.95167	17.8199	15.2424	4.8376	8.46457
PSN30504.1	4.66507	4.26405	0	0.312429	1.18121	0	0	1.6793	3.52064	11.5281	15.856	2.49132	PSN30504.1	1.37959	3.29097	0	0.852992	0.528894	1.3836	3.85085	4.96933	30.9725	11.5281	0	0.610433	PSN30504.1	0.4039	0.304187	0.828595	1.65988	3.34942	1.36949	1.19006	0	0	2.66562	0.944967	0.268257	PSN30504.1	0.662149	1.61073	1.23588	3.0324	0.818201	0.75712	2.95525	1.46232	3.59145	0.564108
PSN30505.1	16.188	15.5813	0	4.31462	0	0	0	0	15.5855	0	0	6.477	PSN30505.1	0	0	0	0	0	0	0	0	0	0	0	26.3387	PSN30505.1	0	0	0	0	0	0	0	0	0	0	0	0	PSN30505.1	0	0	0	0	0	0	0	0	0	0
PSN30506.1	0.634346	0	1.2571	0.185637	2.45126	0	0.205746	0	0.344747	0	0	0.300755	PSN30506.1	0	0	0	0.498544	2.12319	1.70111	2.18863	7.18144	0	0	4.56618	13.0558	PSN30506.1	0	0	0.253617	0	0	0	0	0	0	0	0	0	PSN30506.1	2.99574	0.929155	0.397965	0.35016	1.24412	0.6436	0	0	0	0.478028
PSN30507.1	5.41378	6.56506	2.08469	0.916905	5.8832	2.00374	4.41862	0.704214	1.85062	9.9689	10	4.68774	PSN30507.1	7.16716	0.862318	5.23816	0	1.14809	0	2.99493	2.30035	17.405	9.9689	1.52246	6.76876	PSN30507.1	0.417608	0.388458	1.54287	3.08965	3.02617	3.28133	5.02574	1.40034	0	3.4162	1.69518	3.27608	PSN30507.1	0.729907	1.94775	7.49202	7.56515	5.36031	3.12836	8.99117	8.93264	1.31703	2.6898
PSN30508.1	0	0	0	0	0	0	0	0	0	0	0	0	PSN30508.1	56.4883	0	0	0	0	0	0	0	0	0	2.97149	0	PSN30508.1	0	0	0	0	0	0	2.42859	0	0	0	0	0	PSN30508.1	0	0	0	0	0	0	0	0	0	0
PSN30509.1	0	0	0	0	0	0	0	0	0	0	0	0	PSN30509.1	0	0	0	0	0	0	0	0	0	0	0	0	PSN30509.1	0	0	0	0	0	0	0	0	0	0	0	0	PSN30509.1	0	0	0	0	0	0	0	0	0	0
PSN30510.1	5.78672	8.22953	6.78663	2.26706	5.98309	0.621044	3.64981	2.95469	3.09436	7.93383	10.3485	6.05221	PSN30510.1	9.06892	6.73984	7.80145	5.75133	5.70693	4.44545	10.9722	14.1869	17.6192	7.93383	19.8035	18.894	PSN30510.1	1.13679	0.452508	3.36351	2.53002	4.39168	1.00764	5.7192	2.45791	1.7667	6.1302	6.54271	0.770533	PSN30510.1	5.54274	7.25765	8.05989	8.40616	10.2131	4.90711	12.5709	13.106	12.8135	15.5795
PSN30511.1	0.780133	2.65543	2.16878	0.574718	3.08999	0	0.152102	1.55834	2.91477	1.22951	3.85057	0.882313	PSN30511.1	0	0	0.365292	1.6336	2.3102	1.62481	2.91315	3.97558	5.96441	1.22951	1.66389	1.58584	PSN30511.1	0.549535	0.285527	1.35508	6.10324	5.47716	1.1603	1.58031	0.92195	1.18631	0.576964	0.709466	0.323506	PSN30511.1	0.826413	0	0.49896	0.787716	1.64298	0.791841	3.49371	1.28299	0.620039	0.817285
PSN30512.1	0	0	0	0	0	0	0	0	0	0	0	0	PSN30512.1	0	0	0	0	0	0	0	0	0	0	0	0	PSN30512.1	0	0	0	0	0	0	0	0	0	0	0	0	PSN30512.1	0	0	0	0	0	0	0	0	0	0
PSN30513.1	0.451244	0	0.383101	0	0.879942	0	0.996401	0.368137	1.99471	2.33871	2.13614	0.692449	PSN30513.1	2.5348	1.85506	2.65925	2.27937	0	0	3.34087	1.48915	3.6763	2.33871	2.52482	2.39732	PSN30513.1	0.193318	0.249993	0.490432	0.714674	0	0	1.04408	0	1.65844	1.44181	1.01009	0.287192	PSN30513.1	1.13259	2.87645	3.49625	1.17939	1.65569	1.4164	3.84389	1.49669	2.66217	4.63715
PSN30514.1	3.11432	10.0796	12.277	1.44532	11.2234	0.517698	1.94275	3.14147	2.49544	7.03967	18.7164	2.62656	PSN30514.1	28.9713	14.8652	33.5324	7.10109	19.9769	2.00045	18.1879	10.5744	1.04689	7.03967	12.0946	15.1779	PSN30514.1	0	0.0827835	4.78728	5.61104	4.82501	0.395062	2.46829	16.3533	2.45978	9.66581	6.19722	0.293658	PSN30514.1	9.07121	19.7274	14.0013	14.4354	12.4447	7.58936	36.3252	23.4057	13.9794	21.0788
PSN30516.1	1.78686	1.28402	1.64115	3.37825	1.76963	0	3.30886	0.965693	0.917467	4.22177	4.49072	1.8152	PSN30516.1	3.22616	1.84224	2.04069	4.07197	3.61734	0.796655	1.52821	4.58119	2.14875	4.22177	2.8225	5.8781	PSN30516.1	1.30045	0.915716	0	2.69535	1.32669	0	1.85201	2.33218	0	1.85605	2.23729	0.766692	PSN30516.1	2.69524	2.20386	5.00505	6.97429	7.0024	3.57726	4.70723	3.70714	4.01361	4.33654
PSN30518.1	0	0	0	0	0	0	0	0	0	0	0	0	PSN30518.1	0	0	0	0	0	0	0	0	0	0	0	0	PSN30518.1	0	0	0	0	0	0	0	0	0	0	0	0	PSN30518.1	0	0	0	0	0	0	0	0	0	0
PSN30519.1	5.43501	4.68857	4.08162	1.82848	4.43948	0.608011	3.17318	3.59613	3.59546	7.80575	3.32476	5.32845	PSN30519.1	3.83996	8.00347	9.15179	5.4125	12.3209	9.85149	15.6727	6.48636	8.69285	7.80575	10.9836	12.9229	PSN30519.1	2.49734	1.36121	3.34929	8.79858	14.8366	2.81584	14.0004	3.67265	8.53932	10.0325	6.67485	1.40174	PSN30519.1	12.0554	13.0139	11.1888	8.34123	21.0988	17.3351	10.9553	12.8441	17.0779	13.3732
PSN30520.1	36.3292	67.7281	117.573	26.0767	92.476	4.75459	33.2476	33.5671	46.4362	66.7066	140.814	52.8569	PSN30520.1	74.3154	67.812	93.239	54.3337	85.0183	73.9929	91.2217	94.8087	69.2147	66.7066	87.7296	89.1604	PSN30520.1	14.528	7.54152	65.0886	133.298	134.965	42.9976	121.183	131.06	61.8946	102.448	69.5104	9.0191	PSN30520.1	51.7952	23.6167	22.6089	24.7322	45.4565	22.2759	47.1039	42.4636	28.864	31.5875
PSN30521.1	0.94694	1.24393	2.43814	1.99815	3.28341	0	1.32561	1.0771	0.601207	7.1627	3.5723	0.982651	PSN30521.1	2.02107	8.73321	6.57992	0	1.21312	3.79042	1.44258	1.61626	7.75808	7.1627	10.69	9.22963	PSN30521.1	0.129916	0.219626	0	0	1.16847	0.526203	3.00006	7.59283	2.01913	3.37494	0.778442	0	PSN30521.1	9.23296	8.92353	2.61645	2.42915	8.57476	4.41002	7.54544	4.7696	2.89825	3.91145
PSN30522.1	0	0	0	0	0	0	0	0	0	0	0	0	PSN30522.1	0	0	0	0	0	0	0	0	0	0	0	0	PSN30522.1	0	0	0	0	0	0	0	0	0	0	0	0	PSN30522.1	0.617998	1.54845	0	0	0	0	3.41891	0	0	0
PSN30523.1	1.88574	4.19857	2.87541	3.16358	1.87777	0	3.06642	1.79603	2.88188	0.766609	4.01038	0.695064	PSN30523.1	0	0	0.920487	2.98997	0	0	0	0	14.1265	0.766609	0	0.643029	PSN30523.1	0	0	0.647908	0	2.57747	0	0.874607	0	2.81473	2.07782	2.00826	0	PSN30523.1	0.817605	0	0	0.588812	0	0	1.83053	0	0	0
PSN30524.1	1.49345	0	0	0	0	0	0	0	0	0	0	0	PSN30524.1	0	0	0	0	0	0	0	0	0	0	0	0	PSN30524.1	0	0	0	0	0	0	0	0	0	0	2.32724	0	PSN30524.1	0	0	0	0	0	0	0	0	0	0
PSN30525.1	0	0	0	0	0	0	0	0	0	0	0	0.384625	PSN30525.1	0	0	0	0	0	0	0	0.998642	0	0	0	0	PSN30525.1	0	0	0	0	0	0	0	0	0	0	0	0	PSN30525.1	0.333436	0	0	0	0	0	0	0	0	0
PSN30526.1	2.28523	0	0	0.203321	0	0	0	0	0	0	0	0.416521	PSN30526.1	0	0	0	0	0	0	0	0	0	0	2.98218	5.91714	PSN30526.1	0	0	0	0	0	0	0	0	0	0	0	0	PSN30526.1	8.4365	2.20826	2.22265	2.34495	1.51511	2.42698	1.80348	2.11758	2.26977	2.93459
PSN30527.1	2.78875	7.01287	1.64736	0.824114	4.62727	0	5.88811	0	3.15955	2.06078	13.9426	3.32601	PSN30527.1	20.557	4.77018	10.4034	16.5933	9.31786	0	6.54507	0	0	2.06078	10.8386	13.3201	PSN30527.1	0.659424	0.412221	5.16354	3.24551	0	0	11.0564	0	0	0	0	0	PSN30527.1	40.7388	12.3509	5.70944	4.63214	3.57615	3.8931	6.27031	8.1138	10.0638	3.73265
PSN30528.1	0.635121	0	0	0	0.904821	2.20606	0	0	0	0	0.431789	0	PSN30528.1	0	1.0396	0.655808	1.33698	1.05097	0	1.8078	0	0	0	1.25048	5.384	PSN30528.1	0	0	0	0	0	0	0	0	0	0	0.478962	0	PSN30528.1	1.32408	2.32451	3.04795	1.99523	4.51216	0.856346	4.28946	0.33163	1.07334	4.76358
PSN30529.1	0.903416	0.658376	1.04603	1.67828	8.62115	3.07364	8.74019	23.2489	4.93499	3.07207	17.2867	2.94339	PSN30529.1	2.85961	1.28348	1.85787	1.94548	1.33002	0.641134	1.89243	1.02823	6.76106	3.07207	0.429824	0.952367	PSN30529.1	40.2029	17.2788	27.3676	5.28705	7.67382	8.399	45.2767	5.46406	21.5237	69.5794	18.7919	21.6205	PSN30529.1	24.7958	151.485	37.7771	389.466	20.8124	89.6659	1.97109	73.7665	8.30932	30.8558
PSN30531.1	1.01989	1.46402	1.00816	0.536467	0.428852	0	0.346471	0.831356	1.57389	1.08708	0.736671	0.884661	PSN30531.1	0.943543	3.54614	2.54955	3.94213	3.06666	5.80473	3.24938	3.37358	4.24908	1.08708	1.72865	3.20925	PSN30531.1	0.674137	0.724699	0.997879	1.27233	0.61003	0.89477	1.07242	0.680578	0	1.77679	1.84424	0.185418	PSN30531.1	3.97081	6.82379	3.60014	1.86381	20.2924	4.75176	6.42823	3.65883	5.99171	2.05951
PSN30532.1	0	0	0	0	0	0	0	0	0	0	0	0	PSN30532.1	0	0	0	0	0	0	0	0	0	0	0	0	PSN30532.1	0	0	0	0	0	0	0	0	0	0	0	0	PSN30532.1	0	0	0	0	0	0	0	0	0	0
PSN30533.1	0	0	0	0	0	0	0	0	0	0	0	0	PSN30533.1	0	0	0	0	0	0	0	0	0	0	0	0	PSN30533.1	0	0	0	0	0	0	0	0	0	0	0	0	PSN30533.1	0	0	0	0	0	0	0	0	0	0
PSN30535.1	0	0	0	0	0	0	0	0	0	0	0	0	PSN30535.1	0	0	0	0	0	0	0	0	0	0	0	0	PSN30535.1	0	0	0	0	0	0	0	0	0	0	0	0	PSN30535.1	0	0	0	0	0	0	0	0	0	0
PSN30536.1	0	0	0	0	0	0	0	0	0	0	0	0	PSN30536.1	0	0	0	0	0	0	0	0	0	0	0	0	PSN30536.1	0	0	0	0	0	0	0	0	0	0	0	0	PSN30536.1	0	0	0	0	0	0	0	0	0	0
PSN30537.1	0	9.8095	0	0	0	0	0	0	0	0	0	4.88553	PSN30537.1	0	0	0	0	0	0	0	14.9679	0	0	0	0	PSN30537.1	0	0	0	0	0	0	0	0	0	0	0	0	PSN30537.1	2.305	0	0	0	0	9.74314	10.6686	0	6.99713	0
PSN30538.1	0	0	0	0	0	0	0	0	0	0	0	0	PSN30538.1	0	0	0	0	0	0	0	0	0	0	0	0	PSN30538.1	3.63814	0	0	0	0	0	0	0	0	0	0	0	PSN30538.1	8.41384	0	1.98485	2.23509	0	0	0	1.65826	0	4.21778
PSN30539.1	0	0	0	0	0	0	0	0	0	0	0	0	PSN30539.1	0	0	0	0	0	0	0	0	0	0	0	0	PSN30539.1	0	0	0	0	0	0	0	0	0	0	0	0	PSN30539.1	9.88503	0	0	0	0	0	0	0	4.28584	0
PSN30540.1	0	0	0.77556	1.33474	0.870487	0	1.55246	3.143	0	1.19337	0	1.00443	PSN30540.1	0	0	0	0	0	0	1.23075	0	0	1.19337	0	0.998655	PSN30540.1	0	0	0.58088	0.805944	0	0	0.159648	0	1.73606	0.597359	1.04748	1.2421	PSN30540.1	0.864811	0	5.07535	1.3681	0	0	0.684792	2.44228	0	0.825678
PSN30541.1	0	0	0	0	0	0	0	0	0	0	0	0	PSN30541.1	0	0	0	0	0	0	0	0	0	0	0	0	PSN30541.1	0	0	0	0	0	0	0	0	0	0	0	0	PSN30541.1	0	0	0	0	0	0	0	0	0	0
PSN30542.1	10.3267	17.6334	15.0818	4.47787	18.8799	1.64151	4.43376	5.50311	11.5789	24.0839	37.5121	9.99453	PSN30542.1	52.9026	56.4598	75.507	62.5227	94.8716	45.7751	50.834	53.8975	53.6541	24.0839	73.3911	104.211	PSN30542.1	1.78951	5.21856	23.9852	10.4895	21.1741	4.55477	24.9759	38.3123	15.1595	18.0509	6.71802	1.51153	PSN30542.1	22.8573	32.0525	57.6158	38.5087	133.387	42.7187	97.8581	96.9082	35.6117	11.5803
PSN30544.1	0	0	0	0	0	0	0	0	0	0.565583	1.20151	0	PSN30544.1	0	0	0	0	0.428905	0	0	0	0	0.565583	0	0	PSN30544.1	0	0	0	0	0	0	0	0	0	0	0	0	PSN30544.1	0	0	0	0.30158	1.1052	0.380634	0.387608	0	0.366976	0
PSN30545.1	2.46545	2.32448	2.63041	3.36746	3.47874	0	1.04787	3.9466	1.85878	8.5384	8.38034	4.62489	PSN30545.1	3.83102	0	2.26253	3.50312	4.1257	0	6.56715	12.3201	4.83982	8.5384	7.15302	7.11534	PSN30545.1	0.840783	0.788024	0.885779	3.73061	1.9449	0	0	0	0	3.22862	5.06227	0.414548	PSN30545.1	4.56049	8.12662	6.89149	8.28384	7.29834	2.89163	17.4362	9.07626	2.68898	15.447
PSN30546.1	28.8716	48.1576	10.5846	18.2242	22.498	0	56.104	12.4449	12.102	58.1119	51.3916	51.5825	PSN30546.1	11.8596	2.76078	6.26744	2.42511	4.25666	0.774758	3.33183	2.52456	0	58.1119	3.95512	14.2468	PSN30546.1	0.365333	4.28719	4.2555	2.72914	4.47088	2.45143	7.26678	4.31477	7.02927	4.08748	7.14593	2.6311	PSN30546.1	16.0423	8.24573	21.2125	23.7778	27.1689	18.4037	12.3577	8.1061	6.34211	15.9416
PSN30548.1	0	0	0	0	0	0	0	0	0	0	0	0	PSN30548.1	0	0	0	0	0	0	0	0	0	0	0	0	PSN30548.1	0	0	0	0	0	4.19183	0	0	0	0	0	0	PSN30548.1	0	0	0	0	0	0	0	0	0	0
PSN30549.1	5.55744	6.99171	7.06808	2.30376	24.0149	0	5.15599	0	2.07017	3.4812	7.83307	3.17876	PSN30549.1	10.4893	13.1436	16.3269	17.9656	6.2937	0	18.2576	23.6001	4.68801	3.4812	27.5944	28.7335	PSN30549.1	3.15766	0.877669	3.79045	6.6579	7.73227	7.44387	10.1734	8.98982	17.5662	3.606	11.3438	5.43511	PSN30549.1	30.355	8.33656	8.23126	15.4106	9.64561	7.12399	12.6582	15.843	13.5339	10.2938
PSN30550.1	1.28516	1.1814	3.23605	0.937781	6.0859	0	0.973226	1.03004	3.61503	1.81414	6.54001	2.19229	PSN30550.1	4.61316	1.12054	5.5144	9.17792	12.0447	3.0728	12.0482	5.06723	0	1.81414	3.37407	6.25299	PSN30550.1	2.97302	0.381103	6.23671	6.87609	10.2005	1.34043	3.81182	16.1184	4.79301	14.4399	3.51557	1.75422	PSN30550.1	18.6594	2.99627	7.04349	4.92179	4.08521	1.30188	1.27421	2.89946	2.86904	5.14219
PSN30551.1	0	0	0	0	0	0	0	0	0	0	0	0	PSN30551.1	0	0	0	0	0	0	0	0	0	0	0	0	PSN30551.1	0	0	0	0	0	0	0	0	0	0	0	0	PSN30551.1	0	0	0	0	0	0	0	0	0	0
PSN30554.1	0	0	0	0	0	0	0	0	0	0	0	0	PSN30554.1	0	0	0	0	0	0	0	0	0	0	0	0	PSN30554.1	0	0	0	0	0	0	0	0	0	0	0	0	PSN30554.1	0	0	0	0	0	0	0	0	0	0
PSN30556.1	0	0	0	0.513254	0	0	0	1.1074	1.26662	1.57752	0	0	PSN30556.1	0	0	0	0	0	0	0	0	0	1.57752	0	0	PSN30556.1	0	0	0	0	0	0	0	0	0	0	0	0.104303	PSN30556.1	0	0	0	0	0	0	0	0	0	0
PSN30557.1	0	0	0	0	0	0	0	0	0	0	0	0	PSN30557.1	0	0	0	0	0	0	0	0	0	0	0	0	PSN30557.1	0	0	0	0	0	0	0	0	0	0	0	0	PSN30557.1	0	0	0	0	0	0	0	0	0	0
PSN30558.1	0	0	0	0	0	0	0	0	0	0	0	0	PSN30558.1	0	0	0	0	0	0	0	0	0	0	0	0	PSN30558.1	0	0	0	0	0	0	0	0	0	0	0	0	PSN30558.1	0	0	0	0	0	0	0	0	0	0
PSN30559.1	50.0232	97.0634	140.014	36.943	141.851	7.66181	29.1132	12.4389	25.8054	71.6398	134.079	44.0475	PSN30559.1	79.7446	69.63	191.476	254.635	387.025	113.614	131.553	463.737	317.166	71.6398	90.6593	78.0636	PSN30559.1	0.113546	3.5176	1.4455	282.999	498.197	112.704	7.5284	168.67	15.6916	11.0016	81.1523	0.619241	PSN30559.1	3.12126	76.4734	132.77	208.784	523.723	100.548	352.615	303.345	39.9211	37.5261
PSN30560.1	12.0927	23.3557	35.438	8.81452	21.1376	6.87505	7.14423	3.00799	1.06555	10.85	28.7983	18.2687	PSN30560.1	2.5425	1.13905	6.39262	2.28118	17.1625	0	9.64609	6.70485	18.7696	10.85	5.51697	5.71342	PSN30560.1	0	3.11382	0	24.9857	74.725	15.0444	0.601794	21.8145	3.83257	2.96152	6.66236	0.60005	PSN30560.1	0	2.71717	7.33019	3.56233	4.65776	3.82639	9.15022	6.88389	2.28607	1.37904
PSN30561.1	319.497	430.766	562.184	390.047	453.849	743.609	201.25	279.997	102.464	271.048	273.427	502.157	PSN30561.1	660.649	886.667	831.436	484.978	384.502	3685.09	1616.92	155.994	279.964	271.048	4.12683	8.06059	PSN30561.1	704.873	86.7853	110.004	58.8562	28.6114	141.893	64.8918	58.668	58.5115	177.77	175.428	37.1983	PSN30561.1	2333.64	2333.96	2776.55	2792.41	1146.62	1304.51	1577.11	1780.89	1068.3	1447.62
PSN30562.1	0	0	7.9063	3.74422	12.1894	0	6.81072	0	0	0	0	0	PSN30562.1	0	17.6098	12.2698	29.1802	123.608	0	14.9875	162.682	0	0	0	0	PSN30562.1	0	0	0	9.74065	21.7335	0	0	56.8929	0	0	0	0	PSN30562.1	0	0	0	14.4269	46.6926	16.6539	21.4684	31.1437	3.48272	0
PSN30563.1	0	0	0	0	0	0	0	0	0	0	0	0	PSN30563.1	0	0	0	0	0	0	0	0	0	0	0	0	PSN30563.1	0	0	0	0	0	0	0	0	0	0	0	0	PSN30563.1	0	0	0	0	0	0	0	0	0	0
PSN30564.1	0.43227	0	0	0	0	0	0	0	0	0	0	0.592792	PSN30564.1	0	0	0	0	0	0	0	0	0	0	0	0	PSN30564.1	0	0	0	0	0	0	0	0	0	0	0	0	PSN30564.1	0	0	0	0	0	0	0	0	0	0
PSN30566.1	0	0	0	0	0	0	0	0	0	0	0	0	PSN30566.1	0	24.2716	0	0	0	0	0	0	0	0	0	13.4126	PSN30566.1	0	0	0	0	0	0	0	0	0	0	0	0	PSN30566.1	0	0	0	0	0	0	0	0	0	0
PSN30567.1	7.76835	0	11.216	1.70987	22.9766	0	0	4.15058	5.89059	7.30469	3.76412	2.79309	PSN30567.1	26.63	29.2671	32.5134	36.6363	28.3108	62.0378	10.1966	0	16.9792	7.30469	0	6.77808	PSN30567.1	7.95635	5.03145	31.63	0	0	0	8.3575	71.0743	0	0	2.18584	3.77858	PSN30567.1	0	0	17.0455	0	24.772	0	4.5976	12.1685	4.51714	0
PSN30568.1	25.11	65.8305	47.5236	5.01025	59.2902	6.04353	5.85982	10.397	24.084	24.5209	56.1046	11.6037	PSN30568.1	39.4166	29.0849	117.144	105.148	232.753	127.567	145.264	79.2753	131.774	24.5209	162.939	136.9	PSN30568.1	41.1894	8.08349	135.054	255.27	107.119	30.0826	28.6125	73.738	16.8697	245.969	320.28	20.6506	PSN30568.1	165.479	163.35	205.185	180.142	106.425	70.2322	164.419	163.81	219.475	116.751
PSN30569.1	0	0	0	0	0	0	0	0	0	0	0	0	PSN30569.1	0	0	0	0	0	0	0	0	0	0	0	0	PSN30569.1	0	0	0	0	0	0	0	0	0	0	0	0	PSN30569.1	2.36642	0	0	0	0	0	0	0	0	0
PSN30570.1	0	0	0	0	0	0	0	0	0	0	3.77243	0	PSN30570.1	0	0	13.0026	4.31073	0	0	2.4122	0	0	0	0	0	PSN30570.1	1.67612	0	0	0	0	3.46754	1.91936	0	0	0	0.827608	0	PSN30570.1	0	0	0	0	0	0	0	2.97504	0	0
PSN30571.1	0	0	0	0	0	0	0	0	0	0	0	0	PSN30571.1	0	0	0	0	0	0	0	0	0	0	0	0	PSN30571.1	0	0	1.90108	6.55537	4.21523	0	0	0	0	0	0	1.25915	PSN30571.1	0	0	0	0	1.06392	1.99178	0	0	0	0
PSN30572.1	8.97608	31.4028	6.28884	6.97593	0	0	0	0	0	0	11.3466	0	PSN30572.1	0	0	15.1412	57.1967	0	0	0	0	0	0	25.9101	14.8687	PSN30572.1	39.323	19.624	24.5099	0	33.4282	77.4177	32.0449	46.4331	0	0	59.9717	18.5328	PSN30572.1	17.6316	0	50.2876	74.4897	10.0218	55.6617	22.4929	6.49146	12.3051	0
PSN30573.1	0	0	0	0	0	0	0	0	0	0	0	0	PSN30573.1	0	0	0	0	0	0	0	0	0	0	0	0	PSN30573.1	0	0	0	0	0	0	0	0	0	0	0	0	PSN30573.1	0	0	0	0	0	0	0	0	0	0
PSN30574.1	0.723693	0.952964	0.535993	0	1.46673	0	1.2446	0.788124	0.58611	3.06263	0.819924	0.262364	PSN30574.1	2.24015	2.32516	1.94229	3.92695	0.44385	0	0.924306	1.80882	0	3.06263	8.61366	12.3843	PSN30574.1	1.49488	0.151548	0.61286	4.22782	1.95677	2.03572	1.39112	1.82959	0.595597	3.39697	2.84745	0.818859	PSN30574.1	1.84083	4.47834	0.884556	1.52278	9.3005	4.96233	3.4231	4.78647	2.32166	8.71576
PSN30575.1	0.0390959	0	0	0	0	0	0	0	0	0	0	0	PSN30575.1	0	0	0	0	0	0	0	0	0	0	0	0	PSN30575.1	0	0	0	0	0	0	0	0	0	0	0	0.0267607	PSN30575.1	0	0	0	0	0	0.0460571	0	0	0	0
PSN30576.1	0	0	0	0	0	0	0	0	0	0	0	0	PSN30576.1	0	0	0	0	0	0	0	0	0	0	0	0	PSN30576.1	0	0	0	0	0	0	0	0	0	0	4.28722	0	PSN30576.1	0	0	0	0	0	0	0	0	0	0
PSN30577.1	0.276658	0	1.6046	0	0	0	0	0.789656	0.625637	0	0	0.595369	PSN30577.1	0	0	0	2.63105	0.672685	0	0	0	4.06814	0	0.89344	0	PSN30577.1	2.94642	0	0.440154	0	1.71034	1.42607	1.73687	0	0	2.67013	1.21185	0.36141	PSN30577.1	1.60813	3.55508	4.95446	2.2098	4.51157	0.92958	3.08741	0	1.05346	0
PSN30579.1	0	0	0	0	0	0	0	0	0	0	0	0	PSN30579.1	0	0	0	0	0	0	0	0	0	0	0	0	PSN30579.1	0	0	0	0	0	0	0	0	0	0	0	0	PSN30579.1	0	0	0	0	0	0	0	0	0	0
PSN30580.1	0.603107	1.51555	0	0	0	0	0	0	0.615505	0	0	0.692518	PSN30580.1	0	0	0	0	0	0	1.4651	1.29706	0	0	2.34085	2.96074	PSN30580.1	0	0	0	7.30455	0	0	1.25532	0	3.266	0	3.99798	0.253302	PSN30580.1	1.14878	4.05112	2.05262	2.41693	1.48833	0	3.03925	4.19474	0	1.02146
PSN30581.1	1.37455	0	0	0	0	0	0	0	0	0	0	0	PSN30581.1	0	0	3.11247	0	0	0	15.6189	0	0	0	0	0	PSN30581.1	0	0	0	0	0	0	0	0	0	0	0	0	PSN30581.1	0	2.74755	0	0.93807	0	0	0	0	0.931965	0
PSN30583.1	7.46588	19.9878	34.8377	9.18381	23.1752	14.2138	10.6927	3.80886	8.96333	13.6755	23.5735	6.94469	PSN30583.1	61.7037	26.9077	62.4886	15.4168	25.445	2.60279	29.0434	33.7862	63.7374	13.6755	23.5934	20.7616	PSN30583.1	1.78056	4.37491	16.7736	31.3725	50.5599	12.3269	26.0903	50.6436	20.4989	13.3707	23.2292	3.76902	PSN30583.1	19.6396	24.0355	40.7683	26.2984	18.5999	13.5213	30.0515	24.5864	13.2315	49.2899
PSN30584.1	27.5693	47.8289	11.4356	8.25024	29.0939	0	20.2253	4.92396	15.0333	29.1366	28.8205	17.3337	PSN30584.1	64.0199	40.8343	47.7146	15.8654	32.1704	7.09113	56.9397	72.1142	16.937	29.1366	44.2315	46.4817	PSN30584.1	0	0	1.79545	0	0	0	0	0	0	0	0.648368	0	PSN30584.1	0	5.18107	17.0855	14.6289	19.3952	11.8435	24.3738	14.3941	6.89525	11.4656
PSN30586.1	0	0	0	0	0	0	0	0	0	0	1.86333	0	PSN30586.1	0	0	0	0	0	0	0	0	0	0	1.48634	0.503796	PSN30586.1	0	0	0	0	0	0	0.938045	0	0	0	0	0	PSN30586.1	0	0	0	0.463366	0.674263	0	0	0.42874	0	0.624988
PSN30587.1	42.621	51.7899	45.2023	26.2708	62.3228	0.410518	25.1856	31.5083	33.4577	60.7606	74.5987	48.0322	PSN30587.1	47.2216	28.9456	38.2162	59.0601	30.8683	31.4391	30.5291	62.0241	54.1773	60.7606	87.667	61.685	PSN30587.1	13.4339	20.7036	62.697	99.4192	101.751	30.9063	77.0564	116.546	51.4862	103.062	64.4399	17.9444	PSN30587.1	54.602	30.0396	18.1239	32.0831	33.7082	19.7345	26.5776	28.5046	25.4228	32.5683
PSN30588.1	14.142	262.29	255.772	9.23434	32.4101	72.6166	11.0772	27.1207	24.6239	23.5694	46.9972	24.1318	PSN30588.1	236.995	222.276	303.778	269.875	419.05	26.7283	139.086	263.304	144.289	23.5694	519.171	544.772	PSN30588.1	31.3411	14.2251	80.8566	255.702	225.585	71.6513	132.921	41.7669	134.231	236.474	16.7548	23.1562	PSN30588.1	15.7939	16.2641	30.5787	2.26422	9.81123	12.0871	32.117	34.2416	5.93264	0.81907
PSN30590.1	6.06359	13.2337	12.9465	3.3055	10.7745	1.05568	4.70188	9.18124	13.4319	14.705	25.3	10.7761	PSN30590.1	14.6762	20.367	15.7995	19.1306	41.4017	9.70094	67.9642	72.0043	41.89	14.705	21.5851	19.4869	PSN30590.1	3.79932	1.8997	10.676	19.6343	22.9488	11.6692	22.6176	10.2203	7.13297	15.6664	14.395	4.15211	PSN30590.1	12.652	13.4889	25.3744	24.1354	39.6689	25.7045	31.7446	21.0272	18.5202	42.0885
PSN30591.1	0	0	0	0	0	0	0	0	0	0	0	0	PSN30591.1	0	0	0	0	0	0	0	0	0	0	0	0	PSN30591.1	0	0	0	0	0	0	0	0	0	0	0	0	PSN30591.1	0	0	0	0	0	0	0	0	0	0
PSN30592.1	0.329645	1.58802	0	0	1.04138	0	0	0.508228	0	1.02556	0	2.56648	PSN30592.1	0	1.2894	0.984104	0	3.82164	4.84454	0.565586	0	10.8518	1.02556	0.894616	0.567312	PSN30592.1	0	0.416169	0.97067	3.67501	1.08979	0.511623	0	0	0	0	0.420203	0.248442	PSN30592.1	3.26843	3.98949	1.66949	0	1.85689	0.878837	7.06735	3.69019	4.43774	1.21796
PSN30593.1	0	0	0	0	0	0	0	0	0	0	0	0	PSN30593.1	0	0	0	0	0	0	0	0	0	0	0	0	PSN30593.1	0	0	0	0	0	0	0	0	0	0	0	0	PSN30593.1	0	0	0	0	0	5.45193	7.32428	0	3.42828	0
PSN30594.1	0.878848	0	1.93813	0	0	0	0	0	2.17094	0	0	0	PSN30594.1	0	0	2.55239	0	9.15462	0	5.29858	0	0	0	5.86299	3.70055	PSN30594.1	0	2.75035	3.95921	0	8.6767	3.0823	0	0	0	5.03823	0	0	PSN30594.1	0	0	5.01402	0	2.29485	3.56613	3.59075	3.11978	4.47853	0
PSN30595.1	0.80828	0	0	1.05327	0	0	0	0	0	0	0	0	PSN30595.1	0	0	0	0	0	0	4.39501	0	0	0	1.62317	1.2063	PSN30595.1	0	0.637671	1.30139	2.85364	0	0	0	0	0	0	0	0	PSN30595.1	0	0	1.84417	0	7.74556	5.84651	1.78707	2.80624	0	0
PSN30598.1	0	0	0	0	0	0	0	0	0	0	0	0	PSN30598.1	0	0	0	0	0	0	0	0	0	0	0	0	PSN30598.1	0	0	0	0	0	0	0	0	0	0	0	0	PSN30598.1	0	0	0	0	0	0	0	0	0	0
PSN30599.1	0	0	0	0	0	0	0	0	0	0	0	0	PSN30599.1	0	0	0	0	0	0	0	0	0	0	0	0	PSN30599.1	0	0	0	0	0	0	0	0	0	0	0	0	PSN30599.1	0	0	0	0	0	0	0	0	0	0
PSN30600.1	0.665705	0	0	0	0	0	0	0	0	0	0	0.793931	PSN30600.1	0	3.78402	0	2.72028	1.12015	0	1.4563	0	0	0	0	1.35546	PSN30600.1	0	0.242796	0	0	0	1.38851	1.5951	0	0	1.56645	0.339989	0.18199	PSN30600.1	0	0	0.77686	0	0	0	0.96289	0	1.63637	0
PSN30601.1	0	0	0	0	0	0	0	0	0	0	17.9414	0	PSN30601.1	0	0	0	13.6828	0	0	0	0	0	0	0	6.60159	PSN30601.1	0	9.71743	0	0	0	0	0	0	0	0	0	0	PSN30601.1	0	0	0	0	12.0443	0	0	0	0	0
PSN30602.1	0	0	0	0	0	0	0	0	0	0	0	0	PSN30602.1	0	0	0	0	0	0	0	0	0	0	0	0	PSN30602.1	0	3.74023	0	0	0	0	0	0	0	0	0	0	PSN30602.1	0	0	0	0	0	0	0	0	0	0
PSN30603.1	4.58701	12.9263	22.1456	14.568	0	120.835	0	14.1826	16.7343	0	18.0979	8.97735	PSN30603.1	16.6038	23.6047	30.5834	6.55625	6.3457	0	0	21.0372	268.857	0	7.0111	33.827	PSN30603.1	0	6.11094	2.79987	0	15.8484	33.6947	0	13.8714	9.24725	13.4604	6.26027	20.5425	PSN30603.1	0	0	0	0	0	0	4.60352	0	0	0
PSN30604.1	2.39451	8.65174	5.15047	0	0	238.754	6.87099	6.76313	16.93	13.6844	16.3401	19.5864	PSN30604.1	21.9645	0	37.5243	16.6672	0	24.6941	58.3122	179.856	467.667	13.6844	31.1785	50.6036	PSN30604.1	22.7212	17.2677	49.0648	75.7146	12.4582	18.5073	38.0426	41.5812	55.531	0	14.7691	33.5754	PSN30604.1	0	53.3316	4.45446	49.4335	4.01342	3.51229	0	17.1447	25.8246	0
PSN30605.1	142.931	492.586	390.698	330.454	67.6386	41.107	1161.48	635.94	483.053	573.165	307.433	295.511	PSN30605.1	400.658	330.744	409.755	481.007	438.344	501.854	737.171	1043.31	2633.38	573.165	436.824	691.126	PSN30605.1	896.747	430.509	1149.62	2017.18	938.602	627.682	356.016	328.038	356.664	618.908	788.717	645.785	PSN30605.1	62.4322	579.255	458.379	597.782	679.957	1002.46	350.932	474.244	276.316	168.815
PSN30606.1	2.24008	0	8.62334	0	0	0	0	0	0	0	2.14064	1.64514	PSN30606.1	0	0	0	0	0	38.0738	3.75584	0	0	0	0	0	PSN30606.1	17.3763	28.2775	53.9327	4.80078	20.1966	0	4.79726	0	0	25.1758	9.87445	0	PSN30606.1	8.46769	21.412	16.1599	4.92093	24.896	0	0	2.22267	6.41223	3.81493
PSN30607.1	0	0	0	0	0	0	0	0	0	0	0	0	PSN30607.1	0	0	4.84412	11.4952	4.87098	43.2199	11.5501	9.71221	0	0	14.4704	3.04902	PSN30607.1	3.71959	0	0	7.73601	11.3043	18.3889	0	0	0	0	0	0	PSN30607.1	0	0	0	0	2.82985	2.53308	0	2.49933	4.23016	0
PSN30609.1	3.18498	0	3.37898	2.417	0	0	0	6.70995	0	0	8.64154	7.05311	PSN30609.1	0	24.3626	0	62.1137	9.1661	36.0566	211.884	1024.98	5377.22	0	16.5301	103.187	PSN30609.1	0	19.6892	0	8.25851	581.018	0	10.4452	0	0	9.85114	5.07744	4.43798	PSN30609.1	0	0	0	0	0	0	3.45974	0	0	0
PSN30610.1	0.328057	0	0.871564	0.152533	1.5393	0	0.355481	0.721644	0	0	1.3902	0	PSN30610.1	0	0	0	0	0	0	1.90542	0	2.4597	0	0.519552	0.381251	PSN30610.1	0.134557	0	0	0	0	0	0	0	0	0	0	0.0713646	PSN30610.1	0	0	0	0	0.73411	0	0	0	0	0
PSN30611.1	0	0	0	0	0	0	0	0	0	0	0	0	PSN30611.1	0	0	0	0	0	0	0	0	0	0	0	0	PSN30611.1	0	0	0	0	0	0	0	0	0	0	0	0	PSN30611.1	0	0	0	0	0	0	0	0	0	0
PSN30612.1	0.877142	1.19736	0.756258	0.65331	0	0	2.01974	2.51871	2.65395	3.82474	3.43397	2.69454	PSN30612.1	2.12427	1.08124	4.51069	3.0742	3.05652	2.44281	8.54881	13.61	12.7546	3.82474	0	1.77136	PSN30612.1	0.320297	0.16503	0	1.14298	1.66882	0.36879	0	0	0	1.38976	0	0	PSN30612.1	0.870562	2.09856	0.497453	1.19165	2.15193	0	0.610553	0	1.98809	0.413002
PSN30613.1	0	0	0	0	0	0	0	0	0	0	0	0	PSN30613.1	0	0	0	0	0	0	0	0	0	0	0	0	PSN30613.1	0	0	0	0	0	0	2.40271	0	0	0	0	0	PSN30613.1	0	0	0.959827	0	0	0	0	0	1.04657	0
PSN30614.1	5.41422	0	6.95831	0	0	0	0	0	0	0	0	0	PSN30614.1	0	0	0	0	3.01736	0	0	0	0	0	0	0	PSN30614.1	0	0	0	0	0	0	0	0	2.88042	0	1.71893	0	PSN30614.1	0	0	0	0	0	0	0	0	0	0
PSN30615.1	1.00527	0.882489	0.501878	1.37634	2.62021	0	3.80446	0	0	1.89371	0	2.46263	PSN30615.1	0	0.747487	0.905611	0	0.442203	0	0	0	7.79907	1.89371	0	1.32151	PSN30615.1	0	0	0	0	0	0	0.601032	0	0	0	0	0	PSN30615.1	0	0	1.13629	1.30078	4.58038	2.91036	0.710322	0.766451	0	1.5508
PSN30616.1	20.1318	0	0	14.7572	0	0	0	0	17.4562	21.2142	13.2369	0	PSN30616.1	0	0	32.35	18.4575	42.1545	0	30.6427	80.4661	184.244	21.2142	0	0	PSN30616.1	0	0	0	0	0	0	14.624	0	40.8781	34.1163	19.5707	12.8358	PSN30616.1	17.7402	30.6458	0	11.9143	28.3354	33.1165	18.5639	22.5605	11.3863	19.9011
PSN30617.1	0.483151	6.08835	1.57902	1.25616	15.6882	0	3.21753	0	0	2.75324	1.26923	4.27672	PSN30617.1	4.2518	4.4055	6.74571	4.66649	2.04798	0	10.0005	3.7397	0	2.75324	6.17736	3.62063	PSN30617.1	1.74756	0.487431	4.04385	3.04304	9.97836	3.32035	7.51992	31.1599	3.53811	20.7088	5.3825	1.14437	PSN30617.1	4.41682	0	2.11873	4.73389	13.6735	3.20539	13.2892	5.98301	6.21297	10.6004
PSN30618.1	1.24099	0	0	1.74918	10.2187	0.133199	0	0	0	0	12.9926	3.35059	PSN30618.1	22.1908	8.20225	6.68089	5.32708	6.28243	8.68873	19.6932	16.7099	9.81337	0	7.72401	9.45715	PSN30618.1	0.364945	0.222028	1.60926	0	7.35454	2.26777	6.50725	0	12.1044	6.46823	5.30362	0.412149	PSN30618.1	6.21404	0	3.15369	4.41352	6.0005	5.53026	2.52106	5.06961	7.10763	1.85216
PSN30619.1	3.51984	0	10.4663	2.09258	5.00153	0	0.985009	1.653	2.21186	1.34457	8.59492	3.25104	PSN30619.1	3.59661	4.92911	5.70517	4.87612	11.659	5.86608	11.6029	18.3993	76.4171	1.34457	7.33187	8.14656	PSN30619.1	1.21801	0.224769	6.21712	5.24642	4.24751	3.8516	14.4453	20.4565	7.2765	6.08031	4.1047	1.02145	PSN30619.1	1.00234	6.0029	1.41064	3.38978	3.10908	6.24925	5.25606	2.84784	6.09421	3.50832
PSN30621.1	5.44989	4.30711	0.94647	5.39988	11.2903	6.16503	5.987	4.97649	1.33321	15.2907	7.77493	6.22032	PSN30621.1	0	5.19575	3.10775	1.5346	3.385	2.68353	11.8836	12.1473	22.4725	15.2907	4.88323	4.23613	PSN30621.1	0.190753	0.0944174	1.84414	4.61651	5.62986	1.37164	4.11456	1.74227	0	1.9183	3.18247	0.322421	PSN30621.1	4.30018	4.45948	13.7804	6.13631	19.4096	7.95861	8.95703	5.78461	2.95937	5.89227
PSN30622.1	1.52561	1.32265	0	1.42809	0	0	0.544779	3.61329	2.78586	0.805982	7.20347	3.67969	PSN30622.1	2.88552	2.9864	1.94436	0	2.30468	0	4.70529	0	0	0.805982	4.33781	5.27622	PSN30622.1	0.487524	0.469017	1.43547	0	3.11138	1.23223	4.03335	0	0	2.5459	0	1.06919	PSN30622.1	0.584336	0	5.29106	3.43617	8.99606	1.86894	9.51686	6.55493	0.662342	3.69285
PSN30623.1	0	0	0	0	0	0	0	0	0	0	0	0	PSN30623.1	0	0	0	0	0	0	0	0	0	0	0	0	PSN30623.1	0	0	0	0	0	0	0	0	0	0	0	0	PSN30623.1	0	0	0	0	0	0	0	0	0	0
PSN30624.1	0	0	3.71568	0	0	0	0	0	0	2.24592	0	1.83053	PSN30624.1	0	2.41515	4.64022	0	0	0	0	0	0	2.24592	1.33171	1.96297	PSN30624.1	1.0798	0	0	0	0	0	0	0	0	0	0	0	PSN30624.1	0	0	3.25669	6.3139	5.72007	7.94919	8.14327	3.6808	0.940706	0
PSN30625.1	2.83337	4.52033	0.33495	0.798338	2.54178	0	1.55068	0.537829	3.05493	4.18533	1.01241	2.10694	PSN30625.1	0	0	1.47525	0	3.68014	0	2.30854	1.87291	6.76668	4.18533	10.2523	8.32085	PSN30625.1	0	0.447044	1.01103	2.93021	1.18834	0	0.759783	0	0	0	1.59949	0.6273	PSN30625.1	1.92047	1.74056	1.00213	4.01544	4.72558	3.28744	1.69209	3.4917	1.49315	3.9741
PSN30627.1	0	0	0	0	0	0	0	0	0	0	0	0	PSN30627.1	0	0	0	0	0	0	0	0	0	0	0	0	PSN30627.1	0	0	0	0	0	0	0	0	0	0	0	0	PSN30627.1	0	0	0	0	0	0	0	0	0	0
PSN30628.1	0	0	0	0	0	0	0	0	0	0	0	0	PSN30628.1	0	0	0	1.60742	0	0	0	0	0	0	0	0	PSN30628.1	0	0	0	0	0	0	0	0	0	0	0.808556	0	PSN30628.1	0	0	0	0	0	0	0	0	0	0
PSN30629.1	0	0	0	0	0	0	0	0	0	0	0	0	PSN30629.1	0	0	3.65955	0	0	0	0	0	0	0	0	0	PSN30629.1	0	0.456219	0	0	0	0	0	0	0	4.06805	0	0	PSN30629.1	0	0	0	0	5.63946	0	0	0	0	0
PSN30630.1	0	0	0	0	0	0	0	0	0	0	0	0	PSN30630.1	0	0	0	0	0	0	0	0	0	0	0	0	PSN30630.1	0	0	0	0	0	0	0	0	0	0	0	0	PSN30630.1	0	0	0	0	0	0	0	0	0	0
PSN30631.1	0.275207	1.87568	0.776873	0.378537	0.302955	0	0.489669	0.58322	0.119531	0.775743	1.03356	0.882235	PSN30631.1	1.42183	0.69113	1.9432	1.33121	2.04214	0	0.959344	1.99475	0	0.775743	4.95207	5.04774	PSN30631.1	0	0.162451	0.318807	0.311643	0.516221	0.138685	1.96016	1.42123	0.374625	0.760657	0.904847	0.195984	PSN30631.1	1.36765	4.26189	0.738171	2.5242	2.68916	1.10599	3.14463	2.45213	2.25268	4.12232
PSN30632.1	17.8242	28.0694	20.6733	12.0271	12.111	154.568	20.9416	10.9851	14.8878	37.9993	26.55	30.3315	PSN30632.1	371.337	522.982	690.365	557.566	572.581	79.9136	672.74	348.62	467.892	37.9993	73.3047	506.02	PSN30632.1	173.006	229.761	457.311	1156.12	890.289	337.824	981.76	112.364	78.6517	1002.33	61.8352	111.035	PSN30632.1	152.752	34.5385	382.198	83.2729	127.295	57.9303	51.2401	51.7401	60.7799	73.3574
PSN30633.1	1.82892	7.70562	4.44848	0	5.28388	0	4.6909	1.9964	3.39842	3.22334	4.08684	2.57692	PSN30633.1	0	7.5853	4.79892	2.90197	3.31669	0	2.21348	8.86178	0	3.22334	11.1816	10.606	PSN30633.1	1.30079	0	0.935108	1.92993	1.19388	0	3.24595	0	0	0	0	0	PSN30633.1	0.726115	1.88371	2.76947	1.9498	5.95198	2.17218	1.50449	2.3997	3.79057	3.71441
PSN30634.1	739.659	572.531	609.488	1044.2	582.146	964.37	593.147	717.726	595.365	534.071	467.878	561.513	PSN30634.1	412.494	387.745	719.514	349.932	628.101	325.411	463.05	475.476	699.99	534.071	602.725	544.729	PSN30634.1	950.808	918.127	583.371	658.078	699.175	1035.32	1250.85	295.41	1054.85	728.121	1048.74	599.944	PSN30634.1	974.017	546.163	657.329	554.104	280.715	606.761	649.07	490.917	457.939	828.078
PSN30635.1	0	0.616967	2.0024	0.230835	0.799634	0	0	0.550251	0.256756	0.681917	1.09162	1.06561	PSN30635.1	1.86526	2.02811	0	0.338916	0.996696	0	0.969423	2.30425	6.22499	0.681917	3.66092	2.40322	PSN30635.1	0.57957	0.125928	0.418107	2.63312	0.910005	0	1.68647	1.15992	0	0.625951	0.87459	0.399465	PSN30635.1	3.65146	0	1.49446	1.16084	1.73881	0.85286	3.66931	1.32667	1.24319	3.33859
PSN30636.1	1.72239	0	1.56444	0.285677	1.26739	0	0	0.781936	0.52398	0.549696	4.61321	0	PSN30636.1	4.48761	0.72462	0.994196	0.643577	0.526876	2.11352	4.84846	7.89181	3.82585	0.549696	7.58781	6.60916	PSN30636.1	0.979578	0.613065	0.576041	2.29032	1.89753	0	2.20148	0	0	0	0	0	PSN30636.1	1.60821	1.76253	3.28321	0.8899	4.14204	0.8336	2.85091	2.01038	2.43965	3.38077
PSN30637.1	0	0	0	0	0	0	0	0	0	0	0	0	PSN30637.1	0	0	0	0	0	0	5.66573	0	0	0	0	0	PSN30637.1	0	0	0	0	0	0	0	0	0	0	1.65019	0	PSN30637.1	11.5389	0	0	0	0	0	3.26003	0	0	3.85007
PSN30638.1	0	0	0	1.25944	0	0	0	0	0	0.918667	0.792862	0	PSN30638.1	0	1.66247	0	1.00674	0.819346	0	0	0	0	0.918667	0	0.637001	PSN30638.1	0	0	0	0	0	0	1.14418	0	0	0	0.689851	0	PSN30638.1	0	0	0	0	0.575199	0	0.603391	0.44417	0	1.59314
PSN30639.1	1.02445	5.35427	1.15844	0.279048	4.00099	0	0	1.93609	1.48188	2.05039	2.2285	0	PSN30639.1	0	1.97288	0	0	1.32537	0	0	4.71396	6.12594	2.05039	2.28706	5.58983	PSN30639.1	0	0.109248	0.878782	2.10669	1.87584	0	2.8751	0	0	5.4975	2.15113	0	PSN30639.1	1.59525	10.1053	3.99671	7.12609	6.75881	4.93646	7.22492	4.55158	0.98588	7.95253
PSN30640.1	5.7749	4.11014	16.782	3.89224	9.82926	0	6.51653	7.97048	3.25726	19.9437	9.87632	5.33244	PSN30640.1	6.11194	13.1396	17.1061	5.13337	9.79683	27.5632	14.1004	18.2898	7.25923	19.9437	52.0626	36.1991	PSN30640.1	4.64928	2.23014	24.8717	43.6401	69.4238	13.6207	87.4068	9.67009	21.1554	111.417	47.8848	6.91209	PSN30640.1	107.162	41.1164	22.5258	33.2982	40.1401	25.1028	30.425	29.1904	20.5631	83.4894
PSN30641.1	0	0	0	0	0	0	0	0	0	0	0	0	PSN30641.1	0	0	0	0	0	0	0	0	0	0	0	0	PSN30641.1	0	0	0	0	0	0	0	0	0	0	0	0	PSN30641.1	0	0	0	0	0	0	0	0	0	0
PSN30642.1	0	0	0	0	0	0	0	0	0	0	0	0	PSN30642.1	0	0	0	0	0	0	0	0	0	0	0	0	PSN30642.1	0	0	0	0	0	0	0	0	0	0	0	0	PSN30642.1	0	0	0	0	0	0	0	0	0	0
PSN30643.1	0	0	0	0	0	0	0	0	0	0	0	1.04193	PSN30643.1	0	0	0	0	0	0	0	0	0	0	0	0	PSN30643.1	0	0	0	0	0	0	0	0	0	0	0	0	PSN30643.1	0	0	0	0	0	0	0	0	0	0
PSN30644.1	2.15996	3.65889	5.09394	2.55232	2.43623	0	1.79711	3.36344	2.28242	6.08828	4.10616	4.1606	PSN30644.1	0.318078	0.146818	2.4952	1.63092	3.0069	0.433232	6.50598	5.7252	10.7193	6.08828	1.7086	3.20276	PSN30644.1	0.790481	0.265127	0.337873	1.58014	2.58897	0.462658	1.83195	0.44238	0.296342	1.40685	0.964638	0.153177	PSN30644.1	0.8095	0.166042	0.734388	0.876686	2.70729	1.57552	1.09497	1.14659	0.949858	1.47575
PSN30645.1	0	0	0	1.03393	0	0	0	0	0	0	0	0	PSN30645.1	0	0	0	0	0	0	0	0	0	0	0	0	PSN30645.1	0	0	0	0	0	0	0	0	0	0	0	0	PSN30645.1	0	0	0	0	0	0	0	0	0	5.03891
PSN30647.1	9.39807	11.5156	0	5.83988	0	1.45794	0	4.2734	3.72229	3.90476	14.8487	10.0692	PSN30647.1	0	0	3.74199	0	16.5514	0	8.77355	0	0	3.90476	13.9433	5.50873	PSN30647.1	1.96057	0	3.51419	0	3.21398	0	12.4947	0	0	4.95568	7.36718	3.59104	PSN30647.1	1.45665	0	4.77867	1.33252	1.75165	2.36669	4.85006	1.22747	1.31832	0
PSN30648.1	0	0	0.953556	1.29992	1.11843	0	0	0.752006	0.638001	2.27598	0	0.962372	PSN30648.1	0	2.35079	3.51062	0	0	0	0	0	0	2.27598	1.59708	4.06945	PSN30648.1	0.328512	0.331818	0.77847	0	0	0	2.47348	0	8.48076	0	1.7997	0	PSN30648.1	1.10387	3.08251	5.19769	4.34014	7.9045	2.50692	7.32947	3.56416	6.33183	9.65802
PSN30649.1	59.9475	64.2325	52.2786	12.2944	10.663	3.35458	0	10.2356	9.03087	84.3607	54.9231	43.5626	PSN30649.1	1483.99	876.628	289.373	151.978	91.7668	43.9296	303.64	444.067	94.896	84.3607	1096.15	991.869	PSN30649.1	5.65625	4.0395	0	43.0206	17.4255	0	11.5176	0	0	25.9278	28.143	28.513	PSN30649.1	29.6454	0	20.0255	30.4146	90.4451	22.355	74.665	77.5183	61.9117	50.9835
PSN30650.1	0	0	0	9.64078	0	0	0	0	0	0	0	0	PSN30650.1	0	0	0	0	0	0	0	0	0	0	0	0	PSN30650.1	0	0	0	0	0	0	37.843	0	0	0	14.4852	0	PSN30650.1	0	0	0	0	14.1634	0	28.5113	6.84744	0	13.2099
PSN30651.1	0.132667	0.681213	0.154482	0	0.376456	0	0	0.140419	0.368779	0.67033	0	0.135045	PSN30651.1	0	0.609355	0	0.791681	1.10683	0	0.670843	2.0749	0.865124	0.67033	0.822778	1.67018	PSN30651.1	0	0.0478926	0	0	0	0	0.169618	0	0	0.96574	0.321328	0.171141	PSN30651.1	0.445975	0	0.94803	0.887417	2.87954	0	2.46554	2.43222	1.08185	0.297101
PSN30652.1	0	0	4.96553	0	0	0	0	0	0	0	5.56161	0	PSN30652.1	0	0	0	0	0	0	0	0	0	0	0	0	PSN30652.1	0	0	0	0	8.67564	0	0	0	0	0	6.91752	0	PSN30652.1	0	0	5.69236	0	0	0	2.93592	4.26685	3.18571	14.7088
PSN30653.1	0	0	0	0	0	0	0	0	0	0	0	0	PSN30653.1	0	0	0	0	0	0	0	0	0	0	0	0	PSN30653.1	0	0	0	0	0	0	0	0	0	0	0	0.207484	PSN30653.1	0	0	0	0	0	0	0	0	0	0
PSN30654.1	31.835	37.4952	42.3978	20.8261	55.3029	1.70294	29.3717	17.772	43.0295	36.6521	49.027	39.4842	PSN30654.1	15.5511	13.0526	51.2113	25.8361	44.8601	45.8023	20.2355	18.5903	0	36.6521	38.8446	23.102	PSN30654.1	16.5339	6.1848	32.1635	75.9052	36.7667	24.9807	42.063	10.168	26.6074	48.9124	49.2333	14.3739	PSN30654.1	15.1695	43.8669	36.0797	40.4481	40.3677	13.0622	25.4425	42.6714	31.5509	34.4891
PSN30655.1	243.63	425.147	526.806	173.697	658.818	96.275	257.351	416.638	352.488	393.428	657.418	396.061	PSN30655.1	516.781	501.345	572.545	941.761	858.073	891.268	681.565	598.825	531.671	393.428	907.326	739.955	PSN30655.1	201.08	149.249	629.248	735.515	598.358	435.627	392.959	789.636	511.017	669.039	507.686	133.655	PSN30655.1	461.106	375.487	460.114	417.538	505.995	503.298	363.315	333.432	444.987	544.801
PSN30656.1	0	0	0	0	0	0	0	0	0.569784	0	2.73422	0	PSN30656.1	5.97994	0	1.93797	0	0	0	2.93347	0	30.1368	0	0	5.65873	PSN30656.1	0.272901	0.051045	0	2.27786	0	0	0	0	0	4.16493	1.12407	0.111428	PSN30656.1	2.28879	0	2.4223	1.38068	2.61841	0	1.58568	0	0	3.77635
PSN30657.1	1.26737	0	0	0	2.84586	0	0	0.724838	0	0	0	0	PSN30657.1	5.02285	0	0	0	0	0	1.13259	0	0	0	2.89811	3.04093	PSN30657.1	0.905502	0	0	5.25544	0	0	0	0	0	0	1.42369	0	PSN30657.1	0	9.90716	2.78108	3.49044	2.57638	0	7.16632	1.1616	0	4.48774
PSN30658.1	11.4328	18.0373	8.34545	5.46805	15.2229	9.2111	5.90313	7.4784	10.1293	9.49005	18.1932	6.73856	PSN30658.1	7.15331	9.0849	7.46912	5.06588	9.78058	2.87187	5.94708	10.6191	2.59326	9.49005	11.0911	14.1551	PSN30658.1	1.7392	2.29466	6.08978	11.7104	11.3242	5.69233	11.1643	2.47191	5.22194	6.71853	7.91251	2.58463	PSN30658.1	9.99303	4.77933	6.50576	8.44568	8.48595	7.58683	12.3407	11.7205	11.3265	14.0375
PSN30660.1	0	0	0	0	0	0	0	0	0	0	0	0	PSN30660.1	0	0	0	0	0	0	1.61563	0	0	0	0	0	PSN30660.1	0	0	1.58238	0	0	0	0	0	0	0	0	0	PSN30660.1	0	0	0	0	0	0	0	0	0	0
PSN30661.1	9.88276	12.1653	11.1895	8.76527	10.2406	0	6.99203	10.6591	7.60582	8.48349	11.6596	13.6569	PSN30661.1	2.44686	7.29013	8.97563	4.98239	8.69918	5.47015	10.0923	20.6634	11.2901	8.48349	10.8389	8.72387	PSN30661.1	3.44201	3.66203	8.28828	13.5118	17.9486	5.18114	13.8238	7.36106	12.2731	12.3202	9.4433	2.96146	PSN30661.1	16.9771	7.77709	8.52192	7.51382	5.24756	7.80314	9.11036	8.99262	7.88728	12.8473
PSN30662.1	4.63912	8.80437	5.69669	2.63606	8.25199	8.43927	3.46549	5.81142	7.39227	21.9882	9.82588	9.63412	PSN30662.1	31.0101	20.5112	16.0441	12.9289	6.00118	2.32077	4.20783	13.788	8.99235	21.9882	56.3784	33.7197	PSN30662.1	3.89418	1.198	5.22341	1.53708	5.16786	3.39047	8.69146	16.7207	0	6.77758	15.3308	4.24679	PSN30662.1	13.8893	14.2439	9.6692	12.4399	19.0308	11.3628	18.7198	16.5415	12.3039	40.7369
PSN30663.1	0	0	0	0	0	0	0	0	0	0	0	0	PSN30663.1	0	0	0	0	0	0	0	0	0	0	0	0	PSN30663.1	0	0	0	0	0	0	0	0	0	0	0	0	PSN30663.1	0	0	0	0	0	0	0	0	0	0
PSN30664.1	1.12621	1.36027	1.48484	0.391169	0.519027	0	1.4949	1.59876	0.900844	1.51241	1.45143	1.56835	PSN30664.1	1.55948	0	0.354006	0.360181	0	0	1.49628	1.45655	0	1.51241	1.18601	0.990669	PSN30664.1	0.148231	0	0.24363	0.964083	0	0	0.366462	0	0	0.378453	0.580834	0.0346339	PSN30664.1	0.222548	0	0.443903	1.05506	0.326405	0.105128	0.116738	0.674139	0.375285	3.35336
PSN30665.1	0	0	0	0	0	0	0	0	0	0.596317	0	0	PSN30665.1	0	0	0	0	0	0	0	0	0	0.596317	0.541513	0	PSN30665.1	0	0	0	0	0	0	0	0	0	0	0	0	PSN30665.1	0	0	0	0	0	0	0	0	0.389654	0
PSN30666.1	0	0	0	0	0	0	0	0	0	0	0	0	PSN30666.1	0	0	0	0	0	0	0	0	0	0	0.659319	0.494116	PSN30666.1	0.44508	0	0	0	0	0	0	0	0	3.69445	0.987382	0	PSN30666.1	0	0	0	0.512111	0	0	0.596837	0.408911	0	0.712022
PSN30667.1	4.85965	3.24146	6.84785	3.71828	4.30268	0	4.88168	2.40595	0	4.71601	3.68701	6.65327	PSN30667.1	25.962	17.9551	30.4417	2.38559	17.1144	0	1.42038	26.4966	6.66388	4.71601	9.45774	7.95761	PSN30667.1	0	0	5.41689	0	9.70252	2.00745	0	0	0	4.77819	2.76316	0.459074	PSN30667.1	23.2708	20.6982	1.90867	8.03574	67.6781	9.86614	34.6993	11.8749	6.90845	30.1068
PSN30668.1	5.83883	10.5148	19.1096	5.88938	4.04918	0	2.85495	7.91072	17.1047	9.55768	9.7097	7.18793	PSN30668.1	13.778	9.49008	17.2336	36.7711	41.4545	0	86.2633	16.7782	0	9.55768	63.5992	54.1644	PSN30668.1	26.8209	6.0337	24.3941	38.3361	30.7976	22.9004	46.8282	153.149	23.1608	36.2788	3.51976	10.5286	PSN30668.1	30.6993	0	2.36787	6.50883	39.4486	12.3891	17.6914	17.6625	13.8032	0
PSN30669.1	0	0	0	0	0	0	0	0	0	0	0	0	PSN30669.1	0	0	0	0	0	0	0	0	0	0	0	0	PSN30669.1	0	0	0	0	0	0	0	0	0	0	0	0	PSN30669.1	0	0	0	0	0	0	0	0	0	0
PSN30674.1	0	0	0	0	0	0	0	0	0	0	0	0	PSN30674.1	0	0	0	0	0	0	5.74062	0	0	0	0	3.83702	PSN30674.1	0	0	0	0	0	0	0	0	0	0	0	0	PSN30674.1	0	0	0	0	0	6.7485	0	0	5.00736	0
PSN30675.1	0	0	0	0	0	0	0	0	0	0	0	0	PSN30675.1	0	0	0	0	0	0	0	0	0	0	0	0	PSN30675.1	0	0	0	0	0	0	0	0	0	0	0	0	PSN30675.1	0	0	0	0	0	0	0	0	0	0
PSN30676.1	0	0	0	0	0	0	0	0	0	0	0	0	PSN30676.1	0	0	0	0	0	0	0	0	0	0	0	0	PSN30676.1	0	0	0	0	0	0	1.38881	0	0	0	0	0.736676	PSN30676.1	0	0	0	0	0	0	0	0	0	0
PSN30677.1	0.777055	0	1.20783	0	0	0	1.50498	0.762217	1.53332	3.10332	11.031	0.759375	PSN30677.1	3.21812	3.40668	7.54792	4.44454	7.98343	0	6.82218	2.20642	0	3.10332	14.0992	11.0939	PSN30677.1	0	0	1.49384	4.01508	0	0	6.56605	5.39985	2.59735	2.63739	1.69926	0.518778	PSN30677.1	2.64227	8.80794	3.75353	3.97771	8.79979	6.71975	9.00612	10.0289	2.91281	4.85193
PSN30678.1	6.13217	0	7.90722	3.97988	9.20287	0	0	9.38445	11.1936	11.2151	6.53852	12.8287	PSN30678.1	0	4.34892	23.6716	6.11902	25.8781	0	14.1564	0	0	11.2151	0	1.67322	PSN30678.1	7.01914	3.46603	12.3538	19.5587	32.584	13.6523	18.7554	21.9491	0	27.2592	5.8259	6.22426	PSN30678.1	0	4.44573	8.31328	1.57457	8.09774	2.27127	6.9158	1.76615	5.70871	0
PSN30679.1	0.672469	1.1395	1.50085	0.41299	1.86923	0	0.456567	1.09998	0.851867	1.95558	1.41074	0.956163	PSN30679.1	2.58976	0.489521	1.67134	0	1.92613	3.1776	0.658693	2.44472	0	1.95558	1.59518	1.8453	PSN30679.1	0.717237	0.478345	0.604682	0.397239	0.629922	0.418357	0.745823	1.93321	0.521501	0.945038	0.538415	0.208993	PSN30679.1	1.66101	1.26134	1.45238	3.94773	4.5503	3.54986	6.40263	5.60874	4.30584	2.68101
PSN30680.1	0	0	0	0.129785	0	0	0	0.238643	0	0	0.444211	0	PSN30680.1	0	0	0	0	0	0	0	0	0	0	0	0.264067	PSN30680.1	0	0	0.199424	0	1.08903	0	0	0	0	0	0.194745	0	PSN30680.1	0	0	0	0	0	0	0	0	0	0
PSN30681.1	3.6851	4.83786	4.74635	2.71859	3.81672	0.32753	2.66099	3.15106	2.86151	6.69323	8.61716	3.68382	PSN30681.1	3.0272	2.63517	3.91651	4.05552	2.17456	1.43715	6.82586	4.1269	5.13871	6.69323	12.5618	12.1274	PSN30681.1	1.58059	1.36726	3.34673	8.28324	6.49543	2.09615	8.80322	4.53614	4.42785	8.37684	5.61029	0.991481	PSN30681.1	6.53035	5.28668	4.86516	6.36408	9.10021	6.7943	7.89212	5.5445	7.11784	10.4635
PSN30684.1	0	5.0519	1.694	0.0802214	3.8679	0.0957124	0	0.254011	0.328442	4.39672	9.25172	0.178352	PSN30684.1	0.388567	0.554315	2.22381	0.928423	5.37019	1.01233	0	0.520832	0	4.39672	13.0245	7.26693	PSN30684.1	0	0	0	0	0	0.0879263	0.146637	0	0	0	0.119507	0	PSN30684.1	0.501499	1.94237	1.36501	0.134418	5.00247	1.45545	9.50069	10.376	3.00497	2.07775
PSN30685.1	0	8.49283	2.79799	0	3.32599	0	0	2.44462	0.479363	3.65485	10.0594	0.414783	PSN30685.1	1.88718	1.97619	0.703227	1.5231	4.30117	1.82542	0	4.25414	0	3.65485	6.95739	7.18246	PSN30685.1	0	0	0	0	0	0	0	0	0	0	0	0	PSN30685.1	1.8097	2.68991	2.10043	0.33846	1.92404	1.32406	9.51986	11.5858	3.0756	2.37692
PSN30686.1	0.326514	1.37763	0	0	0.941625	0	2.49835	0	4.0396	1.54822	1.84849	3.62656	PSN30686.1	0	0	2.27963	7.24367	0	0	0	0	20.005	1.54822	0.982319	2.09282	PSN30686.1	4.88528	0.148687	7.09588	12.0845	8.28959	3.23007	2.87182	3.79611	0	11.9968	9.51309	7.46327	PSN30686.1	7.41995	20.5174	6.33472	25.618	4.68037	2.42319	0	4.39304	9.52135	0.618275
PSN30687.1	21.9557	0	24.8917	0	0	0	0	0	18.4508	9.87748	0	6.65076	PSN30687.1	16.0548	0	22.9223	0	50.9263	23.3923	15.2453	61.4479	0	9.87748	19.4616	3.43605	PSN30687.1	6.57011	0	0	12.626	31.8968	0	36.9801	0	0	62.4051	18.4499	3.05908	PSN30687.1	0	25.8368	0	0	0	6.35185	14.0062	13.2921	6.46731	10.4128
PSN30688.1	0	0	0	0	0	0	0	0	0	0	0	0	PSN30688.1	0	0	0	0	0	0	0	0	0	0	0	0	PSN30688.1	0	0	0	0	0	0	0	0	0	0	0	0	PSN30688.1	0	0	0	0	0	0	0	0	0	0
PSN30689.1	0	0	1.62146	0	0	0	0	0	0	0	0	1.31094	PSN30689.1	0	0	0	0	0	0	0	0	0	0	0	0.973106	PSN30689.1	0	0	0	0	0	1.06986	0	0	0	0	0	0	PSN30689.1	0	0	0	0	0	0	0	0	0	0
PSN30690.1	0	0	0	0	0	0	0	0	0	0	0	0	PSN30690.1	0	0	0	0	0	0	0	0	0	0	0	0	PSN30690.1	0	0	0	0	0	0	0	0	0	0	0	0	PSN30690.1	0	0	0	0	0	0	0	0	0	0
PSN30691.1	0	0	0	0	0	0	0	0	0	0	0	0	PSN30691.1	0	0	0	0	0	0	0	0	0	0	0	0	PSN30691.1	0	0	0	0	0	0	0	0	0	0	0	0	PSN30691.1	0	0	0	0	0	0	0	0	0	0
PSN30692.1	0	0	0	0	0	0	0	0	0	0	0	0	PSN30692.1	0	0	0	0	0	0	0	0	0	0	0	0	PSN30692.1	0	0	0	0	0	0	0	0	0	0	0	0	PSN30692.1	0	0	0	0	0	0	0	0	0	0
PSN30693.1	0	0	0	0	0	0	0	0	1.02103	0	0	0	PSN30693.1	0	0	0	0	0	0	0	0	0	0	0	0	PSN30693.1	0	0	0	0	0	0	0	0	0	0	0	0	PSN30693.1	0	0	0	0.488189	0	0	0	0	0	0
PSN30695.1	0	0	0	0	0	0	0	0	0	0	0	0	PSN30695.1	0	0	0	0	0	0	0	0	0	0	0	0	PSN30695.1	0	0	0	0	0	0	0	0	0	0	0	0	PSN30695.1	0	0	0	0	0	0	0	0	0	0
PSN30696.1	0	0	0	0	0	0	0	0	0	0	0	0	PSN30696.1	0	0	0	0	0	0	36.4128	0	0	0	0	0	PSN30696.1	0	0	0	0	0	0	0	0	0	0	0	0	PSN30696.1	0	0	0	0	0	0	0	0	0	0
PSN30697.1	5.44314	0	5.45424	0	0	0	0	0	2.81316	3.02363	9.27412	2.4686	PSN30697.1	0	2.62624	4.08942	0	2.22995	0	1.8796	0	0	3.02363	3.65952	8.84514	PSN30697.1	2.12475	1.08589	0	11.1265	0	3.30564	0	0	8.32196	6.88496	0	0	PSN30697.1	4.66277	0	0	6.16599	0	3.5484	8.58644	2.73508	0	8.66264
PSN30698.1	20.6402	35.6487	2.73822	3.24845	16.8824	0	4.33206	0	12.4393	16.5319	16.4511	10.2443	PSN30698.1	4.06921	11.5596	11.2718	4.42341	12.7993	0	9.23115	17.8505	6.01298	16.5319	14.6727	27.3097	PSN30698.1	0.915347	0.576452	1.36635	9.90364	4.86866	4.47758	8.59199	10.8125	0	3.54568	3.16492	0	PSN30698.1	11.1743	8.34333	9.61407	8.17555	14.461	11.6227	21.6846	19.0838	4.04906	13.4924
PSN30699.1	0	0	0	0	0	0	0	0	0	0	0	0	PSN30699.1	0	0	0	0	0	0	0	0	0	0	0	0	PSN30699.1	0	1.28028	0	0	0	0	0	0	0	0	0	0	PSN30699.1	0	0	0	0	0	0	0	0	0	0
PSN30700.1	29.1303	22.8198	42.9314	36.6248	34.0368	19.8724	36.7986	41.2886	23.1591	69.5509	31.8187	39.7703	PSN30700.1	26.2732	19.4083	16.7423	16.4542	14.679	25.3122	45.803	46.1698	89.1103	69.5509	33.2495	44.5219	PSN30700.1	25.5088	34.9951	43.1687	36.1346	29.9478	8.91688	81.3044	56.0892	28.745	96.9153	20.8133	10.5808	PSN30700.1	27.5832	45.6473	52.541	61.18	97.7998	57.9581	38.712	32.5301	21.0748	49.7548
PSN30702.1	22.8496	34.0588	55.5036	6.83679	68.2936	10.5325	17.5173	27.4272	25.1798	33.117	41.5948	26.4923	PSN30702.1	56.9635	60.4306	61.6962	71.9097	47.7848	38.5747	58.8588	33.3627	64.94	33.117	71.45	55.1782	PSN30702.1	15.3506	5.40725	24.4654	70.8491	44.5487	24.7988	34.3901	25.6552	7.85452	36.5968	23.6655	9.52908	PSN30702.1	8.10232	9.5561	20.2845	6.53741	20.0477	6.18125	15.019	17.7941	8.49756	15.1721
PSN30703.1	0	0	0	0	0	0	0	0	0	0	0	0	PSN30703.1	0	0	0	0	0	0	0	0	0	0	0	0	PSN30703.1	0	0	0	0	0	0	0	0	0	0	0	0	PSN30703.1	2.94912	0	0	0	2.09105	0	0	0	0	0
PSN30704.1	0	0	0	0	0	0	0	0	0	0	0	0	PSN30704.1	0	0	0	0	0	0	0	0	0	0	0	0	PSN30704.1	0	0	0	0	0	0	0	0	0	0	0	0	PSN30704.1	0	0	0	0	0	0	0	0	0	0
PSN30705.1	4.55647	3.51731	29.4694	1.5282	8.35681	21.8871	0	1.18341	4.45126	8.23242	12.2644	1.73379	PSN30705.1	63.3357	97.28	81.3081	35.9809	52.55	4.36531	32.5857	30.1652	7.78988	8.23242	88.4479	32.0991	PSN30705.1	4.52998	0.684657	6.61675	0	10.972	5.26355	5.52839	5.60464	0	2.6457	2.72161	0	PSN30705.1	21.7243	21.8303	9.85929	19.4443	11.9553	12.6023	73.151	57.3412	89.357	25.9212
PSN30706.1	0.897197	0	0	0	0	0	0	0	0	0	0	0	PSN30706.1	0	0	0	0	0	0	0	0	0	0	0	0	PSN30706.1	0	0	0	0	0	0	0	0	0	0	0	0	PSN30706.1	0	0	0	0	0	0	0.621181	0	0	0.471216
PSN30707.1	13.43	14.5346	16.3526	8.74794	10.1562	10.0983	10.2582	18.235	12.2546	12.425	18.5697	12.1653	PSN30707.1	5.81304	11.9752	10.4576	15.5881	8.8113	8.04463	14.6143	13.837	20.5156	12.425	26.7068	23.9013	PSN30707.1	8.14103	5.14983	13.9775	12.7185	11.9172	12.6714	28.5745	13.0395	13.6212	16.3656	26.8763	6.15555	PSN30707.1	20.6558	16.0406	18.8666	15.8404	11.673	9.1879	19.6021	16.597	12.8087	15.0383
PSN30708.1	0	0	0	0	0	0	0	0	0	0	0	0	PSN30708.1	0	0	0	0	0	0	0.992457	0	0	0	0	0	PSN30708.1	0	0	0	0	0	0	0	0	0	0	0	0	PSN30708.1	6.67527	0	0.909329	7.22482	6.95525	3.17307	0.637272	2.97476	4.49555	1.91133
PSN30709.1	3.3951	0	0	0	0	0	0	7.23092	0	0	0	0	PSN30709.1	0	0	0	0	5.11658	0	0	0	0	0	4.27126	0	PSN30709.1	0	0	0	0	6.19936	5.45964	0	0	0	11.3508	0	0	PSN30709.1	0	0	0	0	4.87695	0	0	0	0	0
PSN30710.1	3.9158	5.17793	5.3846	2.41479	2.2532	0	5.16851	3.98564	10.6951	12.195	7.57235	3.98315	PSN30710.1	4.26413	4.09612	12.6665	6.58708	9.28857	5.9642	8.25093	20.7534	9.53139	12.195	18.9736	30.2094	PSN30710.1	3.10187	2.16656	5.12448	17.3935	9.85538	6.77207	12.1274	4.02838	7.38402	9.44793	9.38038	3.78428	PSN30710.1	8.58701	8.99143	4.95203	8.66873	16.6855	9.71896	13.0574	11.0727	5.59997	7.79849
PSN30711.1	0	0	0	0	0	0	0	18.3649	0	0	0	0	PSN30711.1	0	0	0	0	0	0	0	0	0	0	0	0	PSN30711.1	0	7.01153	0	0	0	0	0	0	0	0	0	0	PSN30711.1	0	0	0	0	0	9.42743	0	0	0	11.6931
PSN30712.1	0.332774	0	1.83942	0.375175	1.99585	0	0.706816	0	0	0.835742	3.54233	0.613799	PSN30712.1	3.5887	0	0	0.363252	0.895881	1.2321	1.15312	4.44144	0	0.835742	1.04574	1.05437	PSN30712.1	0	0	0	1.59351	1.38824	0	0	0	0	2.14628	0.408329	0	PSN30712.1	0	1.20052	0	0.412522	1.90108	0	0.606447	2.36056	0	2.21431
PSN30713.1	7.00698	6.20652	16.4958	6.8051	32.6894	0	5.04662	10.085	1.47472	3.76482	1.90304	2.90892	PSN30713.1	5.28319	0	4.32399	8.92865	31.6336	57.4988	8.50366	6.99084	8.41681	3.76482	5.31789	6.06529	PSN30713.1	0.865549	2.21465	8.26657	12.2304	6.54289	1.70229	31.4592	7.04402	17.4068	40.5017	25.5562	1.17948	PSN30713.1	21.4725	10.376	24.5987	1.21141	7.92941	2.7861	25.7731	24.2367	5.8357	19.9053
PSN30714.1	0	0	0	0	0	0	0	0	0	0	0	0	PSN30714.1	0	0	0	0	0	0	0	0	0	0	0	0	PSN30714.1	0	0	0	0	0	0	0	0	0	0	0	0	PSN30714.1	0	0	0	0	0	0	5.13409	0	0	0
PSN30715.1	0	0	0	0	0	0	0	0	0	0	0	0	PSN30715.1	0	0	0	0	0	0	0	0	0	0	0	0	PSN30715.1	0	0	0	0	0	0	0	0	0	0	0	0	PSN30715.1	0	0	0	0	0	0	0	0	0	0
PSN30716.1	48.3114	62.1783	72.3642	22.2169	47.0064	14.0439	40.5964	27.2451	18.0595	61.2441	61.5858	44.6428	PSN30716.1	44.2464	46.4793	45.6955	28.3357	83.0814	67.0766	57.1077	62.0575	38.2464	61.2441	58.1718	57.6972	PSN30716.1	6.11242	7.37538	17.4666	39.6659	28.8888	21.5942	28.6517	20.6859	18.355	25.7301	38.0304	3.39664	PSN30716.1	60.4231	24.4115	21.6422	22.0865	28.4152	26.9067	57.2608	44.6791	49.142	51.2581
PSN30717.1	0	0	0	0	0	0	0	0	0	0	0	0	PSN30717.1	0	0	0	0	0	0	0	0	0	0	0	0	PSN30717.1	0	0	0	0	0	0	0	0	0	0	0	0	PSN30717.1	0	0	0	0	0	0	0	0	0	0
PSN30718.1	0	0	0	0	0	0	0	0	0	0	0	0	PSN30718.1	0	0	0	0	0	0	0	0	0	0	0	0	PSN30718.1	0	0	0	0	0	0	0	0	0	0	0	0	PSN30718.1	0	0	0	0	0	0	0	0	0	0
PSN30719.1	1.13681	0	0	0	0	0	2.36941	0	0	0	0	0	PSN30719.1	0	0	0	0	0	0	0	0	6.77335	0	0	0	PSN30719.1	0	0	0.88435	0	0	2.21873	1.37781	0	3.73315	8.62067	2.01759	0	PSN30719.1	0	0	0	0	0	0	0	0	0	0
PSN30720.1	8.50285	14.5997	18.5586	10.8652	4.23888	0	13.8588	24.9365	23.1549	12.091	16.6383	6.30656	PSN30720.1	186.593	138.623	129.302	93.8351	54.4757	36.5204	1581.68	184.662	6169.6	12.091	96.3753	81.3185	PSN30720.1	107.396	67.9883	139.729	236.962	91.6864	27.5455	106.184	46.4391	46.5542	128.046	47.9986	17.4704	PSN30720.1	120.818	98.4386	91.4999	28.3253	39.6311	62.0788	70.2311	56.4431	78.0141	113.013
PSN30721.1	0	0	0	0	0	0	0	0	0	0	0	0	PSN30721.1	0	0	4.77749	17.9784	0	0	51.1062	0	23.1177	0	0	0	PSN30721.1	0	0	0	0	0	0	0	0	0	0	0	0	PSN30721.1	5.18938	0	0	0	0	0	0	0	0	0
PSN30722.1	0	0	0	0	0	0	0	0	0	0	0	0	PSN30722.1	0	0	0	0	0	0	0	0	0	0	0	0	PSN30722.1	0	0	0	0	0	0	0	0	0	0	0	0	PSN30722.1	0	0	0	0	0	0	0	0	0	0
PSN30723.1	0.331747	0	0	0.79396	5.44119	0	0.70928	0.888079	0.709123	7.75192	2.52222	3.36135	PSN30723.1	0	1.44425	0.936342	0	2.40173	5.42009	0.956188	3.43316	5.74087	7.75192	8.32511	4.49007	PSN30723.1	0.82534	1.03637	0	1.49159	0	1.54865	1.50065	0	0	4.72541	1.53718	0.898089	PSN30723.1	2.74741	0	1.06593	2.99309	0.399421	0.385234	0.419775	0.31047	1.01665	1.41641
PSN30726.1	1.88852	5.02013	3.83903	1.07876	0	0	0	8.3042	0	0	7.98757	0	PSN30726.1	37.0647	7.54946	38.0801	137.195	72.8249	0	77.2471	43.99	154.052	0	103.542	53.918	PSN30726.1	1.10661	1.48316	2.93981	0	42.5404	0	6.24536	0	0	0	0	0	PSN30726.1	8.35014	0	0	3.93707	12.0779	0	0	0	11.0332	0
PSN30727.1	0	0	0	0	0	0	0	0	0	0	0	0	PSN30727.1	0	0	0	0	0	0	0	0	0	0	0	1.83526	PSN30727.1	0	0	0	0	0	0	0	0	0	0	0	0	PSN30727.1	0	2.76804	0	0	2.08151	0.92471	0	0	0	0
PSN30728.1	2.64835	4.37917	23.3832	9.01008	25.4182	0	0	6.48014	6.82934	5.38079	34.204	5.9398	PSN30728.1	100.841	90.069	74.1091	95.7318	102.591	89.2481	285.337	247.64	447.964	5.38079	70.6354	72.9189	PSN30728.1	13.7369	4.19294	22.1574	103.692	112.707	26.2415	18.4144	59.5061	5.43228	29.6566	10.735	2.03647	PSN30728.1	41.1704	35.3082	52.8306	47.2058	33.1343	22.2482	53.0675	25.5295	44.2307	41.4855
PSN30729.1	0	0	0	0	0	0	0	0	0	0	0	0	PSN30729.1	0	0	0	0	0	0	0	0	0	0	0	0	PSN30729.1	0	0	0	0	0	0	0	0	0	0	0	0	PSN30729.1	0	0	0	0	0	0	0	0	0	0
PSN30730.1	1.62845	1.3688	2.2637	0.378361	0.937806	1.39968	7.52242	2.67185	14.9036	3.39197	3.27847	5.05948	PSN30730.1	0	0	0	0	0	0	1.59953	0	0	3.39197	0	7.58925	PSN30730.1	1.84568	1.54507	0.326647	1.10131	0	6.67513	0	0	0	1.02186	3.04833	1.73423	PSN30730.1	0	0	0.862499	0.33522	1.71952	0.392588	0	2.50881	0.833543	0
PSN30732.1	0.879885	0	1.93015	0	0	0	2.05078	2.21931	0	0	0	4.19448	PSN30732.1	0	2.66238	0	0	1.01833	0	1.57091	0	0	0	0	0.829212	PSN30732.1	0	0	0	0	0	1.69533	1.38546	0	0	0	0	0	PSN30732.1	1.11854	0	0	0	0.859266	0	0	0	0	0
PSN30734.1	0	0	0	1.01482	0	0	0	0	0	0	0	0	PSN30734.1	0	0	0	1.87182	1.18623	0	3.52888	0	0	0	0	0	PSN30734.1	0	0	0	2.3438	0	0	0	0	0	0	0.756741	0	PSN30734.1	0	3.07125	1.22341	0	0.634405	0	0.771301	2.67726	1.01568	0
PSN30735.1	0.556753	5.01743	0	0	8.65083	0	1.77826	1.402	1.52886	2.64375	4.96303	0	PSN30735.1	19.3618	9.87626	35.5065	30.1917	22.2711	0	12.6722	5.05418	0	2.64375	34.5945	18.2295	PSN30735.1	0	0.109942	1.81794	25.2991	14.8239	0	30.4689	0	7.34694	0	5.25553	0.0637527	PSN30735.1	27.0181	0	20.2203	30.3538	14.6627	1.47611	22.9178	16.2108	7.2246	17.4174
PSN30736.1	1.12016	9.25456	0	0	0	0	0	0	5.40823	2.94344	3.72415	0	PSN30736.1	0	0	109.338	65.0434	181.076	15.2491	100.132	0	1023.93	2.94344	10.0099	27.0184	PSN30736.1	14.6229	0	34.8037	62.8008	62.6078	0	66.1932	67.5407	18.0181	0	0	0	PSN30736.1	6.1957	0	40.5256	8.10396	0	0	0	0	3.1432	0
PSN30738.1	8.17208	11.8248	5.47921	6.7361	36.831	6.73302	42.7897	5.91218	3.60889	102.625	42.2973	44.0327	PSN30738.1	6.67054	21.0041	1.99039	0	0	0	6.4895	5.6384	0	102.625	8.87647	37.0092	PSN30738.1	1.72102	3.81222	12.0461	0	12.0414	4.92504	33.879	0	10.2832	39.7695	34.8228	5.39644	PSN30738.1	234.237	14.9769	17.753	64.4729	56.5708	29.0531	10.8654	19.3696	17.6282	76.6923
PSN30739.1	3.57887	2.14624	7.98599	4.5123	8.55929	0.414653	1.20593	1.1964	3.60786	3.89031	10.6399	1.01323	PSN30739.1	5.28406	7.03785	11.2314	7.10276	4.28995	1.86188	3.72175	9.10059	0	3.89031	14.4029	12.3691	PSN30739.1	2.07418	1.73875	5.17522	9.21258	6.93686	1.67043	4.22173	1.57783	8.81239	6.17708	7.9526	2.06734	PSN30739.1	4.0342	5.86401	8.90415	3.243	5.65609	3.11774	2.53443	5.98127	5.86257	3.84763
PSN30741.1	0.183395	3.12921	4.93217	0.160334	4.1294	0	0.386626	0.414442	0.523675	2.2578	2.12482	0.854198	PSN30741.1	4.26282	7.06658	6.94536	11.9184	8.86512	3.70083	4.4832	7.41375	17.6078	2.2578	40.0366	23.0728	PSN30741.1	0	0.122554	1.88914	2.72929	3.86957	0.639607	6.51806	2.98703	1.8342	11.6814	3.80318	0.194631	PSN30741.1	20.2949	7.14128	3.19245	4.08699	3.39036	1.95681	2.42682	4.46249	4.64946	8.7939
PSN30743.1	0	0	0	0.414381	0	1.3564	0	0	1.36247	0	2.10389	1.55838	PSN30743.1	4.98233	0	1.1359	0	0.816231	0	1.08948	1.56564	0	0	1.55612	2.1681	PSN30743.1	0	0	0.870195	1.74428	1.75313	1.52908	2.04772	14.8363	2.88141	0	0	0.602127	PSN30743.1	17.7983	5.95732	8.86588	4.93651	6.60016	3.87417	7.99141	3.29919	4.45564	3.83643
PSN30744.1	0	0	2.73906	0	0	0	0	0	0	0	0	0	PSN30744.1	0	0	0	0	0	0	0	0	0	0	0	2.39638	PSN30744.1	0	0	0	0	0	0	0	0	0	0	0	0	PSN30744.1	0	0	0	0	0	0	0	0	0	0
PSN30745.1	0.994914	0	0	0	0	0	0	0	0	0	0	0	PSN30745.1	0	0	0	0	0	0	23.4198	0	170.416	0	0	0	PSN30745.1	1.46777	0	0	0	0	0	0	26.6652	0	0	0	0	PSN30745.1	3.15718	0	0	0	0	0	0	0	0	0
PSN30746.1	0	0	0	0	0	0	0	0	0	0	0	5.09178	PSN30746.1	0	0	0	0	0	0	8.15176	0	0	0	7.37068	4.13075	PSN30746.1	3.43788	0	0	0	20.7158	0	5.97011	20.7182	0	22.0789	0	0.412903	PSN30746.1	8.09411	0	0	0	0	0	3.8826	0	0	0
PSN30747.1	0	0	0	0	0	0	0	0	0	0	0	0	PSN30747.1	0	0	0	0	0	0	5.9395	0	0	0	0	0	PSN30747.1	0	0	0	0	0	0	2.30248	0	0	0	0	0	PSN30747.1	0	0	0	0	0	0	0	0.875632	0	0
PSN30748.1	0.377236	0	0	0	0	0	0	0	0	0	0	0	PSN30748.1	0	0	0	0	0	0	0	0	0	0	0	0	PSN30748.1	0	0	0	0	0	0	0	0	0	0	0	0	PSN30748.1	0	0	0	0	0	0	0	0	0	0
PSN30749.1	49.7962	87.5823	43.5507	41.1119	42.9217	53.4847	84.1338	99.8753	76.5556	63.7163	85.3085	89.7432	PSN30749.1	8.46793	2.35178	15.8357	18.0228	33.8154	59.8297	10.8395	5.60136	16.137	63.7163	59.9635	62.2169	PSN30749.1	97.5685	81.8432	142.307	129.474	139.283	73.8364	248.11	117.502	136.623	220.082	117.838	100.495	PSN30749.1	85.4636	58.1489	46.8294	45.8928	46.6834	32.896	24.2892	35.618	36.3268	48.3011
PSN30750.1	0.398871	0	0	0	0	0	0	0	0	0	0	0	PSN30750.1	0	0	0	0	0	0	0	0	0	0	0	0	PSN30750.1	0	0	0	0	0	0	0	0	0	0	0	0	PSN30750.1	0	0	0	0	0	0	0	0	0	1.10679
PSN30751.1	0	0	10.3761	3.92625	28.3458	0	0	0	6.72015	0	37.8208	0	PSN30751.1	0	49.4169	0	0	0	0	10.251	0	0	0	0	27.9692	PSN30751.1	6.08825	5.29626	9.56979	0	0	0	0	0	0	0	6.58843	0	PSN30751.1	26.7133	42.0135	15.0807	49.9011	33.3972	11.0863	43.0087	15.7184	7.90871	0
PSN30752.1	0	0	0	0	0	0	0	0	0	0.256432	0	0	PSN30752.1	0	0	0	0	0	0	0	0	0	0.256432	0	0	PSN30752.1	0	0	0	0	0	0	0	0	0	0	0	0	PSN30752.1	0	0	0	0	0	0	0	0	0	0
PSN30754.1	0	0	0	0	0	0	0	0	0	0	0	0	PSN30754.1	0	0	0	0	0	0	0	0	0	0	0	0	PSN30754.1	0	0	0	0	0	0	0.630753	0	0	0	0	0	PSN30754.1	0	0	0	0	0	0	0	0	0	0
PSN30755.1	0	0	0	0	0	0	0	0	0	0	0	0	PSN30755.1	0	0	0	0	0	0	0	0	0	0	0	0	PSN30755.1	0	0	0	0	0	0.279076	0	0	0	0	0.205615	0.0796206	PSN30755.1	0	0	0	0	0	0	0	0	0	0
PSN30756.1	0	0	0	0	0	0	0	0	0	0	0	0	PSN30756.1	0	0	0	0	0	0	0	0	2.32607	0	0	0	PSN30756.1	0	0	0	0	0	0	0	0	0	0	0.201075	0	PSN30756.1	0	0	0	0	0.541474	0	0	0	0	0
PSN30757.1	0	0	0	0	0	0	0	0	0	0	0	0	PSN30757.1	0	0	0	0	0	0	0	0	0	0	0	0	PSN30757.1	0	0	0	0	0	0	0	0	0	0	0	0	PSN30757.1	0	0	0	0	0	0	0	0	0	0
PSN30759.1	0	7.08386	0	0	0	0	0	0	0	0	0	0	PSN30759.1	0	0	0	0	0	0	0	0	0	0	0	0	PSN30759.1	0	0	0	0	0	0	0	0	0	0	0	0	PSN30759.1	0	0	0	0	0	0	0	0	0	0
PSN30760.1	0	0	0	0	0	0	0	0	0	0	0	0	PSN30760.1	0	0	0	0	0	0	0	0	0	0	0	0	PSN30760.1	0	0	0	0	0	0	0	0	0	0	0	0	PSN30760.1	0	1.35604	0	0	0	0	0	0	0	0
PSN30761.1	1.21482	1.28516	1.69529	0.0989169	0.264107	0	0	0	0.228629	1.2941	0	0	PSN30761.1	0.711534	0.338058	2.75803	0.494921	2.86964	0	1.53388	2.71159	1.19484	1.2941	0.674185	1.27861	PSN30761.1	0	0.0493225	0	0	0	0	0	0	0	0	0	0	PSN30761.1	0.575084	0.655787	1.49411	1.40659	3.98633	1.37997	6.43247	3.01524	1.86122	3.96056
PSN30762.1	0	0	0	0	0	0	0	0	0	0	0	0	PSN30762.1	0	0	0	0	0	0	0	0	0	0	8.01022	10.1132	PSN30762.1	8.16198	0	0	0	0	0	0	0	0	0	8.66807	0	PSN30762.1	0	0	0	13.0972	8.11786	0	0	0	0	0
PSN30763.1	0.692914	0	0	0.739383	2.86897	0	0.83489	1.4809	1.89333	1.78846	3.20733	1.35521	PSN30763.1	0	3.04527	9.23574	8.11001	5.59016	0	4.37775	6.3985	20.4156	1.78846	2.67034	1.73137	PSN30763.1	0.906958	0.271766	3.97633	4.56027	0	0	1.63027	0	1.83835	1.55083	1.2328	0.276094	PSN30763.1	6.37606	5.10911	4.21806	2.4034	2.28372	0	2.44186	0	1.57377	0
PSN30764.1	0	0	0	0	0	0	0	0	0	0	0	0	PSN30764.1	0	0	0	0	0	0	0	0	0	0	0	0	PSN30764.1	0	0	0.553014	0	0	0	0	0	0	0	0	0	PSN30764.1	0	0	0	0	0	0	0	0	0	0
PSN30765.1	6.61146	10.8654	10.4844	5.80013	9.71414	1.00037	9.16788	8.17464	7.23828	17.0344	16.8627	12.1209	PSN30765.1	6.84521	9.88682	6.33485	11.1527	10.3191	5.06271	14.4527	12.7595	24.5663	17.0344	16.5278	17.8861	PSN30765.1	4.40745	3.5879	6.53751	14.6761	14.4467	8.98583	9.87805	8.86911	6.50316	15.1758	10.101	3.42324	PSN30765.1	12.7348	9.38074	7.35757	7.82073	17.9719	9.36168	9.31058	7.80101	10.4499	17.079
PSN30766.1	6.76108	0	4.72844	5.45749	8.64354	3.90301	7.9215	3.906	7.8829	12.4381	7.7028	10.8217	PSN30766.1	26.596	12.0229	35.4823	17.7269	17.8098	9.96983	35.6872	12.9192	23.7504	12.4381	43.6568	44.8068	PSN30766.1	4.30229	0	5.36304	11.0824	4.02663	4.39871	11.0061	0	0	18.38	9.07945	0.496371	PSN30766.1	30.9496	17.1273	21.5088	14.3952	50.0666	14.3931	32.9401	38.7493	37.6073	39.5349
PSN30767.1	7.94891	6.58118	5.03648	8.79315	6.12072	6.93341	9.13996	9.49535	12.9612	15.3405	13.0664	12.5433	PSN30767.1	9.73707	7.11863	5.04777	5.79788	4.39019	6.54866	6.14156	2.97946	14.3554	15.3405	9.07107	11.78	PSN30767.1	5.29134	7.89989	3.58755	5.20419	5.43331	8.53806	2.93959	2.37156	2.47568	5.61766	8.41869	3.9616	PSN30767.1	0.419378	0.920251	3.51967	1.45471	11.0681	8.85543	4.20862	4.57147	2.98422	5.16624
PSN30769.1	0.460813	0.675874	0.461555	0.0918466	0	0	0.21009	0.444664	0.742804	0.213856	0.651494	0.320715	PSN30769.1	0	0.503789	0.701358	0.619585	0.180937	0.831531	0.468127	1.85195	0	0.213856	0	0.694504	PSN30769.1	0.750261	0.0714603	0.52645	0.381635	0.276986	0	0.498769	0.865449	0	1.43443	1.11135	0.230939	PSN30769.1	0.486965	0.585015	0.617875	2.20091	1.94313	1.26673	0	0.833811	0.250498	0.90932
PSN30771.1	0	0	0	0	0	0	0	0	0	0	0	0	PSN30771.1	0	0	0	0	0	0	0	0	0	0	0	0	PSN30771.1	0	0	0	0	0	0	0	0	0	0	0	0	PSN30771.1	0	0	0	0	0	0	0	0	0	0
PSN30772.1	0	0	0	0	0	0	0	0	0	0	0	0	PSN30772.1	0	0	0	0	0	0	0	0	0	0	0.769737	0	PSN30772.1	0	0	0	0	0	0	0	0	0	0	0	0	PSN30772.1	0	0	0	0	0	0	0	0	0	0
PSN30773.1	0	0	0	0	0	0	0	0	0	0	0	0	PSN30773.1	0	0	0	0	0	0	0	0	0	0	0	0	PSN30773.1	0	0	0	0	0	0	0	0	0	0	0	0	PSN30773.1	0	0	0	0	0	0	0	0	0	0
PSN30774.1	1.13072	3.30439	0.69546	3.77208	1.98863	0	0.979045	2.97019	1.75987	4.61444	2.60251	0	PSN30774.1	0	0	0.462378	0.583595	0.988202	0	2.18499	0	0	4.61444	0	0.953342	PSN30774.1	3.62401	19.0885	26.8241	18.124	69.8909	15.694	83.8985	53.9482	35.4112	69.9036	7.80252	2.72513	PSN30774.1	35.7218	3.63357	4.7848	0.614371	2.12875	5.23602	1.78273	1.79642	3.33793	24.9652
PSN30775.1	1.50153	2.86829	2.54535	0.932091	3.07352	3.46694	2.49344	2.1646	2.06185	2.79752	2.89128	3.54035	PSN30775.1	0	0.851165	3.62132	3.92224	2.49101	2.7388	1.36521	0	0	2.79752	5.8697	7.27892	PSN30775.1	1.22518	0.332879	2.01556	0.864535	1.40219	0	1.09919	0	0	0	0.931492	0.662665	PSN30775.1	3.81313	8.77684	3.52447	1.77234	6.65812	1.73867	7.22679	4.2673	2.74097	7.65721
PSN30776.1	0	0	0	0	0	0	0	0	0	0	0	0	PSN30776.1	0	0	0	0	0	0	0	0	0	0	0	0	PSN30776.1	0	0	0	0	0	0	0	0	0	0	0	0	PSN30776.1	0	0	0	0	0	0	0	0	0	0
PSN30777.1	3.13049	9.72625	4.48699	1.78318	5.9231	0	3.53829	3.35487	2.10703	5.42866	8.41596	0.605089	PSN30777.1	4.38508	3.6473	4.2624	11.4856	8.76675	5.58417	17.9544	12.7309	0	5.42866	9.88867	11.887	PSN30777.1	1.14729	0.550222	4.69517	18.2939	16.4813	5.36873	3.41635	6.6506	2.254	19.4219	3.64109	1.51576	PSN30777.1	9.4009	4.68504	4.26919	0.626216	17.2386	8.24053	10.3523	13.4633	7.30114	6.66447
PSN30778.1	0	0	0	0	0	0	0	0	0	0	0	0	PSN30778.1	0	0	0	0	0	0	0	0	0	0	0	0	PSN30778.1	0	0	0	0	0	0	0	0	0	0	0	0	PSN30778.1	0	0	0	0	0	0	0	0	0	0
PSN30779.1	6.24433	83.9968	46.621	2.36009	33.9739	2.10084	5.5473	9.40048	27.2113	40.5591	178.541	23.2282	PSN30779.1	119.521	89.6013	145.265	179.923	232.053	145.873	138.705	186.156	140.566	40.5591	164.751	168.867	PSN30779.1	9.52391	6.91108	106.605	194.912	227.082	21.4975	168.079	276.408	100.486	192.759	80.2378	4.16559	PSN30779.1	270.979	85.1587	75.0449	118.252	156.031	25.4896	93.5411	126.845	104.734	72.47
PSN30780.1	0	0	0	0	0	0	0	0	0	0	0	0	PSN30780.1	0	0	0	0	0	0	0	0	0	0	0	0	PSN30780.1	0	0	0	0	0	0	0	0	0	0	0	0	PSN30780.1	0	0	0	0	0	0	0	0	0	0
PSN30781.1	0.549043	2.55435	0	0	0	0	0	0	0	3.17878	0	0	PSN30781.1	0	2.11139	0	1.85766	4.63471	0	1.13905	3.03469	0	3.17878	14.0047	9.57505	PSN30781.1	0.558487	0	0	0	0	1.25048	0	0	0	0	0	0	PSN30781.1	0	2.15344	0	0	3.07151	1.07282	3.48406	5.51807	0.96045	2.66589
PSN30782.1	0	0	0	0	0	0	0	0	0	0	0	0	PSN30782.1	0	0	0	0	0	0	0	0	0	0	0	0	PSN30782.1	0	0	0	0	0	0	0	0	0	0	3.02351	0	PSN30782.1	0	0	0	0	0	0	0	0	0	0
PSN30783.1	0	4.43745	4.33134	0	2.70423	0	0	0	3.80446	0	2.15647	0	PSN30783.1	21.896	6.87571	1.72205	22.7852	3.69544	46.2702	20.9718	28.082	55.1362	0	5.49499	4.90787	PSN30783.1	0	0.282197	0	0	0	0	0	0	0	0	0	0	PSN30783.1	11.3615	3.39389	10.9234	10.4651	3.02988	11.6127	16.3198	7.30375	5.17512	18.1116
PSN30784.1	0	0	0	0	0	0	0	0	0	0	0	0	PSN30784.1	0	0	0	0	0	0	0	1.88997	0	0	0	0.51096	PSN30784.1	0	0	0	0	0	0	0	0	0	0	0	0	PSN30784.1	0	0	0	0	0	0	0	0	0	0
PSN30785.1	0	0	0	0	0	0	0	0	0	0	0	0	PSN30785.1	0	0	0	0	0	0	0	0	0	0	0	0	PSN30785.1	0	0	0	0	0	0	0	0	0	0	0	0	PSN30785.1	0	0	0	0	0	0	0	0	0	0
PSN30786.1	0.0512829	0	0	0	0	0	0	0	0	0	0	0	PSN30786.1	0	0	0	0	0	0	0	0	0	0	1.12241	0	PSN30786.1	0	0	0	0	0	0	0	0	0	0	0	0	PSN30786.1	0	0	0	0	0	0	0	0	0	0
PSN30787.1	0	0	0	0	0	0	0	0	0	0	0	0	PSN30787.1	0	0	0	0	0	0	0	0	0	0	0	0	PSN30787.1	0	0	0	0	0	0	0	0	0	0	0	0	PSN30787.1	0	2.52675	0	0	0	0	0	0	0	0
PSN30788.1	0	0	0	0	0	0	0	0	0	0	0	0	PSN30788.1	0	0	0	0	0	0	0	0	0	0	0	0	PSN30788.1	0	0	0	0	0	0	0	0	0	0	0	0	PSN30788.1	0	0	0	0	0	0	0	0	0	0
PSN30789.1	0	0	0	0	0	0	0	0	0	0	0	0	PSN30789.1	0	0	0	0	0	0	0	0	0	0	0	0	PSN30789.1	0	0	0	0	0	0	0	0	0	0	0	0	PSN30789.1	0	1.37197	0	0	0	0	0	0	0	0
PSN30790.1	0	0	0	0	0	0	0	0	0	0	0	0	PSN30790.1	0	0	0	0	0	0	0	0	0	0	0	0.867933	PSN30790.1	0	0	0	0	0	0	0	0	0	0	0	0	PSN30790.1	0	0	0	0	0	0	0	1.51325	0	1.33228
PSN30791.1	0	0	0	0	0	0	0	0	0	0	0	0	PSN30791.1	0	0	0	0	0	0	0	0	0	0	0.94186	0	PSN30791.1	0	0	0	0	0	0	0	0	0	0	0	0	PSN30791.1	0	0	0	0	0	0	0	0	0	0
PSN30792.1	0	0	0	0	0	0	0	0	0	0	0	0	PSN30792.1	0	0	0	0	0	0	0	0	0	0	0	0	PSN30792.1	0	0	0	0	0	0	0	0	0	0	0	0	PSN30792.1	0	0	0	0	0	0	0	0	0	0
PSN30793.1	0	0	0	0	0	0	0	0	0	0	0	0	PSN30793.1	0	0	0	0	0	0	0	0	0	0	1.1446	0	PSN30793.1	0	0	0	0	0	0	0	0	0	0	0	0	PSN30793.1	0	1.61222	0	0	0	0	0	0.606707	0	0
PSN30794.1	0	0	0	0	0	0	0	0	0	0	0	0	PSN30794.1	0	0	0	0	0	0	0	0	0	0	0.901232	0.580767	PSN30794.1	0	0	0	0	0	0	0	0	0	0	0	0	PSN30794.1	0	0	0	0	0	0	0	0	0	0
PSN30795.1	0	0	0	0.0292496	0	0	0	0	0	0	0	0	PSN30795.1	0	0	0	0	0	0	0	0	0	0	0	0	PSN30795.1	0	0	0	0	0	0	0	0	0	0	0	0	PSN30795.1	0	0	0	0	0	0	0.440282	0	0	0
PSN30796.1	0.0476363	0	0	0	0	0	0	0	0.262546	0	0	0	PSN30796.1	0	0	0	0	0	0	0	0	0	0	1.33647	0.433928	PSN30796.1	0	0	0	0	0	0	0	0	0	0	0	0	PSN30796.1	0	0	0	0	0	0	0	0	0.437537	0
PSN30797.1	0	0	0	1.70005	0	0	0	0	0	0	2.52439	0	PSN30797.1	0	0	0	1.24392	0	0	0	0	0	0	0	0	PSN30797.1	0	9.28424	0	0	0	0	1.47709	0	0	0	0	1.71117	PSN30797.1	0	0	0	0	0	0	0	1.75522	0	0
PSN30798.1	4.1245	8.98292	9.10865	2.03117	7.78714	0.0471999	2.47518	3.87126	5.28495	6.94205	8.06882	3.71006	PSN30798.1	4.8156	7.44079	24.8578	4.01078	14.4415	9.25518	6.41141	5.93714	24.1204	6.94205	14.1762	11.6594	PSN30798.1	0.552947	0.323945	4.06115	4.11027	9.0815	2.43859	11.3336	2.80202	6.1012	9.61743	7.43281	0.244492	PSN30798.1	7.49723	9.15131	7.18008	11.2406	5.64102	5.70672	11.4268	11.3856	9.52258	8.83482
PSN30799.1	2.45453	0	0.817175	1.81794	0	0.619655	0.405169	0.388478	0.956025	0	0	1.82671	PSN30799.1	2.54194	0	3.45004	0	3.80016	0	10.485	0	0	0	9.28414	17.625	PSN30799.1	0	0	0	0	0	0	0	0	0	0	0	0.202652	PSN30799.1	0	1.57594	0	0.663108	0	0.600209	1.49586	1.15469	1.34466	0
PSN30800.1	0.508501	0	0	0	1.2434	0	0	0	0	0	0	0.688877	PSN30800.1	0	0	0	0	0	0	0	0	0	0	0	4.69353	PSN30800.1	0	0	0	0	0	0	0	0	0	0	0	0	PSN30800.1	0	0	0	0	0	0	0	0	0	0
PSN30801.1	4.98689	14.4492	8.21095	3.39746	11.0997	0	4.72292	4.4979	2.27966	8.82005	14.1963	6.927	PSN30801.1	14.1845	14.4811	20.2721	25.0547	14.1443	5.24736	21.3165	18.1231	35.1808	8.82005	27.0437	28.6471	PSN30801.1	1.14811	2.40512	2.89325	15.3087	19.6707	4.27105	10.9914	9.26679	5.58574	9.34277	10.0924	2.72399	PSN30801.1	10.9302	19.2168	10.8353	18.5027	25.8578	8.76602	25.7557	20.9139	14.8306	21.4055
PSN30802.1	9.11934	22.0559	20.9281	11.531	21.3261	1.41723	9.17947	9.66727	17.8328	18.346	35.2955	9.67043	PSN30802.1	20.946	17.2019	24.4308	42.4604	58.9036	70.4281	34.7493	26.012	44.4982	18.346	29.5959	28.6509	PSN30802.1	9.9431	8.43648	27.9125	54.2721	65.3418	36.0121	73.6242	88.4239	38.2068	105.293	30.677	5.17332	PSN30802.1	22.8841	12.0153	18.4045	14.3735	25.714	22.0958	20.0135	13.9009	14.9959	5.62974
PSN30803.1	0.236995	1.56418	0	0	0	0	0	0	0	2.15674	0.488662	0.859715	PSN30803.1	14.0175	0.763026	7.08083	0.472886	0.959684	0	0.883429	3.89961	0	2.15674	6.31312	8.14422	PSN30803.1	0	0	0.98795	0	0	0	0.59674	0	0	1.0985	1.55928	0.0903178	PSN30803.1	0.625443	1.99898	1.19061	3.42598	5.70386	1.34485	13.4182	3.6409	1.53387	7.04471
PSN30805.1	0	4.26394	0	0	0	0	0	0	0	0	0	0	PSN30805.1	0	0	0	0	0	0	0	0	0	0	0	0	PSN30805.1	0	1.70646	0	3.47209	0	0	0	0	0	0	1.69728	0	PSN30805.1	0.0298086	0	0	0	2.73802	2.44087	0	1.15764	0	0
PSN30806.1	1.54168	9.23178	0	0.693825	1.44449	0.572324	0	1.46516	0	6.93741	4.55984	3.24595	PSN30806.1	2.94647	4.44973	4.47836	2.13907	0	7.57108	7.52259	0	5.43221	6.93741	21.7901	22.1124	PSN30806.1	0	0	0	0	0	0	0	0	0	0	0	0	PSN30806.1	0	2.72352	1.27857	1.36372	2.64427	0	2.6234	0.543169	0.574575	2.93022
PSN30807.1	0	0	0	0	0	0	0	0	0	0	0	0	PSN30807.1	0	0	0	0	0	0	0	0	0	0	0	0	PSN30807.1	0	0	0	0	0	0	0	0	0	0	0	0	PSN30807.1	0	0	0	0	0	0	0	0	0	0
PSN30808.1	0	1.76285	0	0	0	0	0	0	0	0	0	0	PSN30808.1	0	0	0	0	0	0	0	0	0	0	0	0	PSN30808.1	0	0	0	0	0	0	0	0	0	0	0	0	PSN30808.1	0	0	0	0	0	0	0	0	0	0
PSN30809.1	0	0	0	0	0	0	0	0	0.473942	0	0	0	PSN30809.1	0	0	0	0	0	4.17497	0.453797	0	0	0	0	0	PSN30809.1	0	0	0	0	0	0	0	0	0	0	0	0	PSN30809.1	0	0	0	1.24218	0	0	0	0	0	0
PSN30810.1	1.17825	0	0	0	0	0	0	1.02298	0.875782	0	0	0	PSN30810.1	7.68769	0	0	0	0	0	0	0	0	0	2.49601	1.5555	PSN30810.1	0	0	0	0	0	0	0	0	0	0	1.98522	0	PSN30810.1	0	8.77745	0	3.3652	0	0	2.32185	1.62471	6.50823	4.72003
PSN30811.1	7.36071	5.62482	11.2163	3.89023	8.52082	0.126141	3.40561	4.94175	4.59511	7.61495	12.3212	4.34044	PSN30811.1	13.1936	10.1021	13.1549	12.4953	7.82857	10.6342	19.4047	10.7347	15.1264	7.61495	23.337	20.6797	PSN30811.1	4.29927	1.8231	4.00831	18.9961	15.6308	5.37742	15.6318	23.9711	8.92588	6.28879	6.58789	1.4222	PSN30811.1	11.5665	15.0796	5.2868	7.31652	9.49192	6.66637	9.48957	11.9034	9.75677	10.1658
PSN30812.1	0.659876	0	0.407956	0.198701	0.404631	0	0	0	0	0.414365	0.984216	0	PSN30812.1	0	0.940873	0	2.65514	1.24717	0	2.33485	0	0	0.414365	2.27648	0.433638	PSN30812.1	0.647483	0.167367	0	0	0	0	1.62262	0	0	0	0.401344	0	PSN30812.1	2.99897	4.78561	0.532815	0.415888	3.15252	1.28417	3.6753	4.03679	2.44327	1.49507
PSN30813.1	1.17186	5.33544	1.7964	0.710002	1.92326	0.571385	0.734253	3.71113	3.97113	6.80636	7.46526	4.39915	PSN30813.1	2.32731	1.03866	1.27127	2.9388	4.76444	2.3636	1.1485	0	3.32046	6.80636	4.82611	7.02028	PSN30813.1	8.1339	0.428333	4.97301	6.67528	1.52466	4.66586	3.67242	0	2.65428	3.42138	3.23829	2.51877	PSN30813.1	3.91684	12.6739	2.5556	13.8744	4.22718	3.66151	5.20385	14.6365	6.22997	5.53459
PSN30814.1	0	0	0	0	0	0	0	0	0	0	0	0	PSN30814.1	0	0	0	0	0	0	0	0	0	0	0	0	PSN30814.1	0	0	0	0	0	0	0	0	0	0	0	0	PSN30814.1	0	0	0	0	0	0	0	0	0	0
PSN30815.1	29.0226	37.6184	42.1874	27.2997	37.4299	22.6382	27.1763	28.2784	37.6229	48.1283	54.1596	40.6527	PSN30815.1	21.7956	22.5752	23.1391	28.1525	31.0425	37.2468	38.1009	28.9755	31.0145	48.1283	29.7375	29.9723	PSN30815.1	20.2586	22.5547	24.6366	34.0929	36.4699	16.7113	38.8122	33.3461	29.7784	41.6642	34.8391	12.9149	PSN30815.1	17.9717	18.3326	13.0083	18.4116	20.1698	13.3633	17.0311	19.0413	13.4289	17.8004
PSN30816.1	6.33067	188.359	16.3532	8.24668	155.451	25.1001	80.7374	55.2347	300.256	56.7001	218.458	279.026	PSN30816.1	1.00533	0	1.33652	0.257495	0	0	0.934338	0	1.84667	56.7001	1.96392	0.845397	PSN30816.1	214.322	19.238	347.36	193.494	14.9211	196.075	109.345	85.4456	349.503	430.543	729.216	237.643	PSN30816.1	6.66259	139.85	33.0714	215.374	7.38489	76.9548	2.6978	259.859	111.585	3.54916
PSN30818.1	29.4935	25.5778	8.68824	12.7447	12.6017	0.541742	14.0843	7.88926	14.6949	19.6105	12.0725	23.8019	PSN30818.1	14.9879	14.4762	9.2375	5.51662	5.50631	0	9.32899	0	11.5909	19.6105	10.9401	27.902	PSN30818.1	5.06268	3.38257	13.3132	13.1118	17.7435	3.79817	20.6949	6.6963	10.9862	23.6777	15.2566	10.2081	PSN30818.1	11.8317	5.63731	9.15652	17.1394	17.8852	3.26166	18.1689	18.2322	21.2414	52.7738
PSN30819.1	4.10255	9.62852	5.39041	8.00376	6.50419	0	9.12614	13.1202	2.90603	6.85915	0	12.206	PSN30819.1	0	0	0	6.88857	9.00515	0	0	0	0	6.85915	0	1.36362	PSN30819.1	2.93577	7.07323	4.05363	0	7.59938	9.42019	4.49717	0	0	0	6.56858	4.01635	PSN30819.1	0	5.53364	4.01978	1.03028	7.0578	1.80224	1.58074	4.48994	3.47799	1.52529
PSN30820.1	0	0	0	0	0	0	0	0	0	0	0	0	PSN30820.1	0	0	0	0	0	0	0	0	0	0	0	0	PSN30820.1	0	0	0	0	0	0	0	0	0	0	0	0	PSN30820.1	0	0	0	0	0	0	0	0	0	0
PSN30821.1	0	0	0	0	0	0	0	0	0	0	0.221591	0	PSN30821.1	0	0	0	0	0	0	0.239826	0	0	0	0.313691	0	PSN30821.1	0	0	0	0	0.993555	0	0	0	0	0	0	0	PSN30821.1	0.202797	0	0	0	0	0	0	0	0	0
PSN30822.1	3.05797	8.72603	12.5642	0.845045	16.1957	0	0.928334	2.15643	3.90135	6.00081	38.8593	5.56389	PSN30822.1	55.7481	59.7167	106.518	74.2666	241.044	138.5	243.598	102.116	51.3568	6.00081	121.593	93.473	PSN30822.1	0.0354781	0.0410033	8.84998	21.8537	33.1481	2.02225	24.0001	48.885	11.6539	15.4168	10.4711	0.0242962	PSN30822.1	17.3581	13.7802	18.2669	16.6908	29.2268	5.58783	13.5919	20.9029	20.8045	15.7569
PSN30823.1	0	0	0.740647	0.20201	0.858088	0	0	0	0	0	0	0	PSN30823.1	0	0	0.800862	0	0.846599	3.03509	0	1.58694	4.23285	0	2.37485	0.573846	PSN30823.1	0	0	0.63684	0	0	0	0	0	0	2.10857	0.427098	0	PSN30823.1	0	0	1.973	0	0	3.77479	2.82574	1.95173	1.28879	4.54081
PSN30824.1	0	0	0.0971825	0.0511049	0	0	0.229586	0.138589	0.181025	0.111098	0	0.163629	PSN30824.1	3.46261	1.41576	0	0	4.05433	3.02089	1.23558	2.91114	19.9682	0.111098	0	1.73193	PSN30824.1	0.0750051	0	0.428972	5.22842	2.15812	0	0	21.6927	1.86637	0	0.516379	0.0418668	PSN30824.1	2.46868	3.04288	0.52572	1.95771	0.578277	0.612148	1.90608	1.28646	0	0
PSN30826.1	0	0	0.0990362	0	0	0	0	0.140265	0.18396	0	0.243117	0	PSN30826.1	0	0	0	0	4.15313	0	1.25224	2.93758	10.0657	0	0.910521	0.592576	PSN30826.1	0	0	0.434526	0	4.36283	0	1.74347	0	1.88974	0	0	0.0424435	PSN30826.1	2.52726	0	0.540032	1.33479	0.602301	0.631253	3.98123	2.66002	0	0
PSN30829.1	0	0	0	0	0.405378	0	0	0	0	0.526884	0.404871	0	PSN30829.1	1.27692	0	0.449948	0	1.02831	0	0	0	0	0.526884	1.94319	0.836184	PSN30829.1	0	0	0	0	0	0	0	0	0	0	0.247444	0	PSN30829.1	0.42742	0	0	0	0	0	0.976871	0	0	1.70738
PSN30830.1	0.940091	2.09978	1.49781	0.426277	1.19412	0.212415	1.07687	0.541264	0	1.747	2.28769	1.47787	PSN30830.1	2.22057	4.14531	3.57133	0	2.69234	0	5.54078	7.31458	1.57245	1.747	2.27638	5.07469	PSN30830.1	0.336738	0.0981947	0.349856	2.4196	1.63971	0.564229	3.18291	2.65954	1.17395	1.7811	0.907065	0.17004	PSN30830.1	1.85904	0.796451	2.69582	1.75855	2.65843	1.37865	2.80723	2.91052	1.23918	1.15301
PSN30831.1	0.87038	0	0	0	0	0	1.87017	0	0	2.8342	0	0	PSN30831.1	0	0	0	0	0	0	1.74191	0	0	2.8342	0	4.57123	PSN30831.1	0	0	0	0	0	0	0	0	0	0	0	0	PSN30831.1	4.05598	0	0	2.19199	0	0	0	2.24429	0	0
PSN30832.1	4.30744	3.2357	23.0785	3.16208	8.14455	3.09417	1.32088	4.60102	32.3377	7.43732	21.2898	1.4453	PSN30832.1	6.08079	6.9822	5.16733	14.1723	6.97201	8.8034	13.9162	21.1765	17.6984	7.43732	18.9529	20.3292	PSN30832.1	4.17614	5.82893	44.183	68.9302	75.7241	10.9719	43.8929	34.1994	11.5689	57.4641	55.508	1.72525	PSN30832.1	49.9496	19.0604	10.9488	19.8076	6.47366	7.14835	13.5315	11.1598	22.1526	67.557
PSN30834.1	3.30132	13.9054	6.84736	4.14023	2.79137	2.48658	3.20835	3.01774	3.8362	18.255	31.5407	12.2521	PSN30834.1	5.17702	3.89253	3.33121	17.6138	16.5938	18.9696	5.61608	5.38729	11.3465	18.255	13.8651	18.959	PSN30834.1	0.713921	1.05584	5.32111	8.76939	17.0778	5.3251	28.1093	20.0458	10.7186	23.4745	11.7874	1.19519	PSN30834.1	49.2991	25.3255	17.1721	20.6591	17.3767	8.59705	26.4113	21.3244	24.6742	25.1611
PSN30835.1	0.624394	1.1042	0.619297	0.11754	1.56487	0	0	0.363954	2.32368	0	3.88134	0	PSN30835.1	0	0.844548	2.63214	3.20113	1.92725	0	3.86955	7.53209	6.74131	0	1.15574	4.61118	PSN30835.1	0	0.0434791	2.42048	0	2.30017	1.01098	1.87213	10.7337	3.93286	1.63674	2.8618	0.0936725	PSN30835.1	3.38865	1.12363	5.72949	2.67449	2.64381	0	5.49675	1.3374	4.96751	1.49462
PSN30836.1	0	0	0.543189	0	0	0	0	0	0	0.469926	0	0	PSN30836.1	0	0.692001	0	0	0	3.3615	1.03143	1.13921	4.68376	0.469926	0.470454	1.70565	PSN30836.1	0	0	0	1.00955	0	0	0	0	0	1.18868	0.267125	0	PSN30836.1	1.2395	0	0	0.240971	1.06616	0.171476	2.38797	0	0.903156	0.326387
PSN30837.1	64.7256	21.202	34.7376	7.65448	15.5092	3.08014	3.56273	11.0648	98.4171	85.327	197.362	20.7403	PSN30837.1	6.95596	15.0538	29.3921	44.5441	90.9551	21.2069	67.5282	588.378	264.612	85.327	102.194	58.1747	PSN30837.1	1.50445	0.756283	21.0461	10.6604	20.554	0	5.33702	7.24106	5.13159	20.6921	14.187	2.81924	PSN30837.1	48.5009	23.5348	12.9963	33.1816	29.9771	36.1892	13.6939	16.1185	26.2712	29.3455
PSN30838.1	0.0619544	0	0.249341	0.0511053	0	0	0.258352	0	0	1.16109	0.274997	0.17375	PSN30838.1	0.643909	0	0	0	0	0	0.188721	0.8473	0	1.16109	0.206051	0.274309	PSN30838.1	0.0617336	0.0262625	0.353698	0.565696	0	0	0.311743	0	0	0.59834	1.35956	0.19468	PSN30838.1	0	0	0.579973	0.416078	1.18754	0	1.84756	1.62144	1.66436	1.7729
PSN30839.1	0	0	0	0	0	0	0	0	0	0	0	0	PSN30839.1	0	0	0	0	0	0	0	0	0	0	0	0	PSN30839.1	0	0	0	0	0	0	0	0	0	0	0	0	PSN30839.1	0	0	0	0	0	0	0	0	0	0
PSN30840.1	0	0	0.384757	0	0.403927	0	0	0	1.26944	0.480989	0	0.737863	PSN30840.1	0	0	0	0	0.271148	0	0.612426	3.13333	0	0.480989	0	1.07608	PSN30840.1	0	0.374007	0.271465	0.403565	0	0.560731	0.375296	0	1.94476	0.796866	0.939594	1.66845	PSN30840.1	1.49898	2.74645	0.507994	0	0.922412	0.787142	0.989666	0	2.60824	0
PSN30841.1	0.251519	0	0	0	0	0	0	0	0	0	0	0	PSN30841.1	0	0	0	0	0	0	0	0	0	0	0	5.99146	PSN30841.1	0	0	0	0	0	0	0	0	0	0	0	0	PSN30841.1	0	0	0	0	0	0	0	0	0	0
PSN30842.1	0	0	0.235078	0	0	0	0	0	0	0	0.591069	0	PSN30842.1	0	0	0.614774	0	0.542521	3.27362	0.553685	0	0	0	3.01497	0	PSN30842.1	0	0.196376	0	0	0	0	0.663886	0	0	0	0	0	PSN30842.1	0	0	0.462387	0.42047	0	1.02199	0.428339	1.05205	0	4.08051
PSN30843.1	0.96231	1.16959	2.2042	0.577417	1.36556	0	1.99217	0.976997	1.31895	3.51944	5.97829	3.02713	PSN30843.1	3.41787	1.28185	1.39395	1.64751	1.46794	0.462142	1.07644	1.1408	6.69371	3.51944	2.10866	4.09377	PSN30843.1	0.420152	0.232293	0.869438	1.08499	7.08934	1.08305	4.73913	1.35751	0.230525	3.4052	2.91568	0.780916	PSN30843.1	4.07764	1.99408	4.85449	5.47014	13.2484	2.62214	4.99253	2.81312	5.66987	4.87051
PSN30844.1	0	0	0	0	0	0	0	0	0	0	0	0	PSN30844.1	0	0	0	0	0	0	0	0	0	0	0	0	PSN30844.1	0	0	0	0	0	0	0	0	0	0	0	0	PSN30844.1	0	0	0	0	0	0	0	0	0	16.7486
PSN30845.1	0.512544	0	0	0	0	0	1.76199	0	0	0	0	0	PSN30845.1	7.61645	0	0	0	0	0	73.2911	0	0	0	0	0	PSN30845.1	0	0	0	0	0	0	0	0	0	0	0	0.928538	PSN30845.1	0	3.11355	11.8093	0	4.07326	5.85424	1.3434	0.974501	6.84982	1.6223
PSN30846.1	0.58381	2.80335	0	0.272272	1.70105	0	0	1.07331	2.9816	0	0	0	PSN30846.1	0	0	2.18506	4.30241	0	9.5992	0	0	0	0	0	1.4057	PSN30846.1	0.152235	0.0785162	3.19426	0	1.36811	0.569602	1.25503	0	2.26946	7.08283	3.49467	0.0786781	PSN30846.1	1.0521	1.70701	2.13154	2.19563	3.67817	2.37232	2.35483	3.97026	2.89106	2.27635
PSN30847.1	0	0	0	0	0	0	0	0	0	0	0	0	PSN30847.1	0	0	0	0	0	0	0	0	0	0	0	0	PSN30847.1	0	0	0	0	0	0	0	0	0	0	0	0	PSN30847.1	0	0	0	0	0	0	0	0	0	0
PSN30848.1	18.5896	18.2449	4.88888	0.820148	9.23501	0	8.63613	5.23758	2.56834	30.1534	27.8821	5.26174	PSN30848.1	14.1506	15.4076	2.73611	1.86784	0	0	3.82807	16.7268	0	30.1534	5.80044	18.9121	PSN30848.1	0	0	0	0	0	0	0	0	0	0	0	0	PSN30848.1	0	8.91623	5.86393	21.4238	23.4522	16.1496	103.79	95.8859	34.6964	32.1018
PSN30849.1	4.75101	6.68649	0	1.03194	6.56421	0.698446	1.97149	0	0.652446	7.24498	8.07968	1.27797	PSN30849.1	6.02027	8.45014	8.00929	3.14749	7.15174	0	10.7596	14.7573	0	7.24498	5.11545	9.13709	PSN30849.1	0	0	0.287925	0	0	0	0.45805	0	0	0	0	0	PSN30849.1	0	6.29704	2.84732	6.67787	9.11821	7.8605	22.5347	25.8186	16.1504	2.34284
PSN30850.1	0.38451	0.871835	0	0.103301	1.12774	0	0	0	0	0.492983	1.67662	0	PSN30850.1	6.69794	5.92531	6.34567	0.528795	0	1.53802	11.2978	12.3794	0	0.492983	2.20629	2.35828	PSN30850.1	0	0	0	0	0	0	0.504515	0	0	0	0	0	PSN30850.1	0	2.28184	0	0.558728	1.18121	1.42507	6.67479	7.16361	0.311561	0
PSN30851.1	1.53109	3.06054	0.506607	1.94638	9.73855	0	0	0	0.934547	10.1207	5.54426	0	PSN30851.1	41.4253	55.319	35.1213	4.9189	4.15157	1.6438	26.4951	57.1066	22.0619	10.1207	9.17491	14.2474	PSN30851.1	0	0	0	0	0	0	0	0	0	0	0	0	PSN30851.1	1.02741	13.8963	8.39486	13.6702	20.4817	9.21772	124.537	82.4905	33.0042	4.8453
PSN30852.1	1.01251	0	0	0	0	0	0	0	0	0	0	0	PSN30852.1	4.57584	0	5.45136	0	0	0	3.78039	3.02368	0	0	1.35738	3.5927	PSN30852.1	0	0	0	0	0	0	0	0	0	0	0	0	PSN30852.1	0	3.84154	0	0	4.45651	0	24.0976	10.9594	4.30371	18.9043
PSN30854.1	0.797926	0.617568	0	0.136583	0	0	0	0	0.0834332	0	0	0	PSN30854.1	0.672906	0	0	0.214352	0.112475	0	0.314987	0.24976	0	0	0.699083	4.06357	PSN30854.1	0	0	0	0	0	0	0	0	0	0	0	0	PSN30854.1	1.53189	1.1502	1.50909	2.41526	1.93867	1.39915	0.47859	2.06388	2.57557	1.49359
PSN30855.1	0.305347	0	0.795196	0.669561	1.82778	0	0.731965	0	0.687793	2.50941	3.39317	0.59483	PSN30855.1	3.6366	0	0.748736	0	2.33151	0	1.03548	0	0	2.50941	3.82714	2.77964	PSN30855.1	0	0	0	0	0	0.792403	0	0	0	1.94699	0.467481	0	PSN30855.1	0	0	3.66466	1.11712	1.45507	1.62704	2.5837	5.69799	2.78733	0
PSN30856.1	59.7342	49.199	31.7773	21.4692	42.538	0.792146	23.1894	24.128	33.8598	38.0333	50.9888	33.851	PSN30856.1	30.1935	18.8758	27.5727	30.0963	36.3313	17.791	45.528	46.1746	29.6199	38.0333	42.8962	52.2045	PSN30856.1	14.9521	7.03057	30.588	40.4772	42.2492	17.3727	35.8927	12.9723	38.3842	48.9103	31.8759	10.7195	PSN30856.1	68.7558	30.5186	19.0751	45.0631	44.9219	26.689	46.3523	42.1602	53.6508	41.4044
PSN30857.1	0.0885151	0	1.37017	0.0204102	0	0	0.0943896	0.0672953	0.314487	1.04717	3.9016	0	PSN30857.1	0	0	10.1176	7.38999	6.97089	0	1.88027	35.0278	0	1.04717	2.64708	4.89181	PSN30857.1	0	0	0.726752	1.36159	1.02057	0.164365	0	0	0	0	0.379451	0.0344721	PSN30857.1	1.43659	0	0.689114	2.2649	0.83404	0	1.75604	1.75163	2.16718	0
PSN30858.1	9.97628	15.9302	16.5829	4.05568	28.7533	2.94333	6.03714	7.76541	11.484	12.9073	30.0859	10.3015	PSN30858.1	21.0538	14.7947	22.0532	12.4055	20.9077	3.83706	15.4745	11.007	1.75183	12.9073	21.604	29.7797	PSN30858.1	0.561329	1.81302	15.1257	22.2712	25.5168	6.57902	34.5669	14.7126	12.3586	32.5922	25.8285	1.21504	PSN30858.1	24.4755	34.6135	20.0493	31.6945	25.6989	15.9926	29.3443	30.5185	25.5467	40.0881
PSN30859.1	1.3267	2.5925	0.555445	0.206514	0.753746	0	0.59224	1.64261	0.203937	1.76619	2.47268	0.821492	PSN30859.1	2.746	1.82541	0.624748	1.10397	0	2.4941	0.26769	3.10482	4.84733	1.76619	5.22074	3.33516	PSN30859.1	0.153675	0.0764171	0.447479	1.91988	1.45305	0	1.30303	1.58772	1.55468	0.668324	0.661669	0.319052	PSN30859.1	1.22643	1.10973	1.86386	1.17152	1.68161	0.279975	0.687939	1.3788	1.59596	2.11468
PSN30860.1	0	0	0	0	0	0	0	0	0	0	0	0	PSN30860.1	0	0	0	0	0	0	0	0	0	0	0	0	PSN30860.1	0	0	0	0	0	0	0	0	0	0	0	0	PSN30860.1	0	0	0	0	0	0	0	0	0	0
PSN30861.1	7.24425	8.19938	9.35209	4.48566	8.17183	1.16506	5.9922	5.88079	5.20367	14.3785	14.8933	8.47243	PSN30861.1	7.23413	5.93135	7.01345	7.15313	6.46242	2.03187	11.4572	8.06501	10.676	14.3785	18.7968	26.2348	PSN30861.1	4.15565	2.86304	6.62756	16.3269	14.1657	7.15742	13.4987	17.4437	7.26106	18.2083	11.4766	3.1852	PSN30861.1	12.8353	13.639	9.87107	14.4323	20.2524	12.5237	14.5613	14.9546	12.3341	22.8146
PSN30862.1	0	0	0	0	0	0	0	0	0	0	0	0	PSN30862.1	3.67388	0	0.717599	0	0	0	0	0	0	0	1.71043	0	PSN30862.1	0	0	0	0	0	0	0	0	0	0	0	0	PSN30862.1	1.21058	0	0.5436	0	0	0	0.593202	0.438818	0	1.43736
PSN30863.1	4.66219	7.50536	7.93967	0	0	0	0	0	8.0795	0	0	0	PSN30863.1	0	0	0	0	0	0	0	0	0	0	22.5768	38.5117	PSN30863.1	0	0	0	0	0	0	0	0	0	0	0	0	PSN30863.1	48.693	5.12408	2.21868	15.5592	16.3802	4.56006	2.65538	1.84863	10.3082	6.8408
PSN30864.1	0	0	0	0	0	0	0	0	0	0	0	1.76337	PSN30864.1	0	0	0	0	0	0	0	0	0	0	0	0	PSN30864.1	0	0	0	0	0	0	0	0	0	0	0	0	PSN30864.1	0	0	0	0	0	0	0	0	0	0
PSN30865.1	1.41478	21.9192	0	0	0	0	0	0	1.21708	1.34125	0	0.740971	PSN30865.1	0	14.9031	57.7561	16.7887	61.5855	0	47.249	0	0	1.34125	0	23.433	PSN30865.1	0	2.79828	0	23.0092	21.8075	16.7039	17.1845	0	0	0	0	0	PSN30865.1	0	0	24.1965	0	0	0	28.1675	9.31323	0	0
PSN30866.1	0	0	0	0	0	0	0	0	0	0	0	0	PSN30866.1	0	0	0	0	0	41.8595	0	0	0	0	0	0	PSN30866.1	0	0	0	0	0	0	0	0	0	0	0	0	PSN30866.1	0	0	0	0	0	0	0	0	0	0
PSN30867.1	48.5857	0	46.6231	117.612	35.0449	0	230.7	80.7125	23.0218	10.9157	19.4518	0	PSN30867.1	0	15.5122	0	3.59507	9.15853	0	27.7648	8.8956	0	10.9157	12.5227	31.8746	PSN30867.1	7.44724	29.6223	30.7355	20.514	0	9.86098	9.02779	0	57.8014	11.9756	19.3072	23.6217	PSN30867.1	20.9422	0	24.0014	37.2169	33.6927	21.1141	11.5106	2.07318	0	89.1688
PSN30868.1	3079.55	4557.76	6394.22	3367.24	4845.17	2341.38	2953.22	1829.85	3247.24	2966.98	6093.27	2704.49	PSN30868.1	1291.1	2204.42	2289.07	2716.24	4808.73	2806.27	2418.35	1449.34	3685.56	2966.98	1069.06	923.237	PSN30868.1	404.303	599.614	206.746	537.752	1377.66	325.463	1152.73	728.683	509.877	550.785	419.394	72.2777	PSN30868.1	252.527	179.354	582.174	296.764	453.85	301.182	758	550.56	281.459	74.0649
PSN30870.1	0	0	0	4.56868	0	0	0	0	0	0	0	0	PSN30870.1	0	0	0	0	0	0	0	0	0	0	0	0	PSN30870.1	0	0	0	0	0	0	0	0	0	0	0	0	PSN30870.1	0	0	0	0	0	0	0	0	0	0
PSN30871.1	0.413691	0	0	0.235554	0	0	0.453802	0.606286	0	0	0.509388	0	PSN30871.1	4.95408	0	1.89731	0	1.50561	0	1.94618	1.11037	0	0	5.68659	2.52477	PSN30871.1	0	0.446188	1.81091	0.923045	1.77424	0	0	0	0	2.37898	0.341017	0	PSN30871.1	1.7027	0	2.26147	2.76434	1.7837	2.03658	2.89697	3.52504	4.33365	5.52113
PSN30872.1	1.3006	1.17051	1.82943	0	0.765276	0	0	0	0	0.731943	3.47554	0.444282	PSN30872.1	0	0.805314	5.67387	0.665329	1.85926	0	1.65825	0	0	0.731943	4.16868	6.20797	PSN30872.1	0.57332	0	0	2.12418	0	0	1.91322	0	1.35233	0	0.314195	0.207418	PSN30872.1	1.85817	0	1.58323	1.86658	1.36622	0.834566	1.86626	1.34228	2.60126	3.64181
PSN30873.1	0	0	0	0	0	0	0	0	0	0	0	0	PSN30873.1	0	0	0	0	0	0	0	0	0	0	0	0	PSN30873.1	0	0	0	0	0	0	0	0	0	0	0	0	PSN30873.1	0	0	0	0	0	0	0	0	0	0
PSN30874.1	0	0	0	0	0	0	0	0	0	0	0	0	PSN30874.1	0	0	0	0	0	0	0	0	0	0	0	0	PSN30874.1	0	0	0	0	0	0	0	0	0	0	0	0	PSN30874.1	0	0	0	0	0	0	0	0	0	0
PSN30875.1	0	0	0	0	0	0	0	0	0	0	0	0	PSN30875.1	0	0	0	0	0	0	0	0	0	0	0	0	PSN30875.1	0	0	0	0	0	0	0	0	0	0	0	0	PSN30875.1	0	0	0	0	0	0	0	0	0	0
PSN30876.1	0	0	0	0	0	0	0	0	0	0	0	0	PSN30876.1	0	0	0	0	0	0	0	0	0	0	0	0	PSN30876.1	0	0	0	0	0	0	0	0	0	0	0	0	PSN30876.1	0	0	0	0	0	0	0	0	0	0
PSN30877.1	0	0	0	0	0	0	0	0	0	2.45275	1.77486	0	PSN30877.1	6.38796	3.03242	0	0	3.84504	0	48.0424	0	13.8701	2.45275	0	0	PSN30877.1	0	0	0	0	0	0	0	0	0	0	0	0	PSN30877.1	0	3.54162	0	0	0	0	0	0	0	0
PSN30878.1	81.0753	291.44	423.762	131.92	198.269	2.83166	88.1482	51.8487	26.5754	148.8	260.338	140.719	PSN30878.1	139.377	266.908	350.35	192.025	514.868	174.961	676.973	534.197	689.214	148.8	54.8873	57.8218	PSN30878.1	13.3916	6.46147	4.25453	11.5716	81.3011	11.8036	25.6828	185.944	0	0	5.50371	0	PSN30878.1	6.59913	62.6543	243.968	42.2719	90.7896	23.4948	41.1572	40.0736	22.7894	12.0826
PSN30879.1	0	0	0	0	0	0	0	0	0	0	4.45315	0	PSN30879.1	0	0	0	0	0	0	0	0	11.1135	0	0	1.57288	PSN30879.1	0	0	0	7.04722	0	0	0	0	0	0	0	0	PSN30879.1	0	0	0	0	2.54107	2.77982	0	0	0	0
PSN30880.1	6.07063	13.7158	4.7439	0	0	0	3.48349	0	0	7.97626	0	3.28941	PSN30880.1	30.1523	0	22.7991	3.40929	10.4544	0	21.0778	26.8888	0	7.97626	8.77648	15.2324	PSN30880.1	0	0	0	0	0	0	0	0	17.4762	0	1.97996	0	PSN30880.1	0	4.26574	6.16682	1.56944	7.32785	6.34394	0	1.68028	2.14975	0
PSN30881.1	238.487	392.851	502.173	76.7632	576.052	32.8685	82.6941	28.713	89.6959	479.282	476.807	171.45	PSN30881.1	654.651	1190.41	1803.54	712.603	1733.04	678.557	1593.59	2508.07	330.579	479.282	605.652	568.823	PSN30881.1	0	0	2.41122	11.7975	8.64889	13.5114	14.0616	0	0	0	7.76061	0	PSN30881.1	92.66	343.479	683.002	143.015	355.885	83.47	145.58	163.008	94.8673	59.9074
PSN30882.1	0	0	0	0	0	0	0	0	0	0	0	0	PSN30882.1	0	0	0	0	0	0	0	0	0	0	0	0	PSN30882.1	0	0	0	0	0	0	0	0	0	0	0	0	PSN30882.1	0	0	0	0	0	0	0	0	0	0
PSN30883.1	4.91988	10.4086	11.9338	4.85846	11.5606	7.85668	4.19367	6.4923	6.21114	10.7597	18.9551	7.83289	PSN30883.1	8.63896	11.1257	12.5577	26.3479	38.8231	47.38	11.4688	12.3752	47.875	10.7597	16.3986	18.4998	PSN30883.1	1.44886	5.21795	7.00552	17.6762	42.0899	11.7823	19.3619	32.1503	11.1897	14.0448	11.4879	2.27082	PSN30883.1	25.6823	10.4214	14.0621	15.2734	44.4308	20.6914	14.6632	10.2787	13.4024	8.26235
PSN30884.1	0.369687	0	0	0	0	0	0	1.24775	0	0	0	0	PSN30884.1	0	0	0	0	0	0	0	0	0	0	0	0	PSN30884.1	0	0	0	0	0	0	0	0	0	0	0	0	PSN30884.1	0	0	0	0	0	0	0	0	0	0
PSN30885.1	0	0	0	0	0	0	0	0	0	0	1.8083	0	PSN30885.1	0	0	0	7.10071	0	0	0	0	0	0	5.86115	3.84095	PSN30885.1	0	0	0	0	0	1.75039	0	0	0	0	0	0	PSN30885.1	0	0	0	0	1.92372	0	1.85572	10.2736	0	2.35757
PSN30886.1	211.275	221.305	49.7915	19.8838	116.594	1.56001	147.974	34.2097	57.6418	92.2968	130.606	167.15	PSN30886.1	83.4173	70.0896	146.262	135.253	218.126	86.685	314.387	249.011	42.5223	92.2968	83.1674	147.284	PSN30886.1	2.62447	2.83244	17.2161	3.91557	4.23663	0	11.885	4.03633	20.2234	0	5.58035	0.94396	PSN30886.1	56.2503	48.4569	177.272	51.2436	204.364	54.3002	66.6806	52.4477	54.5147	58.4785
PSN30888.1	0	0	0	0	0	0	0	0	0	0	0	0	PSN30888.1	0	0	0	0	0	0	0	0	0	0	0	0	PSN30888.1	0	0	0	0	0	0	0	0	0	0	0	0	PSN30888.1	0	0	0	0	0	0	0	0	0	0
PSN30889.1	0	0	0	0	0	0	0	0	0	0	0	0	PSN30889.1	0	0	0	0	0	0	0	0	0	0	0	0	PSN30889.1	0	0	0	0	3.30706	1.95609	2.94871	0	0	0	0	0	PSN30889.1	0	0	0	0	0	0	0	0	0	0
PSN30890.1	0	0	0	0	0	0	0	0	0	4.46835	0	0	PSN30890.1	0	0	0	0	0	0	0	0	0	4.46835	0	0	PSN30890.1	0	0.304255	3.39155	0	4.09945	0	3.41007	13.6639	0	5.85297	0	0	PSN30890.1	2.28489	0	0	0	0	0	0	0	0	0
PSN30893.1	1.01601	5.15075	2.61932	2.71921	0	51.9651	4.22743	0	2.02335	0	0	0	PSN30893.1	0	0	0	3.34916	6.55034	0	183.333	15.7135	0	0	4.72589	88.8073	PSN30893.1	1.88271	3.94182	4.62401	0	3.87486	1.85096	3.88174	8.88016	0	10.8097	1.75758	1.30976	PSN30893.1	1.67149	0	0	0	0	0	3.16267	8.75162	2.61621	7.38008
PSN30894.1	0	0	0	0	0	0	0	0	0	0	0	0	PSN30894.1	0	0	0	0	0	0	0	0	0	0	0	0	PSN30894.1	0	0	0	0	0	0	0	0	0	0	0	0	PSN30894.1	0	0	0	0	0	0	0	0	0	0
PSN30896.1	0	0	0	0	0	0	0	0	0	0	0	0	PSN30896.1	0	0	0	0	0	0	0	0	0	0	0	0	PSN30896.1	0	0	0	0	0	0	0	0	0	0	0	0	PSN30896.1	0	0	0	0	0	0	0	0	0	0
PSN30897.1	0	0	0	0	1.83094	0	1.56936	0	1.56068	0	0	0	PSN30897.1	0	0	0	0	1.3176	0	0	0	0	0	1.20045	0	PSN30897.1	0	0	0	0	0	0	0	0	0	0	0	0	PSN30897.1	0	0	0	0	0	0	0	0	0	0
PSN30898.1	23.1082	44.1096	36.7121	21.3691	39.8278	43.5812	18.3173	45.1386	31.08	30.2239	48.9559	19.4175	PSN30898.1	94.6989	46.1668	41.0907	65.7699	57.5845	118.231	64.2805	93.2791	41.2609	30.2239	142.101	103.036	PSN30898.1	10.1445	17.6566	41.7823	48.3861	57.3939	48.3203	49.78	0	27.7996	37.8097	35.6622	15.2269	PSN30898.1	95.3505	25.0334	28.7571	39.0558	51.2179	25.015	18.0565	19.8152	33.1845	42.8828
PSN30899.1	59.0784	104.529	202.165	37.8055	223.219	34.1547	43.7529	75.059	71.3951	182.841	215.443	86.2038	PSN30899.1	411.423	366.289	240.098	515.669	262.81	486.457	376.448	468.099	643.752	182.841	426.321	401.267	PSN30899.1	76.7225	37.3951	208.877	421.954	478.817	131.727	298.428	313.802	170.05	472.294	160.953	37.0985	PSN30899.1	152.54	115.994	134.768	95.7072	198.091	123.969	73.6815	75.5589	83.787	46.8124
PSN30900.1	17.8796	23.4948	22.7403	10.146	27.3524	5.21308	12.171	11.9512	16.1214	19.0135	24.3668	17.2555	PSN30900.1	32.9923	31.8309	55.4969	44.762	84.4899	45.8291	72.6193	57.2337	31.3574	19.0135	51.2099	45.5884	PSN30900.1	3.39789	1.81072	13.3835	28.5502	43.9479	8.6595	33.2116	46.0317	11.5865	34.9029	19.2162	3.43642	PSN30900.1	59.4743	27.1151	27.7223	22.0801	24.0966	19.1958	35.7509	31.0293	32.8311	23.6268
PSN30901.1	1.70824	0	0	0	0	0	0	0	0	0	0	0	PSN30901.1	0	0	0	0	0	0	0	0	0	0	0	0	PSN30901.1	0	0	0	0	0	0	0	0	10.0611	0	1.76926	0	PSN30901.1	0	0	0	0	0	0	0	0	0	0
PSN30902.1	3.13345	0	0	0	0	0	0	0	0	0	0	0	PSN30902.1	14.849	0	0	7.40667	4.77965	0	0	0	0	0	9.01242	6.11054	PSN30902.1	0	0	0	0	0	0	0	0	0	10.9564	5.14105	0	PSN30902.1	5.45217	0	3.26262	0	0	0	5.00577	3.48465	0	0
PSN30903.1	0.309128	0	0	0.566389	0	0	0	0	0	4.88455	1.45088	0	PSN30903.1	3.76575	5.61759	8.22034	1.62829	4.14878	0	0.870256	12.9059	0	4.88455	7.30526	10.8674	PSN30903.1	0	0	0	0	0	0	1.9212	0	0	0	0.741106	0	PSN30903.1	7.14823	5.48576	3.44644	4.76258	7.71654	0	9.79198	7.32885	1.05677	2.5882
PSN30904.1	0.402904	0.499875	0.797783	0.380978	3.08908	1.42629	1.85915	0.587487	0.253072	2.66408	2.66689	0.909462	PSN30904.1	3.82808	3.6727	3.69555	1.20417	1.02372	0	1.4964	1.27025	6.57272	2.66408	1.94246	4.18432	PSN30904.1	0	0.207121	0.799022	1.73164	1.73224	0.672668	1.55892	0	0.915436	0.699327	0.705056	0.507039	PSN30904.1	0	2.80124	1.39808	1.19876	2.853	1.30043	2.07039	2.68011	2.9077	4.97046
PSN30905.1	2.19947	6.05673	1.90729	0.953931	4.43567	4.92068	0.285833	2.63134	1.46668	1.63944	4.61273	0.722037	PSN30905.1	0	3.15458	3.34381	2.5493	6.31717	2.10426	1.22416	2.34826	6.61511	1.63944	5.05494	5.31959	PSN30905.1	0.25334	0	0.136172	0.555414	0.587132	0.205517	0.675388	0.597628	0.389944	0	1.00171	0.0770247	PSN30905.1	2.00909	2.97414	1.72092	1.30931	4.24	1.39418	8.34142	5.99722	2.93711	3.22682
PSN30906.1	3.01199	0	1.67101	0	1.5866	0	1.7413	0	0	0	0	1.38884	PSN30906.1	0	0	0	0	0	0	0	0	0	0	4.87085	0	PSN30906.1	0	0	0	0	0	0	0	0	0	0	0	1.62461	PSN30906.1	1.94875	2.81319	4.5304	1.08999	0	0	4.21627	1.0034	1.3055	1.33751
PSN30907.1	2.44143	5.17192	3.05019	1.52985	5.03202	0.915225	2.52971	1.46929	2.00904	5.01999	5.01814	3.23905	PSN30907.1	1.50078	1.89277	2.11826	3.12802	4.0339	0	3.32036	1.87918	1.55244	5.01999	4.0056	7.0003	PSN30907.1	1.41399	0.555349	1.75712	2.68358	1.91125	1.0243	2.18201	0.93379	1.73308	2.95199	2.26948	0.692006	PSN30907.1	2.20547	2.99428	3.68016	3.25541	3.49952	2.48808	4.16128	3.33426	3.92665	3.96152
PSN30909.1	0.761715	4.81321	0.719436	1.74534	4.14733	0	5.92366	16.0968	4.84444	4.16869	12.297	5.22084	PSN30909.1	0	0	0	1.56705	1.19945	0	1.1463	0	0	4.16869	0.462729	1.60708	PSN30909.1	10.4023	7.54692	18.769	6.59473	14.7711	5.52194	50.6398	16.683	8.52876	42.387	9.89217	4.50112	PSN30909.1	23.5848	25.3778	6.71591	24.835	2.13366	14.0041	0.318719	9.87739	3.85489	15.0568
PSN30910.1	4.79864	13.45	4.28357	3.43105	22.6201	0	6.358	11.624	13.097	22.6659	14.6267	5.79802	PSN30910.1	26.7143	11.0906	16.5558	5.38193	23.304	0	19.5578	70.086	9.44761	22.6659	18.8926	18.5258	PSN30910.1	0	0	3.18052	0	0	5.30065	4.62229	0	0	0	10.1682	0	PSN30910.1	8.5885	7.56563	11.638	12.6391	6.47728	11.2754	10.3325	14.583	7.4826	15.5341
PSN30911.1	6.60286	2.669	9.1492	3.57394	10.9644	0.193041	2.05692	4.27416	11.8302	13.4008	15.8148	4.90859	PSN30911.1	36.9654	17.7785	43.8516	25.7386	41.075	14.7946	48.6729	35.2396	3.34295	13.4008	24.3577	41.2756	PSN30911.1	1.76651	1.2096	7.7703	38.9408	1.4048	3.11951	16.7083	32.2475	1.98217	12.1332	6.45315	2.45508	PSN30911.1	16.4916	18.779	17.7442	14.6847	11.5386	3.89431	24.4944	14.4497	11.6721	15.6219
[truncated: 24,134 more rows]
[truncated: 2 more columns]
