# Supplementary material for: The impact of thigmotaxis deprivation on the development of the German cockroach (Blattella germanica)
Source: iScience. 2022 Jul 20;25(8):104802. doi: 10.1016/j.isci.2022.104802 (PMC9385682; doi:10.1016/j.isci.2022.104802)
Supplement: Table S7. Functions of DEGs for 2nd and 6th instar nymph — A. DE-Gs functions of 2nd instar B. germanica, in 30° at 12 h post-molting, related to Table 4. B. DE-Gs functions of 2nd instar B. germanica, in 90° at 12 h post-molting, related to Table 4. C. DE-Gs functions of 2nd instar B. germanica, in 180° at 12 h post-molting, related to Table 4. D. DE-Gs functions of 2nd instar B. germanica, in 30° at 2-day post-molting, related to Table 4. E. DE-Gs functions of 2nd instar B. germanica, in 90° at 2-day post-molting, related to Table 4. F. DE-Gs functions of 2nd instar B. germanica, in 180° at 2-day post-molting, related to Table 4. G. DE-Gs functions of 2nd instar B. germanica, in 30° at 12 h post-molting, related to Table 4. H. Functions of DE-Gs of sixth instar B. germanica, in 90° at 12 h post-molting, related to Table 4. I. Functions of DE-Gs of sixth instar B. germanica, in 180° at 12 h post-molting, related to Table 4. J. Functions of DE-Gs of sixth instar B. germanica, in 30° at 2-day post-molting, related to Table 4. K. Functions of DE-Gs of sixth instar B. germanica, in 90° at 2-day post-molting, related to Table 4. L. Functions of DE-Gs of sixth instar B. germanica, in 180° at 2-day post-molting, related to Table 4. [file mmc8.xlsx]

## Sheet: 2nd_0_30
Supplementary Table 7a. Functions of DEGs of 2nd instar B. germanica developed in shelter with angle of 30° at 12 hours post-molting.
gb_accession	protein_len (a.a.)	product_name	title	gene ID	accession
PSN53721.1	160	hypothetical protein	hypothetical protein C0J52_02207 [Blattella germanica]	1370645339	PYGN01P004785
PSN53483.1	694	hypothetical protein	hypothetical protein C0J52_09346 [Blattella germanica]	1370645094	PYGN01P005036
PSN53417.1	382	hypothetical protein	hypothetical protein C0J52_05171 [Blattella germanica]	1370645026	PYGN01P005050
PSN53437.1	476	hypothetical protein	hypothetical protein C0J52_05130 [Blattella germanica]	1370645046	PYGN01P005070
PSN51040.1	1118	hypothetical protein	hypothetical protein C0J52_15414 [Blattella germanica]	1370642563	PYGN01P007466
PSN50567.1	550	hypothetical protein	hypothetical protein C0J52_14767 [Blattella germanica]	1370642069	PYGN01P007940
PSN50575.1	1612	hypothetical protein	hypothetical protein C0J52_14764 [Blattella germanica]	1370642077	PYGN01P007948
PSN49209.1	268	hypothetical protein	hypothetical protein C0J52_16944 [Blattella germanica]	1370640656	PYGN01P009293
PSN49216.1	392	hypothetical protein	hypothetical protein C0J52_16934 [Blattella germanica]	1370640663	PYGN01P009300
PSN45998.1	534	Heat shock protein 68	Heat shock protein 68 [Blattella germanica]	1370637278	PYGN01P012499
PSN45999.1	526	Heat shock protein 68	Heat shock protein 68 [Blattella germanica]	1370637279	PYGN01P012500
PSN45515.1	251	hypothetical protein	hypothetical protein C0J52_13163 [Blattella germanica]	1370636764	PYGN01P012992
PSN44523.1	1119	hypothetical protein	hypothetical protein C0J52_14694 [Blattella germanica]	1370635716	PYGN01P013976
PSN44061.1	440	hypothetical protein	hypothetical protein C0J52_15922 [Blattella germanica]	1370635227	PYGN01P014460
PSN43132.1	309	hypothetical protein	hypothetical protein C0J52_17083 [Blattella germanica]	1370634240	PYGN01P015357
PSN42509.1	506	Cytosol aminopeptidase	Cytosol aminopeptidase [Blattella germanica]	1370633576	PYGN01P016005
PSN41806.1	259	Beta-ureidopropionase	Beta-ureidopropionase [Blattella germanica]	1370632829	PYGN01P016685
PSN41708.1	232	hypothetical protein	hypothetical protein C0J52_07766 [Blattella germanica]	1370632723	PYGN01P016785
PSN41709.1	545	hypothetical protein	hypothetical protein C0J52_07765 [Blattella germanica]	1370632724	PYGN01P016786
PSN40300.1	168	hypothetical protein	hypothetical protein C0J52_18620 [Blattella germanica]	1370631209	PYGN01P018207
PSN39738.1	665	hypothetical protein	hypothetical protein C0J52_19965 [Blattella germanica]	1370630592	PYGN01P018777
PSN38300.1	128	Cuticle protein 19	Cuticle protein 19 [Blattella germanica]	1370629005	PYGN01P020206
PSN35904.1	418	hypothetical protein	hypothetical protein C0J52_25876 [Blattella germanica]	1370626344	PYGN01P022604
PSN35906.1	363	hypothetical protein	hypothetical protein C0J52_25874 [Blattella germanica]	1370626346	PYGN01P022606
PSN35733.1	328	hypothetical protein	hypothetical protein C0J52_27893 [Blattella germanica]	1370626153	PYGN01P022777
PSN35678.1	282	hypothetical protein	hypothetical protein C0J52_21765 [Blattella germanica]	1370626091	PYGN01P022830
PSN35583.1	645	hypothetical protein	hypothetical protein C0J52_24401 [Blattella germanica]	1370625983	PYGN01P022930
PSN35585.1	196	hypothetical protein	hypothetical protein C0J52_24402 [Blattella germanica]	1370625985	PYGN01P022932
PSN33503.1	154	Glandular kallikrein-7	Glandular kallikrein-7 [Blattella germanica]	1370623578	PYGN01P025005
PSN33043.1	395	hypothetical protein	hypothetical protein C0J52_17748 [Blattella germanica]	1370623039	PYGN01P025451
PSN33053.1	881	hypothetical protein	hypothetical protein C0J52_17750 [Blattella germanica]	1370623049	PYGN01P025461
PSN30529.1	1040	hypothetical protein	hypothetical protein C0J52_27372 [Blattella germanica]	1370619846	PYGN01P027981

## Sheet: 2nd_0_90
Supplementary Table 7b. Functions of DEGs of 2nd instar B. germanica developed in shelter with angle of 90° at 12 hours post-molting.
gb_accession	protein_len (a.a.)	product_name	title	gene ID	accession
PSN37964.1	152	hypothetical protein	hypothetical protein C0J52_10417 [Blattella germanica]	1370628638	PYGN01P020552

## Sheet: 2nd_0_180
Supplementary Table 7c. Functions of DEGs of 2nd instar B. germanica developed in shelter with angle of 180° at 12 hours post-molting.
gb_accession	protein_len (a.a.)	product_name	title	gene ID	accession
PSN30605.1	91	Phormicin	Phormicin [Blattella germanica]	1370619961	PYGN01P027906
PSN30606.1	74	Tenecin-1	Tenecin-1 [Blattella germanica]	1370619962	PYGN01P027907
PSN31810.1	1110	hypothetical protein	hypothetical protein C0J52_22637 [Blattella germanica]	1370621532	PYGN01P026702
PSN31811.1	117	hypothetical protein	hypothetical protein C0J52_22640 [Blattella germanica]	1370621533	PYGN01P026703
PSN33503.1	154	Glandular kallikrein-7	Glandular kallikrein-7 [Blattella germanica]	1370623578	PYGN01P025005
PSN33504.1	180	Trypsin-1	Trypsin-1, partial [Blattella germanica]	1370623579	PYGN01P025006
PSN34256.1	255	Elongation of very long chain fatty acids protein 7	Elongation of very long chain fatty acids protein 7 [Blattella germanica]	1370624463	PYGN01P024255
PSN34257.1	167	hypothetical protein	hypothetical protein C0J52_21420 [Blattella germanica]	1370624464	PYGN01P024256
PSN34517.1	510	hypothetical protein	hypothetical protein C0J52_24451 [Blattella germanica]	1370624763	PYGN01P023992
PSN34518.1	676	hypothetical protein	hypothetical protein C0J52_24454 [Blattella germanica]	1370624764	PYGN01P023993
PSN34658.1	77	hypothetical protein	hypothetical protein C0J52_25253, partial [Blattella germanica]	1370624927	PYGN01P023849
PSN34671.1	401	Lipase 3	Lipase 3 [Blattella germanica]	1370624941	PYGN01P023848
PSN36413.1	844	hypothetical protein	hypothetical protein C0J52_25455 [Blattella germanica]	1370626914	PYGN01P022095
PSN36414.1	98	hypothetical protein	hypothetical protein C0J52_25456, partial [Blattella germanica]	1370626915	PYGN01P022096
PSN39125.1	650	Phosphoenolpyruvate carboxykinase [GTP]	Phosphoenolpyruvate carboxykinase [GTP] [Blattella germanica]	1370629917	PYGN01P019381
PSN39126.1	294	UPF0183 protein	UPF0183 protein [Blattella germanica]	1370629918	PYGN01P019382
PSN39558.1	187	hypothetical protein	hypothetical protein C0J52_20614 [Blattella germanica]	1370630395	PYGN01P018942
PSN39559.1	152	hypothetical protein	hypothetical protein C0J52_20615 [Blattella germanica]	1370630396	PYGN01P018943
PSN39561.1	129	hypothetical protein	hypothetical protein C0J52_20617 [Blattella germanica]	1370630398	PYGN01P018945
PSN39562.1	124	hypothetical protein	hypothetical protein C0J52_20610 [Blattella germanica]	1370630399	PYGN01P018946
PSN40379.1	278	hypothetical protein	hypothetical protein C0J52_11849 [Blattella germanica]	1370631296	PYGN01P018136
PSN40380.1	574	hypothetical protein	hypothetical protein C0J52_11848 [Blattella germanica]	1370631297	PYGN01P018137
PSN41706.1	667	hypothetical protein	hypothetical protein C0J52_07761 [Blattella germanica]	1370632721	PYGN01P016783
PSN41707.1	194	hypothetical protein	hypothetical protein C0J52_07767 [Blattella germanica]	1370632722	PYGN01P016784
PSN41708.1	232	hypothetical protein	hypothetical protein C0J52_07766 [Blattella germanica]	1370632723	PYGN01P016785
PSN41709.1	545	hypothetical protein	hypothetical protein C0J52_07765 [Blattella germanica]	1370632724	PYGN01P016786
PSN41709.1	545	hypothetical protein	hypothetical protein C0J52_07765 [Blattella germanica]	1370632724	PYGN01P016786
PSN41710.1	211	hypothetical protein	hypothetical protein C0J52_07764 [Blattella germanica]	1370632725	PYGN01P016787
PSN41919.1	921	hypothetical protein	hypothetical protein C0J52_06819 [Blattella germanica]	1370632949	PYGN01P016597
PSN41920.1	260	hypothetical protein	hypothetical protein C0J52_06812 [Blattella germanica]	1370632950	PYGN01P016598
PSN43149.1	323	hypothetical protein	hypothetical protein C0J52_17074 [Blattella germanica]	1370634257	PYGN01P015374
PSN43150.1	149	hypothetical protein	hypothetical protein C0J52_17075 [Blattella germanica]	1370634258	PYGN01P015375
PSN45315.1	101	hypothetical protein	hypothetical protein C0J52_12463 [Blattella germanica]	1370636552	PYGN01P013218
PSN45316.1	65	hypothetical protein	hypothetical protein C0J52_12460 [Blattella germanica]	1370636553	PYGN01P013219
PSN46512.1	304	hypothetical protein	hypothetical protein C0J52_09036 [Blattella germanica]	1370637817	PYGN01P012013
PSN46513.1	62	hypothetical protein	hypothetical protein C0J52_09031 [Blattella germanica]	1370637818	PYGN01P012014
PSN48506.1	182	hypothetical protein	hypothetical protein C0J52_14060 [Blattella germanica]	1370639918	PYGN01P010011
PSN48507.1	182	hypothetical protein	hypothetical protein C0J52_14060 [Blattella germanica]	1370639919	PYGN01P010012
PSN49215.1	377	hypothetical protein	hypothetical protein C0J52_16933 [Blattella germanica]	1370640662	PYGN01P009299
PSN49216.1	392	hypothetical protein	hypothetical protein C0J52_16934 [Blattella germanica]	1370640663	PYGN01P009300
PSN49216.1	392	hypothetical protein	hypothetical protein C0J52_16934 [Blattella germanica]	1370640663	PYGN01P009300
PSN49217.1	276	hypothetical protein	hypothetical protein C0J52_16935 [Blattella germanica]	1370640664	PYGN01P009301
PSN49217.1	276	hypothetical protein	hypothetical protein C0J52_16935 [Blattella germanica]	1370640664	PYGN01P009301
PSN49218.1	349	hypothetical protein	hypothetical protein C0J52_16936 [Blattella germanica]	1370640665	PYGN01P009302
PSN49220.1	275	hypothetical protein	hypothetical protein C0J52_16938 [Blattella germanica]	1370640667	PYGN01P009304
PSN49221.1	146	hypothetical protein	hypothetical protein C0J52_16939 [Blattella germanica]	1370640668	PYGN01P009305
PSN51622.1	178	hypothetical protein	hypothetical protein C0J52_09083 [Blattella germanica]	1370643167	PYGN01P006908
PSN51623.1	106	hypothetical protein	hypothetical protein C0J52_09084, partial [Blattella germanica]	1370643168	PYGN01P006909
PSN54015.1	222	hypothetical protein	hypothetical protein C0J52_10167 [Blattella germanica]	1370645641	PYGN01P004498
PSN54016.1	222	hypothetical protein	hypothetical protein C0J52_10167 [Blattella germanica]	1370645642	PYGN01P004499
PSN56388.1	282	hypothetical protein	hypothetical protein C0J52_13967 [Blattella germanica]	1370648080	PYGN01P002131
PSN56389.1	407	hypothetical protein	hypothetical protein C0J52_13989 [Blattella germanica]	1370648081	PYGN01P002132
PSN57092.1	339	Glucose dehydrogenase [FAD, quinone]	Glucose dehydrogenase [FAD, quinone] [Blattella germanica]	1370648801	PYGN01P001377
PSN57093.1	98	hypothetical protein	hypothetical protein C0J52_01320 [Blattella germanica]	1370648802	PYGN01P001378
PSN57095.1	337	hypothetical protein	hypothetical protein C0J52_01322 [Blattella germanica]	1370648804	PYGN01P001380
PSN57096.1	82	hypothetical protein	hypothetical protein C0J52_01325 [Blattella germanica]	1370648805	PYGN01P001381

## Sheet: 2nd_2_30
Supplementary Table 7d. Functions of DEGs of 2nd instar B. germanica developed in shelter with angle of 30° at 2-days post-molting.
gb_accession	protein_len (a.a.)	product_name	title	gene ID	accession
PSN57794.1	118	hypothetical protein	hypothetical protein C0J52_04359 [Blattella germanica]	1370649516	PYGN01P000663
PSN57802.1	284	Poly(ADP-ribose) glycohydrolase ARH3	Poly(ADP-ribose) glycohydrolase ARH3 [Blattella germanica]	1370649524	PYGN01P000671
PSN57778.1	232	hypothetical protein	hypothetical protein C0J52_07260 [Blattella germanica]	1370649499	PYGN01P000730
PSN57693.1	477	hypothetical protein	hypothetical protein C0J52_00314 [Blattella germanica]	1370649413	PYGN01P000753
PSN57718.1	351	Mitochondrial enolase superfamily member 1	Mitochondrial enolase superfamily member 1 [Blattella germanica]	1370649438	PYGN01P000778
PSN57537.1	268	Dolichyl-diphosphooligosaccharide--protein glycosyltransferase subunit 2	Dolichyl-diphosphooligosaccharide--protein glycosyltransferase subunit 2 [Blattella germanica]	1370649254	PYGN01P001009
PSN57210.1	877	hypothetical protein	hypothetical protein C0J52_05036 [Blattella germanica]	1370648921	PYGN01P001275
PSN57158.1	396	Cystathionine gamma-lyase	Cystathionine gamma-lyase [Blattella germanica]	1370648868	PYGN01P001318
PSN57097.1	641	Glucose dehydrogenase [FAD, quinone]	Glucose dehydrogenase [FAD, quinone] [Blattella germanica]	1370648806	PYGN01P001382
PSN56783.1	77	hypothetical protein	hypothetical protein C0J52_02711 [Blattella germanica]	1370648485	PYGN01P001701
PSN56517.1	747	hypothetical protein	hypothetical protein C0J52_14785 [Blattella germanica]	1370648213	PYGN01P001979
PSN56419.1	416	hypothetical protein	hypothetical protein C0J52_09532 [Blattella germanica]	1370648112	PYGN01P002095
PSN56278.1	272	Aspartic protease Bla g 2	Aspartic protease Bla g 2 [Blattella germanica]	1370647966	PYGN01P002272
PSN56194.1	1296	hypothetical protein	hypothetical protein C0J52_01420 [Blattella germanica]	1370647881	PYGN01P002310
PSN55954.1	492	hypothetical protein	hypothetical protein C0J52_02135 [Blattella germanica]	1370647634	PYGN01P002519
PSN55970.1	3032	hypothetical protein	hypothetical protein C0J52_02128 [Blattella germanica]	1370647650	PYGN01P002535
PSN55971.1	1813	hypothetical protein	hypothetical protein C0J52_02129 [Blattella germanica]	1370647651	PYGN01P002536
PSN55861.1	177	hypothetical protein	hypothetical protein C0J52_02748 [Blattella germanica]	1370647539	PYGN01P002664
PSN55882.1	456	Hydroxymethylglutaryl-CoA synthase 2	Hydroxymethylglutaryl-CoA synthase 2 [Blattella germanica]	1370647560	PYGN01P002685
PSN55629.1	284	hypothetical protein	hypothetical protein C0J52_04036 [Blattella germanica]	1370647301	PYGN01P002909
PSN55492.1	519	UDP-glucuronosyltransferase 1-3	UDP-glucuronosyltransferase 1-3 [Blattella germanica]	1370647160	PYGN01P003022
PSN55497.1	404	hypothetical protein	hypothetical protein C0J52_02578 [Blattella germanica]	1370647165	PYGN01P003027
PSN55500.1	404	Chitotriosidase-1	Chitotriosidase-1 [Blattella germanica]	1370647168	PYGN01P003030
PSN55501.1	1015	hypothetical protein	hypothetical protein C0J52_02581 [Blattella germanica]	1370647169	PYGN01P003031
PSN55362.1	323	hypothetical protein	hypothetical protein C0J52_01813 [Blattella germanica]	1370647027	PYGN01P003147
PSN55371.1	777	hypothetical protein	hypothetical protein C0J52_01827 [Blattella germanica]	1370647036	PYGN01P003156
PSN55301.1	909	hypothetical protein	hypothetical protein C0J52_01760 [Blattella germanica]	1370646965	PYGN01P003194
PSN55332.1	1618	hypothetical protein	hypothetical protein C0J52_01773 [Blattella germanica]	1370646996	PYGN01P003225
PSN55186.1	231	hypothetical protein	hypothetical protein C0J52_00609 [Blattella germanica]	1370646847	PYGN01P003341
PSN55072.1	115	hypothetical protein	hypothetical protein C0J52_01921 [Blattella germanica]	1370646732	PYGN01P003381
PSN55030.1	596	hypothetical protein	hypothetical protein C0J52_04155 [Blattella germanica]	1370646689	PYGN01P003457
PSN54931.1	147	Glyceraldehyde-3-phosphate dehydrogenase	Glyceraldehyde-3-phosphate dehydrogenase [Blattella germanica]	1370646588	PYGN01P003586
PSN54775.1	347	Pantothenate kinase 1	Pantothenate kinase 1 [Blattella germanica]	1370646428	PYGN01P003712
PSN54611.1	427	Peptidyl-alpha-hydroxyglycine alpha-amidating lyase 1	Peptidyl-alpha-hydroxyglycine alpha-amidating lyase 1 [Blattella germanica]	1370646259	PYGN01P003931
PSN54433.1	200	hypothetical protein	hypothetical protein C0J52_06669 [Blattella germanica]	1370646076	PYGN01P004059
PSN54442.1	171	hypothetical protein	hypothetical protein C0J52_06670 [Blattella germanica]	1370646085	PYGN01P004068
PSN54451.1	341	hypothetical protein	hypothetical protein C0J52_06689 [Blattella germanica]	1370646094	PYGN01P004077
PSN54453.1	191	hypothetical protein	hypothetical protein C0J52_06687 [Blattella germanica]	1370646096	PYGN01P004079
PSN54460.1	413	hypothetical protein	hypothetical protein C0J52_06680 [Blattella germanica]	1370646103	PYGN01P004086
PSN54376.1	2317	hypothetical protein	hypothetical protein C0J52_11316 [Blattella germanica]	1370646015	PYGN01P004120
PSN54350.1	444	hypothetical protein	hypothetical protein C0J52_16044 [Blattella germanica]	1370645987	PYGN01P004167
PSN54303.1	151	hypothetical protein	hypothetical protein C0J52_11049 [Blattella germanica]	1370645938	PYGN01P004205
PSN54059.1	907	hypothetical protein	hypothetical protein C0J52_03127 [Blattella germanica]	1370645687	PYGN01P004412
PSN53968.1	219	hypothetical protein	hypothetical protein C0J52_22981 [Blattella germanica]	1370645592	PYGN01P004541
PSN53887.1	425	6-phosphogluconate dehydrogenase	6-phosphogluconate dehydrogenase [Blattella germanica]	1370645509	PYGN01P004594
PSN53909.1	212	hypothetical protein	hypothetical protein C0J52_02433 [Blattella germanica]	1370645531	PYGN01P004616
PSN53862.1	114	hypothetical protein	hypothetical protein C0J52_09951 [Blattella germanica]	1370645483	PYGN01P004669
PSN53786.1	97	Superoxide dismutase [Cu-Zn]	Superoxide dismutase [Cu-Zn] [Blattella germanica]	1370645405	PYGN01P004753
PSN53728.1	1018	hypothetical protein	hypothetical protein C0J52_02200 [Blattella germanica]	1370645346	PYGN01P004792
PSN53616.1	242	Farnesol dehydrogenase	Farnesol dehydrogenase [Blattella germanica]	1370645231	PYGN01P004902
PSN53483.1	694	hypothetical protein	hypothetical protein C0J52_09346 [Blattella germanica]	1370645094	PYGN01P005036
PSN53457.1	199	hypothetical protein	hypothetical protein C0J52_05152 [Blattella germanica]	1370645066	PYGN01P005090
PSN53381.1	478	hypothetical protein	hypothetical protein C0J52_03790 [Blattella germanica]	1370644988	PYGN01P005125
PSN53352.1	144	hypothetical protein	hypothetical protein C0J52_04097 [Blattella germanica]	1370644957	PYGN01P005187
PSN53355.1	168	hypothetical protein	hypothetical protein C0J52_04092 [Blattella germanica]	1370644960	PYGN01P005190
PSN53181.1	270	hypothetical protein	hypothetical protein C0J52_04493 [Blattella germanica]	1370644781	PYGN01P005302
PSN53206.1	773	hypothetical protein	hypothetical protein C0J52_04508 [Blattella germanica]	1370644806	PYGN01P005327
PSN52989.1	2479	Talin-1	Talin-1 [Blattella germanica]	1370644583	PYGN01P005498
PSN53028.1	69	Cytochrome c oxidase subunit 7C	Cytochrome c oxidase subunit 7C [Blattella germanica]	1370644622	PYGN01P005537
PSN52965.1	430	hypothetical protein	hypothetical protein C0J52_03651 [Blattella germanica]	1370644558	PYGN01P005575
PSN52694.1	482	MAP kinase-interacting serine/threonine-protein kinase 1	MAP kinase-interacting serine/threonine-protein kinase 1 [Blattella germanica]	1370644279	PYGN01P005803
PSN52620.1	494	Facilitated trehalose transporter Tret1	Facilitated trehalose transporter Tret1 [Blattella germanica]	1370644202	PYGN01P005889
PSN52601.1	623	Glucose dehydrogenase [FAD, quinone]	Glucose dehydrogenase [FAD, quinone] [Blattella germanica]	1370644182	PYGN01P005908
PSN52602.1	620	Glucose dehydrogenase [FAD, quinone]	Glucose dehydrogenase [FAD, quinone] [Blattella germanica]	1370644183	PYGN01P005909
PSN52608.1	115	hypothetical protein	hypothetical protein C0J52_19565 [Blattella germanica]	1370644189	PYGN01P005915
PSN52313.1	227	Enolase	Enolase [Blattella germanica]	1370643882	PYGN01P006209
PSN52181.1	173	hypothetical protein	hypothetical protein C0J52_06087 [Blattella germanica]	1370643746	PYGN01P006314
PSN52161.1	266	NADH dehydrogenase [ubiquinone] iron-sulfur protein 3	NADH dehydrogenase [ubiquinone] iron-sulfur protein 3 [Blattella germanica]	1370643725	PYGN01P006358
PSN52070.1	216	Eukaryotic translation initiation factor 3 subunit K	Eukaryotic translation initiation factor 3 subunit K [Blattella germanica]	1370643632	PYGN01P006423
PSN52025.1	114	Protein Asterix	Protein Asterix [Blattella germanica]	1370643586	PYGN01P006459
PSN51821.1	817	Tubulin alpha chain	Tubulin alpha chain [Blattella germanica]	1370643373	PYGN01P006682
PSN51751.1	696	hypothetical protein	hypothetical protein C0J52_05266 [Blattella germanica]	1370643301	PYGN01P006728
PSN51608.1	106	hypothetical protein	hypothetical protein C0J52_09071 [Blattella germanica]	1370643153	PYGN01P006894
PSN51466.1	684	hypothetical protein	hypothetical protein C0J52_00728 [Blattella germanica]	1370643006	PYGN01P007003
PSN51499.1	528	hypothetical protein	hypothetical protein C0J52_00744 [Blattella germanica]	1370643039	PYGN01P007036
PSN51516.1	326	hypothetical protein	hypothetical protein C0J52_00741 [Blattella germanica]	1370643056	PYGN01P007053
PSN51413.1	592	NADP-dependent malic enzyme	NADP-dependent malic enzyme [Blattella germanica]	1370642950	PYGN01P007083
PSN51373.1	258	Farnesol dehydrogenase	Farnesol dehydrogenase [Blattella germanica]	1370642909	PYGN01P007114
PSN51038.1	316	hypothetical protein	hypothetical protein C0J52_15416 [Blattella germanica]	1370642561	PYGN01P007464
PSN51004.1	347	26S proteasome non-ATPase regulatory subunit 4	26S proteasome non-ATPase regulatory subunit 4 [Blattella germanica]	1370642524	PYGN01P007530
PSN50899.1	899	hypothetical protein	hypothetical protein C0J52_05356 [Blattella germanica]	1370642416	PYGN01P007612
PSN50723.1	1300	hypothetical protein	hypothetical protein C0J52_01211 [Blattella germanica]	1370642235	PYGN01P007774
PSN50752.1	162	ATP synthase subunit delta	ATP synthase subunit delta [Blattella germanica]	1370642264	PYGN01P007803
PSN50588.1	981	hypothetical protein	hypothetical protein C0J52_18355 [Blattella germanica]	1370642092	PYGN01P007929
PSN50410.1	247	hypothetical protein	hypothetical protein C0J52_08564 [Blattella germanica]	1370641907	PYGN01P008096
PSN50414.1	892	hypothetical protein	hypothetical protein C0J52_08569 [Blattella germanica]	1370641911	PYGN01P008100
PSN50352.1	329	hypothetical protein	hypothetical protein C0J52_07581 [Blattella germanica]	1370641846	PYGN01P008159
PSN50042.1	367	hypothetical protein	hypothetical protein C0J52_04200 [Blattella germanica]	1370641525	PYGN01P008436
PSN49720.1	1706	hypothetical protein	hypothetical protein C0J52_16345 [Blattella germanica]	1370641191	PYGN01P008802
PSN49652.1	730	hypothetical protein	hypothetical protein C0J52_14793 [Blattella germanica]	1370641118	PYGN01P008875
PSN49622.1	514	hypothetical protein	hypothetical protein C0J52_12831 [Blattella germanica]	1370641087	PYGN01P008891
PSN49623.1	276	hypothetical protein	hypothetical protein C0J52_12830 [Blattella germanica]	1370641088	PYGN01P008892
PSN49590.1	517	hypothetical protein	hypothetical protein C0J52_14216 [Blattella germanica]	1370641054	PYGN01P008907
PSN49598.1	644	Acyl-CoA dehydrogenase family member 9	Acyl-CoA dehydrogenase family member 9 [Blattella germanica]	1370641062	PYGN01P008915
PSN49552.1	231	hypothetical protein	hypothetical protein C0J52_04986 [Blattella germanica]	1370641014	PYGN01P008976
PSN49270.1	250	hypothetical protein	hypothetical protein C0J52_08205 [Blattella germanica]	1370640719	PYGN01P009247
PSN49106.1	1222	hypothetical protein	hypothetical protein C0J52_13639 [Blattella germanica]	1370640548	PYGN01P009423
PSN49048.1	2158	hypothetical protein	hypothetical protein C0J52_10586 [Blattella germanica]	1370640488	PYGN01P009447
PSN49032.1	943	Cytochrome P450 9e2	Cytochrome P450 9e2 [Blattella germanica]	1370640471	PYGN01P009474
PSN48905.1	152	hypothetical protein	hypothetical protein C0J52_03488 [Blattella germanica]	1370640339	PYGN01P009570
PSN48874.1	509	hypothetical protein	hypothetical protein C0J52_09655 [Blattella germanica]	1370640306	PYGN01P009618
PSN48768.1	281	hypothetical protein	hypothetical protein C0J52_05182 [Blattella germanica]	1370640194	PYGN01P009742
PSN48559.1	220	hypothetical protein	hypothetical protein C0J52_22751 [Blattella germanica]	1370639973	PYGN01P009950
PSN48521.1	382	Adiponectin receptor protein	Adiponectin receptor protein [Blattella germanica]	1370639934	PYGN01P009961
PSN48506.1	182	hypothetical protein	hypothetical protein C0J52_14060 [Blattella germanica]	1370639918	PYGN01P010011
PSN48368.1	1067	hypothetical protein	hypothetical protein C0J52_16187 [Blattella germanica]	1370639772	PYGN01P010141
PSN48124.1	563	hypothetical protein	hypothetical protein C0J52_05812 [Blattella germanica]	1370639518	PYGN01P010387
PSN48050.1	433	hypothetical protein	hypothetical protein C0J52_09113 [Blattella germanica]	1370639441	PYGN01P010466
PSN48054.1	825	hypothetical protein	hypothetical protein C0J52_09116 [Blattella germanica]	1370639445	PYGN01P010470
PSN48057.1	446	Venom serine carboxypeptidase	Venom serine carboxypeptidase [Blattella germanica]	1370639448	PYGN01P010473
PSN47961.1	309	hypothetical protein	hypothetical protein C0J52_10333 [Blattella germanica]	1370639347	PYGN01P010561
PSN47713.1	822	hypothetical protein	hypothetical protein C0J52_12151 [Blattella germanica]	1370639089	PYGN01P010809
PSN47697.1	350	hypothetical protein	hypothetical protein C0J52_20358 [Blattella germanica]	1370639072	PYGN01P010824
PSN47606.1	262	Aldose reductase	Aldose reductase [Blattella germanica]	1370638976	PYGN01P010906
PSN47291.1	247	Derlin-1	Derlin-1 [Blattella germanica]	1370638646	PYGN01P011215
PSN47270.1	288	hypothetical protein	hypothetical protein C0J52_13352 [Blattella germanica]	1370638624	PYGN01P011231
PSN47285.1	78	hypothetical protein	hypothetical protein C0J52_13346 [Blattella germanica]	1370638639	PYGN01P011246
PSN47195.1	185	hypothetical protein	hypothetical protein C0J52_07879 [Blattella germanica]	1370638544	PYGN01P011299
PSN47111.1	1265	hypothetical protein	hypothetical protein C0J52_16000 [Blattella germanica]	1370638455	PYGN01P011407
PSN47113.1	105	hypothetical protein	hypothetical protein C0J52_16002 [Blattella germanica]	1370638457	PYGN01P011409
PSN46974.1	1106	hypothetical protein	hypothetical protein C0J52_11128 [Blattella germanica]	1370638308	PYGN01P011538
PSN46951.1	188	Hemolymph lipopolysaccharide-binding protein	Hemolymph lipopolysaccharide-binding protein [Blattella germanica]	1370638284	PYGN01P011550
PSN46923.1	760	hypothetical protein	hypothetical protein C0J52_14917 [Blattella germanica]	1370638254	PYGN01P011575
PSN46797.1	132	hypothetical protein	hypothetical protein C0J52_11178 [Blattella germanica]	1370638120	PYGN01P011696
PSN46812.1	149	hypothetical protein	hypothetical protein C0J52_11193 [Blattella germanica]	1370638135	PYGN01P011711
PSN46753.1	99	hypothetical protein	hypothetical protein C0J52_21806 [Blattella germanica]	1370638072	PYGN01P011751
PSN46754.1	310	Aminomethyltransferase	Aminomethyltransferase [Blattella germanica]	1370638073	PYGN01P011752
PSN46475.1	306	hypothetical protein	hypothetical protein C0J52_06877 [Blattella germanica]	1370637778	PYGN01P012054
PSN46385.1	1569	Protein purity of essence	Protein purity of essence [Blattella germanica]	1370637683	PYGN01P012142
PSN46321.1	491	hypothetical protein	hypothetical protein C0J52_18603 [Blattella germanica]	1370637616	PYGN01P012209
PSN46120.1	514	Vanin-like protein 2	Vanin-like protein 2 [Blattella germanica]	1370637405	PYGN01P012372
PSN45997.1	683	Peroxisomal multifunctional enzyme type 2	Peroxisomal multifunctional enzyme type 2 [Blattella germanica]	1370637277	PYGN01P012498
PSN45902.1	201	hypothetical protein	hypothetical protein C0J52_20525 [Blattella germanica]	1370637175	PYGN01P012615
PSN45754.1	2108	hypothetical protein	hypothetical protein C0J52_13790 [Blattella germanica]	1370637019	PYGN01P012768
PSN45713.1	150	Cytochrome c oxidase subunit 5A	Cytochrome c oxidase subunit 5A [Blattella germanica]	1370636976	PYGN01P012796
PSN45686.1	1295	hypothetical protein	hypothetical protein C0J52_11958 [Blattella germanica]	1370636948	PYGN01P012807
PSN45653.1	517	Cytosol aminopeptidase	Cytosol aminopeptidase [Blattella germanica]	1370636910	PYGN01P012877
PSN45610.1	401	hypothetical protein	hypothetical protein C0J52_17412 [Blattella germanica]	1370636865	PYGN01P012909
PSN45472.1	863	hypothetical protein	hypothetical protein C0J52_08666 [Blattella germanica]	1370636718	PYGN01P013033
PSN45477.1	779	hypothetical protein	hypothetical protein C0J52_08661 [Blattella germanica]	1370636723	PYGN01P013038
PSN45482.1	595	hypothetical protein	hypothetical protein C0J52_08657 [Blattella germanica]	1370636728	PYGN01P013043
PSN45460.1	370	Ornithine aminotransferase	Ornithine aminotransferase [Blattella germanica]	1370636705	PYGN01P013072
PSN45418.1	353	hypothetical protein	hypothetical protein C0J52_20843 [Blattella germanica]	1370636661	PYGN01P013085
PSN45249.1	444	hypothetical protein	hypothetical protein C0J52_06999 [Blattella germanica]	1370636483	PYGN01P013273
PSN45209.1	812	hypothetical protein	hypothetical protein C0J52_07142 [Blattella germanica]	1370636442	PYGN01P013290
PSN45076.1	368	Serpin B9	Serpin B9 [Blattella germanica]	1370636301	PYGN01P013402
PSN44939.1	316	hypothetical protein	hypothetical protein C0J52_15648 [Blattella germanica]	1370636156	PYGN01P013575
PSN44761.1	122	hypothetical protein	hypothetical protein C0J52_05572 [Blattella germanica]	1370635969	PYGN01P013716
PSN44791.1	491	hypothetical protein	hypothetical protein C0J52_05580 [Blattella germanica]	1370635999	PYGN01P013746
PSN44750.1	286	hypothetical protein	hypothetical protein C0J52_10734 [Blattella germanica]	1370635957	PYGN01P013763
PSN44654.1	277	hypothetical protein	hypothetical protein C0J52_07719 [Blattella germanica]	1370635855	PYGN01P013875
PSN44553.1	209	hypothetical protein	hypothetical protein C0J52_18380 [Blattella germanica]	1370635747	PYGN01P013963
PSN44419.1	165	hypothetical protein	hypothetical protein C0J52_16455 [Blattella germanica]	1370635605	PYGN01P014091
PSN44167.1	242	Farnesol dehydrogenase	Farnesol dehydrogenase [Blattella germanica]	1370635339	PYGN01P014332
PSN44160.1	179	hypothetical protein	hypothetical protein C0J52_17422 [Blattella germanica]	1370635331	PYGN01P014353
PSN43967.1	518	hypothetical protein	hypothetical protein C0J52_12376 [Blattella germanica]	1370635126	PYGN01P014550
PSN43968.1	507	hypothetical protein	hypothetical protein C0J52_12377 [Blattella germanica]	1370635127	PYGN01P014551
PSN43912.1	304	Zinc metalloproteinase nas-4	Zinc metalloproteinase nas-4 [Blattella germanica]	1370635069	PYGN01P014602
PSN43919.1	164	hypothetical protein	hypothetical protein C0J52_03663 [Blattella germanica]	1370635076	PYGN01P014609
PSN43729.1	465	Protein escargot	Protein escargot [Blattella germanica]	1370634875	PYGN01P014778
PSN43615.1	134	hypothetical protein	hypothetical protein C0J52_16375 [Blattella germanica]	1370634754	PYGN01P014905
PSN43543.1	155	60S ribosomal protein L35a	60S ribosomal protein L35a [Blattella germanica]	1370634679	PYGN01P014955
PSN43429.1	560	Solute carrier family 23 member 1	Solute carrier family 23 member 1 [Blattella germanica]	1370634557	PYGN01P015085
PSN43444.1	479	Glycerol kinase 3	Glycerol kinase 3 [Blattella germanica]	1370634572	PYGN01P015100
PSN43288.1	760	hypothetical protein	hypothetical protein C0J52_19978 [Blattella germanica]	1370634407	PYGN01P015225
PSN43218.1	317	hypothetical protein	hypothetical protein C0J52_17260 [Blattella germanica]	1370634331	PYGN01P015292
PSN43219.1	697	hypothetical protein	hypothetical protein C0J52_17256 [Blattella germanica]	1370634332	PYGN01P015293
PSN43182.1	505	hypothetical protein	hypothetical protein C0J52_11294 [Blattella germanica]	1370634292	PYGN01P015322
PSN43112.1	475	hypothetical protein	hypothetical protein C0J52_10470 [Blattella germanica]	1370634219	PYGN01P015387
PSN43068.1	2625	hypothetical protein	hypothetical protein C0J52_11450 [Blattella germanica]	1370634172	PYGN01P015441
PSN43077.1	303	hypothetical protein	hypothetical protein C0J52_11449 [Blattella germanica]	1370634181	PYGN01P015450
PSN42732.1	293	Actin-related protein 2/3 complex subunit 1A	Actin-related protein 2/3 complex subunit 1A [Blattella germanica]	1370633812	PYGN01P015781
PSN42602.1	486	hypothetical protein	hypothetical protein C0J52_19715 [Blattella germanica]	1370633674	PYGN01P015903
PSN42604.1	83	hypothetical protein	hypothetical protein C0J52_19716 [Blattella germanica]	1370633676	PYGN01P015905
PSN42530.1	349	putative galactose-1-phosphate uridylyltransferase	putative galactose-1-phosphate uridylyltransferase [Blattella germanica]	1370633599	PYGN01P015955
PSN42438.1	86	hypothetical protein	hypothetical protein C0J52_15934 [Blattella germanica]	1370633501	PYGN01P016064
PSN42314.1	256	hypothetical protein	hypothetical protein C0J52_18217 [Blattella germanica]	1370633370	PYGN01P016187
PSN42153.1	169	hypothetical protein	hypothetical protein C0J52_25229 [Blattella germanica]	1370633197	PYGN01P016352
PSN42154.1	335	RNA-directed DNA polymerase from mobile element jockey	RNA-directed DNA polymerase from mobile element jockey [Blattella germanica]	1370633198	PYGN01P016353
PSN42150.1	203	hypothetical protein	hypothetical protein C0J52_18992 [Blattella germanica]	1370633193	PYGN01P016361
PSN42099.1	339	hypothetical protein	hypothetical protein C0J52_02958 [Blattella germanica]	1370633139	PYGN01P016395
PSN42114.1	268	hypothetical protein	hypothetical protein C0J52_02960 [Blattella germanica]	1370633154	PYGN01P016410
PSN42119.1	279	40S ribosomal protein S10	40S ribosomal protein S10 [Blattella germanica]	1370633159	PYGN01P016415
PSN42049.1	148	hypothetical protein	hypothetical protein C0J52_22057 [Blattella germanica]	1370633085	PYGN01P016463
PSN41969.1	228	hypothetical protein	hypothetical protein C0J52_10537 [Blattella germanica]	1370633001	PYGN01P016528
PSN41919.1	921	hypothetical protein	hypothetical protein C0J52_06819 [Blattella germanica]	1370632949	PYGN01P016597
PSN41869.1	920	hypothetical protein	hypothetical protein C0J52_10234 [Blattella germanica]	1370632895	PYGN01P016655
PSN41802.1	558	Islet cell autoantigen 1	Islet cell autoantigen 1 [Blattella germanica]	1370632824	PYGN01P016714
PSN41752.1	315	Transcription elongation factor S-II	Transcription elongation factor S-II [Blattella germanica]	1370632770	PYGN01P016742
PSN41448.1	572	hypothetical protein	hypothetical protein C0J52_14536 [Blattella germanica]	1370632443	PYGN01P017067
PSN41394.1	121	hypothetical protein	hypothetical protein C0J52_20339 [Blattella germanica]	1370632384	PYGN01P017126
PSN41352.1	1217	hypothetical protein	hypothetical protein C0J52_10389 [Blattella germanica]	1370632339	PYGN01P017159
PSN41357.1	887	hypothetical protein	hypothetical protein C0J52_10377 [Blattella germanica]	1370632344	PYGN01P017164
PSN41217.1	361	hypothetical protein	hypothetical protein C0J52_04192 [Blattella germanica]	1370632195	PYGN01P017327
PSN41172.1	554	hypothetical protein	hypothetical protein C0J52_16105 [Blattella germanica]	1370632149	PYGN01P017337
PSN41174.1	206	hypothetical protein	hypothetical protein C0J52_16107 [Blattella germanica]	1370632151	PYGN01P017339
PSN41175.1	919	hypothetical protein	hypothetical protein C0J52_16106 [Blattella germanica]	1370632152	PYGN01P017340
PSN41015.1	120	hypothetical protein	hypothetical protein C0J52_19852 [Blattella germanica]	1370631980	PYGN01P017480
PSN40986.1	240	hypothetical protein	hypothetical protein C0J52_11003 [Blattella germanica]	1370631949	PYGN01P017530
PSN40924.1	898	hypothetical protein	hypothetical protein C0J52_16272 [Blattella germanica]	1370631882	PYGN01P017576
PSN40786.1	383	Aldose 1-epimerase	Aldose 1-epimerase [Blattella germanica]	1370631732	PYGN01P017729
PSN40792.1	766	hypothetical protein	hypothetical protein C0J52_07181 [Blattella germanica]	1370631738	PYGN01P017735
PSN40733.1	432	Cytochrome b5-related protein	Cytochrome b5-related protein [Blattella germanica]	1370631675	PYGN01P017775
PSN40624.1	244	Derlin-2	Derlin-2 [Blattella germanica]	1370631557	PYGN01P017899
PSN40505.1	1096	hypothetical protein	hypothetical protein C0J52_05248 [Blattella germanica]	1370631432	PYGN01P018031
PSN40465.1	154	hypothetical protein	hypothetical protein C0J52_11613 [Blattella germanica]	1370631391	PYGN01P018036
PSN40172.1	254	hypothetical protein	hypothetical protein C0J52_16351 [Blattella germanica]	1370631071	PYGN01P018331
PSN40135.1	794	hypothetical protein	hypothetical protein C0J52_13048 [Blattella germanica]	1370631032	PYGN01P018367
PSN40137.1	100	60S ribosomal protein L24	60S ribosomal protein L24 [Blattella germanica]	1370631034	PYGN01P018369
PSN40144.1	315	Lambda-crystallin	Lambda-crystallin [Blattella germanica]	1370631041	PYGN01P018376
PSN40000.1	117	hypothetical protein	hypothetical protein C0J52_21578 [Blattella germanica]	1370630881	PYGN01P018515
PSN40003.1	206	Homeobox protein extradenticle	Homeobox protein extradenticle [Blattella germanica]	1370630884	PYGN01P018518
PSN39974.1	370	Ester hydrolase	Ester hydrolase [Blattella germanica]	1370630852	PYGN01P018550
PSN39912.1	459	Zinc transporter 6	Zinc transporter 6 [Blattella germanica]	1370630783	PYGN01P018620
PSN39738.1	665	hypothetical protein	hypothetical protein C0J52_19965 [Blattella germanica]	1370630592	PYGN01P018777
PSN39739.1	118	hypothetical protein	hypothetical protein C0J52_19962 [Blattella germanica]	1370630593	PYGN01P018778
PSN39707.1	825	hypothetical protein	hypothetical protein C0J52_17986 [Blattella germanica]	1370630557	PYGN01P018803
PSN39537.1	329	Mitochondrial amidoxime reducing component 2	Mitochondrial amidoxime reducing component 2 [Blattella germanica]	1370630372	PYGN01P018986
PSN39416.1	526	Dual specificity protein phosphatase CDC14A	Dual specificity protein phosphatase CDC14A [Blattella germanica]	1370630240	PYGN01P019100
PSN39392.1	85	hypothetical protein	hypothetical protein C0J52_22686 [Blattella germanica]	1370630214	PYGN01P019120
PSN39282.1	2002	hypothetical protein	hypothetical protein C0J52_14644 [Blattella germanica]	1370630089	PYGN01P019238
PSN39262.1	679	hypothetical protein	hypothetical protein C0J52_18448 [Blattella germanica]	1370630067	PYGN01P019246
PSN39247.1	257	3-oxoacyl-[acyl-carrier-protein] reductase FabG	3-oxoacyl-[acyl-carrier-protein] reductase FabG [Blattella germanica]	1370630050	PYGN01P019271
PSN39099.1	1372	hypothetical protein	hypothetical protein C0J52_24996 [Blattella germanica]	1370629889	PYGN01P019409
PSN39071.1	409	hypothetical protein	hypothetical protein C0J52_07366 [Blattella germanica]	1370629860	PYGN01P019415
PSN38879.1	1881	hypothetical protein	hypothetical protein C0J52_18964 [Blattella germanica]	1370629653	PYGN01P019633
PSN38705.1	399	hypothetical protein	hypothetical protein C0J52_19473 [Blattella germanica]	1370629458	PYGN01P019802
PSN38707.1	107	hypothetical protein	hypothetical protein C0J52_19475 [Blattella germanica]	1370629460	PYGN01P019804
PSN38708.1	114	hypothetical protein	hypothetical protein C0J52_19476 [Blattella germanica]	1370629461	PYGN01P019805
PSN38571.1	253	hypothetical protein	hypothetical protein C0J52_19756 [Blattella germanica]	1370629304	PYGN01P019942
PSN38299.1	1522	hypothetical protein	hypothetical protein C0J52_19159 [Blattella germanica]	1370629004	PYGN01P020205
PSN38293.1	1188	hypothetical protein	hypothetical protein C0J52_19350 [Blattella germanica]	1370628997	PYGN01P020215
PSN38240.1	134	hypothetical protein	hypothetical protein C0J52_20045 [Blattella germanica]	1370628938	PYGN01P020273
PSN38234.1	104	hypothetical protein	hypothetical protein C0J52_22211 [Blattella germanica]	1370628931	PYGN01P020289
PSN38213.1	138	hypothetical protein	hypothetical protein C0J52_17670 [Blattella germanica]	1370628909	PYGN01P020294
PSN38214.1	138	hypothetical protein	hypothetical protein C0J52_17671 [Blattella germanica]	1370628910	PYGN01P020295
PSN38219.1	172	hypothetical protein	hypothetical protein C0J52_17668 [Blattella germanica]	1370628915	PYGN01P020300
PSN38147.1	500	hypothetical protein	hypothetical protein C0J52_23789 [Blattella germanica]	1370628836	PYGN01P020364
PSN38076.1	204	hypothetical protein	hypothetical protein C0J52_00827 [Blattella germanica]	1370628762	PYGN01P020397
PSN38080.1	1417	Protein strawberry notch	Protein strawberry notch [Blattella germanica]	1370628766	PYGN01P020401
PSN37965.1	279	hypothetical protein	hypothetical protein C0J52_10416 [Blattella germanica]	1370628639	PYGN01P020553
PSN37699.1	491	hypothetical protein	hypothetical protein C0J52_27227 [Blattella germanica]	1370628345	PYGN01P020813
PSN37511.1	291	Radial spoke head protein 9	Radial spoke head protein 9 [Blattella germanica]	1370628140	PYGN01P021007
PSN37358.1	128	hypothetical protein	hypothetical protein C0J52_18813 [Blattella germanica]	1370627966	PYGN01P021163
PSN37342.1	199	60S ribosomal protein L19	60S ribosomal protein L19 [Blattella germanica]	1370627949	PYGN01P021171
PSN37205.1	163	hypothetical protein	hypothetical protein C0J52_15106 [Blattella germanica]	1370627796	PYGN01P021317
PSN36987.1	168	hypothetical protein	hypothetical protein C0J52_15834 [Blattella germanica]	1370627552	PYGN01P021530
PSN36887.1	251	Triosephosphate isomerase	Triosephosphate isomerase [Blattella germanica]	1370627445	PYGN01P021618
PSN36851.1	210	hypothetical protein	hypothetical protein C0J52_14968 [Blattella germanica]	1370627406	PYGN01P021669
PSN36752.1	209	Farnesol dehydrogenase	Farnesol dehydrogenase [Blattella germanica]	1370627293	PYGN01P021768
PSN36704.1	512	hypothetical protein	hypothetical protein C0J52_27201 [Blattella germanica]	1370627239	PYGN01P021809
PSN36689.1	380	hypothetical protein	hypothetical protein C0J52_22542 [Blattella germanica]	1370627221	PYGN01P021827
PSN36673.1	509	hypothetical protein	hypothetical protein C0J52_16277 [Blattella germanica]	1370627204	PYGN01P021829
PSN36678.1	897	hypothetical protein	hypothetical protein C0J52_16276 [Blattella germanica]	1370627209	PYGN01P021834
PSN36665.1	599	Allergen Cr-PI	Allergen Cr-PI [Blattella germanica]	1370627195	PYGN01P021844
PSN36557.1	105	hypothetical protein	hypothetical protein C0J52_09126 [Blattella germanica]	1370627073	PYGN01P021940
PSN36497.1	155	hypothetical protein	hypothetical protein C0J52_05038 [Blattella germanica]	1370627009	PYGN01P022001
PSN36506.1	191	60S ribosomal protein L9	60S ribosomal protein L9 [Blattella germanica]	1370627018	PYGN01P022010
PSN36396.1	182	hypothetical protein	hypothetical protein C0J52_21592 [Blattella germanica]	1370626895	PYGN01P022114
PSN36392.1	108	Death-associated protein 1	Death-associated protein 1 [Blattella germanica]	1370626890	PYGN01P022130
PSN36341.1	861	hypothetical protein	hypothetical protein C0J52_16158 [Blattella germanica]	1370626834	PYGN01P022162
PSN36272.1	230	Cysteine dioxygenase type 1	Cysteine dioxygenase type 1 [Blattella germanica]	1370626756	PYGN01P022229
PSN36251.1	1961	hypothetical protein	hypothetical protein C0J52_21118 [Blattella germanica]	1370626732	PYGN01P022261
PSN36224.1	328	hypothetical protein	hypothetical protein C0J52_22797 [Blattella germanica]	1370626702	PYGN01P022283
PSN36212.1	651	hypothetical protein	hypothetical protein C0J52_07296 [Blattella germanica]	1370626689	PYGN01P022302
PSN35999.1	246	hypothetical protein	hypothetical protein C0J52_20006 [Blattella germanica]	1370626451	PYGN01P022506
PSN35934.1	223	hypothetical protein	hypothetical protein C0J52_27300 [Blattella germanica]	1370626376	PYGN01P022574
PSN35732.1	214	ADP-sugar pyrophosphatase	ADP-sugar pyrophosphatase [Blattella germanica]	1370626151	PYGN01P022788
PSN35700.1	98	hypothetical protein	hypothetical protein C0J52_10195 [Blattella germanica]	1370626115	PYGN01P022819
PSN35678.1	282	hypothetical protein	hypothetical protein C0J52_21765 [Blattella germanica]	1370626091	PYGN01P022830
PSN35665.1	842	hypothetical protein	hypothetical protein C0J52_24849 [Blattella germanica]	1370626076	PYGN01P022848
PSN35625.1	375	Hydroxyacyl-coenzyme A dehydrogenase	Hydroxyacyl-coenzyme A dehydrogenase [Blattella germanica]	1370626030	PYGN01P022888
PSN35602.1	332	Myrosinase 1	Myrosinase 1 [Blattella germanica]	1370626004	PYGN01P022914
PSN35581.1	194	hypothetical protein	hypothetical protein C0J52_24405 [Blattella germanica]	1370625981	PYGN01P022928
PSN35585.1	196	hypothetical protein	hypothetical protein C0J52_24402 [Blattella germanica]	1370625985	PYGN01P022932
PSN35397.1	258	hypothetical protein	hypothetical protein C0J52_28036 [Blattella germanica]	1370625771	PYGN01P023113
PSN35372.1	270	Sorbitol dehydrogenase	Sorbitol dehydrogenase [Blattella germanica]	1370625743	PYGN01P023134
PSN35347.1	485	Cytochrome P450 4c21	Cytochrome P450 4c21 [Blattella germanica]	1370625716	PYGN01P023165
PSN35348.1	502	Cytochrome P450 4c21	Cytochrome P450 4c21 [Blattella germanica]	1370625717	PYGN01P023166
PSN35117.1	162	Hemolymph lipopolysaccharide-binding protein	Hemolymph lipopolysaccharide-binding protein [Blattella germanica]	1370625456	PYGN01P023388
PSN35034.1	136	hypothetical protein	hypothetical protein C0J52_19155 [Blattella germanica]	1370625360	PYGN01P023476
PSN34816.1	392	hypothetical protein	hypothetical protein C0J52_23260 [Blattella germanica]	1370625108	PYGN01P023688
PSN34680.1	74	hypothetical protein	hypothetical protein C0J52_22484 [Blattella germanica]	1370624951	PYGN01P023837
PSN34610.1	511	putative cytochrome P450 6a14	putative cytochrome P450 6a14 [Blattella germanica]	1370624871	PYGN01P023893
PSN34563.1	235	Glutathione S-transferase D1	Glutathione S-transferase D1 [Blattella germanica]	1370624816	PYGN01P023936
PSN34499.1	1807	hypothetical protein	hypothetical protein C0J52_15811 [Blattella germanica]	1370624743	PYGN01P024020
PSN34336.1	112	hypothetical protein	hypothetical protein C0J52_25485 [Blattella germanica]	1370624559	PYGN01P024172
PSN34259.1	279	Elongation of very long chain fatty acids protein	Elongation of very long chain fatty acids protein [Blattella germanica]	1370624466	PYGN01P024258
PSN33858.1	197	Translocon-associated protein subunit beta	Translocon-associated protein subunit beta [Blattella germanica]	1370624005	PYGN01P024657
PSN33542.1	102	hypothetical protein	hypothetical protein C0J52_25415 [Blattella germanica]	1370623626	PYGN01P024965
PSN33545.1	133	hypothetical protein	hypothetical protein C0J52_25412 [Blattella germanica]	1370623629	PYGN01P024968
PSN33503.1	154	Glandular kallikrein-7	Glandular kallikrein-7 [Blattella germanica]	1370623578	PYGN01P025005
PSN33448.1	201	hypothetical protein	hypothetical protein C0J52_21261 [Blattella germanica]	1370623510	PYGN01P025062
PSN33428.1	540	hypothetical protein	hypothetical protein C0J52_22596 [Blattella germanica]	1370623487	PYGN01P025090
PSN33386.1	80	hypothetical protein	hypothetical protein C0J52_19892 [Blattella germanica]	1370623441	PYGN01P025132
PSN33290.1	148	hypothetical protein	hypothetical protein C0J52_20685 [Blattella germanica]	1370623321	PYGN01P025228
PSN33231.1	172	hypothetical protein	hypothetical protein C0J52_23647 [Blattella germanica]	1370623252	PYGN01P025283
PSN32971.1	119	NADH dehydrogenase [ubiquinone] 1 alpha subcomplex subunit 5	NADH dehydrogenase [ubiquinone] 1 alpha subcomplex subunit 5 [Blattella germanica]	1370622949	PYGN01P025545
PSN32972.1	81	NADH dehydrogenase [ubiquinone] 1 alpha subcomplex subunit 5	NADH dehydrogenase [ubiquinone] 1 alpha subcomplex subunit 5 [Blattella germanica]	1370622950	PYGN01P025546
PSN32950.1	3716	Dynein beta chain	Dynein beta chain [Blattella germanica]	1370622924	PYGN01P025558
PSN32811.1	727	hypothetical protein	hypothetical protein C0J52_22970 [Blattella germanica]	1370622759	PYGN01P025704
PSN32634.1	267	Ribosomal RNA-processing protein 7 A	Ribosomal RNA-processing protein 7 A [Blattella germanica]	1370622545	PYGN01P025863
PSN32644.1	787	hypothetical protein	hypothetical protein C0J52_13878 [Blattella germanica]	1370622555	PYGN01P025873
PSN32632.1	741	hypothetical protein	hypothetical protein C0J52_26170 [Blattella germanica]	1370622542	PYGN01P025879
PSN32492.1	620	hypothetical protein	hypothetical protein C0J52_24144 [Blattella germanica]	1370622371	PYGN01P026016
PSN32483.1	800	hypothetical protein	hypothetical protein C0J52_25192 [Blattella germanica]	1370622361	PYGN01P026025
PSN32432.1	76	hypothetical protein	hypothetical protein C0J52_27595 [Blattella germanica]	1370622303	PYGN01P026081
PSN32410.1	556	Solute carrier family 25 member 35	Solute carrier family 25 member 35 [Blattella germanica]	1370622276	PYGN01P026114
PSN32396.1	564	hypothetical protein	hypothetical protein C0J52_20859 [Blattella germanica]	1370622261	PYGN01P026121
PSN32382.1	670	hypothetical protein	hypothetical protein C0J52_24588 [Blattella germanica]	1370622246	PYGN01P026122
PSN32246.1	253	Dehydrogenase/reductase SDR family member 11	Dehydrogenase/reductase SDR family member 11 [Blattella germanica]	1370622079	PYGN01P026258
PSN32252.1	252	Dehydrogenase/reductase SDR family member 11	Dehydrogenase/reductase SDR family member 11 [Blattella germanica]	1370622085	PYGN01P026264
PSN32125.1	304	Pseudouridine-5'-phosphatase	Pseudouridine-5'-phosphatase [Blattella germanica]	1370621938	PYGN01P026380
PSN32097.1	597	hypothetical protein	hypothetical protein C0J52_23919 [Blattella germanica]	1370621896	PYGN01P026419
PSN31984.1	433	hypothetical protein	hypothetical protein C0J52_26955 [Blattella germanica]	1370621758	PYGN01P026525
PSN31940.1	97	hypothetical protein	hypothetical protein C0J52_28154 [Blattella germanica]	1370621698	PYGN01P026571
PSN31887.1	744	hypothetical protein	hypothetical protein C0J52_20822 [Blattella germanica]	1370621627	PYGN01P026620
PSN31868.1	1289	hypothetical protein	hypothetical protein C0J52_22820 [Blattella germanica]	1370621602	PYGN01P026644
PSN31815.1	1547	Mini spindles protein	Mini spindles protein [Blattella germanica]	1370621538	PYGN01P026697
PSN31562.1	179	hypothetical protein	hypothetical protein C0J52_25054 [Blattella germanica]	1370621217	PYGN01P026953
PSN31547.1	381	4-hydroxyphenylpyruvate dioxygenase	4-hydroxyphenylpyruvate dioxygenase [Blattella germanica]	1370621198	PYGN01P026968
PSN31525.1	178	Trypsin-2	Trypsin-2 [Blattella germanica]	1370621167	PYGN01P026991
PSN31462.1	112	hypothetical protein	hypothetical protein C0J52_26897 [Blattella germanica]	1370621085	PYGN01P027052
PSN31208.1	872	hypothetical protein	hypothetical protein C0J52_25882 [Blattella germanica]	1370620752	PYGN01P027299
PSN31182.1	528	Maltase 1	Maltase 1 [Blattella germanica]	1370620716	PYGN01P027331
PSN31108.1	81	hypothetical protein	hypothetical protein C0J52_19436 [Blattella germanica]	1370620626	PYGN01P027403
PSN31111.1	54	hypothetical protein	hypothetical protein C0J52_19431 [Blattella germanica]	1370620629	PYGN01P027406
PSN31112.1	67	hypothetical protein	hypothetical protein C0J52_19432 [Blattella germanica]	1370620630	PYGN01P027407
PSN31113.1	104	hypothetical protein	hypothetical protein C0J52_19433 [Blattella germanica]	1370620631	PYGN01P027408
PSN31007.1	139	hypothetical protein	hypothetical protein C0J52_20464 [Blattella germanica]	1370620493	PYGN01P027504
PSN30878.1	72	Glutathione S-transferase D2	Glutathione S-transferase D2 [Blattella germanica]	1370620321	PYGN01P027633
PSN30881.1	130	Glutathione S-transferase D2	Glutathione S-transferase D2 [Blattella germanica]	1370620324	PYGN01P027636
PSN30861.1	2919	hypothetical protein	hypothetical protein C0J52_20667 [Blattella germanica]	1370620300	PYGN01P027648
PSN30851.1	369	hypothetical protein	hypothetical protein C0J52_16132 [Blattella germanica]	1370620287	PYGN01P027660
PSN30749.1	231	Protein Skeletor	Protein Skeletor [Blattella germanica]	1370620156	PYGN01P027762
PSN30684.1	1585	hypothetical protein	hypothetical protein C0J52_25586 [Blattella germanica]	1370620069	PYGN01P027822
PSN30681.1	1835	hypothetical protein	hypothetical protein C0J52_20854 [Blattella germanica]	1370620063	PYGN01P027834
PSN30667.1	178	hypothetical protein	hypothetical protein C0J52_28039 [Blattella germanica]	1370620044	PYGN01P027844
PSN30583.1	285	hypothetical protein	hypothetical protein C0J52_27351 [Blattella germanica]	1370619932	PYGN01P027928
PSN30514.1	440	Serine hydroxymethyltransferase	Serine hydroxymethyltransferase [Blattella germanica]	1370619825	PYGN01P027999
PSN30252.1	149	hypothetical protein	hypothetical protein C0J52_27618 [Blattella germanica]	1370619420	PYGN01P028260
PSN30207.1	109	hypothetical protein	hypothetical protein C0J52_27062 [Blattella germanica]	1370619343	PYGN01P028302
PSN30208.1	72	hypothetical protein	hypothetical protein C0J52_27060 [Blattella germanica]	1370619344	PYGN01P028303
PSN30052.1	282	Alpha-amylase A	Alpha-amylase A [Blattella germanica]	1370619067	PYGN01P028459
PSN30022.1	184	Cytochrome P450 9e2	Cytochrome P450 9e2 [Blattella germanica]	1370619014	PYGN01P028487
PSN29817.1	1445	hypothetical protein	hypothetical protein C0J52_25949 [Blattella germanica]	1370618616	PYGN01P028690
PSN29771.1	119	hypothetical protein	hypothetical protein C0J52_27428 [Blattella germanica]	1370618519	PYGN01P028739
PSN29763.1	180	Cuticle protein 7	Cuticle protein 7 [Blattella germanica]	1370618503	PYGN01P028748
PSN29732.1	861	hypothetical protein	hypothetical protein C0J52_26226 [Blattella germanica]	1370618443	PYGN01P028779
PSN29674.1	494	hypothetical protein	hypothetical protein C0J52_26681 [Blattella germanica]	1370618279	PYGN01P028837
PSN29226.1	1996	hypothetical protein	hypothetical protein C0J52_28096 [Blattella germanica]	1370615759	PYGN01P029285
PSN29158.1	80	hypothetical protein	hypothetical protein C0J52_27756 [Blattella germanica]	1370614878	PYGN01P029352
PSN29106.1	151	Cytochrome P450 9e2	Cytochrome P450 9e2 [Blattella germanica]	1370613815	PYGN01P029405
PSN29010.1	224	Hemolymph lipopolysaccharide-binding protein	Hemolymph lipopolysaccharide-binding protein [Blattella germanica]	1370607398	PYGN01P029501

## Sheet: 2nd_2_90
Supplementary Table 7e. Functions of DEGs of 2nd instar B. germanica developed in shelter with angle of 90° at 2-days post-molting.
gb_accession	protein_len (a.a.)	product_name	title	gene ID	accession
PSN58451.1	358	Serine/threonine-protein kinase PINK1	Serine/threonine-protein kinase PINK1 [Blattella germanica]	1370650186	PYGN01P000001
PSN58460.1	305	hypothetical protein	hypothetical protein C0J52_00776 [Blattella germanica]	1370650195	PYGN01P000010
PSN58462.1	1942	Nipped-B-like protein	Nipped-B-like protein [Blattella germanica]	1370650197	PYGN01P000012
PSN58493.1	239	hypothetical protein	hypothetical protein C0J52_00813 [Blattella germanica]	1370650228	PYGN01P000043
PSN58499.1	434	hypothetical protein	hypothetical protein C0J52_00770 [Blattella germanica]	1370650234	PYGN01P000049
PSN58506.1	469	hypothetical protein	hypothetical protein C0J52_00793 [Blattella germanica]	1370650241	PYGN01P000056
PSN58422.1	3872	hypothetical protein	hypothetical protein C0J52_02807 [Blattella germanica]	1370650156	PYGN01P000091
PSN58245.1	128	hypothetical protein	hypothetical protein C0J52_00126 [Blattella germanica]	1370649976	PYGN01P000204
PSN58248.1	875	C-1-tetrahydrofolate synthase	C-1-tetrahydrofolate synthase [Blattella germanica]	1370649979	PYGN01P000207
PSN58264.1	580	hypothetical protein	hypothetical protein C0J52_00147 [Blattella germanica]	1370649995	PYGN01P000223
PSN58286.1	214	hypothetical protein	hypothetical protein C0J52_00160 [Blattella germanica]	1370650017	PYGN01P000245
PSN58308.1	84	hypothetical protein	hypothetical protein C0J52_00185 [Blattella germanica]	1370650039	PYGN01P000267
PSN58205.1	81	hypothetical protein	hypothetical protein C0J52_05981 [Blattella germanica]	1370649935	PYGN01P000300
PSN58208.1	164	hypothetical protein	hypothetical protein C0J52_05982 [Blattella germanica]	1370649938	PYGN01P000303
PSN58142.1	231	hypothetical protein	hypothetical protein C0J52_00973 [Blattella germanica]	1370649870	PYGN01P000358
PSN58153.1	686	Allergen Cr-PI	Allergen Cr-PI [Blattella germanica]	1370649881	PYGN01P000369
PSN58157.1	732	Hexamerin	Hexamerin [Blattella germanica]	1370649885	PYGN01P000373
PSN58017.1	222	hypothetical protein	hypothetical protein C0J52_02027 [Blattella germanica]	1370649743	PYGN01P000445
PSN58054.1	372	hypothetical protein	hypothetical protein C0J52_02065 [Blattella germanica]	1370649780	PYGN01P000482
PSN58063.1	670	V-type proton ATPase catalytic subunit A isoform 2	V-type proton ATPase catalytic subunit A isoform 2 [Blattella germanica]	1370649789	PYGN01P000491
PSN58000.1	943	hypothetical protein	hypothetical protein C0J52_08097 [Blattella germanica]	1370649725	PYGN01P000511
PSN58011.1	227	hypothetical protein	hypothetical protein C0J52_08108 [Blattella germanica]	1370649736	PYGN01P000522
PSN57907.1	393	UDP-glucose 6-dehydrogenase	UDP-glucose 6-dehydrogenase [Blattella germanica]	1370649631	PYGN01P000542
PSN57956.1	2720	hypothetical protein	hypothetical protein C0J52_00206 [Blattella germanica]	1370649680	PYGN01P000591
PSN57967.1	70	FK506-binding protein 2B	FK506-binding protein 2B [Blattella germanica]	1370649691	PYGN01P000602
PSN57871.1	452	Tetratricopeptide repeat protein 39B	Tetratricopeptide repeat protein 39B [Blattella germanica]	1370649594	PYGN01P000641
PSN57802.1	284	Poly(ADP-ribose) glycohydrolase ARH3	Poly(ADP-ribose) glycohydrolase ARH3 [Blattella germanica]	1370649524	PYGN01P000671
PSN57823.1	426	hypothetical protein	hypothetical protein C0J52_04395 [Blattella germanica]	1370649545	PYGN01P000692
PSN57772.1	1645	hypothetical protein	hypothetical protein C0J52_07259 [Blattella germanica]	1370649493	PYGN01P000724
PSN57789.1	381	Cytoplasmic dynein 1 light intermediate chain 2	Cytoplasmic dynein 1 light intermediate chain 2 [Blattella germanica]	1370649510	PYGN01P000741
PSN57690.1	260	Ribosome biogenesis protein TSR3	Ribosome biogenesis protein TSR3 [Blattella germanica]	1370649410	PYGN01P000750
PSN57693.1	477	hypothetical protein	hypothetical protein C0J52_00314 [Blattella germanica]	1370649413	PYGN01P000753
PSN57759.1	188	60S ribosomal protein L18	60S ribosomal protein L18 [Blattella germanica]	1370649479	PYGN01P000819
PSN57763.1	1158	hypothetical protein	hypothetical protein C0J52_00345 [Blattella germanica]	1370649483	PYGN01P000823
PSN57639.1	528	Cytochrome P450 6k1	Cytochrome P450 6k1 [Blattella germanica]	1370649358	PYGN01P000837
PSN57551.1	606	hypothetical protein	hypothetical protein C0J52_00486 [Blattella germanica]	1370649269	PYGN01P000887
PSN57590.1	270	hypothetical protein	hypothetical protein C0J52_00534 [Blattella germanica]	1370649308	PYGN01P000926
PSN57619.1	1444	hypothetical protein	hypothetical protein C0J52_00529 [Blattella germanica]	1370649337	PYGN01P000955
PSN57498.1	160	V-type proton ATPase 16 kDa proteolipid subunit	V-type proton ATPase 16 kDa proteolipid subunit [Blattella germanica]	1370649215	PYGN01P000970
PSN57511.1	411	Alpha-N-acetylgalactosaminidase	Alpha-N-acetylgalactosaminidase [Blattella germanica]	1370649228	PYGN01P000983
PSN57547.1	3390	hypothetical protein	hypothetical protein C0J52_01638 [Blattella germanica]	1370649264	PYGN01P001019
PSN57450.1	626	Semaphorin-1A	Semaphorin-1A [Blattella germanica]	1370649166	PYGN01P001026
PSN57460.1	615	hypothetical protein	hypothetical protein C0J52_08041 [Blattella germanica]	1370649176	PYGN01P001036
PSN57464.1	439	Isocitrate dehydrogenase [NADP] cytoplasmic	Isocitrate dehydrogenase [NADP] cytoplasmic [Blattella germanica]	1370649180	PYGN01P001040
PSN57425.1	328	hypothetical protein	hypothetical protein C0J52_07310 [Blattella germanica]	1370649140	PYGN01P001087
PSN57389.1	488	Aromatic-L-amino-acid decarboxylase	Aromatic-L-amino-acid decarboxylase [Blattella germanica]	1370649103	PYGN01P001138
PSN57395.1	545	Tensin-1	Tensin-1 [Blattella germanica]	1370649109	PYGN01P001144
PSN57245.1	291	Transaldolase	Transaldolase [Blattella germanica]	1370648957	PYGN01P001218
PSN57248.1	1129	hypothetical protein	hypothetical protein C0J52_02540 [Blattella germanica]	1370648960	PYGN01P001221
PSN57279.1	124	60S ribosomal protein L31	60S ribosomal protein L31 [Blattella germanica]	1370648991	PYGN01P001252
PSN57287.1	150	hypothetical protein	hypothetical protein C0J52_02535 [Blattella germanica]	1370648999	PYGN01P001260
PSN57154.1	348	Ribosome biogenesis regulatory protein	Ribosome biogenesis regulatory protein [Blattella germanica]	1370648864	PYGN01P001314
PSN57157.1	797	hypothetical protein	hypothetical protein C0J52_01496 [Blattella germanica]	1370648867	PYGN01P001317
PSN57158.1	396	Cystathionine gamma-lyase	Cystathionine gamma-lyase [Blattella germanica]	1370648868	PYGN01P001318
PSN57170.1	125	NADH dehydrogenase [ubiquinone] 1 beta subcomplex subunit 10	NADH dehydrogenase [ubiquinone] 1 beta subcomplex subunit 10 [Blattella germanica]	1370648880	PYGN01P001330
PSN57084.1	769	hypothetical protein	hypothetical protein C0J52_01330 [Blattella germanica]	1370648793	PYGN01P001369
PSN57094.1	1156	hypothetical protein	hypothetical protein C0J52_01323 [Blattella germanica]	1370648803	PYGN01P001379
PSN57097.1	641	Glucose dehydrogenase [FAD, quinone]	Glucose dehydrogenase [FAD, quinone] [Blattella germanica]	1370648806	PYGN01P001382
PSN57100.1	244	hypothetical protein	hypothetical protein C0J52_01307 [Blattella germanica]	1370648809	PYGN01P001385
PSN57136.1	85	hypothetical protein	hypothetical protein C0J52_01288 [Blattella germanica]	1370648845	PYGN01P001421
PSN57144.1	273	hypothetical protein	hypothetical protein C0J52_01305 [Blattella germanica]	1370648853	PYGN01P001429
PSN57026.1	199	Protein NDUFAF4	Protein NDUFAF4 [Blattella germanica]	1370648734	PYGN01P001445
PSN57068.1	730	hypothetical protein	hypothetical protein C0J52_01745 [Blattella germanica]	1370648776	PYGN01P001487
PSN56991.1	959	E3 ubiquitin-protein ligase MARCH6	E3 ubiquitin-protein ligase MARCH6 [Blattella germanica]	1370648698	PYGN01P001506
PSN56992.1	787	hypothetical protein	hypothetical protein C0J52_04242 [Blattella germanica]	1370648699	PYGN01P001507
PSN57003.1	241	hypothetical protein	hypothetical protein C0J52_04253 [Blattella germanica]	1370648710	PYGN01P001518
PSN57011.1	899	Puromycin-sensitive aminopeptidase	Puromycin-sensitive aminopeptidase [Blattella germanica]	1370648718	PYGN01P001526
PSN56922.1	228	Alkylglycerol monooxygenase	Alkylglycerol monooxygenase [Blattella germanica]	1370648627	PYGN01P001565
PSN56931.1	1057	Cadherin-99C	Cadherin-99C [Blattella germanica]	1370648636	PYGN01P001574
PSN56886.1	180	hypothetical protein	hypothetical protein C0J52_00680 [Blattella germanica]	1370648590	PYGN01P001622
PSN56888.1	4175	hypothetical protein	hypothetical protein C0J52_00682 [Blattella germanica]	1370648592	PYGN01P001624
PSN56770.1	209	hypothetical protein	hypothetical protein C0J52_02681 [Blattella germanica]	1370648472	PYGN01P001688
PSN56783.1	77	hypothetical protein	hypothetical protein C0J52_02711 [Blattella germanica]	1370648485	PYGN01P001701
PSN56808.1	276	hypothetical protein	hypothetical protein C0J52_02679 [Blattella germanica]	1370648510	PYGN01P001726
PSN56671.1	1184	hypothetical protein	hypothetical protein C0J52_00056 [Blattella germanica]	1370648372	PYGN01P001745
PSN56690.1	418	Cystathionine gamma-lyase	Cystathionine gamma-lyase [Blattella germanica]	1370648391	PYGN01P001764
PSN56703.1	420	Protein yellow	Protein yellow [Blattella germanica]	1370648404	PYGN01P001777
PSN56712.1	1197	hypothetical protein	hypothetical protein C0J52_00066 [Blattella germanica]	1370648413	PYGN01P001786
PSN56726.1	249	14-3-3 protein epsilon	14-3-3 protein epsilon [Blattella germanica]	1370648427	PYGN01P001800
PSN56739.1	526	hypothetical protein	hypothetical protein C0J52_00041 [Blattella germanica]	1370648440	PYGN01P001813
PSN56748.1	301	hypothetical protein	hypothetical protein C0J52_00071 [Blattella germanica]	1370648449	PYGN01P001822
PSN56753.1	781	Villin-1	Villin-1 [Blattella germanica]	1370648454	PYGN01P001827
PSN56577.1	469	Optomotor-blind protein	Optomotor-blind protein [Blattella germanica]	1370648275	PYGN01P001915
PSN56601.1	374	Zinc finger MYND domain-containing protein 10	Zinc finger MYND domain-containing protein 10 [Blattella germanica]	1370648299	PYGN01P001939
PSN56604.1	138	40S ribosomal protein S12	40S ribosomal protein S12 [Blattella germanica]	1370648302	PYGN01P001942
PSN56517.1	747	hypothetical protein	hypothetical protein C0J52_14785 [Blattella germanica]	1370648213	PYGN01P001979
PSN56451.1	157	hypothetical protein	hypothetical protein C0J52_08364 [Blattella germanica]	1370648145	PYGN01P002053
PSN56381.1	532	hypothetical protein	hypothetical protein C0J52_13992 [Blattella germanica]	1370648073	PYGN01P002124
PSN56240.1	244	hypothetical protein	hypothetical protein C0J52_00374 [Blattella germanica]	1370647928	PYGN01P002234
PSN56278.1	272	Aspartic protease Bla g 2	Aspartic protease Bla g 2 [Blattella germanica]	1370647966	PYGN01P002272
PSN56222.1	755	Filamin-A	Filamin-A [Blattella germanica]	1370647909	PYGN01P002338
PSN56224.1	1137	Filamin-A	Filamin-A [Blattella germanica]	1370647911	PYGN01P002340
PSN56154.1	462	hypothetical protein	hypothetical protein C0J52_03349 [Blattella germanica]	1370647840	PYGN01P002366
PSN56166.1	1588	hypothetical protein	hypothetical protein C0J52_03336 [Blattella germanica]	1370647852	PYGN01P002378
PSN56053.1	59	hypothetical protein	hypothetical protein C0J52_11795 [Blattella germanica]	1370647736	PYGN01P002464
PSN56003.1	478	hypothetical protein	hypothetical protein C0J52_13712 [Blattella germanica]	1370647684	PYGN01P002495
PSN55954.1	492	hypothetical protein	hypothetical protein C0J52_02135 [Blattella germanica]	1370647634	PYGN01P002519
PSN55971.1	1813	hypothetical protein	hypothetical protein C0J52_02129 [Blattella germanica]	1370647651	PYGN01P002536
PSN55893.1	689	Long-chain-fatty-acid--CoA ligase ACSBG2	Long-chain-fatty-acid--CoA ligase ACSBG2 [Blattella germanica]	1370647572	PYGN01P002572
PSN55905.1	128	Alpha-endosulfine	Alpha-endosulfine [Blattella germanica]	1370647584	PYGN01P002584
PSN55908.1	1199	hypothetical protein	hypothetical protein C0J52_00468 [Blattella germanica]	1370647587	PYGN01P002587
PSN55910.1	211	Proteasome subunit alpha type-4	Proteasome subunit alpha type-4 [Blattella germanica]	1370647589	PYGN01P002589
PSN55860.1	363	hypothetical protein	hypothetical protein C0J52_02770 [Blattella germanica]	1370647538	PYGN01P002663
PSN55861.1	177	hypothetical protein	hypothetical protein C0J52_02748 [Blattella germanica]	1370647539	PYGN01P002664
PSN55784.1	69	hypothetical protein	hypothetical protein C0J52_02510 [Blattella germanica]	1370647461	PYGN01P002703
PSN55745.1	199	hypothetical protein	hypothetical protein C0J52_04796 [Blattella germanica]	1370647421	PYGN01P002761
PSN55707.1	118	hypothetical protein	hypothetical protein C0J52_09024 [Blattella germanica]	1370647382	PYGN01P002795
PSN55668.1	378	hypothetical protein	hypothetical protein C0J52_03175 [Blattella germanica]	1370647342	PYGN01P002827
PSN55675.1	2716	Teneurin-a	Teneurin-a [Blattella germanica]	1370647349	PYGN01P002834
PSN55599.1	367	hypothetical protein	hypothetical protein C0J52_04049 [Blattella germanica]	1370647271	PYGN01P002879
PSN55607.1	1147	hypothetical protein	hypothetical protein C0J52_04023 [Blattella germanica]	1370647279	PYGN01P002887
PSN55629.1	284	hypothetical protein	hypothetical protein C0J52_04036 [Blattella germanica]	1370647301	PYGN01P002909
PSN55638.1	365	hypothetical protein	hypothetical protein C0J52_04060 [Blattella germanica]	1370647310	PYGN01P002918
PSN55567.1	1010	hypothetical protein	hypothetical protein C0J52_12123 [Blattella germanica]	1370647238	PYGN01P002936
PSN55575.1	379	hypothetical protein	hypothetical protein C0J52_12112 [Blattella germanica]	1370647246	PYGN01P002944
PSN55554.1	72	hypothetical protein	hypothetical protein C0J52_20115 [Blattella germanica]	1370647224	PYGN01P002971
PSN55492.1	519	UDP-glucuronosyltransferase 1-3	UDP-glucuronosyltransferase 1-3 [Blattella germanica]	1370647160	PYGN01P003022
PSN55497.1	404	hypothetical protein	hypothetical protein C0J52_02578 [Blattella germanica]	1370647165	PYGN01P003027
PSN55500.1	404	Chitotriosidase-1	Chitotriosidase-1 [Blattella germanica]	1370647168	PYGN01P003030
PSN55434.1	105	UPF0184 protein	UPF0184 protein [Blattella germanica]	1370647101	PYGN01P003059
PSN55450.1	221	hypothetical protein	hypothetical protein C0J52_05691 [Blattella germanica]	1370647117	PYGN01P003075
PSN55453.1	1136	hypothetical protein	hypothetical protein C0J52_05692 [Blattella germanica]	1370647120	PYGN01P003078
PSN55410.1	71	hypothetical protein	hypothetical protein C0J52_11074 [Blattella germanica]	1370647076	PYGN01P003109
PSN55419.1	116	hypothetical protein	hypothetical protein C0J52_11079 [Blattella germanica]	1370647085	PYGN01P003118
PSN55422.1	92	hypothetical protein	hypothetical protein C0J52_11091 [Blattella germanica]	1370647088	PYGN01P003121
PSN55362.1	323	hypothetical protein	hypothetical protein C0J52_01813 [Blattella germanica]	1370647027	PYGN01P003147
PSN55371.1	777	hypothetical protein	hypothetical protein C0J52_01827 [Blattella germanica]	1370647036	PYGN01P003156
PSN55375.1	669	hypothetical protein	hypothetical protein C0J52_01823 [Blattella germanica]	1370647040	PYGN01P003160
PSN55378.1	625	hypothetical protein	hypothetical protein C0J52_01814 [Blattella germanica]	1370647043	PYGN01P003163
PSN55380.1	422	hypothetical protein	hypothetical protein C0J52_01858 [Blattella germanica]	1370647045	PYGN01P003165
PSN55290.1	177	60S ribosomal protein L18a	60S ribosomal protein L18a [Blattella germanica]	1370646954	PYGN01P003183
PSN55295.1	365	Microfibrillar-associated protein 1	Microfibrillar-associated protein 1 [Blattella germanica]	1370646959	PYGN01P003188
PSN55318.1	1463	hypothetical protein	hypothetical protein C0J52_01804 [Blattella germanica]	1370646982	PYGN01P003211
PSN55332.1	1618	hypothetical protein	hypothetical protein C0J52_01773 [Blattella germanica]	1370646996	PYGN01P003225
PSN55244.1	178	hypothetical protein	hypothetical protein C0J52_05854 [Blattella germanica]	1370646907	PYGN01P003233
PSN55250.1	249	hypothetical protein	hypothetical protein C0J52_05858 [Blattella germanica]	1370646913	PYGN01P003239
PSN55228.1	66	hypothetical protein	hypothetical protein C0J52_19883 [Blattella germanica]	1370646890	PYGN01P003276
PSN55138.1	76	hypothetical protein	hypothetical protein C0J52_00573 [Blattella germanica]	1370646799	PYGN01P003293
PSN55149.1	406	hypothetical protein	hypothetical protein C0J52_00641 [Blattella germanica]	1370646810	PYGN01P003304
PSN55158.1	90	hypothetical protein	hypothetical protein C0J52_00630 [Blattella germanica]	1370646819	PYGN01P003313
PSN55171.1	115	Transcription initiation factor IIA subunit 2	Transcription initiation factor IIA subunit 2 [Blattella germanica]	1370646832	PYGN01P003326
PSN55172.1	711	YTH domain-containing family protein 2	YTH domain-containing family protein 2 [Blattella germanica]	1370646833	PYGN01P003327
PSN55186.1	231	hypothetical protein	hypothetical protein C0J52_00609 [Blattella germanica]	1370646847	PYGN01P003341
PSN55197.1	393	Eukaryotic translation initiation factor 3 subunit A	Eukaryotic translation initiation factor 3 subunit A [Blattella germanica]	1370646858	PYGN01P003352
PSN55210.1	1127	hypothetical protein	hypothetical protein C0J52_00626 [Blattella germanica]	1370646871	PYGN01P003365
PSN55216.1	267	hypothetical protein	hypothetical protein C0J52_00611 [Blattella germanica]	1370646877	PYGN01P003371
PSN55072.1	115	hypothetical protein	hypothetical protein C0J52_01921 [Blattella germanica]	1370646732	PYGN01P003381
PSN55030.1	596	hypothetical protein	hypothetical protein C0J52_04155 [Blattella germanica]	1370646689	PYGN01P003457
PSN55048.1	387	Translocating chain-associated membrane protein 1-like 1	Translocating chain-associated membrane protein 1-like 1 [Blattella germanica]	1370646707	PYGN01P003475
PSN54978.1	147	40S ribosomal protein S19	40S ribosomal protein S19 [Blattella germanica]	1370646636	PYGN01P003517
PSN55002.1	387	Beta-ureidopropionase	Beta-ureidopropionase [Blattella germanica]	1370646660	PYGN01P003541
PSN55007.1	61	hypothetical protein	hypothetical protein C0J52_02338 [Blattella germanica]	1370646665	PYGN01P003546
PSN55008.1	320	Annexin B9	Annexin B9 [Blattella germanica]	1370646666	PYGN01P003547
PSN54906.1	312	S-adenosylmethionine decarboxylase proenzyme	S-adenosylmethionine decarboxylase proenzyme [Blattella germanica]	1370646563	PYGN01P003561
PSN54928.1	1325	hypothetical protein	hypothetical protein C0J52_01677 [Blattella germanica]	1370646585	PYGN01P003583
PSN54935.1	1231	Niemann-Pick C1 protein	Niemann-Pick C1 protein [Blattella germanica]	1370646592	PYGN01P003590
PSN54937.1	558	hypothetical protein	hypothetical protein C0J52_01696 [Blattella germanica]	1370646594	PYGN01P003592
PSN54938.1	150	hypothetical protein	hypothetical protein C0J52_01696 [Blattella germanica]	1370646595	PYGN01P003593
PSN54939.1	327	hypothetical protein	hypothetical protein C0J52_01696 [Blattella germanica]	1370646596	PYGN01P003594
PSN54879.1	186	hypothetical protein	hypothetical protein C0J52_10275 [Blattella germanica]	1370646535	PYGN01P003612
PSN54821.1	941	hypothetical protein	hypothetical protein C0J52_02922 [Blattella germanica]	1370646475	PYGN01P003678
PSN54830.1	149	hypothetical protein	hypothetical protein C0J52_02939 [Blattella germanica]	1370646484	PYGN01P003687
PSN54770.1	322	V-type proton ATPase subunit d	V-type proton ATPase subunit d [Blattella germanica]	1370646423	PYGN01P003707
PSN54776.1	266	Cyclin-C	Cyclin-C [Blattella germanica]	1370646429	PYGN01P003713
PSN54787.1	305	hypothetical protein	hypothetical protein C0J52_02011 [Blattella germanica]	1370646440	PYGN01P003724
PSN54809.1	391	Protein 60A	Protein 60A [Blattella germanica]	1370646462	PYGN01P003746
PSN54716.1	432	Nuclear receptor-binding protein	Nuclear receptor-binding protein [Blattella germanica]	1370646367	PYGN01P003779
PSN54738.1	133	hypothetical protein	hypothetical protein C0J52_04873 [Blattella germanica]	1370646389	PYGN01P003801
PSN54739.1	80	hypothetical protein	hypothetical protein C0J52_04873 [Blattella germanica]	1370646390	PYGN01P003802
PSN54740.1	349	hypothetical protein	hypothetical protein C0J52_04873 [Blattella germanica]	1370646391	PYGN01P003803
PSN54639.1	969	Poly [ADP-ribose] polymerase	Poly [ADP-ribose] polymerase [Blattella germanica]	1370646289	PYGN01P003814
PSN54649.1	1713	hypothetical protein	hypothetical protein C0J52_01070 [Blattella germanica]	1370646299	PYGN01P003824
PSN54651.1	609	Peptidyl-prolyl cis-trans isomerase FKBP4	Peptidyl-prolyl cis-trans isomerase FKBP4 [Blattella germanica]	1370646301	PYGN01P003826
PSN54695.1	1185	Cytoplasmic FMR1-interacting protein	Cytoplasmic FMR1-interacting protein [Blattella germanica]	1370646345	PYGN01P003870
PSN54607.1	724	N-alpha-acetyltransferase 35	N-alpha-acetyltransferase 35 [Blattella germanica]	1370646255	PYGN01P003927
PSN54609.1	100	hypothetical protein	hypothetical protein C0J52_07390 [Blattella germanica]	1370646257	PYGN01P003929
PSN54610.1	166	PRKR-interacting protein 1	PRKR-interacting protein 1 [Blattella germanica]	1370646258	PYGN01P003930
PSN54611.1	427	Peptidyl-alpha-hydroxyglycine alpha-amidating lyase 1	Peptidyl-alpha-hydroxyglycine alpha-amidating lyase 1 [Blattella germanica]	1370646259	PYGN01P003931
PSN54546.1	145	hypothetical protein	hypothetical protein C0J52_07096 [Blattella germanica]	1370646193	PYGN01P003939
PSN54550.1	412	LanC-like protein 3	LanC-like protein 3 [Blattella germanica]	1370646197	PYGN01P003943
PSN54469.1	220	hypothetical protein	hypothetical protein C0J52_05540 [Blattella germanica]	1370646113	PYGN01P004026
PSN54475.1	96	hypothetical protein	hypothetical protein C0J52_05561 [Blattella germanica]	1370646119	PYGN01P004032
PSN54442.1	171	hypothetical protein	hypothetical protein C0J52_06670 [Blattella germanica]	1370646085	PYGN01P004068
PSN54443.1	166	hypothetical protein	hypothetical protein C0J52_06671 [Blattella germanica]	1370646086	PYGN01P004069
PSN54444.1	107	hypothetical protein	hypothetical protein C0J52_06676 [Blattella germanica]	1370646087	PYGN01P004070
PSN54451.1	341	hypothetical protein	hypothetical protein C0J52_06689 [Blattella germanica]	1370646094	PYGN01P004077
PSN54419.1	1044	Sterile alpha and TIR motif-containing protein 1	Sterile alpha and TIR motif-containing protein 1 [Blattella germanica]	1370646061	PYGN01P004097
PSN54376.1	2317	hypothetical protein	hypothetical protein C0J52_11316 [Blattella germanica]	1370646015	PYGN01P004120
PSN54279.1	1084	Furin-like protease 2	Furin-like protease 2 [Blattella germanica]	1370645913	PYGN01P004224
PSN54280.1	2532	DmX-like protein 2	DmX-like protein 2 [Blattella germanica]	1370645914	PYGN01P004225
PSN54282.1	551	hypothetical protein	hypothetical protein C0J52_06980 [Blattella germanica]	1370645916	PYGN01P004227
PSN54288.1	131	40S ribosomal protein S17	40S ribosomal protein S17 [Blattella germanica]	1370645922	PYGN01P004233
PSN54166.1	559	Glucose-6-phosphate isomerase	Glucose-6-phosphate isomerase [Blattella germanica]	1370645796	PYGN01P004355
PSN54167.1	119	40S ribosomal protein S20	40S ribosomal protein S20 [Blattella germanica]	1370645797	PYGN01P004356
PSN54137.1	879	hypothetical protein	hypothetical protein C0J52_09460 [Blattella germanica]	1370645766	PYGN01P004393
PSN54048.1	518	Maltase A1	Maltase A1 [Blattella germanica]	1370645676	PYGN01P004401
PSN54065.1	503	Cytochrome P450 4C1	Cytochrome P450 4C1 [Blattella germanica]	1370645693	PYGN01P004418
PSN54104.1	189	hypothetical protein	hypothetical protein C0J52_03115 [Blattella germanica]	1370645732	PYGN01P004457
PSN54021.1	184	Protein takeout	Protein takeout [Blattella germanica]	1370645647	PYGN01P004504
PSN53887.1	425	6-phosphogluconate dehydrogenase	6-phosphogluconate dehydrogenase [Blattella germanica]	1370645509	PYGN01P004594
PSN53909.1	212	hypothetical protein	hypothetical protein C0J52_02433 [Blattella germanica]	1370645531	PYGN01P004616
PSN53862.1	114	hypothetical protein	hypothetical protein C0J52_09951 [Blattella germanica]	1370645483	PYGN01P004669
PSN53792.1	135	hypothetical protein	hypothetical protein C0J52_04652 [Blattella germanica]	1370645412	PYGN01P004678
PSN53795.1	183	hypothetical protein	hypothetical protein C0J52_04653 [Blattella germanica]	1370645415	PYGN01P004681
PSN53796.1	195	hypothetical protein	hypothetical protein C0J52_04653 [Blattella germanica]	1370645416	PYGN01P004682
PSN53806.1	215	hypothetical protein	hypothetical protein C0J52_04641 [Blattella germanica]	1370645426	PYGN01P004692
PSN53808.1	215	hypothetical protein	hypothetical protein C0J52_04640 [Blattella germanica]	1370645428	PYGN01P004694
PSN53817.1	216	hypothetical protein	hypothetical protein C0J52_04648 [Blattella germanica]	1370645437	PYGN01P004703
PSN53820.1	492	hypothetical protein	hypothetical protein C0J52_04632 [Blattella germanica]	1370645440	PYGN01P004706
PSN53832.1	248	hypothetical protein	hypothetical protein C0J52_04638 [Blattella germanica]	1370645452	PYGN01P004718
PSN53758.1	304	Methionine adenosyltransferase 2 subunit beta	Methionine adenosyltransferase 2 subunit beta [Blattella germanica]	1370645377	PYGN01P004725
PSN53760.1	171	hypothetical protein	hypothetical protein C0J52_06242 [Blattella germanica]	1370645379	PYGN01P004727
PSN53786.1	97	Superoxide dismutase [Cu-Zn]	Superoxide dismutase [Cu-Zn] [Blattella germanica]	1370645405	PYGN01P004753
PSN53721.1	160	hypothetical protein	hypothetical protein C0J52_02207 [Blattella germanica]	1370645339	PYGN01P004785
PSN53722.1	187	hypothetical protein	hypothetical protein C0J52_02206 [Blattella germanica]	1370645340	PYGN01P004786
PSN53723.1	1716	hypothetical protein	hypothetical protein C0J52_02205 [Blattella germanica]	1370645341	PYGN01P004787
PSN53744.1	53	hypothetical protein	hypothetical protein C0J52_02183 [Blattella germanica]	1370645362	PYGN01P004808
PSN53608.1	516	Synembryn-A	Synembryn-A [Blattella germanica]	1370645223	PYGN01P004894
PSN53533.1	201	hypothetical protein	hypothetical protein C0J52_13235 [Blattella germanica]	1370645146	PYGN01P004994
PSN53495.1	663	hypothetical protein	hypothetical protein C0J52_16739 [Blattella germanica]	1370645107	PYGN01P005002
PSN53417.1	382	hypothetical protein	hypothetical protein C0J52_05171 [Blattella germanica]	1370645026	PYGN01P005050
PSN53421.1	276	hypothetical protein	hypothetical protein C0J52_05128 [Blattella germanica]	1370645030	PYGN01P005054
PSN53438.1	169	hypothetical protein	hypothetical protein C0J52_05131 [Blattella germanica]	1370645047	PYGN01P005071
PSN53457.1	199	hypothetical protein	hypothetical protein C0J52_05152 [Blattella germanica]	1370645066	PYGN01P005090
PSN53370.1	1037	hypothetical protein	hypothetical protein C0J52_03803 [Blattella germanica]	1370644977	PYGN01P005114
PSN53381.1	478	hypothetical protein	hypothetical protein C0J52_03790 [Blattella germanica]	1370644988	PYGN01P005125
PSN53396.1	852	Nucleolar protein 14	Nucleolar protein 14 [Blattella germanica]	1370645003	PYGN01P005140
PSN53329.1	145	hypothetical protein	hypothetical protein C0J52_04101 [Blattella germanica]	1370644934	PYGN01P005164
PSN53330.1	135	hypothetical protein	hypothetical protein C0J52_04101 [Blattella germanica]	1370644935	PYGN01P005165
PSN53335.1	777	hypothetical protein	hypothetical protein C0J52_04108 [Blattella germanica]	1370644940	PYGN01P005170
PSN53340.1	359	hypothetical protein	hypothetical protein C0J52_04080 [Blattella germanica]	1370644945	PYGN01P005175
PSN53347.1	344	hypothetical protein	hypothetical protein C0J52_04098 [Blattella germanica]	1370644952	PYGN01P005182
PSN53355.1	168	hypothetical protein	hypothetical protein C0J52_04092 [Blattella germanica]	1370644960	PYGN01P005190
PSN53284.1	808	AP-1 complex subunit gamma-1	AP-1 complex subunit gamma-1 [Blattella germanica]	1370644888	PYGN01P005192
PSN53287.1	512	hypothetical protein	hypothetical protein C0J52_04662 [Blattella germanica]	1370644891	PYGN01P005195
PSN53235.1	192	Ras-like GTP-binding protein Rho1	Ras-like GTP-binding protein Rho1 [Blattella germanica]	1370644836	PYGN01P005285
PSN53236.1	142	hypothetical protein	hypothetical protein C0J52_08000 [Blattella germanica]	1370644837	PYGN01P005286
PSN53237.1	192	hypothetical protein	hypothetical protein C0J52_07983 [Blattella germanica]	1370644838	PYGN01P005287
PSN53243.1	456	hypothetical protein	hypothetical protein C0J52_07988 [Blattella germanica]	1370644844	PYGN01P005293
PSN53174.1	464	Cyclin-dependent kinase 8	Cyclin-dependent kinase 8 [Blattella germanica]	1370644774	PYGN01P005295
PSN53181.1	270	hypothetical protein	hypothetical protein C0J52_04493 [Blattella germanica]	1370644781	PYGN01P005302
PSN53145.1	1238	hypothetical protein	hypothetical protein C0J52_06285 [Blattella germanica]	1370644743	PYGN01P005374
PSN53115.1	540	hypothetical protein	hypothetical protein C0J52_10575 [Blattella germanica]	1370644712	PYGN01P005407
PSN53077.1	430	hypothetical protein	hypothetical protein C0J52_09156 [Blattella germanica]	1370644673	PYGN01P005425
PSN53037.1	309	hypothetical protein	hypothetical protein C0J52_03951 [Blattella germanica]	1370644632	PYGN01P005450
PSN53063.1	239	Charged multivesicular body protein 2a	Charged multivesicular body protein 2a [Blattella germanica]	1370644658	PYGN01P005476
PSN52972.1	261	Inhibitor of growth protein 4	Inhibitor of growth protein 4 [Blattella germanica]	1370644566	PYGN01P005481
PSN52982.1	864	hypothetical protein	hypothetical protein C0J52_01113 [Blattella germanica]	1370644576	PYGN01P005491
PSN52988.1	133	Biogenesis of lysosome-related organelles complex 1 subunit 6	Biogenesis of lysosome-related organelles complex 1 subunit 6 [Blattella germanica]	1370644582	PYGN01P005497
PSN52989.1	2479	Talin-1	Talin-1 [Blattella germanica]	1370644583	PYGN01P005498
PSN52990.1	397	hypothetical protein	hypothetical protein C0J52_01119 [Blattella germanica]	1370644584	PYGN01P005499
PSN52991.1	531	hypothetical protein	hypothetical protein C0J52_01149 [Blattella germanica]	1370644585	PYGN01P005500
PSN52992.1	925	Dihydropyrimidine dehydrogenase [NADP(+)]	Dihydropyrimidine dehydrogenase [NADP(+)] [Blattella germanica]	1370644586	PYGN01P005501
PSN53017.1	123	hypothetical protein	hypothetical protein C0J52_01160 [Blattella germanica]	1370644611	PYGN01P005526
PSN53022.1	1098	hypothetical protein	hypothetical protein C0J52_01154 [Blattella germanica]	1370644616	PYGN01P005531
PSN53028.1	69	Cytochrome c oxidase subunit 7C	Cytochrome c oxidase subunit 7C [Blattella germanica]	1370644622	PYGN01P005537
PSN52950.1	213	Dopamine N-acetyltransferase	Dopamine N-acetyltransferase [Blattella germanica]	1370644543	PYGN01P005560
PSN52962.1	1033	hypothetical protein	hypothetical protein C0J52_03620 [Blattella germanica]	1370644555	PYGN01P005572
PSN52967.1	151	Nuclear migration protein nudC	Nuclear migration protein nudC [Blattella germanica]	1370644560	PYGN01P005577
PSN52905.1	281	Arrestin	Arrestin [Blattella germanica]	1370644497	PYGN01P005606
PSN52930.1	90	Cytochrome b-c1 complex subunit 6	Cytochrome b-c1 complex subunit 6 [Blattella germanica]	1370644522	PYGN01P005631
PSN52816.1	610	hypothetical protein	hypothetical protein C0J52_09691 [Blattella germanica]	1370644405	PYGN01P005679
PSN52796.1	237	hypothetical protein	hypothetical protein C0J52_12201 [Blattella germanica]	1370644384	PYGN01P005708
PSN52763.1	530	hypothetical protein	hypothetical protein C0J52_07493 [Blattella germanica]	1370644350	PYGN01P005738
PSN52777.1	916	hypothetical protein	hypothetical protein C0J52_07486 [Blattella germanica]	1370644364	PYGN01P005752
PSN52737.1	243	hypothetical protein	hypothetical protein C0J52_06152 [Blattella germanica]	1370644323	PYGN01P005787
PSN52694.1	482	MAP kinase-interacting serine/threonine-protein kinase 1	MAP kinase-interacting serine/threonine-protein kinase 1 [Blattella germanica]	1370644279	PYGN01P005803
PSN52642.1	267	RPII140-upstream protein	RPII140-upstream protein [Blattella germanica]	1370644225	PYGN01P005860
PSN52658.1	1394	hypothetical protein	hypothetical protein C0J52_08805 [Blattella germanica]	1370644241	PYGN01P005876
PSN52618.1	155	hypothetical protein	hypothetical protein C0J52_14603 [Blattella germanica]	1370644200	PYGN01P005887
PSN52602.1	620	Glucose dehydrogenase [FAD, quinone]	Glucose dehydrogenase [FAD, quinone] [Blattella germanica]	1370644183	PYGN01P005909
PSN52608.1	115	hypothetical protein	hypothetical protein C0J52_19565 [Blattella germanica]	1370644189	PYGN01P005915
PSN52568.1	214	hypothetical protein	hypothetical protein C0J52_13077 [Blattella germanica]	1370644147	PYGN01P005929
PSN52576.1	242	hypothetical protein	hypothetical protein C0J52_13087 [Blattella germanica]	1370644155	PYGN01P005937
PSN52552.1	1159	hypothetical protein	hypothetical protein C0J52_08962 [Blattella germanica]	1370644130	PYGN01P005960
PSN52374.1	1310	hypothetical protein	hypothetical protein C0J52_06738 [Blattella germanica]	1370643946	PYGN01P006145
PSN52379.1	1975	hypothetical protein	hypothetical protein C0J52_06722 [Blattella germanica]	1370643951	PYGN01P006150
PSN52296.1	477	UNC93-like protein	UNC93-like protein [Blattella germanica]	1370643865	PYGN01P006192
PSN52269.1	405	hypothetical protein	hypothetical protein C0J52_08336 [Blattella germanica]	1370643837	PYGN01P006233
PSN52204.1	138	hypothetical protein	hypothetical protein C0J52_12760 [Blattella germanica]	1370643770	PYGN01P006283
PSN52222.1	582	Maltase 1	Maltase 1 [Blattella germanica]	1370643788	PYGN01P006301
PSN52181.1	173	hypothetical protein	hypothetical protein C0J52_06087 [Blattella germanica]	1370643746	PYGN01P006314
PSN52201.1	284	hypothetical protein	hypothetical protein C0J52_06106 [Blattella germanica]	1370643766	PYGN01P006334
PSN52161.1	266	NADH dehydrogenase [ubiquinone] iron-sulfur protein 3	NADH dehydrogenase [ubiquinone] iron-sulfur protein 3 [Blattella germanica]	1370643725	PYGN01P006358
PSN52172.1	103	Histone H4	Histone H4 [Blattella germanica]	1370643736	PYGN01P006369
PSN52173.1	2500	hypothetical protein	hypothetical protein C0J52_06445 [Blattella germanica]	1370643737	PYGN01P006370
PSN52100.1	1071	hypothetical protein	hypothetical protein C0J52_04339 [Blattella germanica]	1370643663	PYGN01P006373
PSN52115.1	507	Inositol-3-phosphate synthase 1-A	Inositol-3-phosphate synthase 1-A [Blattella germanica]	1370643678	PYGN01P006388
PSN52117.1	485	hypothetical protein	hypothetical protein C0J52_04315 [Blattella germanica]	1370643680	PYGN01P006390
PSN52122.1	65	Protein stunted	Protein stunted [Blattella germanica]	1370643685	PYGN01P006395
PSN52070.1	216	Eukaryotic translation initiation factor 3 subunit K	Eukaryotic translation initiation factor 3 subunit K [Blattella germanica]	1370643632	PYGN01P006423
PSN52086.1	521	hypothetical protein	hypothetical protein C0J52_03878 [Blattella germanica]	1370643648	PYGN01P006439
PSN52099.1	151	40S ribosomal protein S14b	40S ribosomal protein S14b [Blattella germanica]	1370643661	PYGN01P006452
PSN52023.1	514	Non-specific lipid-transfer protein	Non-specific lipid-transfer protein [Blattella germanica]	1370643584	PYGN01P006457
PSN52028.1	175	hypothetical protein	hypothetical protein C0J52_04535 [Blattella germanica]	1370643589	PYGN01P006462
PSN52033.1	616	hypothetical protein	hypothetical protein C0J52_04530 [Blattella germanica]	1370643594	PYGN01P006467
PSN52058.1	435	hypothetical protein	hypothetical protein C0J52_04545 [Blattella germanica]	1370643619	PYGN01P006492
PSN51938.1	723	hypothetical protein	hypothetical protein C0J52_06296 [Blattella germanica]	1370643494	PYGN01P006584
PSN51909.1	401	hypothetical protein	hypothetical protein C0J52_12796 [Blattella germanica]	1370643464	PYGN01P006599
PSN51918.1	437	hypothetical protein	hypothetical protein C0J52_12804 [Blattella germanica]	1370643473	PYGN01P006608
PSN51751.1	696	hypothetical protein	hypothetical protein C0J52_05266 [Blattella germanica]	1370643301	PYGN01P006728
PSN51754.1	410	hypothetical protein	hypothetical protein C0J52_05261 [Blattella germanica]	1370643304	PYGN01P006731
PSN51772.1	308	hypothetical protein	hypothetical protein C0J52_05259 [Blattella germanica]	1370643322	PYGN01P006749
PSN51728.1	143	hypothetical protein	hypothetical protein C0J52_13452 [Blattella germanica]	1370643277	PYGN01P006774
PSN51676.1	176	hypothetical protein	hypothetical protein C0J52_09596 [Blattella germanica]	1370643223	PYGN01P006842
PSN51678.1	801	hypothetical protein	hypothetical protein C0J52_09594 [Blattella germanica]	1370643225	PYGN01P006844
PSN51644.1	332	hypothetical protein	hypothetical protein C0J52_09436 [Blattella germanica]	1370643190	PYGN01P006875
PSN51646.1	114	V-type proton ATPase subunit G	V-type proton ATPase subunit G [Blattella germanica]	1370643192	PYGN01P006877
PSN51653.1	424	hypothetical protein	hypothetical protein C0J52_09450 [Blattella germanica]	1370643199	PYGN01P006884
PSN51601.1	460	Tyrosine-protein phosphatase non-receptor type 11	Tyrosine-protein phosphatase non-receptor type 11 [Blattella germanica]	1370643146	PYGN01P006887
PSN51608.1	106	hypothetical protein	hypothetical protein C0J52_09071 [Blattella germanica]	1370643153	PYGN01P006894
PSN51613.1	161	hypothetical protein	hypothetical protein C0J52_09077 [Blattella germanica]	1370643158	PYGN01P006899
PSN51621.1	285	Arrestin	Arrestin [Blattella germanica]	1370643166	PYGN01P006907
PSN51582.1	536	putative RNA-directed DNA polymerase from transposon X-element	putative RNA-directed DNA polymerase from transposon X-element [Blattella germanica]	1370643126	PYGN01P006913
PSN51556.1	133	Ejaculatory bulb-specific protein 3	Ejaculatory bulb-specific protein 3 [Blattella germanica]	1370643098	PYGN01P006950
PSN51568.1	341	Lysosomal aspartic protease	Lysosomal aspartic protease [Blattella germanica]	1370643110	PYGN01P006962
PSN51458.1	302	hypothetical protein	hypothetical protein C0J52_00726 [Blattella germanica]	1370642998	PYGN01P006995
PSN51465.1	147	Homeobox protein E60	Homeobox protein E60 [Blattella germanica]	1370643005	PYGN01P007002
PSN51482.1	1673	hypothetical protein	hypothetical protein C0J52_00759 [Blattella germanica]	1370643022	PYGN01P007019
PSN51497.1	392	Arginine-hydroxylase NDUFAF5	Arginine-hydroxylase NDUFAF5 [Blattella germanica]	1370643037	PYGN01P007034
PSN51499.1	528	hypothetical protein	hypothetical protein C0J52_00744 [Blattella germanica]	1370643039	PYGN01P007036
PSN51516.1	326	hypothetical protein	hypothetical protein C0J52_00741 [Blattella germanica]	1370643056	PYGN01P007053
PSN51448.1	328	Elongation of very long chain fatty acids protein	Elongation of very long chain fatty acids protein [Blattella germanica]	1370642986	PYGN01P007069
PSN51449.1	290	Dual specificity protein phosphatase Mpk3	Dual specificity protein phosphatase Mpk3 [Blattella germanica]	1370642987	PYGN01P007070
PSN51409.1	366	hypothetical protein	hypothetical protein C0J52_05436 [Blattella germanica]	1370642946	PYGN01P007079
PSN51413.1	592	NADP-dependent malic enzyme	NADP-dependent malic enzyme [Blattella germanica]	1370642950	PYGN01P007083
PSN51426.1	168	hypothetical protein	hypothetical protein C0J52_05453 [Blattella germanica]	1370642963	PYGN01P007096
PSN51373.1	258	Farnesol dehydrogenase	Farnesol dehydrogenase [Blattella germanica]	1370642909	PYGN01P007114
PSN51377.1	294	hypothetical protein	hypothetical protein C0J52_04470 [Blattella germanica]	1370642913	PYGN01P007118
PSN51397.1	288	hypothetical protein	hypothetical protein C0J52_04461 [Blattella germanica]	1370642933	PYGN01P007138
PSN51347.1	434	Vacuole membrane protein 1	Vacuole membrane protein 1 [Blattella germanica]	1370642882	PYGN01P007160
PSN51354.1	243	NADH dehydrogenase [ubiquinone] iron-sulfur protein 8	NADH dehydrogenase [ubiquinone] iron-sulfur protein 8 [Blattella germanica]	1370642889	PYGN01P007167
PSN51321.1	505	hypothetical protein	hypothetical protein C0J52_15720 [Blattella germanica]	1370642855	PYGN01P007178
PSN51332.1	157	hypothetical protein	hypothetical protein C0J52_15718 [Blattella germanica]	1370642866	PYGN01P007189
PSN51317.1	242	Proteasome subunit alpha type-5	Proteasome subunit alpha type-5 [Blattella germanica]	1370642850	PYGN01P007206
PSN51277.1	199	Delta(3,5)-Delta(2,4)-dienoyl-CoA isomerase	Delta(3,5)-Delta(2,4)-dienoyl-CoA isomerase [Blattella germanica]	1370642809	PYGN01P007213
PSN51289.1	874	putative phosphorylase b kinase regulatory subunit beta	putative phosphorylase b kinase regulatory subunit beta [Blattella germanica]	1370642821	PYGN01P007225
PSN51226.1	349	hypothetical protein	hypothetical protein C0J52_10547 [Blattella germanica]	1370642756	PYGN01P007269
PSN51244.1	185	MIP18 family protein	MIP18 family protein [Blattella germanica]	1370642774	PYGN01P007287
PSN51207.1	958	hypothetical protein	hypothetical protein C0J52_13663 [Blattella germanica]	1370642736	PYGN01P007295
PSN51179.1	746	hypothetical protein	hypothetical protein C0J52_06049 [Blattella germanica]	1370642707	PYGN01P007335
PSN51181.1	1247	hypothetical protein	hypothetical protein C0J52_06045 [Blattella germanica]	1370642709	PYGN01P007337
PSN51183.1	514	hypothetical protein	hypothetical protein C0J52_06047 [Blattella germanica]	1370642711	PYGN01P007339
PSN51185.1	122	hypothetical protein	hypothetical protein C0J52_06041 [Blattella germanica]	1370642713	PYGN01P007341
PSN51186.1	233	hypothetical protein	hypothetical protein C0J52_06040 [Blattella germanica]	1370642714	PYGN01P007342
PSN51188.1	229	hypothetical protein	hypothetical protein C0J52_06042 [Blattella germanica]	1370642716	PYGN01P007344
PSN51100.1	558	hypothetical protein	hypothetical protein C0J52_07967 [Blattella germanica]	1370642625	PYGN01P007392
PSN51052.1	756	hypothetical protein	hypothetical protein C0J52_01528 [Blattella germanica]	1370642576	PYGN01P007418
PSN51065.1	371	Beta-amyloid-like protein	Beta-amyloid-like protein [Blattella germanica]	1370642589	PYGN01P007431
PSN51082.1	830	hypothetical protein	hypothetical protein C0J52_01500 [Blattella germanica]	1370642606	PYGN01P007448
PSN51011.1	279	hypothetical protein	hypothetical protein C0J52_07447 [Blattella germanica]	1370642532	PYGN01P007483
PSN50997.1	324	hypothetical protein	hypothetical protein C0J52_08597 [Blattella germanica]	1370642517	PYGN01P007523
PSN50998.1	83	hypothetical protein	hypothetical protein C0J52_08596 [Blattella germanica]	1370642518	PYGN01P007524
PSN51004.1	347	26S proteasome non-ATPase regulatory subunit 4	26S proteasome non-ATPase regulatory subunit 4 [Blattella germanica]	1370642524	PYGN01P007530
PSN50962.1	411	Hepatocyte nuclear factor 4-beta	Hepatocyte nuclear factor 4-beta [Blattella germanica]	1370642481	PYGN01P007546
PSN50969.1	141	hypothetical protein	hypothetical protein C0J52_07622 [Blattella germanica]	1370642488	PYGN01P007553
PSN50929.1	229	hypothetical protein	hypothetical protein C0J52_08130 [Blattella germanica]	1370642447	PYGN01P007573
PSN50886.1	312	D-aspartate oxidase	D-aspartate oxidase [Blattella germanica]	1370642403	PYGN01P007599
PSN50892.1	999	hypothetical protein	hypothetical protein C0J52_05374 [Blattella germanica]	1370642409	PYGN01P007605
PSN50899.1	899	hypothetical protein	hypothetical protein C0J52_05356 [Blattella germanica]	1370642416	PYGN01P007612
PSN50871.1	89	hypothetical protein	hypothetical protein C0J52_12752 [Blattella germanica]	1370642387	PYGN01P007639
PSN50825.1	188	Trypsin-7	Trypsin-7 [Blattella germanica]	1370642340	PYGN01P007668
PSN50844.1	82	hypothetical protein	hypothetical protein C0J52_03271 [Blattella germanica]	1370642359	PYGN01P007687
PSN50846.1	300	hypothetical protein	hypothetical protein C0J52_03273 [Blattella germanica]	1370642361	PYGN01P007689
PSN50763.1	279	hypothetical protein	hypothetical protein C0J52_05936 [Blattella germanica]	1370642276	PYGN01P007721
PSN50777.1	274	Poly(U)-specific endoribonuclease	Poly(U)-specific endoribonuclease [Blattella germanica]	1370642290	PYGN01P007735
PSN50783.1	274	hypothetical protein	hypothetical protein C0J52_05941 [Blattella germanica]	1370642296	PYGN01P007741
PSN50721.1	376	Actin-5C	Actin-5C [Blattella germanica]	1370642233	PYGN01P007772
PSN50730.1	500	hypothetical protein	hypothetical protein C0J52_01216 [Blattella germanica]	1370642242	PYGN01P007781
PSN50752.1	162	ATP synthase subunit delta	ATP synthase subunit delta [Blattella germanica]	1370642264	PYGN01P007803
PSN50656.1	150	60S ribosomal protein L26	60S ribosomal protein L26 [Blattella germanica]	1370642165	PYGN01P007831
PSN50668.1	422	Short/branched chain specific acyl-CoA dehydrogenase	Short/branched chain specific acyl-CoA dehydrogenase [Blattella germanica]	1370642177	PYGN01P007843
PSN50608.1	106	hypothetical protein	hypothetical protein C0J52_17387 [Blattella germanica]	1370642114	PYGN01P007888
PSN50611.1	914	Zinc finger MIZ domain-containing protein 1	Zinc finger MIZ domain-containing protein 1 [Blattella germanica]	1370642117	PYGN01P007891
PSN50624.1	224	hypothetical protein	hypothetical protein C0J52_17383 [Blattella germanica]	1370642130	PYGN01P007904
PSN50598.1	233	hypothetical protein	hypothetical protein C0J52_22197 [Blattella germanica]	1370642103	PYGN01P007915
PSN50588.1	981	hypothetical protein	hypothetical protein C0J52_18355 [Blattella germanica]	1370642092	PYGN01P007929
PSN50567.1	550	hypothetical protein	hypothetical protein C0J52_14767 [Blattella germanica]	1370642069	PYGN01P007940
PSN50501.1	1052	hypothetical protein	hypothetical protein C0J52_10711 [Blattella germanica]	1370642000	PYGN01P008040
PSN50503.1	69	hypothetical protein	hypothetical protein C0J52_10717 [Blattella germanica]	1370642002	PYGN01P008042
PSN50441.1	371	hypothetical protein	hypothetical protein C0J52_04942 [Blattella germanica]	1370641939	PYGN01P008061
PSN50454.1	540	cGMP-dependent protein kinase	cGMP-dependent protein kinase [Blattella germanica]	1370641952	PYGN01P008074
PSN50413.1	674	hypothetical protein	hypothetical protein C0J52_08568 [Blattella germanica]	1370641910	PYGN01P008099
PSN50419.1	571	Bifunctional purine biosynthesis protein PURH	Bifunctional purine biosynthesis protein PURH [Blattella germanica]	1370641916	PYGN01P008105
PSN50352.1	329	hypothetical protein	hypothetical protein C0J52_07581 [Blattella germanica]	1370641846	PYGN01P008159
PSN50361.1	363	hypothetical protein	hypothetical protein C0J52_07613 [Blattella germanica]	1370641855	PYGN01P008168
PSN50370.1	598	ATP-binding cassette sub-family G member 1	ATP-binding cassette sub-family G member 1 [Blattella germanica]	1370641864	PYGN01P008177
PSN50307.1	535	Endochitinase	Endochitinase [Blattella germanica]	1370641799	PYGN01P008237
PSN50250.1	542	hypothetical protein	hypothetical protein C0J52_02374 [Blattella germanica]	1370641741	PYGN01P008255
PSN50252.1	598	F-box only protein 21	F-box only protein 21 [Blattella germanica]	1370641743	PYGN01P008257
PSN50272.1	899	hypothetical protein	hypothetical protein C0J52_02362 [Blattella germanica]	1370641763	PYGN01P008277
PSN50220.1	553	Esterase FE4	Esterase FE4 [Blattella germanica]	1370641710	PYGN01P008296
PSN50181.1	702	hypothetical protein	hypothetical protein C0J52_06655 [Blattella germanica]	1370641669	PYGN01P008328
PSN50184.1	150	hypothetical protein	hypothetical protein C0J52_06650 [Blattella germanica]	1370641672	PYGN01P008331
PSN50140.1	893	hypothetical protein	hypothetical protein C0J52_15094 [Blattella germanica]	1370641626	PYGN01P008370
PSN50100.1	342	Solute carrier family 25 member 40	Solute carrier family 25 member 40 [Blattella germanica]	1370641585	PYGN01P008386
PSN50121.1	321	hypothetical protein	hypothetical protein C0J52_04726 [Blattella germanica]	1370641606	PYGN01P008407
PSN50042.1	367	hypothetical protein	hypothetical protein C0J52_04200 [Blattella germanica]	1370641525	PYGN01P008436
PSN50025.1	144	Max-interacting protein 1	Max-interacting protein 1 [Blattella germanica]	1370641507	PYGN01P008505
PSN49976.1	303	putative tRNA pseudouridine synthase 2	putative tRNA pseudouridine synthase 2 [Blattella germanica]	1370641457	PYGN01P008536
PSN49912.1	276	hypothetical protein	hypothetical protein C0J52_07069 [Blattella germanica]	1370641391	PYGN01P008571
PSN49920.1	239	Protein obstructor-E	Protein obstructor-E [Blattella germanica]	1370641399	PYGN01P008579
PSN49923.1	145	hypothetical protein	hypothetical protein C0J52_07057 [Blattella germanica]	1370641402	PYGN01P008582
PSN49928.1	172	hypothetical protein	hypothetical protein C0J52_07052 [Blattella germanica]	1370641407	PYGN01P008587
PSN49910.1	95	hypothetical protein	hypothetical protein C0J52_14939 [Blattella germanica]	1370641388	PYGN01P008622
PSN49871.1	215	hypothetical protein	hypothetical protein C0J52_15999 [Blattella germanica]	1370641348	PYGN01P008623
PSN49852.1	588	hypothetical protein	hypothetical protein C0J52_14126 [Blattella germanica]	1370641328	PYGN01P008650
PSN49824.1	3622	hypothetical protein	hypothetical protein C0J52_08839 [Blattella germanica]	1370641299	PYGN01P008670
PSN49836.1	541	Cystathionine beta-synthase	Cystathionine beta-synthase [Blattella germanica]	1370641311	PYGN01P008682
PSN49776.1	726	hypothetical protein	hypothetical protein C0J52_01356 [Blattella germanica]	1370641250	PYGN01P008697
PSN49793.1	189	hypothetical protein	hypothetical protein C0J52_01363 [Blattella germanica]	1370641267	PYGN01P008714
PSN49821.1	167	hypothetical protein	hypothetical protein C0J52_01378 [Blattella germanica]	1370641295	PYGN01P008742
PSN49822.1	183	hypothetical protein	hypothetical protein C0J52_01379 [Blattella germanica]	1370641296	PYGN01P008743
PSN49744.1	926	hypothetical protein	hypothetical protein C0J52_08486 [Blattella germanica]	1370641217	PYGN01P008749
PSN49749.1	121	hypothetical protein	hypothetical protein C0J52_08469 [Blattella germanica]	1370641222	PYGN01P008754
PSN49723.1	151	hypothetical protein	hypothetical protein C0J52_13123 [Blattella germanica]	1370641195	PYGN01P008774
PSN49696.1	741	hypothetical protein	hypothetical protein C0J52_05323 [Blattella germanica]	1370641166	PYGN01P008821
PSN49667.1	526	Cytosol aminopeptidase	Cytosol aminopeptidase [Blattella germanica]	1370641135	PYGN01P008847
PSN49658.1	333	hypothetical protein	hypothetical protein C0J52_21727 [Blattella germanica]	1370641125	PYGN01P008854
PSN49612.1	517	Acyl-CoA Delta(11) desaturase	Acyl-CoA Delta(11) desaturase [Blattella germanica]	1370641077	PYGN01P008881
PSN49617.1	82	hypothetical protein	hypothetical protein C0J52_12838 [Blattella germanica]	1370641082	PYGN01P008886
PSN49622.1	514	hypothetical protein	hypothetical protein C0J52_12831 [Blattella germanica]	1370641087	PYGN01P008891
PSN49623.1	276	hypothetical protein	hypothetical protein C0J52_12830 [Blattella germanica]	1370641088	PYGN01P008892
PSN49633.1	417	hypothetical protein	hypothetical protein C0J52_12843 [Blattella germanica]	1370641098	PYGN01P008902
PSN49590.1	517	hypothetical protein	hypothetical protein C0J52_14216 [Blattella germanica]	1370641054	PYGN01P008907
PSN49595.1	358	Innexin inx2	Innexin inx2 [Blattella germanica]	1370641059	PYGN01P008912
PSN49532.1	363	hypothetical protein	hypothetical protein C0J52_04975 [Blattella germanica]	1370640994	PYGN01P008956
PSN49552.1	231	hypothetical protein	hypothetical protein C0J52_04986 [Blattella germanica]	1370641014	PYGN01P008976
PSN49366.1	565	hypothetical protein	hypothetical protein C0J52_12218 [Blattella germanica]	1370640819	PYGN01P009124
PSN49296.1	1012	Chaoptin	Chaoptin [Blattella germanica]	1370640747	PYGN01P009196
PSN49309.1	861	hypothetical protein	hypothetical protein C0J52_09410 [Blattella germanica]	1370640760	PYGN01P009209
PSN49180.1	172	hypothetical protein	hypothetical protein C0J52_10902 [Blattella germanica]	1370640626	PYGN01P009313
PSN49194.1	229	hypothetical protein	hypothetical protein C0J52_10914 [Blattella germanica]	1370640640	PYGN01P009327
PSN49154.1	393	Acetyl-CoA acetyltransferase	Acetyl-CoA acetyltransferase [Blattella germanica]	1370640599	PYGN01P009341
PSN49144.1	187	hypothetical protein	hypothetical protein C0J52_14891 [Blattella germanica]	1370640588	PYGN01P009371
PSN49092.1	977	hypothetical protein	hypothetical protein C0J52_13648 [Blattella germanica]	1370640534	PYGN01P009409
PSN49106.1	1222	hypothetical protein	hypothetical protein C0J52_13639 [Blattella germanica]	1370640548	PYGN01P009423
PSN49058.1	526	hypothetical protein	hypothetical protein C0J52_10594 [Blattella germanica]	1370640498	PYGN01P009457
PSN49032.1	943	Cytochrome P450 9e2	Cytochrome P450 9e2 [Blattella germanica]	1370640471	PYGN01P009474
PSN49005.1	342	hypothetical protein	hypothetical protein C0J52_06334 [Blattella germanica]	1370640443	PYGN01P009496
PSN48979.1	446	Flavin-containing monooxygenase FMO GS-OX-like 3	Flavin-containing monooxygenase FMO GS-OX-like 3 [Blattella germanica]	1370640416	PYGN01P009515
PSN48985.1	575	ATP-binding cassette sub-family D member 3	ATP-binding cassette sub-family D member 3 [Blattella germanica]	1370640422	PYGN01P009521
PSN48989.1	871	hypothetical protein	hypothetical protein C0J52_03865 [Blattella germanica]	1370640426	PYGN01P009525
PSN48905.1	152	hypothetical protein	hypothetical protein C0J52_03488 [Blattella germanica]	1370640339	PYGN01P009570
PSN48908.1	195	putative glucosamine 6-phosphate N-acetyltransferase	putative glucosamine 6-phosphate N-acetyltransferase [Blattella germanica]	1370640342	PYGN01P009573
PSN48929.1	1625	hypothetical protein	hypothetical protein C0J52_03478 [Blattella germanica]	1370640363	PYGN01P009594
PSN48936.1	426	hypothetical protein	hypothetical protein C0J52_03464 [Blattella germanica]	1370640370	PYGN01P009601
PSN48882.1	236	39S ribosomal protein L28	39S ribosomal protein L28 [Blattella germanica]	1370640314	PYGN01P009626
PSN48854.1	373	hypothetical protein	hypothetical protein C0J52_17019 [Blattella germanica]	1370640285	PYGN01P009645
PSN48792.1	313	Collagen alpha-1(IV) chain	Collagen alpha-1(IV) chain [Blattella germanica]	1370640219	PYGN01P009718
PSN48761.1	3678	hypothetical protein	hypothetical protein C0J52_05184 [Blattella germanica]	1370640187	PYGN01P009735
PSN48745.1	1476	hypothetical protein	hypothetical protein C0J52_08912 [Blattella germanica]	1370640170	PYGN01P009763
PSN48757.1	242	hypothetical protein	hypothetical protein C0J52_08927 [Blattella germanica]	1370640182	PYGN01P009775
PSN48716.1	267	hypothetical protein	hypothetical protein C0J52_08783 [Blattella germanica]	1370640140	PYGN01P009781
PSN48735.1	209	hypothetical protein	hypothetical protein C0J52_08800 [Blattella germanica]	1370640159	PYGN01P009800
PSN48703.1	305	Unconventional myosin-VI	Unconventional myosin-VI [Blattella germanica]	1370640126	PYGN01P009819
PSN48675.1	3699	Dystonin	Dystonin [Blattella germanica]	1370640097	PYGN01P009840
PSN48682.1	877	NAD(P) transhydrogenase	NAD(P) transhydrogenase [Blattella germanica]	1370640104	PYGN01P009847
PSN48611.1	1097	hypothetical protein	hypothetical protein C0J52_18669 [Blattella germanica]	1370640029	PYGN01P009896
PSN48599.1	564	hypothetical protein	hypothetical protein C0J52_22220 [Blattella germanica]	1370640016	PYGN01P009906
PSN48525.1	217	Peptide methionine sulfoxide reductase	Peptide methionine sulfoxide reductase [Blattella germanica]	1370639938	PYGN01P009965
PSN48536.1	310	hypothetical protein	hypothetical protein C0J52_05922 [Blattella germanica]	1370639949	PYGN01P009976
PSN48542.1	1165	hypothetical protein	hypothetical protein C0J52_05928 [Blattella germanica]	1370639955	PYGN01P009982
PSN48493.1	65	hypothetical protein	hypothetical protein C0J52_14059 [Blattella germanica]	1370639905	PYGN01P009998
PSN48506.1	182	hypothetical protein	hypothetical protein C0J52_14060 [Blattella germanica]	1370639918	PYGN01P010011
PSN48449.1	895	hypothetical protein	hypothetical protein C0J52_16573 [Blattella germanica]	1370639858	PYGN01P010071
PSN48437.1	364	Alpha-(1,3)-fucosyltransferase 10	Alpha-(1,3)-fucosyltransferase 10 [Blattella germanica]	1370639845	PYGN01P010090
PSN48381.1	1077	Epidermal growth factor receptor	Epidermal growth factor receptor [Blattella germanica]	1370639786	PYGN01P010134
PSN48383.1	841	hypothetical protein	hypothetical protein C0J52_21009 [Blattella germanica]	1370639788	PYGN01P010136
PSN48341.1	119	60S ribosomal protein L34	60S ribosomal protein L34 [Blattella germanica]	1370639744	PYGN01P010152
PSN48308.1	115	hypothetical protein	hypothetical protein C0J52_03406 [Blattella germanica]	1370639710	PYGN01P010179
PSN48323.1	404	hypothetical protein	hypothetical protein C0J52_03392 [Blattella germanica]	1370639725	PYGN01P010194
PSN48221.1	1775	hypothetical protein	hypothetical protein C0J52_03602 [Blattella germanica]	1370639619	PYGN01P010296
PSN48230.1	550	T-complex protein 1 subunit gamma	T-complex protein 1 subunit gamma [Blattella germanica]	1370639628	PYGN01P010305
PSN48119.1	1530	UDP-glucose:glycoprotein glucosyltransferase	UDP-glucose:glycoprotein glucosyltransferase [Blattella germanica]	1370639513	PYGN01P010382
PSN48124.1	563	hypothetical protein	hypothetical protein C0J52_05812 [Blattella germanica]	1370639518	PYGN01P010387
PSN48106.1	498	hypothetical protein	hypothetical protein C0J52_13243 [Blattella germanica]	1370639499	PYGN01P010415
PSN48062.1	213	hypothetical protein	hypothetical protein C0J52_03431 [Blattella germanica]	1370639454	PYGN01P010425
PSN48072.1	721	Glycogen phosphorylase	Glycogen phosphorylase [Blattella germanica]	1370639464	PYGN01P010435
PSN48084.1	140	hypothetical protein	hypothetical protein C0J52_03447 [Blattella germanica]	1370639476	PYGN01P010447
PSN48049.1	785	hypothetical protein	hypothetical protein C0J52_09112 [Blattella germanica]	1370639440	PYGN01P010465
PSN48054.1	825	hypothetical protein	hypothetical protein C0J52_09116 [Blattella germanica]	1370639445	PYGN01P010470
PSN48057.1	446	Venom serine carboxypeptidase	Venom serine carboxypeptidase [Blattella germanica]	1370639448	PYGN01P010473
PSN47968.1	352	Nuclear hormone receptor FTZ-F1	Nuclear hormone receptor FTZ-F1 [Blattella germanica]	1370639355	PYGN01P010516
PSN47980.1	810	hypothetical protein	hypothetical protein C0J52_09977 [Blattella germanica]	1370639367	PYGN01P010528
PSN47910.1	1021	hypothetical protein	hypothetical protein C0J52_03378 [Blattella germanica]	1370639293	PYGN01P010605
PSN47858.1	520	Fizzy-related protein	Fizzy-related protein [Blattella germanica]	1370639240	PYGN01P010641
PSN47868.1	531	hypothetical protein	hypothetical protein C0J52_01267 [Blattella germanica]	1370639250	PYGN01P010651
PSN47880.1	261	hypothetical protein	hypothetical protein C0J52_01262 [Blattella germanica]	1370639262	PYGN01P010663
PSN47790.1	489	Nucleolar protein 56	Nucleolar protein 56 [Blattella germanica]	1370639170	PYGN01P010699
PSN47805.1	327	hypothetical protein	hypothetical protein C0J52_08180 [Blattella germanica]	1370639185	PYGN01P010714
PSN47809.1	569	hypothetical protein	hypothetical protein C0J52_08172 [Blattella germanica]	1370639189	PYGN01P010718
PSN47781.1	542	hypothetical protein	hypothetical protein C0J52_15222 [Blattella germanica]	1370639160	PYGN01P010741
PSN47758.1	70	hypothetical protein	hypothetical protein C0J52_20461 [Blattella germanica]	1370639136	PYGN01P010750
PSN47719.1	390	hypothetical protein	hypothetical protein C0J52_04598 [Blattella germanica]	1370639096	PYGN01P010759
PSN47730.1	935	hypothetical protein	hypothetical protein C0J52_04607 [Blattella germanica]	1370639107	PYGN01P010770
PSN47733.1	392	hypothetical protein	hypothetical protein C0J52_04600 [Blattella germanica]	1370639110	PYGN01P010773
PSN47713.1	822	hypothetical protein	hypothetical protein C0J52_12151 [Blattella germanica]	1370639089	PYGN01P010809
PSN47697.1	350	hypothetical protein	hypothetical protein C0J52_20358 [Blattella germanica]	1370639072	PYGN01P010824
PSN47660.1	288	hypothetical protein	hypothetical protein C0J52_23654 [Blattella germanica]	1370639032	PYGN01P010850
PSN47599.1	71	hypothetical protein	hypothetical protein C0J52_04589 [Blattella germanica]	1370638969	PYGN01P010899
PSN47564.1	2350	hypothetical protein	hypothetical protein C0J52_19332 [Blattella germanica]	1370638932	PYGN01P010948
PSN47515.1	308	hypothetical protein	hypothetical protein C0J52_02237 [Blattella germanica]	1370638880	PYGN01P010990
PSN47489.1	2094	hypothetical protein	hypothetical protein C0J52_13567 [Blattella germanica]	1370638853	PYGN01P011018
PSN47492.1	125	Microsomal glutathione S-transferase 3	Microsomal glutathione S-transferase 3 [Blattella germanica]	1370638856	PYGN01P011021
PSN47455.1	100	hypothetical protein	hypothetical protein C0J52_01937 [Blattella germanica]	1370638817	PYGN01P011054
PSN47461.1	341	malate dehydrogenase	malate dehydrogenase [Blattella germanica]	1370638823	PYGN01P011060
PSN47391.1	492	Facilitated trehalose transporter Tret1	Facilitated trehalose transporter Tret1 [Blattella germanica]	1370638750	PYGN01P011116
PSN47291.1	247	Derlin-1	Derlin-1 [Blattella germanica]	1370638646	PYGN01P011215
PSN47292.1	183	Beta-1	Beta-1 [Blattella germanica]	1370638647	PYGN01P011216
PSN47270.1	288	hypothetical protein	hypothetical protein C0J52_13352 [Blattella germanica]	1370638624	PYGN01P011231
PSN47285.1	78	hypothetical protein	hypothetical protein C0J52_13346 [Blattella germanica]	1370638639	PYGN01P011246
PSN47190.1	1276	hypothetical protein	hypothetical protein C0J52_07874 [Blattella germanica]	1370638539	PYGN01P011294
PSN47193.1	516	Sucrose-6-phosphate hydrolase	Sucrose-6-phosphate hydrolase [Blattella germanica]	1370638542	PYGN01P011297
PSN47195.1	185	hypothetical protein	hypothetical protein C0J52_07879 [Blattella germanica]	1370638544	PYGN01P011299
PSN47217.1	217	hypothetical protein	hypothetical protein C0J52_07885 [Blattella germanica]	1370638566	PYGN01P011321
PSN47156.1	675	hypothetical protein	hypothetical protein C0J52_13505 [Blattella germanica]	1370638503	PYGN01P011351
PSN47140.1	238	hypothetical protein	hypothetical protein C0J52_17450 [Blattella germanica]	1370638486	PYGN01P011368
PSN47142.1	170	hypothetical protein	hypothetical protein C0J52_17452 [Blattella germanica]	1370638488	PYGN01P011370
PSN47130.1	360	Paxillin	Paxillin [Blattella germanica]	1370638475	PYGN01P011392
PSN47107.1	96	hypothetical protein	hypothetical protein C0J52_16004 [Blattella germanica]	1370638451	PYGN01P011403
PSN47113.1	105	hypothetical protein	hypothetical protein C0J52_16002 [Blattella germanica]	1370638457	PYGN01P011409
PSN47038.1	603	hypothetical protein	hypothetical protein C0J52_09356 [Blattella germanica]	1370638376	PYGN01P011454
PSN47045.1	390	hypothetical protein	hypothetical protein C0J52_09359 [Blattella germanica]	1370638383	PYGN01P011461
PSN47049.1	2115	hypothetical protein	hypothetical protein C0J52_09365 [Blattella germanica]	1370638387	PYGN01P011465
PSN47056.1	1084	hypothetical protein	hypothetical protein C0J52_09362 [Blattella germanica]	1370638394	PYGN01P011472
PSN47057.1	438	Proton-coupled amino acid transporter-like protein pathetic	Proton-coupled amino acid transporter-like protein pathetic [Blattella germanica]	1370638395	PYGN01P011473
PSN47006.1	340	Retinoid-inducible serine carboxypeptidase	Retinoid-inducible serine carboxypeptidase [Blattella germanica]	1370638342	PYGN01P011503
PSN46923.1	760	hypothetical protein	hypothetical protein C0J52_14917 [Blattella germanica]	1370638254	PYGN01P011575
PSN46926.1	243	hypothetical protein	hypothetical protein C0J52_14921 [Blattella germanica]	1370638257	PYGN01P011578
PSN46832.1	442	Sialin	Sialin [Blattella germanica]	1370638156	PYGN01P011679
PSN46797.1	132	hypothetical protein	hypothetical protein C0J52_11178 [Blattella germanica]	1370638120	PYGN01P011696
PSN46802.1	1177	hypothetical protein	hypothetical protein C0J52_11189 [Blattella germanica]	1370638125	PYGN01P011701
PSN46812.1	149	hypothetical protein	hypothetical protein C0J52_11193 [Blattella germanica]	1370638135	PYGN01P011711
PSN46783.1	208	40S ribosomal protein S8	40S ribosomal protein S8 [Blattella germanica]	1370638105	PYGN01P011719
PSN46751.1	918	Alpha-aminoadipic semialdehyde synthase	Alpha-aminoadipic semialdehyde synthase [Blattella germanica]	1370638069	PYGN01P011796
PSN46677.1	542	putative phospholipase B-like 2	putative phospholipase B-like 2 [Blattella germanica]	1370637993	PYGN01P011827
PSN46691.1	983	Trafficking kinesin-binding protein milt	Trafficking kinesin-binding protein milt [Blattella germanica]	1370638007	PYGN01P011841
PSN46643.1	517	Moesin/ezrin/radixin 1	Moesin/ezrin/radixin 1 [Blattella germanica]	1370637957	PYGN01P011856
PSN46647.1	106	hypothetical protein	hypothetical protein C0J52_07087 [Blattella germanica]	1370637961	PYGN01P011860
PSN46580.1	563	hypothetical protein	hypothetical protein C0J52_13849 [Blattella germanica]	1370637889	PYGN01P011932
PSN46533.1	825	hypothetical protein	hypothetical protein C0J52_14843 [Blattella germanica]	1370637839	PYGN01P011992
PSN46512.1	304	hypothetical protein	hypothetical protein C0J52_09036 [Blattella germanica]	1370637817	PYGN01P012013
PSN46481.1	216	hypothetical protein	hypothetical protein C0J52_19108 [Blattella germanica]	1370637785	PYGN01P012018
PSN46488.1	298	hypothetical protein	hypothetical protein C0J52_19101 [Blattella germanica]	1370637792	PYGN01P012025
PSN46445.1	98	hypothetical protein	hypothetical protein C0J52_15128 [Blattella germanica]	1370637747	PYGN01P012070
PSN46372.1	143	40S ribosomal protein S23	40S ribosomal protein S23 [Blattella germanica]	1370637670	PYGN01P012129
PSN46355.1	221	60S ribosomal protein L13	60S ribosomal protein L13 [Blattella germanica]	1370637652	PYGN01P012158
PSN46333.1	203	hypothetical protein	hypothetical protein C0J52_15204 [Blattella germanica]	1370637629	PYGN01P012179
PSN46315.1	424	hypothetical protein	hypothetical protein C0J52_18593 [Blattella germanica]	1370637610	PYGN01P012203
PSN46213.1	2605	hypothetical protein	hypothetical protein C0J52_13150 [Blattella germanica]	1370637503	PYGN01P012302
PSN46112.1	6115	hypothetical protein	hypothetical protein C0J52_17248 [Blattella germanica]	1370637396	PYGN01P012394
PSN46076.1	82	Cytochrome c oxidase subunit NDUFA4	Cytochrome c oxidase subunit NDUFA4 [Blattella germanica]	1370637359	PYGN01P012413
PSN46098.1	489	hypothetical protein	hypothetical protein C0J52_02297 [Blattella germanica]	1370637381	PYGN01P012435
PSN46060.1	201	Protein FAM173B	Protein FAM173B [Blattella germanica]	1370637342	PYGN01P012474
PSN45997.1	683	Peroxisomal multifunctional enzyme type 2	Peroxisomal multifunctional enzyme type 2 [Blattella germanica]	1370637277	PYGN01P012498
PSN46004.1	341	hypothetical protein	hypothetical protein C0J52_06359 [Blattella germanica]	1370637284	PYGN01P012505
PSN46007.1	1643	hypothetical protein	hypothetical protein C0J52_06347 [Blattella germanica]	1370637287	PYGN01P012508
PSN45893.1	85	hypothetical protein	hypothetical protein C0J52_20517 [Blattella germanica]	1370637166	PYGN01P012606
PSN45895.1	93	hypothetical protein	hypothetical protein C0J52_20515 [Blattella germanica]	1370637168	PYGN01P012608
PSN45817.1	311	Heat shock protein 83	Heat shock protein 83 [Blattella germanica]	1370637086	PYGN01P012668
PSN45824.1	193	NADH dehydrogenase [ubiquinone] iron-sulfur protein 4	NADH dehydrogenase [ubiquinone] iron-sulfur protein 4 [Blattella germanica]	1370637093	PYGN01P012675
PSN45828.1	233	hypothetical protein	hypothetical protein C0J52_05527 [Blattella germanica]	1370637097	PYGN01P012679
PSN45829.1	654	hypothetical protein	hypothetical protein C0J52_05526 [Blattella germanica]	1370637098	PYGN01P012680
PSN45830.1	367	Peptidyl-alpha-hydroxyglycine alpha-amidating lyase 2	Peptidyl-alpha-hydroxyglycine alpha-amidating lyase 2 [Blattella germanica]	1370637099	PYGN01P012681
PSN45840.1	1225	UDP-N-acetylglucosamine--peptide N-acetylglucosaminyltransferase 110 kDa subunit	UDP-N-acetylglucosamine--peptide N-acetylglucosaminyltransferase 110 kDa subunit [Blattella germanica]	1370637109	PYGN01P012691
PSN45844.1	321	hypothetical protein	hypothetical protein C0J52_05515 [Blattella germanica]	1370637113	PYGN01P012695
PSN45779.1	594	hypothetical protein	hypothetical protein C0J52_10769 [Blattella germanica]	1370637046	PYGN01P012709
PSN45735.1	375	hypothetical protein	hypothetical protein C0J52_17119 [Blattella germanica]	1370636999	PYGN01P012781
PSN45713.1	150	Cytochrome c oxidase subunit 5A	Cytochrome c oxidase subunit 5A [Blattella germanica]	1370636976	PYGN01P012796
PSN45689.1	303	hypothetical protein	hypothetical protein C0J52_11955 [Blattella germanica]	1370636951	PYGN01P012810
PSN45691.1	437	Importin subunit alpha-6	Importin subunit alpha-6 [Blattella germanica]	1370636953	PYGN01P012812
PSN45673.1	1199	Splicing factor 3B subunit 3	Splicing factor 3B subunit 3 [Blattella germanica]	1370636933	PYGN01P012831
PSN45653.1	517	Cytosol aminopeptidase	Cytosol aminopeptidase [Blattella germanica]	1370636910	PYGN01P012877
PSN45620.1	417	putative peptidase C1-like protein F26E4.3	putative peptidase C1-like protein F26E4.3 [Blattella germanica]	1370636876	PYGN01P012885
PSN45623.1	757	hypothetical protein	hypothetical protein C0J52_16996 [Blattella germanica]	1370636879	PYGN01P012888
PSN45624.1	305	hypothetical protein	hypothetical protein C0J52_16994 [Blattella germanica]	1370636880	PYGN01P012889
PSN45602.1	126	putative 39S ribosomal protein L23	putative 39S ribosomal protein L23 [Blattella germanica]	1370636857	PYGN01P012901
PSN45610.1	401	hypothetical protein	hypothetical protein C0J52_17412 [Blattella germanica]	1370636865	PYGN01P012909
PSN45553.1	182	hypothetical protein	hypothetical protein C0J52_05767 [Blattella germanica]	1370636804	PYGN01P012971
PSN45527.1	207	hypothetical protein	hypothetical protein C0J52_24508 [Blattella germanica]	1370636777	PYGN01P012979
PSN45478.1	117	hypothetical protein	hypothetical protein C0J52_08660 [Blattella germanica]	1370636724	PYGN01P013039
PSN45447.1	156	hypothetical protein	hypothetical protein C0J52_15068 [Blattella germanica]	1370636692	PYGN01P013059
PSN45418.1	353	hypothetical protein	hypothetical protein C0J52_20843 [Blattella germanica]	1370636661	PYGN01P013085
PSN45348.1	461	hypothetical protein	hypothetical protein C0J52_06533 [Blattella germanica]	1370636588	PYGN01P013148
PSN45325.1	249	hypothetical protein	hypothetical protein C0J52_18066 [Blattella germanica]	1370636563	PYGN01P013183
PSN45297.1	197	hypothetical protein	hypothetical protein C0J52_12478 [Blattella germanica]	1370636534	PYGN01P013200
PSN45307.1	233	Protein slowmo	Protein slowmo [Blattella germanica]	1370636544	PYGN01P013210
PSN45315.1	101	hypothetical protein	hypothetical protein C0J52_12463 [Blattella germanica]	1370636552	PYGN01P013218
PSN45273.1	750	hypothetical protein	hypothetical protein C0J52_10339 [Blattella germanica]	1370636508	PYGN01P013248
PSN45245.1	1085	Copper-transporting ATPase 1	Copper-transporting ATPase 1 [Blattella germanica]	1370636479	PYGN01P013269
PSN45257.1	271	SET domain-containing protein 9	SET domain-containing protein 9 [Blattella germanica]	1370636491	PYGN01P013281
PSN45209.1	812	hypothetical protein	hypothetical protein C0J52_07142 [Blattella germanica]	1370636442	PYGN01P013290
PSN45218.1	127	hypothetical protein	hypothetical protein C0J52_07153 [Blattella germanica]	1370636451	PYGN01P013299
PSN45224.1	1349	Myosin-11	Myosin-11 [Blattella germanica]	1370636457	PYGN01P013305
PSN45140.1	645	hypothetical protein	hypothetical protein C0J52_18290 [Blattella germanica]	1370636367	PYGN01P013378
PSN45142.1	527	Insulin-like growth factor 2 mRNA-binding protein 1	Insulin-like growth factor 2 mRNA-binding protein 1 [Blattella germanica]	1370636369	PYGN01P013380
PSN45076.1	368	Serpin B9	Serpin B9 [Blattella germanica]	1370636301	PYGN01P013402
PSN45104.1	195	Protein DJ-1alpha	Protein DJ-1alpha [Blattella germanica]	1370636329	PYGN01P013430
PSN45108.1	395	hypothetical protein	hypothetical protein C0J52_05089 [Blattella germanica]	1370636333	PYGN01P013434
PSN45109.1	463	hypothetical protein	hypothetical protein C0J52_05091 [Blattella germanica]	1370636334	PYGN01P013435
PSN45044.1	76	putative small nuclear ribonucleoprotein G	putative small nuclear ribonucleoprotein G [Blattella germanica]	1370636268	PYGN01P013444
PSN45056.1	229	hypothetical protein	hypothetical protein C0J52_03998 [Blattella germanica]	1370636280	PYGN01P013456
PSN45001.1	1162	hypothetical protein	hypothetical protein C0J52_11633 [Blattella germanica]	1370636222	PYGN01P013495
PSN44950.1	862	Nuclease domain-containing protein 1	Nuclease domain-containing protein 1 [Blattella germanica]	1370636168	PYGN01P013557
PSN44930.1	225	hypothetical protein	hypothetical protein C0J52_15008 [Blattella germanica]	1370636146	PYGN01P013598
PSN44850.1	82	hypothetical protein	hypothetical protein C0J52_10297 [Blattella germanica]	1370636063	PYGN01P013642
PSN44852.1	112	hypothetical protein	hypothetical protein C0J52_10299 [Blattella germanica]	1370636065	PYGN01P013644
PSN44863.1	312	hypothetical protein	hypothetical protein C0J52_10285 [Blattella germanica]	1370636076	PYGN01P013655
PSN44761.1	122	hypothetical protein	hypothetical protein C0J52_05572 [Blattella germanica]	1370635969	PYGN01P013716
PSN44770.1	156	Dopamine N-acetyltransferase	Dopamine N-acetyltransferase [Blattella germanica]	1370635978	PYGN01P013725
PSN44778.1	473	Pre-mRNA-splicing factor Slu7	Pre-mRNA-splicing factor Slu7 [Blattella germanica]	1370635986	PYGN01P013733
PSN44750.1	286	hypothetical protein	hypothetical protein C0J52_10734 [Blattella germanica]	1370635957	PYGN01P013763
PSN44716.1	172	hypothetical protein	hypothetical protein C0J52_16648 [Blattella germanica]	1370635921	PYGN01P013789
PSN44686.1	540	hypothetical protein	hypothetical protein C0J52_15640 [Blattella germanica]	1370635889	PYGN01P013841
PSN44640.1	2682	hypothetical protein	hypothetical protein C0J52_07734 [Blattella germanica]	1370635841	PYGN01P013861
PSN44641.1	1412	hypothetical protein	hypothetical protein C0J52_07735 [Blattella germanica]	1370635842	PYGN01P013862
PSN44654.1	277	hypothetical protein	hypothetical protein C0J52_07719 [Blattella germanica]	1370635855	PYGN01P013875
PSN44565.1	646	Nuclear pore complex protein Nup85	Nuclear pore complex protein Nup85 [Blattella germanica]	1370635760	PYGN01P013938
PSN44523.1	1119	hypothetical protein	hypothetical protein C0J52_14694 [Blattella germanica]	1370635716	PYGN01P013976
PSN44538.1	197	hypothetical protein	hypothetical protein C0J52_14683 [Blattella germanica]	1370635731	PYGN01P013991
PSN44489.1	243	hypothetical protein	hypothetical protein C0J52_09053 [Blattella germanica]	1370635680	PYGN01P014010
PSN44438.1	419	Sestrin	Sestrin [Blattella germanica]	1370635625	PYGN01P014084
PSN44418.1	758	hypothetical protein	hypothetical protein C0J52_16456 [Blattella germanica]	1370635604	PYGN01P014090
PSN44419.1	165	hypothetical protein	hypothetical protein C0J52_16455 [Blattella germanica]	1370635605	PYGN01P014091
PSN44420.1	130	hypothetical protein	hypothetical protein C0J52_16454 [Blattella germanica]	1370635606	PYGN01P014092
PSN44421.1	227	hypothetical protein	hypothetical protein C0J52_16459 [Blattella germanica]	1370635607	PYGN01P014093
PSN44392.1	523	hypothetical protein	hypothetical protein C0J52_05754 [Blattella germanica]	1370635577	PYGN01P014104
PSN44398.1	1335	hypothetical protein	hypothetical protein C0J52_05764 [Blattella germanica]	1370635583	PYGN01P014110
PSN44405.1	464	hypothetical protein	hypothetical protein C0J52_05748 [Blattella germanica]	1370635590	PYGN01P014117
PSN44314.1	1023	ATP-binding cassette sub-family A member 3	ATP-binding cassette sub-family A member 3 [Blattella germanica]	1370635495	PYGN01P014202
PSN44290.1	263	hypothetical protein	hypothetical protein C0J52_12960 [Blattella germanica]	1370635470	PYGN01P014223
PSN44238.1	322	hypothetical protein	hypothetical protein C0J52_04827 [Blattella germanica]	1370635414	PYGN01P014260
PSN44227.1	173	hypothetical protein	hypothetical protein C0J52_19743 [Blattella germanica]	1370635402	PYGN01P014295
PSN44095.1	523	hypothetical protein	hypothetical protein C0J52_07656 [Blattella germanica]	1370635263	PYGN01P014399
PSN44104.1	625	Cleft lip and palate transmembrane protein 1	Cleft lip and palate transmembrane protein 1 [Blattella germanica]	1370635272	PYGN01P014408
PSN44085.1	303	Peptide transporter family 1	Peptide transporter family 1 [Blattella germanica]	1370635252	PYGN01P014440
PSN44059.1	122	hypothetical protein	hypothetical protein C0J52_15924 [Blattella germanica]	1370635225	PYGN01P014458
PSN44060.1	127	hypothetical protein	hypothetical protein C0J52_15925 [Blattella germanica]	1370635226	PYGN01P014459
PSN44064.1	743	hypothetical protein	hypothetical protein C0J52_15921 [Blattella germanica]	1370635230	PYGN01P014463
PSN43975.1	565	UNC93-like protein	UNC93-like protein [Blattella germanica]	1370635135	PYGN01P014525
PSN43961.1	637	hypothetical protein	hypothetical protein C0J52_12369 [Blattella germanica]	1370635120	PYGN01P014544
PSN43969.1	612	hypothetical protein	hypothetical protein C0J52_12374 [Blattella germanica]	1370635128	PYGN01P014552
PSN43936.1	335	hypothetical protein	hypothetical protein C0J52_03776 [Blattella germanica]	1370635094	PYGN01P014565
PSN43912.1	304	Zinc metalloproteinase nas-4	Zinc metalloproteinase nas-4 [Blattella germanica]	1370635069	PYGN01P014602
PSN43919.1	164	hypothetical protein	hypothetical protein C0J52_03663 [Blattella germanica]	1370635076	PYGN01P014609
PSN43889.1	95	hypothetical protein	hypothetical protein C0J52_07742 [Blattella germanica]	1370635045	PYGN01P014637
PSN43801.1	501	hypothetical protein	hypothetical protein C0J52_15501 [Blattella germanica]	1370634952	PYGN01P014723
PSN43664.1	1027	hypothetical protein	hypothetical protein C0J52_11981 [Blattella germanica]	1370634806	PYGN01P014834
PSN43615.1	134	hypothetical protein	hypothetical protein C0J52_16375 [Blattella germanica]	1370634754	PYGN01P014905
PSN43540.1	372	hypothetical protein	hypothetical protein C0J52_03717 [Blattella germanica]	1370634676	PYGN01P014952
PSN43543.1	155	60S ribosomal protein L35a	60S ribosomal protein L35a [Blattella germanica]	1370634679	PYGN01P014955
PSN43563.1	496	putative cytochrome P450 6a14	putative cytochrome P450 6a14 [Blattella germanica]	1370634699	PYGN01P014975
PSN43528.1	566	Venom carboxylesterase-6	Venom carboxylesterase-6 [Blattella germanica]	1370634663	PYGN01P014991
PSN43468.1	409	Corepressor interacting with RBPJ 1	Corepressor interacting with RBPJ 1 [Blattella germanica]	1370634600	PYGN01P015021
PSN43415.1	1224	Coatomer subunit alpha	Coatomer subunit alpha [Blattella germanica]	1370634543	PYGN01P015071
PSN43429.1	560	Solute carrier family 23 member 1	Solute carrier family 23 member 1 [Blattella germanica]	1370634557	PYGN01P015085
PSN43432.1	547	hypothetical protein	hypothetical protein C0J52_02637 [Blattella germanica]	1370634560	PYGN01P015088
PSN43442.1	844	hypothetical protein	hypothetical protein C0J52_02644 [Blattella germanica]	1370634570	PYGN01P015098
PSN43391.1	73	hypothetical protein	hypothetical protein C0J52_21138 [Blattella germanica]	1370634517	PYGN01P015110
PSN43322.1	146	hypothetical protein	hypothetical protein C0J52_17725 [Blattella germanica]	1370634443	PYGN01P015205
PSN43290.1	221	hypothetical protein	hypothetical protein C0J52_19989 [Blattella germanica]	1370634409	PYGN01P015227
PSN43270.1	293	hypothetical protein	hypothetical protein C0J52_11462 [Blattella germanica]	1370634388	PYGN01P015241
PSN43256.1	201	hypothetical protein	hypothetical protein C0J52_25101 [Blattella germanica]	1370634373	PYGN01P015252
PSN43244.1	142	hypothetical protein	hypothetical protein C0J52_12623 [Blattella germanica]	1370634359	PYGN01P015273
PSN43250.1	281	60S ribosomal protein L7	60S ribosomal protein L7 [Blattella germanica]	1370634365	PYGN01P015279
PSN43217.1	246	hypothetical protein	hypothetical protein C0J52_17261 [Blattella germanica]	1370634330	PYGN01P015291
PSN43218.1	317	hypothetical protein	hypothetical protein C0J52_17260 [Blattella germanica]	1370634331	PYGN01P015292
PSN43176.1	830	AP-2 complex subunit alpha	AP-2 complex subunit alpha [Blattella germanica]	1370634286	PYGN01P015316
PSN43188.1	1375	hypothetical protein	hypothetical protein C0J52_11298 [Blattella germanica]	1370634298	PYGN01P015328
PSN43169.1	1863	hypothetical protein	hypothetical protein C0J52_09893 [Blattella germanica]	1370634278	PYGN01P015350
PSN43172.1	1033	hypothetical protein	hypothetical protein C0J52_09898 [Blattella germanica]	1370634281	PYGN01P015353
PSN43150.1	149	hypothetical protein	hypothetical protein C0J52_17075 [Blattella germanica]	1370634258	PYGN01P015375
PSN43114.1	130	hypothetical protein	hypothetical protein C0J52_10478 [Blattella germanica]	1370634221	PYGN01P015389
PSN43064.1	1025	Neuroglian	Neuroglian [Blattella germanica]	1370634168	PYGN01P015437
PSN43066.1	738	Scm-like with four MBT domains protein 2	Scm-like with four MBT domains protein 2 [Blattella germanica]	1370634170	PYGN01P015439
PSN43068.1	2625	hypothetical protein	hypothetical protein C0J52_11450 [Blattella germanica]	1370634172	PYGN01P015441
PSN43071.1	153	Cytochrome c oxidase subunit 5A	Cytochrome c oxidase subunit 5A [Blattella germanica]	1370634175	PYGN01P015444
PSN43053.1	473	hypothetical protein	hypothetical protein C0J52_25908 [Blattella germanica]	1370634155	PYGN01P015455
PSN43005.1	372	hypothetical protein	hypothetical protein C0J52_06764 [Blattella germanica]	1370634104	PYGN01P015472
PSN43007.1	348	Cytochrome P450 4c3	Cytochrome P450 4c3 [Blattella germanica]	1370634106	PYGN01P015474
PSN43002.1	1122	hypothetical protein	hypothetical protein C0J52_21299 [Blattella germanica]	1370634100	PYGN01P015513
PSN42982.1	570	hypothetical protein	hypothetical protein C0J52_13210 [Blattella germanica]	1370634078	PYGN01P015541
PSN42946.1	1406	Clathrin heavy chain 1	Clathrin heavy chain 1 [Blattella germanica]	1370634041	PYGN01P015545
PSN42935.1	559	hypothetical protein	hypothetical protein C0J52_18790 [Blattella germanica]	1370634029	PYGN01P015575
PSN42919.1	366	hypothetical protein	hypothetical protein C0J52_12024 [Blattella germanica]	1370634012	PYGN01P015595
PSN42899.1	847	Myosin-IB	Myosin-IB [Blattella germanica]	1370633991	PYGN01P015605
PSN42902.1	413	Protein henna	Protein henna [Blattella germanica]	1370633994	PYGN01P015608
PSN42895.1	123	hypothetical protein	hypothetical protein C0J52_23444 [Blattella germanica]	1370633986	PYGN01P015620
PSN42856.1	372	hypothetical protein	hypothetical protein C0J52_16198 [Blattella germanica]	1370633944	PYGN01P015647
PSN42817.1	631	Dual specificity tyrosine-phosphorylation-regulated kinase 2	Dual specificity tyrosine-phosphorylation-regulated kinase 2 [Blattella germanica]	1370633902	PYGN01P015696
PSN42785.1	293	hypothetical protein	hypothetical protein C0J52_18128 [Blattella germanica]	1370633868	PYGN01P015728
PSN42675.1	211	Synaptic vesicle glycoprotein 2B	Synaptic vesicle glycoprotein 2B [Blattella germanica]	1370633752	PYGN01P015814
PSN42648.1	622	hypothetical protein	hypothetical protein C0J52_08679 [Blattella germanica]	1370633723	PYGN01P015881
PSN42534.1	255	ATP synthase subunit O	ATP synthase subunit O [Blattella germanica]	1370633603	PYGN01P015959
PSN42538.1	856	hypothetical protein	hypothetical protein C0J52_03840 [Blattella germanica]	1370633607	PYGN01P015963
PSN42527.1	232	Hemolymph lipopolysaccharide-binding protein	Hemolymph lipopolysaccharide-binding protein [Blattella germanica]	1370633595	PYGN01P016000
PSN42493.1	553	hypothetical protein	hypothetical protein C0J52_09794 [Blattella germanica]	1370633559	PYGN01P016021
PSN42417.1	302	hypothetical protein	hypothetical protein C0J52_11741 [Blattella germanica]	1370633479	PYGN01P016088
PSN42424.1	141	Dynein assembly factor with WDR repeat domains 1	Dynein assembly factor with WDR repeat domains 1 [Blattella germanica]	1370633486	PYGN01P016095
PSN42365.1	439	hypothetical protein	hypothetical protein C0J52_08519 [Blattella germanica]	1370633424	PYGN01P016143
PSN42314.1	256	hypothetical protein	hypothetical protein C0J52_18217 [Blattella germanica]	1370633370	PYGN01P016187
PSN42321.1	444	hypothetical protein	hypothetical protein C0J52_18223 [Blattella germanica]	1370633377	PYGN01P016194
PSN42313.1	1118	hypothetical protein	hypothetical protein C0J52_11149 [Blattella germanica]	1370633368	PYGN01P016215
PSN42293.1	136	hypothetical protein	hypothetical protein C0J52_27370 [Blattella germanica]	1370633347	PYGN01P016216
PSN42210.1	1577	hypothetical protein	hypothetical protein C0J52_11247 [Blattella germanica]	1370633259	PYGN01P016287
PSN42211.1	489	hypothetical protein	hypothetical protein C0J52_11246 [Blattella germanica]	1370633260	PYGN01P016288
PSN42212.1	209	hypothetical protein	hypothetical protein C0J52_11245 [Blattella germanica]	1370633261	PYGN01P016289
PSN42214.1	111	hypothetical protein	hypothetical protein C0J52_11248 [Blattella germanica]	1370633263	PYGN01P016291
PSN42221.1	1696	hypothetical protein	hypothetical protein C0J52_11250 [Blattella germanica]	1370633270	PYGN01P016298
PSN42180.1	666	hypothetical protein	hypothetical protein C0J52_09859 [Blattella germanica]	1370633226	PYGN01P016329
PSN42182.1	116	hypothetical protein	hypothetical protein C0J52_09862 [Blattella germanica]	1370633228	PYGN01P016331
PSN42154.1	335	RNA-directed DNA polymerase from mobile element jockey	RNA-directed DNA polymerase from mobile element jockey [Blattella germanica]	1370633198	PYGN01P016353
PSN42141.1	187	hypothetical protein	hypothetical protein C0J52_17138 [Blattella germanica]	1370633183	PYGN01P016375
PSN42144.1	207	hypothetical protein	hypothetical protein C0J52_17131 [Blattella germanica]	1370633186	PYGN01P016378
PSN42147.1	827	hypothetical protein	hypothetical protein C0J52_17134 [Blattella germanica]	1370633189	PYGN01P016381
PSN42099.1	339	hypothetical protein	hypothetical protein C0J52_02958 [Blattella germanica]	1370633139	PYGN01P016395
PSN42103.1	1569	DDB1- and CUL4-associated factor 1	DDB1- and CUL4-associated factor 1 [Blattella germanica]	1370633143	PYGN01P016399
PSN42105.1	163	39S ribosomal protein L41	39S ribosomal protein L41 [Blattella germanica]	1370633145	PYGN01P016401
PSN42119.1	279	40S ribosomal protein S10	40S ribosomal protein S10 [Blattella germanica]	1370633159	PYGN01P016415
PSN42070.1	193	hypothetical protein	hypothetical protein C0J52_16390 [Blattella germanica]	1370633108	PYGN01P016438
PSN42057.1	171	hypothetical protein	hypothetical protein C0J52_15585 [Blattella germanica]	1370633094	PYGN01P016449
PSN42050.1	798	Sodium/potassium-transporting ATPase subunit alpha	Sodium/potassium-transporting ATPase subunit alpha [Blattella germanica]	1370633086	PYGN01P016464
PSN42030.1	1708	Brefeldin A-inhibited guanine nucleotide-exchange protein 1	Brefeldin A-inhibited guanine nucleotide-exchange protein 1 [Blattella germanica]	1370633065	PYGN01P016470
PSN42036.1	366	hypothetical protein	hypothetical protein C0J52_12277 [Blattella germanica]	1370633071	PYGN01P016476
PSN42008.1	808	hypothetical protein	hypothetical protein C0J52_08253 [Blattella germanica]	1370633042	PYGN01P016489
PSN42013.1	238	putative 39S ribosomal protein L45	putative 39S ribosomal protein L45 [Blattella germanica]	1370633047	PYGN01P016494
PSN42022.1	299	Phosphoglycerate mutase 1	Phosphoglycerate mutase 1 [Blattella germanica]	1370633056	PYGN01P016503
PSN41975.1	308	hypothetical protein	hypothetical protein C0J52_10516 [Blattella germanica]	1370633007	PYGN01P016534
PSN41978.1	395	hypothetical protein	hypothetical protein C0J52_10519 [Blattella germanica]	1370633010	PYGN01P016537
PSN41937.1	660	hypothetical protein	hypothetical protein C0J52_06426 [Blattella germanica]	1370632968	PYGN01P016551
PSN41946.1	171	hypothetical protein	hypothetical protein C0J52_06419 [Blattella germanica]	1370632977	PYGN01P016560
PSN41919.1	921	hypothetical protein	hypothetical protein C0J52_06819 [Blattella germanica]	1370632949	PYGN01P016597
PSN41889.1	578	Tyrosine 3-monooxygenase	Tyrosine 3-monooxygenase [Blattella germanica]	1370632917	PYGN01P016620
PSN41874.1	127	hypothetical protein	hypothetical protein C0J52_20332 [Blattella germanica]	1370632901	PYGN01P016626
PSN41850.1	838	hypothetical protein	hypothetical protein C0J52_16231 [Blattella germanica]	1370632875	PYGN01P016672
PSN41836.1	126	Profilin	Profilin [Blattella germanica]	1370632860	PYGN01P016683
PSN41814.1	250	Transport and Golgi organization protein 2	Transport and Golgi organization protein 2 [Blattella germanica]	1370632837	PYGN01P016693
PSN41822.1	594	Sodium/myo-inositol cotransporter	Sodium/myo-inositol cotransporter [Blattella germanica]	1370632845	PYGN01P016701
PSN41826.1	286	hypothetical protein	hypothetical protein C0J52_07852 [Blattella germanica]	1370632849	PYGN01P016705
PSN41798.1	1560	hypothetical protein	hypothetical protein C0J52_19776 [Blattella germanica]	1370632820	PYGN01P016710
PSN41791.1	401	hypothetical protein	hypothetical protein C0J52_21752 [Blattella germanica]	1370632812	PYGN01P016724
PSN41773.1	123	hypothetical protein	hypothetical protein C0J52_25850 [Blattella germanica]	1370632792	PYGN01P016737
PSN41775.1	136	hypothetical protein	hypothetical protein C0J52_25850 [Blattella germanica]	1370632794	PYGN01P016739
PSN41751.1	404	DnaJ subfamily A member 2	DnaJ subfamily A member 2 [Blattella germanica]	1370632769	PYGN01P016741
PSN41759.1	978	hypothetical protein	hypothetical protein C0J52_08866 [Blattella germanica]	1370632777	PYGN01P016749
PSN41716.1	2594	hypothetical protein	hypothetical protein C0J52_07786 [Blattella germanica]	1370632731	PYGN01P016793
PSN41722.1	348	Dimethyladenosine transferase 1	Dimethyladenosine transferase 1 [Blattella germanica]	1370632737	PYGN01P016799
PSN41641.1	1068	hypothetical protein	hypothetical protein C0J52_10508 [Blattella germanica]	1370632653	PYGN01P016846
PSN41648.1	355	hypothetical protein	hypothetical protein C0J52_10505 [Blattella germanica]	1370632660	PYGN01P016853
PSN41653.1	158	Larval cuticle protein A2B	Larval cuticle protein A2B [Blattella germanica]	1370632665	PYGN01P016858
PSN41654.1	202	hypothetical protein	hypothetical protein C0J52_10493 [Blattella germanica]	1370632666	PYGN01P016859
PSN41655.1	152	hypothetical protein	hypothetical protein C0J52_10492 [Blattella germanica]	1370632667	PYGN01P016860
PSN41659.1	292	Cuticle protein 8	Cuticle protein 8 [Blattella germanica]	1370632671	PYGN01P016864
PSN41591.1	532	hypothetical protein	hypothetical protein C0J52_17617 [Blattella germanica]	1370632598	PYGN01P016908
PSN41604.1	233	hypothetical protein	hypothetical protein C0J52_17603 [Blattella germanica]	1370632611	PYGN01P016921
PSN41563.1	575	Tyrosine kinase receptor Cad96Ca	Tyrosine kinase receptor Cad96Ca [Blattella germanica]	1370632567	PYGN01P016947
PSN41521.1	167	Esterase SG1	Esterase SG1 [Blattella germanica]	1370632522	PYGN01P016981
PSN41480.1	1260	hypothetical protein	hypothetical protein C0J52_18135 [Blattella germanica]	1370632479	PYGN01P017026
PSN41446.1	392	hypothetical protein	hypothetical protein C0J52_14538 [Blattella germanica]	1370632441	PYGN01P017065
PSN41448.1	572	hypothetical protein	hypothetical protein C0J52_14536 [Blattella germanica]	1370632443	PYGN01P017067
PSN41421.1	1238	hypothetical protein	hypothetical protein C0J52_16872 [Blattella germanica]	1370632414	PYGN01P017099
PSN41394.1	121	hypothetical protein	hypothetical protein C0J52_20339 [Blattella germanica]	1370632384	PYGN01P017126
PSN41348.1	268	hypothetical protein	hypothetical protein C0J52_10381 [Blattella germanica]	1370632335	PYGN01P017155
PSN41352.1	1217	hypothetical protein	hypothetical protein C0J52_10389 [Blattella germanica]	1370632339	PYGN01P017159
PSN41357.1	887	hypothetical protein	hypothetical protein C0J52_10377 [Blattella germanica]	1370632344	PYGN01P017164
PSN41293.1	535	Protein phosphatase 1D	Protein phosphatase 1D [Blattella germanica]	1370632276	PYGN01P017215
PSN41295.1	179	Actin-related protein 2/3 complex subunit 3	Actin-related protein 2/3 complex subunit 3 [Blattella germanica]	1370632278	PYGN01P017217
PSN41297.1	122	Prefoldin subunit 6	Prefoldin subunit 6 [Blattella germanica]	1370632280	PYGN01P017219
PSN41298.1	368	Glutamine synthetase 2 cytoplasmic	Glutamine synthetase 2 cytoplasmic [Blattella germanica]	1370632281	PYGN01P017220
PSN41194.1	251	hypothetical protein	hypothetical protein C0J52_04189 [Blattella germanica]	1370632172	PYGN01P017304
PSN41174.1	206	hypothetical protein	hypothetical protein C0J52_16107 [Blattella germanica]	1370632151	PYGN01P017339
PSN41175.1	919	hypothetical protein	hypothetical protein C0J52_16106 [Blattella germanica]	1370632152	PYGN01P017340
PSN41182.1	304	hypothetical protein	hypothetical protein C0J52_16108 [Blattella germanica]	1370632159	PYGN01P017347
PSN41143.1	1151	hypothetical protein	hypothetical protein C0J52_05201 [Blattella germanica]	1370632119	PYGN01P017358
PSN41144.1	414	hypothetical protein	hypothetical protein C0J52_05198 [Blattella germanica]	1370632120	PYGN01P017359
PSN41121.1	224	hypothetical protein	hypothetical protein C0J52_16296 [Blattella germanica]	1370632096	PYGN01P017381
PSN41096.1	786	hypothetical protein	hypothetical protein C0J52_21836 [Blattella germanica]	1370632069	PYGN01P017407
PSN41101.1	181	Ras-related protein Rap-2c	Ras-related protein Rap-2c [Blattella germanica]	1370632074	PYGN01P017412
PSN41076.1	248	Fumarylacetoacetase	Fumarylacetoacetase [Blattella germanica]	1370632047	PYGN01P017426
PSN41035.1	601	hypothetical protein	hypothetical protein C0J52_17732 [Blattella germanica]	1370632001	PYGN01P017469
PSN41015.1	120	hypothetical protein	hypothetical protein C0J52_19852 [Blattella germanica]	1370631980	PYGN01P017480
PSN40986.1	240	hypothetical protein	hypothetical protein C0J52_11003 [Blattella germanica]	1370631949	PYGN01P017530
PSN40993.1	252	hypothetical protein	hypothetical protein C0J52_10984 [Blattella germanica]	1370631956	PYGN01P017537
PSN40967.1	59	hypothetical protein	hypothetical protein C0J52_22715 [Blattella germanica]	1370631929	PYGN01P017543
PSN40957.1	460	tRNA modification GTPase GTPBP3	tRNA modification GTPase GTPBP3 [Blattella germanica]	1370631918	PYGN01P017557
PSN40924.1	898	hypothetical protein	hypothetical protein C0J52_16272 [Blattella germanica]	1370631882	PYGN01P017576
PSN40913.1	307	Ribosome biogenesis protein NSA2	Ribosome biogenesis protein NSA2 [Blattella germanica]	1370631870	PYGN01P017598
PSN40914.1	713	Exostosin-2	Exostosin-2 [Blattella germanica]	1370631871	PYGN01P017599
PSN40890.1	126	hypothetical protein	hypothetical protein C0J52_18735 [Blattella germanica]	1370631846	PYGN01P017608
PSN40866.1	562	ATP-binding cassette sub-family G member 4	ATP-binding cassette sub-family G member 4 [Blattella germanica]	1370631820	PYGN01P017640
PSN40803.1	119	hypothetical protein	hypothetical protein C0J52_23256 [Blattella germanica]	1370631750	PYGN01P017712
PSN40786.1	383	Aldose 1-epimerase	Aldose 1-epimerase [Blattella germanica]	1370631732	PYGN01P017729
PSN40791.1	1000	hypothetical protein	hypothetical protein C0J52_07182 [Blattella germanica]	1370631737	PYGN01P017734
PSN40757.1	1319	hypothetical protein	hypothetical protein C0J52_13703 [Blattella germanica]	1370631701	PYGN01P017763
PSN40733.1	432	Cytochrome b5-related protein	Cytochrome b5-related protein [Blattella germanica]	1370631675	PYGN01P017775
PSN40703.1	3615	hypothetical protein	hypothetical protein C0J52_13751 [Blattella germanica]	1370631642	PYGN01P017800
PSN40705.1	686	Protein URA2	Protein URA2 [Blattella germanica]	1370631644	PYGN01P017802
PSN40706.1	1014	hypothetical protein	hypothetical protein C0J52_13756 [Blattella germanica]	1370631645	PYGN01P017803
PSN40677.1	341	DnaJ subfamily A member 1	DnaJ subfamily A member 1 [Blattella germanica]	1370631613	PYGN01P017841
PSN40607.1	372	Elongation factor 1-gamma	Elongation factor 1-gamma [Blattella germanica]	1370631540	PYGN01P017882
PSN40599.1	228	Ribosomal RNA processing protein 36	Ribosomal RNA processing protein 36 [Blattella germanica]	1370631531	PYGN01P017921
PSN40602.1	698	hypothetical protein	hypothetical protein C0J52_10370 [Blattella germanica]	1370631534	PYGN01P017924
PSN40532.1	797	CCR4-NOT transcription complex subunit 1	CCR4-NOT transcription complex subunit 1 [Blattella germanica]	1370631461	PYGN01P017976
PSN40482.1	1838	Myosin-VIIa	Myosin-VIIa [Blattella germanica]	1370631409	PYGN01P018008
PSN40486.1	534	hypothetical protein	hypothetical protein C0J52_05239 [Blattella germanica]	1370631413	PYGN01P018012
PSN40464.1	961	Vacuolar protein sorting-associated protein 18	Vacuolar protein sorting-associated protein 18 [Blattella germanica]	1370631390	PYGN01P018035
PSN40357.1	697	hypothetical protein	hypothetical protein C0J52_18459 [Blattella germanica]	1370631271	PYGN01P018165
PSN40312.1	618	hypothetical protein	hypothetical protein C0J52_23637 [Blattella germanica]	1370631222	PYGN01P018196
PSN40315.1	924	hypothetical protein	hypothetical protein C0J52_23634 [Blattella germanica]	1370631225	PYGN01P018199
PSN40282.1	217	4-hydroxybutyrate coenzyme A transferase	4-hydroxybutyrate coenzyme A transferase [Blattella germanica]	1370631190	PYGN01P018219
PSN40258.1	235	hypothetical protein	hypothetical protein C0J52_11904 [Blattella germanica]	1370631164	PYGN01P018242
PSN40265.1	480	Protein phosphatase 1L	Protein phosphatase 1L [Blattella germanica]	1370631171	PYGN01P018249
PSN40240.1	612	Glucose dehydrogenase [FAD, quinone]	Glucose dehydrogenase [FAD, quinone] [Blattella germanica]	1370631143	PYGN01P018291
PSN40198.1	516	hypothetical protein	hypothetical protein C0J52_12886 [Blattella germanica]	1370631098	PYGN01P018325
PSN40135.1	794	hypothetical protein	hypothetical protein C0J52_13048 [Blattella germanica]	1370631032	PYGN01P018367
PSN40136.1	101	NADH dehydrogenase [ubiquinone] 1 beta subcomplex subunit 2	NADH dehydrogenase [ubiquinone] 1 beta subcomplex subunit 2 [Blattella germanica]	1370631033	PYGN01P018368
PSN40056.1	182	hypothetical protein	hypothetical protein C0J52_22390 [Blattella germanica]	1370630943	PYGN01P018448
PSN40032.1	760	Piwi-like protein Siwi	Piwi-like protein Siwi [Blattella germanica]	1370630916	PYGN01P018479
PSN39992.1	116	hypothetical protein	hypothetical protein C0J52_21576 [Blattella germanica]	1370630873	PYGN01P018507
PSN40000.1	117	hypothetical protein	hypothetical protein C0J52_21578 [Blattella germanica]	1370630881	PYGN01P018515
PSN39973.1	888	hypothetical protein	hypothetical protein C0J52_13376 [Blattella germanica]	1370630851	PYGN01P018549
PSN39954.1	391	hypothetical protein	hypothetical protein C0J52_24260 [Blattella germanica]	1370630831	PYGN01P018552
PSN39892.1	165	60S ribosomal protein L12	60S ribosomal protein L12 [Blattella germanica]	1370630763	PYGN01P018600
PSN39912.1	459	Zinc transporter 6	Zinc transporter 6 [Blattella germanica]	1370630783	PYGN01P018620
PSN39882.1	124	hypothetical protein	hypothetical protein C0J52_22447 [Blattella germanica]	1370630752	PYGN01P018622
PSN39879.1	210	DNA-directed RNA polymerases I	DNA-directed RNA polymerases I [Blattella germanica]	1370630748	PYGN01P018636
PSN39859.1	479	Sodium-independent sulfate anion transporter	Sodium-independent sulfate anion transporter [Blattella germanica]	1370630726	PYGN01P018653
PSN39824.1	1835	hypothetical protein	hypothetical protein C0J52_19185 [Blattella germanica]	1370630688	PYGN01P018678
PSN39707.1	825	hypothetical protein	hypothetical protein C0J52_17986 [Blattella germanica]	1370630557	PYGN01P018803
PSN39682.1	475	hypothetical protein	hypothetical protein C0J52_14416 [Blattella germanica]	1370630529	PYGN01P018847
PSN39630.1	482	Glycoprotein 3-alpha-L-fucosyltransferase A	Glycoprotein 3-alpha-L-fucosyltransferase A [Blattella germanica]	1370630472	PYGN01P018894
PSN39580.1	422	hypothetical protein	hypothetical protein C0J52_21878 [Blattella germanica]	1370630418	PYGN01P018939
PSN39556.1	156	Endocuticle structural glycoprotein SgAbd-4	Endocuticle structural glycoprotein SgAbd-4 [Blattella germanica]	1370630393	PYGN01P018940
PSN39557.1	160	Endocuticle structural glycoprotein SgAbd-2	Endocuticle structural glycoprotein SgAbd-2 [Blattella germanica]	1370630394	PYGN01P018941
PSN39564.1	139	hypothetical protein	hypothetical protein C0J52_20612 [Blattella germanica]	1370630401	PYGN01P018948
PSN39553.1	649	Long-chain-fatty-acid--CoA ligase 3	Long-chain-fatty-acid--CoA ligase 3 [Blattella germanica]	1370630389	PYGN01P018969
PSN39523.1	893	hypothetical protein	hypothetical protein C0J52_12394 [Blattella germanica]	1370630358	PYGN01P018972
PSN39529.1	343	hypothetical protein	hypothetical protein C0J52_12392 [Blattella germanica]	1370630364	PYGN01P018978
PSN39537.1	329	Mitochondrial amidoxime reducing component 2	Mitochondrial amidoxime reducing component 2 [Blattella germanica]	1370630372	PYGN01P018986
PSN39539.1	359	hypothetical protein	hypothetical protein C0J52_12384 [Blattella germanica]	1370630374	PYGN01P018988
PSN39517.1	92	Zinc carboxypeptidase A 1	Zinc carboxypeptidase A 1 [Blattella germanica]	1370630351	PYGN01P018991
PSN39498.1	546	hypothetical protein	hypothetical protein C0J52_17784 [Blattella germanica]	1370630329	PYGN01P019010
PSN39466.1	1179	hypothetical protein	hypothetical protein C0J52_20316 [Blattella germanica]	1370630295	PYGN01P019047
PSN39416.1	526	Dual specificity protein phosphatase CDC14A	Dual specificity protein phosphatase CDC14A [Blattella germanica]	1370630240	PYGN01P019100
PSN39406.1	355	hypothetical protein	hypothetical protein C0J52_16584 [Blattella germanica]	1370630229	PYGN01P019113
PSN39391.1	1279	hypothetical protein	hypothetical protein C0J52_22684 [Blattella germanica]	1370630213	PYGN01P019119
PSN39392.1	85	hypothetical protein	hypothetical protein C0J52_22686 [Blattella germanica]	1370630214	PYGN01P019120
PSN39366.1	186	hypothetical protein	hypothetical protein C0J52_13584 [Blattella germanica]	1370630184	PYGN01P019144
PSN39367.1	171	hypothetical protein	hypothetical protein C0J52_13584 [Blattella germanica]	1370630185	PYGN01P019145
PSN39326.1	1175	DNA-directed RNA polymerase II subunit RPB2	DNA-directed RNA polymerase II subunit RPB2 [Blattella germanica]	1370630138	PYGN01P019171
PSN39309.1	970	hypothetical protein	hypothetical protein C0J52_15577 [Blattella germanica]	1370630119	PYGN01P019199
PSN39290.1	527	hypothetical protein	hypothetical protein C0J52_21894 [Blattella germanica]	1370630098	PYGN01P019219
PSN39282.1	2002	hypothetical protein	hypothetical protein C0J52_14644 [Blattella germanica]	1370630089	PYGN01P019238
PSN39285.1	150	hypothetical protein	hypothetical protein C0J52_14650 [Blattella germanica]	1370630092	PYGN01P019241
PSN39262.1	679	hypothetical protein	hypothetical protein C0J52_18448 [Blattella germanica]	1370630067	PYGN01P019246
PSN39099.1	1372	hypothetical protein	hypothetical protein C0J52_24996 [Blattella germanica]	1370629889	PYGN01P019409
PSN39055.1	194	hypothetical protein	hypothetical protein C0J52_10103 [Blattella germanica]	1370629843	PYGN01P019447
PSN39049.1	325	hypothetical protein	hypothetical protein C0J52_13776 [Blattella germanica]	1370629836	PYGN01P019480
PSN39002.1	948	Aminopeptidase N	Aminopeptidase N [Blattella germanica]	1370629786	PYGN01P019501
PSN38971.1	239	hypothetical protein	hypothetical protein C0J52_11346 [Blattella germanica]	1370629753	PYGN01P019528
PSN38972.1	320	hypothetical protein	hypothetical protein C0J52_11347 [Blattella germanica]	1370629754	PYGN01P019529
PSN38893.1	317	hypothetical protein	hypothetical protein C0J52_20063 [Blattella germanica]	1370629670	PYGN01P019608
PSN38875.1	305	Cytochrome P450 6k1	Cytochrome P450 6k1 [Blattella germanica]	1370629649	PYGN01P019629
PSN38836.1	81	Protein anon-73B1	Protein anon-73B1 [Blattella germanica]	1370629602	PYGN01P019680
PSN38838.1	408	Aminoacylase-1	Aminoacylase-1 [Blattella germanica]	1370629604	PYGN01P019682
PSN38803.1	450	hypothetical protein	hypothetical protein C0J52_07903 [Blattella germanica]	1370629567	PYGN01P019691
PSN38809.1	487	hypothetical protein	hypothetical protein C0J52_07904 [Blattella germanica]	1370629573	PYGN01P019697
PSN38787.1	469	hypothetical protein	hypothetical protein C0J52_24637 [Blattella germanica]	1370629548	PYGN01P019724
PSN38788.1	692	hypothetical protein	hypothetical protein C0J52_24638 [Blattella germanica]	1370629549	PYGN01P019725
PSN38744.1	320	Sulfotransferase family cytosolic 1B member 1	Sulfotransferase family cytosolic 1B member 1 [Blattella germanica]	1370629502	PYGN01P019763
PSN38728.1	896	hypothetical protein	hypothetical protein C0J52_15356 [Blattella germanica]	1370629484	PYGN01P019778
PSN38732.1	410	hypothetical protein	hypothetical protein C0J52_15352 [Blattella germanica]	1370629488	PYGN01P019782
PSN38708.1	114	hypothetical protein	hypothetical protein C0J52_19476 [Blattella germanica]	1370629461	PYGN01P019805
PSN38687.1	602	hypothetical protein	hypothetical protein C0J52_17285 [Blattella germanica]	1370629439	PYGN01P019813
PSN38677.1	736	hypothetical protein	hypothetical protein C0J52_08897 [Blattella germanica]	1370629428	PYGN01P019835
PSN38631.1	205	hypothetical protein	hypothetical protein C0J52_23874 [Blattella germanica]	1370629375	PYGN01P019885
PSN38603.1	254	hypothetical protein	hypothetical protein C0J52_17914 [Blattella germanica]	1370629342	PYGN01P019904
PSN38577.1	132	hypothetical protein	hypothetical protein C0J52_21792 [Blattella germanica]	1370629311	PYGN01P019928
PSN38554.1	472	Glucosylceramidase	Glucosylceramidase [Blattella germanica]	1370629286	PYGN01P019955
PSN38479.1	381	Multiple inositol polyphosphate phosphatase 1	Multiple inositol polyphosphate phosphatase 1 [Blattella germanica]	1370629202	PYGN01P020034
PSN38474.1	317	hypothetical protein	hypothetical protein C0J52_23033 [Blattella germanica]	1370629196	PYGN01P020044
PSN38462.1	293	hypothetical protein	hypothetical protein C0J52_15616 [Blattella germanica]	1370629183	PYGN01P020056
PSN38445.1	366	hypothetical protein	hypothetical protein C0J52_24977 [Blattella germanica]	1370629164	PYGN01P020065
PSN38441.1	287	hypothetical protein	hypothetical protein C0J52_12726 [Blattella germanica]	1370629159	PYGN01P020075
PSN38412.1	252	Proteasome subunit alpha type-1	Proteasome subunit alpha type-1 [Blattella germanica]	1370629128	PYGN01P020085
PSN38418.1	111	Astakine	Astakine [Blattella germanica]	1370629134	PYGN01P020091
PSN38421.1	104	Astakine	Astakine [Blattella germanica]	1370629137	PYGN01P020094
PSN38406.1	1339	hypothetical protein	hypothetical protein C0J52_21581 [Blattella germanica]	1370629121	PYGN01P020103
PSN38363.1	1027	Kinesin heavy chain	Kinesin heavy chain [Blattella germanica]	1370629075	PYGN01P020153
PSN38366.1	388	hypothetical protein	hypothetical protein C0J52_06926 [Blattella germanica]	1370629078	PYGN01P020156
PSN38367.1	86	Alpha-crystallin B chain	Alpha-crystallin B chain [Blattella germanica]	1370629079	PYGN01P020157
PSN38340.1	327	hypothetical protein	hypothetical protein C0J52_12688 [Blattella germanica]	1370629049	PYGN01P020180
PSN38342.1	855	Ionotropic receptor 93a	Ionotropic receptor 93a [Blattella germanica]	1370629051	PYGN01P020182
PSN38299.1	1522	hypothetical protein	hypothetical protein C0J52_19159 [Blattella germanica]	1370629004	PYGN01P020205
PSN38278.1	458	putative ammonium transporter 1	putative ammonium transporter 1 [Blattella germanica]	1370628980	PYGN01P020225
PSN38247.1	407	Hexokinase type 2	Hexokinase type 2 [Blattella germanica]	1370628947	PYGN01P020247
PSN38245.1	84	hypothetical protein	hypothetical protein C0J52_26504 [Blattella germanica]	1370628944	PYGN01P020266
PSN38240.1	134	hypothetical protein	hypothetical protein C0J52_20045 [Blattella germanica]	1370628938	PYGN01P020273
PSN38242.1	1015	Transient-receptor-potential-like protein	Transient-receptor-potential-like protein [Blattella germanica]	1370628940	PYGN01P020275
PSN38234.1	104	hypothetical protein	hypothetical protein C0J52_22211 [Blattella germanica]	1370628931	PYGN01P020289
PSN38203.1	270	hypothetical protein	hypothetical protein C0J52_20748 [Blattella germanica]	1370628897	PYGN01P020317
PSN38183.1	137	hypothetical protein	hypothetical protein C0J52_15041 [Blattella germanica]	1370628876	PYGN01P020325
PSN38147.1	500	hypothetical protein	hypothetical protein C0J52_23789 [Blattella germanica]	1370628836	PYGN01P020364
PSN38121.1	1710	hypothetical protein	hypothetical protein C0J52_14405 [Blattella germanica]	1370628808	PYGN01P020388
PSN38122.1	234	ADP-ribosylation factor-like protein 4A	ADP-ribosylation factor-like protein 4A [Blattella germanica]	1370628809	PYGN01P020389
PSN38124.1	462	Selenium-binding protein 1-A	Selenium-binding protein 1-A [Blattella germanica]	1370628811	PYGN01P020391
PSN38076.1	204	hypothetical protein	hypothetical protein C0J52_00827 [Blattella germanica]	1370628762	PYGN01P020397
PSN38079.1	195	hypothetical protein	hypothetical protein C0J52_00828 [Blattella germanica]	1370628765	PYGN01P020400
PSN38080.1	1417	Protein strawberry notch	Protein strawberry notch [Blattella germanica]	1370628766	PYGN01P020401
PSN38091.1	1303	hypothetical protein	hypothetical protein C0J52_00838 [Blattella germanica]	1370628777	PYGN01P020412
PSN38114.1	379	GPN-loop GTPase 1	GPN-loop GTPase 1 [Blattella germanica]	1370628800	PYGN01P020435
PSN38116.1	238	Eukaryotic translation initiation factor 4E	Eukaryotic translation initiation factor 4E [Blattella germanica]	1370628802	PYGN01P020437
PSN38061.1	199	Ribosome production factor 2	Ribosome production factor 2 [Blattella germanica]	1370628745	PYGN01P020449
PSN38067.1	389	Proteasomal ATPase-associated factor 1	Proteasomal ATPase-associated factor 1 [Blattella germanica]	1370628751	PYGN01P020455
PSN37980.1	98	hypothetical protein	hypothetical protein C0J52_15888 [Blattella germanica]	1370628655	PYGN01P020526
PSN37982.1	129	hypothetical protein	hypothetical protein C0J52_15890 [Blattella germanica]	1370628657	PYGN01P020528
PSN37965.1	279	hypothetical protein	hypothetical protein C0J52_10416 [Blattella germanica]	1370628639	PYGN01P020553
PSN37968.1	162	Cuticle protein	Cuticle protein [Blattella germanica]	1370628642	PYGN01P020556
PSN37939.1	1274	hypothetical protein	hypothetical protein C0J52_20255 [Blattella germanica]	1370628612	PYGN01P020567
PSN37919.1	416	hypothetical protein	hypothetical protein C0J52_12242 [Blattella germanica]	1370628590	PYGN01P020581
PSN37895.1	634	hypothetical protein	hypothetical protein C0J52_19902 [Blattella germanica]	1370628564	PYGN01P020618
PSN37884.1	697	hypothetical protein	hypothetical protein C0J52_21954 [Blattella germanica]	1370628552	PYGN01P020628
PSN37885.1	209	Receptor expression-enhancing protein 2	Receptor expression-enhancing protein 2 [Blattella germanica]	1370628553	PYGN01P020629
PSN37888.1	152	hypothetical protein	hypothetical protein C0J52_21952 [Blattella germanica]	1370628556	PYGN01P020632
PSN37760.1	489	6-phosphofructo-2-kinase/fructose-2	6-phosphofructo-2-kinase/fructose-2 [Blattella germanica]	1370628414	PYGN01P020742
PSN37749.1	745	hypothetical protein	hypothetical protein C0J52_22720 [Blattella germanica]	1370628400	PYGN01P020772
PSN37701.1	709	hypothetical protein	hypothetical protein C0J52_16909 [Blattella germanica]	1370628348	PYGN01P020796
PSN37650.1	1772	E3 ubiquitin-protein ligase UBR2	E3 ubiquitin-protein ligase UBR2 [Blattella germanica]	1370628294	PYGN01P020832
PSN37672.1	451	putative ATP-dependent RNA helicase DDX49	putative ATP-dependent RNA helicase DDX49 [Blattella germanica]	1370628316	PYGN01P020854
PSN37635.1	314	hypothetical protein	hypothetical protein C0J52_18896 [Blattella germanica]	1370628275	PYGN01P020874
PSN37636.1	342	hypothetical protein	hypothetical protein C0J52_18891 [Blattella germanica]	1370628276	PYGN01P020875
PSN37590.1	608	hypothetical protein	hypothetical protein C0J52_14527 [Blattella germanica]	1370628226	PYGN01P020909
PSN37594.1	280	CDK-activating kinase assembly factor MAT1	CDK-activating kinase assembly factor MAT1 [Blattella germanica]	1370628230	PYGN01P020913
PSN37572.1	466	Hexosaminidase D	Hexosaminidase D [Blattella germanica]	1370628206	PYGN01P020948
PSN37527.1	120	hypothetical protein	hypothetical protein C0J52_14907 [Blattella germanica]	1370628158	PYGN01P020987
PSN37505.1	1305	hypothetical protein	hypothetical protein C0J52_19974 [Blattella germanica]	1370628134	PYGN01P021001
PSN37495.1	405	hypothetical protein	hypothetical protein C0J52_23516 [Blattella germanica]	1370628121	PYGN01P021015
PSN37446.1	1044	hypothetical protein	hypothetical protein C0J52_11699 [Blattella germanica]	1370628064	PYGN01P021052
PSN37460.1	283	Fumarate hydratase	Fumarate hydratase [Blattella germanica]	1370628078	PYGN01P021066
PSN37362.1	771	hypothetical protein	hypothetical protein C0J52_14279 [Blattella germanica]	1370627971	PYGN01P021134
PSN37372.1	532	Cytosol aminopeptidase	Cytosol aminopeptidase [Blattella germanica]	1370627981	PYGN01P021144
PSN37350.1	344	hypothetical protein	hypothetical protein C0J52_18820 [Blattella germanica]	1370627958	PYGN01P021155
PSN37358.1	128	hypothetical protein	hypothetical protein C0J52_18813 [Blattella germanica]	1370627966	PYGN01P021163
PSN37327.1	194	hypothetical protein	hypothetical protein C0J52_20873 [Blattella germanica]	1370627931	PYGN01P021191
PSN37294.1	475	hypothetical protein	hypothetical protein C0J52_24719 [Blattella germanica]	1370627895	PYGN01P021213
PSN37267.1	889	hypothetical protein	hypothetical protein C0J52_17323 [Blattella germanica]	1370627865	PYGN01P021244
PSN37242.1	240	hypothetical protein	hypothetical protein C0J52_17941 [Blattella germanica]	1370627837	PYGN01P021265
PSN37252.1	134	hypothetical protein	hypothetical protein C0J52_17953 [Blattella germanica]	1370627847	PYGN01P021275
PSN37233.1	311	hypothetical protein	hypothetical protein C0J52_12658 [Blattella germanica]	1370627827	PYGN01P021291
PSN37178.1	565	hypothetical protein	hypothetical protein C0J52_27287 [Blattella germanica]	1370627766	PYGN01P021335
PSN37138.1	409	hypothetical protein	hypothetical protein C0J52_20169 [Blattella germanica]	1370627722	PYGN01P021368
PSN37144.1	169	Endocuticle structural glycoprotein SgAbd-2	Endocuticle structural glycoprotein SgAbd-2 [Blattella germanica]	1370627728	PYGN01P021374
PSN36981.1	684	Double-stranded RNA-binding protein Staufen	Double-stranded RNA-binding protein Staufen [Blattella germanica]	1370627546	PYGN01P021524
PSN36987.1	168	hypothetical protein	hypothetical protein C0J52_15834 [Blattella germanica]	1370627552	PYGN01P021530
PSN36970.1	73	hypothetical protein	hypothetical protein C0J52_15453 [Blattella germanica]	1370627534	PYGN01P021546
PSN36900.1	189	hypothetical protein	hypothetical protein C0J52_23742 [Blattella germanica]	1370627459	PYGN01P021608
PSN36886.1	114	hypothetical protein	hypothetical protein C0J52_11436 [Blattella germanica]	1370627444	PYGN01P021617
PSN36898.1	353	hypothetical protein	hypothetical protein C0J52_11442 [Blattella germanica]	1370627456	PYGN01P021629
PSN36843.1	648	Sodium-independent sulfate anion transporter	Sodium-independent sulfate anion transporter [Blattella germanica]	1370627398	PYGN01P021661
PSN36830.1	136	hypothetical protein	hypothetical protein C0J52_14244 [Blattella germanica]	1370627384	PYGN01P021673
PSN36814.1	345	Aspartate aminotransferase	Aspartate aminotransferase [Blattella germanica]	1370627366	PYGN01P021690
PSN36821.1	587	ABC transporter G family member 14	ABC transporter G family member 14 [Blattella germanica]	1370627373	PYGN01P021697
PSN36809.1	74	Tenecin-1	Tenecin-1 [Blattella germanica]	1370627360	PYGN01P021702
PSN36810.1	81	Tenecin-1	Tenecin-1 [Blattella germanica]	1370627361	PYGN01P021703
PSN36771.1	166	Cuticle protein 5	Cuticle protein 5 [Blattella germanica]	1370627317	PYGN01P021739
PSN36774.1	147	hypothetical protein	hypothetical protein C0J52_23237 [Blattella germanica]	1370627320	PYGN01P021742
PSN36775.1	241	hypothetical protein	hypothetical protein C0J52_23238 [Blattella germanica]	1370627321	PYGN01P021743
PSN36753.1	75	hypothetical protein	hypothetical protein C0J52_19373 [Blattella germanica]	1370627295	PYGN01P021755
PSN36751.1	385	hypothetical protein	hypothetical protein C0J52_23194 [Blattella germanica]	1370627292	PYGN01P021767
PSN36738.1	253	putative U3 small nucleolar RNA-associated protein 11	putative U3 small nucleolar RNA-associated protein 11 [Blattella germanica]	1370627277	PYGN01P021773
PSN36694.1	485	Ornithine decarboxylase	Ornithine decarboxylase [Blattella germanica]	1370627227	PYGN01P021819
PSN36687.1	470	hypothetical protein	hypothetical protein C0J52_22544 [Blattella germanica]	1370627219	PYGN01P021825
PSN36673.1	509	hypothetical protein	hypothetical protein C0J52_16277 [Blattella germanica]	1370627204	PYGN01P021829
PSN36676.1	546	Venom carboxylesterase-6	Venom carboxylesterase-6 [Blattella germanica]	1370627207	PYGN01P021832
PSN36681.1	1008	hypothetical protein	hypothetical protein C0J52_16280 [Blattella germanica]	1370627212	PYGN01P021837
PSN36665.1	599	Allergen Cr-PI	Allergen Cr-PI [Blattella germanica]	1370627195	PYGN01P021844
PSN36667.1	438	Allergen Cr-PI	Allergen Cr-PI [Blattella germanica]	1370627197	PYGN01P021846
PSN36668.1	118	Allergen Cr-PI	Allergen Cr-PI [Blattella germanica]	1370627198	PYGN01P021847
PSN36613.1	244	hypothetical protein	hypothetical protein C0J52_10449 [Blattella germanica]	1370627135	PYGN01P021887
PSN36618.1	139	hypothetical protein	hypothetical protein C0J52_10462 [Blattella germanica]	1370627140	PYGN01P021892
PSN36565.1	403	hypothetical protein	hypothetical protein C0J52_09140 [Blattella germanica]	1370627081	PYGN01P021948
PSN36569.1	103	RNA-binding protein Nova-1	RNA-binding protein Nova-1 [Blattella germanica]	1370627085	PYGN01P021952
PSN36525.1	355	POU domain protein CF1A	POU domain protein CF1A [Blattella germanica]	1370627039	PYGN01P021975
PSN36518.1	383	hypothetical protein	hypothetical protein C0J52_25431 [Blattella germanica]	1370627031	PYGN01P021989
PSN36497.1	155	hypothetical protein	hypothetical protein C0J52_05038 [Blattella germanica]	1370627009	PYGN01P022001
PSN36506.1	191	60S ribosomal protein L9	60S ribosomal protein L9 [Blattella germanica]	1370627018	PYGN01P022010
PSN36454.1	670	hypothetical protein	hypothetical protein C0J52_18059 [Blattella germanica]	1370626959	PYGN01P022064
PSN36421.1	183	hypothetical protein	hypothetical protein C0J52_11664 [Blattella germanica]	1370626923	PYGN01P022080
PSN36396.1	182	hypothetical protein	hypothetical protein C0J52_21592 [Blattella germanica]	1370626895	PYGN01P022114
PSN36383.1	369	Glycerol-3-phosphate dehydrogenase [NAD(+)]	Glycerol-3-phosphate dehydrogenase [NAD(+)] [Blattella germanica]	1370626881	PYGN01P022121
PSN36384.1	609	Peroxisomal acyl-coenzyme A oxidase 3	Peroxisomal acyl-coenzyme A oxidase 3 [Blattella germanica]	1370626882	PYGN01P022122
PSN36392.1	108	Death-associated protein 1	Death-associated protein 1 [Blattella germanica]	1370626890	PYGN01P022130
PSN36354.1	216	hypothetical protein	hypothetical protein C0J52_19732 [Blattella germanica]	1370626848	PYGN01P022152
PSN36341.1	861	hypothetical protein	hypothetical protein C0J52_16158 [Blattella germanica]	1370626834	PYGN01P022162
PSN36316.1	443	Amine oxidase [flavin-containing]	Amine oxidase [flavin-containing] [Blattella germanica]	1370626804	PYGN01P022209
PSN36290.1	316	hypothetical protein	hypothetical protein C0J52_20308 [Blattella germanica]	1370626776	PYGN01P022215
PSN36291.1	188	hypothetical protein	hypothetical protein C0J52_20309 [Blattella germanica]	1370626777	PYGN01P022216
PSN36293.1	593	hypothetical protein	hypothetical protein C0J52_20307 [Blattella germanica]	1370626779	PYGN01P022218
PSN36249.1	155	hypothetical protein	hypothetical protein C0J52_21116 [Blattella germanica]	1370626730	PYGN01P022259
PSN36251.1	1961	hypothetical protein	hypothetical protein C0J52_21118 [Blattella germanica]	1370626732	PYGN01P022261
PSN36252.1	891	hypothetical protein	hypothetical protein C0J52_21119 [Blattella germanica]	1370626733	PYGN01P022262
PSN36230.1	139	hypothetical protein	hypothetical protein C0J52_22801 [Blattella germanica]	1370626708	PYGN01P022289
PSN36207.1	323	DnaJ shv	DnaJ shv [Blattella germanica]	1370626684	PYGN01P022297
PSN36187.1	1744	hypothetical protein	hypothetical protein C0J52_12906 [Blattella germanica]	1370626661	PYGN01P022327
PSN36165.1	78	hypothetical protein	hypothetical protein C0J52_17004 [Blattella germanica]	1370626637	PYGN01P022348
PSN36150.1	654	hypothetical protein	hypothetical protein C0J52_13266 [Blattella germanica]	1370626621	PYGN01P022356
PSN36157.1	376	F-box only protein 28	F-box only protein 28 [Blattella germanica]	1370626628	PYGN01P022363
PSN36078.1	110	hypothetical protein	hypothetical protein C0J52_06702 [Blattella germanica]	1370626536	PYGN01P022441
PSN36064.1	443	hypothetical protein	hypothetical protein C0J52_23068 [Blattella germanica]	1370626521	PYGN01P022457
PSN36039.1	293	Aspartate aminotransferase	Aspartate aminotransferase [Blattella germanica]	1370626494	PYGN01P022476
PSN35998.1	173	CD2 antigen cytoplasmic tail-binding protein 2	CD2 antigen cytoplasmic tail-binding protein 2 [Blattella germanica]	1370626450	PYGN01P022505
PSN35999.1	246	hypothetical protein	hypothetical protein C0J52_20006 [Blattella germanica]	1370626451	PYGN01P022506
PSN35960.1	485	hypothetical protein	hypothetical protein C0J52_21532 [Blattella germanica]	1370626406	PYGN01P022546
PSN35962.1	292	Homeobox protein SIX3	Homeobox protein SIX3 [Blattella germanica]	1370626408	PYGN01P022548
PSN35914.1	513	hypothetical protein	hypothetical protein C0J52_07173 [Blattella germanica]	1370626355	PYGN01P022583
PSN35918.1	242	40S ribosomal protein S3	40S ribosomal protein S3 [Blattella germanica]	1370626359	PYGN01P022587
PSN35906.1	363	hypothetical protein	hypothetical protein C0J52_25874 [Blattella germanica]	1370626346	PYGN01P022606
PSN35890.1	395	Adenylosuccinate synthetase	Adenylosuccinate synthetase [Blattella germanica]	1370626327	PYGN01P022637
PSN35872.1	350	Coiled-coil domain-containing protein 6	Coiled-coil domain-containing protein 6 [Blattella germanica]	1370626308	PYGN01P022653
PSN35805.1	784	Endoplasmic reticulum metallopeptidase 1	Endoplasmic reticulum metallopeptidase 1 [Blattella germanica]	1370626234	PYGN01P022703
PSN35799.1	440	hypothetical protein	hypothetical protein C0J52_21813 [Blattella germanica]	1370626227	PYGN01P022710
PSN35748.1	455	hypothetical protein	hypothetical protein C0J52_13818 [Blattella germanica]	1370626170	PYGN01P022760
PSN35749.1	410	hypothetical protein	hypothetical protein C0J52_13818 [Blattella germanica]	1370626171	PYGN01P022761
PSN35740.1	723	hypothetical protein	hypothetical protein C0J52_24839 [Blattella germanica]	1370626161	PYGN01P022776
PSN35713.1	735	hypothetical protein	hypothetical protein C0J52_24225 [Blattella germanica]	1370626129	PYGN01P022801
PSN35671.1	810	Calpain-D	Calpain-D [Blattella germanica]	1370626083	PYGN01P022841
PSN35665.1	842	hypothetical protein	hypothetical protein C0J52_24849 [Blattella germanica]	1370626076	PYGN01P022848
PSN35636.1	530	WD repeat-containing protein 47	WD repeat-containing protein 47 [Blattella germanica]	1370626043	PYGN01P022873
PSN35623.1	601	hypothetical protein	hypothetical protein C0J52_21162 [Blattella germanica]	1370626028	PYGN01P022886
PSN35625.1	375	Hydroxyacyl-coenzyme A dehydrogenase	Hydroxyacyl-coenzyme A dehydrogenase [Blattella germanica]	1370626030	PYGN01P022888
PSN35628.1	939	hypothetical protein	hypothetical protein C0J52_21159 [Blattella germanica]	1370626033	PYGN01P022891
PSN35545.1	474	Protein FAM46A	Protein FAM46A [Blattella germanica]	1370625942	PYGN01P022960
PSN35455.1	192	hypothetical protein	hypothetical protein C0J52_06626 [Blattella germanica]	1370625835	PYGN01P023058
PSN35457.1	1403	Alanine--tRNA ligase	Alanine--tRNA ligase [Blattella germanica]	1370625837	PYGN01P023060
PSN35414.1	93	60S ribosomal protein L37	60S ribosomal protein L37 [Blattella germanica]	1370625790	PYGN01P023100
PSN35369.1	478	Serine/threonine-protein kinase RIO2	Serine/threonine-protein kinase RIO2 [Blattella germanica]	1370625740	PYGN01P023131
PSN35372.1	270	Sorbitol dehydrogenase	Sorbitol dehydrogenase [Blattella germanica]	1370625743	PYGN01P023134
PSN35347.1	485	Cytochrome P450 4c21	Cytochrome P450 4c21 [Blattella germanica]	1370625716	PYGN01P023165
PSN35348.1	502	Cytochrome P450 4c21	Cytochrome P450 4c21 [Blattella germanica]	1370625717	PYGN01P023166
PSN35321.1	231	hypothetical protein	hypothetical protein C0J52_26087 [Blattella germanica]	1370625686	PYGN01P023187
PSN35312.1	1084	Trafficking protein particle complex subunit 11	Trafficking protein particle complex subunit 11 [Blattella germanica]	1370625674	PYGN01P023200
PSN35227.1	781	hypothetical protein	hypothetical protein C0J52_25122 [Blattella germanica]	1370625581	PYGN01P023282
PSN35183.1	83	hypothetical protein	hypothetical protein C0J52_22576 [Blattella germanica]	1370625531	PYGN01P023320
PSN35164.1	216	hypothetical protein	hypothetical protein C0J52_23484 [Blattella germanica]	1370625510	PYGN01P023346
PSN35117.1	162	Hemolymph lipopolysaccharide-binding protein	Hemolymph lipopolysaccharide-binding protein [Blattella germanica]	1370625456	PYGN01P023388
PSN35114.1	522	hypothetical protein	hypothetical protein C0J52_25955 [Blattella germanica]	1370625452	PYGN01P023399
PSN34990.1	131	28S ribosomal protein S14	28S ribosomal protein S14 [Blattella germanica]	1370625309	PYGN01P023523
PSN34993.1	115	60S acidic ribosomal protein P1	60S acidic ribosomal protein P1 [Blattella germanica]	1370625312	PYGN01P023526
PSN34958.1	591	Sodium-dependent nutrient amino acid transporter 1	Sodium-dependent nutrient amino acid transporter 1 [Blattella germanica]	1370625271	PYGN01P023567
PSN34940.1	115	hypothetical protein	hypothetical protein C0J52_23547 [Blattella germanica]	1370625251	PYGN01P023571
PSN34895.1	86	hypothetical protein	hypothetical protein C0J52_26500 [Blattella germanica]	1370625201	PYGN01P023615
PSN34864.1	741	hypothetical protein	hypothetical protein C0J52_18211 [Blattella germanica]	1370625165	PYGN01P023655
PSN34841.1	139	hypothetical protein	hypothetical protein C0J52_28414 [Blattella germanica]	1370625139	PYGN01P023670
PSN34816.1	392	hypothetical protein	hypothetical protein C0J52_23260 [Blattella germanica]	1370625108	PYGN01P023688
PSN34782.1	282	hypothetical protein	hypothetical protein C0J52_06206 [Blattella germanica]	1370625071	PYGN01P023720
PSN34784.1	3561	hypothetical protein	hypothetical protein C0J52_06204 [Blattella germanica]	1370625073	PYGN01P023722
PSN34785.1	193	hypothetical protein	hypothetical protein C0J52_06209 [Blattella germanica]	1370625074	PYGN01P023723
PSN34792.1	475	Sialin	Sialin [Blattella germanica]	1370625081	PYGN01P023730
PSN34747.1	981	hypothetical protein	hypothetical protein C0J52_21325 [Blattella germanica]	1370625030	PYGN01P023760
PSN34735.1	693	hypothetical protein	hypothetical protein C0J52_17743 [Blattella germanica]	1370625016	PYGN01P023775
PSN34724.1	123	hypothetical protein	hypothetical protein C0J52_20992 [Blattella germanica]	1370625004	PYGN01P023781
PSN34726.1	202	hypothetical protein	hypothetical protein C0J52_20990 [Blattella germanica]	1370625006	PYGN01P023783
PSN34718.1	6886	hypothetical protein	hypothetical protein C0J52_20229 [Blattella germanica]	1370624997	PYGN01P023791
PSN34679.1	947	hypothetical protein	hypothetical protein C0J52_22485 [Blattella germanica]	1370624950	PYGN01P023836
PSN34680.1	74	hypothetical protein	hypothetical protein C0J52_22484 [Blattella germanica]	1370624951	PYGN01P023837
PSN34670.1	401	Lipase 3	Lipase 3 [Blattella germanica]	1370624940	PYGN01P023847
PSN34611.1	1046	hypothetical protein	hypothetical protein C0J52_20552 [Blattella germanica]	1370624872	PYGN01P023894
PSN34609.1	1581	hypothetical protein	hypothetical protein C0J52_22022 [Blattella germanica]	1370624869	PYGN01P023907
PSN34482.1	1120	Ubiquitin conjugation factor E4 B	Ubiquitin conjugation factor E4 B [Blattella germanica]	1370624725	PYGN01P024039
PSN34463.1	640	hypothetical protein	hypothetical protein C0J52_25012 [Blattella germanica]	1370624705	PYGN01P024048
PSN34428.1	492	UDP-N-acetylhexosamine pyrophosphorylase	UDP-N-acetylhexosamine pyrophosphorylase [Blattella germanica]	1370624665	PYGN01P024074
PSN34414.1	102	Histone H2A	Histone H2A [Blattella germanica]	1370624649	PYGN01P024097
PSN34389.1	728	hypothetical protein	hypothetical protein C0J52_15171 [Blattella germanica]	1370624620	PYGN01P024115
PSN34382.1	464	hypothetical protein	hypothetical protein C0J52_22270 [Blattella germanica]	1370624612	PYGN01P024123
PSN34336.1	112	hypothetical protein	hypothetical protein C0J52_25485 [Blattella germanica]	1370624559	PYGN01P024172
PSN34340.1	443	hypothetical protein	hypothetical protein C0J52_25483 [Blattella germanica]	1370624563	PYGN01P024176
PSN34319.1	135	hypothetical protein	hypothetical protein C0J52_28290 [Blattella germanica]	1370624537	PYGN01P024192
PSN34308.1	264	Apyrase	Apyrase [Blattella germanica]	1370624524	PYGN01P024200
PSN34259.1	279	Elongation of very long chain fatty acids protein	Elongation of very long chain fatty acids protein [Blattella germanica]	1370624466	PYGN01P024258
PSN34248.1	117	Troponin C	Troponin C [Blattella germanica]	1370624454	PYGN01P024268
PSN34235.1	381	Kynurenine--oxoglutarate transaminase 3	Kynurenine--oxoglutarate transaminase 3 [Blattella germanica]	1370624440	PYGN01P024274
PSN34224.1	2699	hypothetical protein	hypothetical protein C0J52_22973 [Blattella germanica]	1370624427	PYGN01P024284
PSN34197.1	509	Phosphoenolpyruvate phosphomutase	Phosphoenolpyruvate phosphomutase [Blattella germanica]	1370624395	PYGN01P024319
PSN34189.1	751	Serine/threonine-protein kinase TBK1	Serine/threonine-protein kinase TBK1 [Blattella germanica]	1370624386	PYGN01P024326
PSN34180.1	101	hypothetical protein	hypothetical protein C0J52_25325 [Blattella germanica]	1370624373	PYGN01P024333
PSN34172.1	272	hypothetical protein	hypothetical protein C0J52_23213 [Blattella germanica]	1370624364	PYGN01P024337
PSN34146.1	745	Echinoderm microtubule-associated-like protein	Echinoderm microtubule-associated-like protein [Blattella germanica]	1370624337	PYGN01P024343
PSN34148.1	441	hypothetical protein	hypothetical protein C0J52_10043 [Blattella germanica]	1370624339	PYGN01P024345
PSN34156.1	404	hypothetical protein	hypothetical protein C0J52_10061 [Blattella germanica]	1370624347	PYGN01P024353
PSN34160.1	547	Sterol O-acyltransferase 1	Sterol O-acyltransferase 1 [Blattella germanica]	1370624351	PYGN01P024357
PSN34140.1	335	hypothetical protein	hypothetical protein C0J52_23632 [Blattella germanica]	1370624330	PYGN01P024367
PSN34087.1	382	hypothetical protein	hypothetical protein C0J52_26570 [Blattella germanica]	1370624268	PYGN01P024425
PSN34067.1	217	hypothetical protein	hypothetical protein C0J52_12821 [Blattella germanica]	1370624244	PYGN01P024457
PSN34021.1	174	hypothetical protein	hypothetical protein C0J52_19860 [Blattella germanica]	1370624192	PYGN01P024481
PSN34011.1	1053	Ubiquitin-like modifier-activating enzyme 1	Ubiquitin-like modifier-activating enzyme 1 [Blattella germanica]	1370624181	PYGN01P024496
PSN33910.1	259	hypothetical protein	hypothetical protein C0J52_21499 [Blattella germanica]	1370624067	PYGN01P024591
PSN33917.1	91	hypothetical protein	hypothetical protein C0J52_21507 [Blattella germanica]	1370624074	PYGN01P024598
PSN33891.1	360	rhodopsin	rhodopsin [Blattella germanica]	1370624045	PYGN01P024623
PSN33864.1	175	hypothetical protein	hypothetical protein C0J52_28028 [Blattella germanica]	1370624012	PYGN01P024647
PSN33856.1	365	Peptidylglycine alpha-hydroxylating monooxygenase	Peptidylglycine alpha-hydroxylating monooxygenase [Blattella germanica]	1370624003	PYGN01P024655
PSN33858.1	197	Translocon-associated protein subunit beta	Translocon-associated protein subunit beta [Blattella germanica]	1370624005	PYGN01P024657
PSN33792.1	550	hypothetical protein	hypothetical protein C0J52_17207 [Blattella germanica]	1370623923	PYGN01P024729
PSN33756.1	534	GPI transamidase component PIG-S	GPI transamidase component PIG-S [Blattella germanica]	1370623883	PYGN01P024749
PSN33762.1	127	hypothetical protein	hypothetical protein C0J52_21676 [Blattella germanica]	1370623889	PYGN01P024755
PSN33741.1	628	hypothetical protein	hypothetical protein C0J52_23553 [Blattella germanica]	1370623864	PYGN01P024766
PSN33714.1	97	hypothetical protein	hypothetical protein C0J52_26523 [Blattella germanica]	1370623829	PYGN01P024793
PSN33712.1	86	hypothetical protein	hypothetical protein C0J52_26549 [Blattella germanica]	1370623825	PYGN01P024804
PSN33672.1	156	Trimeric intracellular cation channel type B-B	Trimeric intracellular cation channel type B-B [Blattella germanica]	1370623778	PYGN01P024834
PSN33668.1	471	hypothetical protein	hypothetical protein C0J52_21788 [Blattella germanica]	1370623773	PYGN01P024841
PSN33595.1	552	hypothetical protein	hypothetical protein C0J52_25152 [Blattella germanica]	1370623689	PYGN01P024911
PSN33579.1	707	hypothetical protein	hypothetical protein C0J52_24076 [Blattella germanica]	1370623670	PYGN01P024935
PSN33542.1	102	hypothetical protein	hypothetical protein C0J52_25415 [Blattella germanica]	1370623626	PYGN01P024965
PSN33545.1	133	hypothetical protein	hypothetical protein C0J52_25412 [Blattella germanica]	1370623629	PYGN01P024968
PSN33494.1	126	hypothetical protein	hypothetical protein C0J52_15384 [Blattella germanica]	1370623566	PYGN01P025024
PSN33448.1	201	hypothetical protein	hypothetical protein C0J52_21261 [Blattella germanica]	1370623510	PYGN01P025062
PSN33437.1	728	Serine/threonine-protein kinase tousled-like 1	Serine/threonine-protein kinase tousled-like 1 [Blattella germanica]	1370623498	PYGN01P025074
PSN33428.1	540	hypothetical protein	hypothetical protein C0J52_22596 [Blattella germanica]	1370623487	PYGN01P025090
PSN33373.1	2799	hypothetical protein	hypothetical protein C0J52_23694, partial [Blattella germanica]	1370623426	PYGN01P025139
PSN33363.1	529	hypothetical protein	hypothetical protein C0J52_20286 [Blattella germanica]	1370623415	PYGN01P025144
PSN33326.1	117	Enhancer of split M1 protein	Enhancer of split M1 protein [Blattella germanica]	1370623363	PYGN01P025191
PSN33296.1	507	hypothetical protein	hypothetical protein C0J52_21152 [Blattella germanica]	1370623328	PYGN01P025218
PSN33290.1	148	hypothetical protein	hypothetical protein C0J52_20685 [Blattella germanica]	1370623321	PYGN01P025228
PSN33275.1	202	Enoyl-CoA hydratase	Enoyl-CoA hydratase [Blattella germanica]	1370623304	PYGN01P025245
PSN33276.1	108	hypothetical protein	hypothetical protein C0J52_21087 [Blattella germanica]	1370623305	PYGN01P025246
PSN33246.1	201	39S ribosomal protein L40	39S ribosomal protein L40 [Blattella germanica]	1370623271	PYGN01P025259
PSN33249.1	216	hypothetical protein	hypothetical protein C0J52_23040 [Blattella germanica]	1370623274	PYGN01P025262
PSN33231.1	172	hypothetical protein	hypothetical protein C0J52_23647 [Blattella germanica]	1370623252	PYGN01P025283
PSN33200.1	349	hypothetical protein	hypothetical protein C0J52_23310 [Blattella germanica]	1370623216	PYGN01P025306
PSN33168.1	241	Twist-related protein 2	Twist-related protein 2 [Blattella germanica]	1370623175	PYGN01P025352
PSN33064.1	242	hypothetical protein	hypothetical protein C0J52_14150 [Blattella germanica]	1370623061	PYGN01P025440
PSN33054.1	191	hypothetical protein	hypothetical protein C0J52_17759 [Blattella germanica]	1370623050	PYGN01P025462
PSN33041.1	662	hypothetical protein	hypothetical protein C0J52_26096 [Blattella germanica]	1370623036	PYGN01P025469
PSN33020.1	941	hypothetical protein	hypothetical protein C0J52_17831 [Blattella germanica]	1370623010	PYGN01P025487
PSN32985.1	373	Lipoyltransferase 1	Lipoyltransferase 1 [Blattella germanica]	1370622967	PYGN01P025520
PSN32971.1	119	NADH dehydrogenase [ubiquinone] 1 alpha subcomplex subunit 5	NADH dehydrogenase [ubiquinone] 1 alpha subcomplex subunit 5 [Blattella germanica]	1370622949	PYGN01P025545
PSN32972.1	81	NADH dehydrogenase [ubiquinone] 1 alpha subcomplex subunit 5	NADH dehydrogenase [ubiquinone] 1 alpha subcomplex subunit 5 [Blattella germanica]	1370622950	PYGN01P025546
PSN32950.1	3716	Dynein beta chain	Dynein beta chain [Blattella germanica]	1370622924	PYGN01P025558
PSN32943.1	285	hypothetical protein	hypothetical protein C0J52_22555 [Blattella germanica]	1370622916	PYGN01P025562
PSN32866.1	425	hypothetical protein	hypothetical protein C0J52_23399 [Blattella germanica]	1370622826	PYGN01P025642
PSN32854.1	253	Rho GDP-dissociation inhibitor 1	Rho GDP-dissociation inhibitor 1 [Blattella germanica]	1370622813	PYGN01P025649
PSN32848.1	248	Elongation of very long chain fatty acids protein	Elongation of very long chain fatty acids protein [Blattella germanica]	1370622806	PYGN01P025661
PSN32833.1	342	Zinc finger protein 98	Zinc finger protein 98 [Blattella germanica]	1370622787	PYGN01P025670
PSN32838.1	314	Zinc finger protein 98	Zinc finger protein 98 [Blattella germanica]	1370622792	PYGN01P025675
PSN32828.1	1355	hypothetical protein	hypothetical protein C0J52_19906 [Blattella germanica]	1370622781	PYGN01P025683
PSN32808.1	663	hypothetical protein	hypothetical protein C0J52_22968 [Blattella germanica]	1370622756	PYGN01P025701
PSN32775.1	979	hypothetical protein	hypothetical protein C0J52_15457 [Blattella germanica]	1370622715	PYGN01P025749
PSN32634.1	267	Ribosomal RNA-processing protein 7 A	Ribosomal RNA-processing protein 7 A [Blattella germanica]	1370622545	PYGN01P025863
PSN32644.1	787	hypothetical protein	hypothetical protein C0J52_13878 [Blattella germanica]	1370622555	PYGN01P025873
PSN32632.1	741	hypothetical protein	hypothetical protein C0J52_26170 [Blattella germanica]	1370622542	PYGN01P025879
PSN32625.1	97	hypothetical protein	hypothetical protein C0J52_26903 [Blattella germanica]	1370622532	PYGN01P025886
PSN32605.1	1880	hypothetical protein	hypothetical protein C0J52_26220 [Blattella germanica]	1370622507	PYGN01P025908
PSN32598.1	77	Cytochrome c oxidase subunit 6C	Cytochrome c oxidase subunit 6C [Blattella germanica]	1370622499	PYGN01P025915
PSN32529.1	328	hypothetical protein	hypothetical protein C0J52_24774 [Blattella germanica]	1370622414	PYGN01P025987
PSN32498.1	296	hypothetical protein	hypothetical protein C0J52_24147 [Blattella germanica]	1370622377	PYGN01P026022
PSN32451.1	886	Calsyntenin-1	Calsyntenin-1 [Blattella germanica]	1370622325	PYGN01P026048
PSN32452.1	609	Peroxisomal targeting signal 1 receptor	Peroxisomal targeting signal 1 receptor [Blattella germanica]	1370622326	PYGN01P026049
PSN32457.1	190	hypothetical protein	hypothetical protein C0J52_15840 [Blattella germanica]	1370622331	PYGN01P026054
PSN32458.1	150	hypothetical protein	hypothetical protein C0J52_15843 [Blattella germanica]	1370622332	PYGN01P026055
PSN32459.1	218	Ceramide-1-phosphate transfer protein	Ceramide-1-phosphate transfer protein [Blattella germanica]	1370622333	PYGN01P026056
PSN32444.1	442	Rab GDP dissociation inhibitor alpha	Rab GDP dissociation inhibitor alpha [Blattella germanica]	1370622317	PYGN01P026066
PSN32445.1	341	hypothetical protein	hypothetical protein C0J52_17596 [Blattella germanica]	1370622318	PYGN01P026067
PSN32435.1	931	hypothetical protein	hypothetical protein C0J52_22991 [Blattella germanica]	1370622307	PYGN01P026075
PSN32427.1	923	Tankyrase	Tankyrase [Blattella germanica]	1370622297	PYGN01P026086
PSN32428.1	354	hypothetical protein	hypothetical protein C0J52_23341 [Blattella germanica]	1370622298	PYGN01P026087
PSN32412.1	358	Ethanolamine-phosphate cytidylyltransferase	Ethanolamine-phosphate cytidylyltransferase [Blattella germanica]	1370622279	PYGN01P026092
PSN32390.1	613	hypothetical protein	hypothetical protein C0J52_20861 [Blattella germanica]	1370622255	PYGN01P026115
PSN32375.1	253	hypothetical protein	hypothetical protein C0J52_24898 [Blattella germanica]	1370622237	PYGN01P026134
PSN32345.1	604	hypothetical protein	hypothetical protein C0J52_23940 [Blattella germanica]	1370622199	PYGN01P026164
PSN32340.1	144	hypothetical protein	hypothetical protein C0J52_26809 [Blattella germanica]	1370622193	PYGN01P026168
PSN32342.1	538	hypothetical protein	hypothetical protein C0J52_26807 [Blattella germanica]	1370622195	PYGN01P026170
PSN32298.1	509	hypothetical protein	hypothetical protein C0J52_17375 [Blattella germanica]	1370622141	PYGN01P026212
PSN32274.1	129	hypothetical protein	hypothetical protein C0J52_27674 [Blattella germanica]	1370622114	PYGN01P026236
PSN32215.1	404	Pre-mRNA-processing-splicing factor 8	Pre-mRNA-processing-splicing factor 8 [Blattella germanica]	1370622044	PYGN01P026294
PSN32216.1	960	hypothetical protein	hypothetical protein C0J52_17015 [Blattella germanica]	1370622045	PYGN01P026295
PSN32210.1	345	hypothetical protein	hypothetical protein C0J52_24600 [Blattella germanica]	1370622038	PYGN01P026308
PSN32144.1	309	hypothetical protein	hypothetical protein C0J52_22609 [Blattella germanica]	1370621960	PYGN01P026365
PSN32118.1	570	ATP-citrate synthase	ATP-citrate synthase [Blattella germanica]	1370621924	PYGN01P026395
PSN32097.1	597	hypothetical protein	hypothetical protein C0J52_23919 [Blattella germanica]	1370621896	PYGN01P026419
PSN32088.1	75	hypothetical protein	hypothetical protein C0J52_27501 [Blattella germanica]	1370621885	PYGN01P026422
PSN31984.1	433	hypothetical protein	hypothetical protein C0J52_26955 [Blattella germanica]	1370621758	PYGN01P026525
PSN31985.1	557	hypothetical protein	hypothetical protein C0J52_26954 [Blattella germanica]	1370621759	PYGN01P026526
PSN31986.1	711	hypothetical protein	hypothetical protein C0J52_26953 [Blattella germanica]	1370621760	PYGN01P026527
PSN31969.1	494	hypothetical protein	hypothetical protein C0J52_23662 [Blattella germanica]	1370621738	PYGN01P026545
PSN31959.1	174	hypothetical protein	hypothetical protein C0J52_23098 [Blattella germanica]	1370621725	PYGN01P026550
PSN31927.1	400	hypothetical protein	hypothetical protein C0J52_21772 [Blattella germanica]	1370621680	PYGN01P026581
PSN31917.1	214	Transcription initiation factor TFIID subunit 9	Transcription initiation factor TFIID subunit 9 [Blattella germanica]	1370621667	PYGN01P026592
PSN31887.1	744	hypothetical protein	hypothetical protein C0J52_20822 [Blattella germanica]	1370621627	PYGN01P026620
PSN31883.1	504	putative ATP-dependent RNA helicase DDX28	putative ATP-dependent RNA helicase DDX28 [Blattella germanica]	1370621621	PYGN01P026629
PSN31868.1	1289	hypothetical protein	hypothetical protein C0J52_22820 [Blattella germanica]	1370621602	PYGN01P026644
PSN31869.1	64	hypothetical protein	hypothetical protein C0J52_22823 [Blattella germanica]	1370621603	PYGN01P026645
PSN31849.1	104	Cytochrome c-2	Cytochrome c-2 [Blattella germanica]	1370621580	PYGN01P026666
PSN31815.1	1547	Mini spindles protein	Mini spindles protein [Blattella germanica]	1370621538	PYGN01P026697
PSN31790.1	88	Stress-associated endoplasmic reticulum protein 2	Stress-associated endoplasmic reticulum protein 2 [Blattella germanica]	1370621506	PYGN01P026720
PSN31785.1	166	hypothetical protein	hypothetical protein C0J52_25534 [Blattella germanica]	1370621500	PYGN01P026725
PSN31781.1	374	hypothetical protein	hypothetical protein C0J52_25306 [Blattella germanica]	1370621495	PYGN01P026735
PSN31721.1	603	Serine/threonine-protein kinase 25	Serine/threonine-protein kinase 25 [Blattella germanica]	1370621418	PYGN01P026786
PSN31713.1	358	Splicing factor 3B subunit 4	Splicing factor 3B subunit 4 [Blattella germanica]	1370621408	PYGN01P026799
PSN31654.1	820	hypothetical protein	hypothetical protein C0J52_14957 [Blattella germanica]	1370621333	PYGN01P026851
PSN31656.1	1296	Isoleucine--tRNA ligase	Isoleucine--tRNA ligase [Blattella germanica]	1370621335	PYGN01P026853
PSN31633.1	509	hypothetical protein	hypothetical protein C0J52_21539 [Blattella germanica]	1370621306	PYGN01P026881
PSN31620.1	437	hypothetical protein	hypothetical protein C0J52_18041 [Blattella germanica]	1370621290	PYGN01P026891
PSN31576.1	356	hypothetical protein	hypothetical protein C0J52_25587 [Blattella germanica]	1370621234	PYGN01P026933
PSN31565.1	278	Toll-interacting protein	Toll-interacting protein [Blattella germanica]	1370621221	PYGN01P026943
PSN31560.1	758	hypothetical protein	hypothetical protein C0J52_25057 [Blattella germanica]	1370621215	PYGN01P026951
PSN31562.1	179	hypothetical protein	hypothetical protein C0J52_25054 [Blattella germanica]	1370621217	PYGN01P026953
PSN31544.1	763	FACT complex subunit Ssrp1	FACT complex subunit Ssrp1 [Blattella germanica]	1370621195	PYGN01P026965
PSN31525.1	178	Trypsin-2	Trypsin-2 [Blattella germanica]	1370621167	PYGN01P026991
PSN31510.1	67	hypothetical protein	hypothetical protein C0J52_27273 [Blattella germanica]	1370621150	PYGN01P027001
PSN31462.1	112	hypothetical protein	hypothetical protein C0J52_26897 [Blattella germanica]	1370621085	PYGN01P027052
PSN31375.1	692	hypothetical protein	hypothetical protein C0J52_23688 [Blattella germanica]	1370620978	PYGN01P027132
PSN31377.1	160	hypothetical protein	hypothetical protein C0J52_23689 [Blattella germanica]	1370620980	PYGN01P027134
PSN31381.1	161	hypothetical protein	hypothetical protein C0J52_23690 [Blattella germanica]	1370620984	PYGN01P027138
PSN31367.1	481	hypothetical protein	hypothetical protein C0J52_26776 [Blattella germanica]	1370620965	PYGN01P027144
PSN31332.1	363	hypothetical protein	hypothetical protein C0J52_24052 [Blattella germanica]	1370620925	PYGN01P027174
PSN31326.1	355	putative tubulin polyglutamylase TTLL1	putative tubulin polyglutamylase TTLL1 [Blattella germanica]	1370620913	PYGN01P027185
PSN31327.1	205	hypothetical protein	hypothetical protein C0J52_25636 [Blattella germanica]	1370620914	PYGN01P027186
PSN31289.1	359	hypothetical protein	hypothetical protein C0J52_24910 [Blattella germanica]	1370620865	PYGN01P027220
PSN31228.1	273	hypothetical protein	hypothetical protein C0J52_27120 [Blattella germanica]	1370620776	PYGN01P027282
PSN31226.1	139	hypothetical protein	hypothetical protein C0J52_25260 [Blattella germanica]	1370620773	PYGN01P027285
PSN31210.1	1416	hypothetical protein	hypothetical protein C0J52_25886 [Blattella germanica]	1370620754	PYGN01P027301
PSN31182.1	528	Maltase 1	Maltase 1 [Blattella germanica]	1370620716	PYGN01P027331
PSN31172.1	427	Arginine kinase	Arginine kinase [Blattella germanica]	1370620704	PYGN01P027343
PSN31141.1	260	hypothetical protein	hypothetical protein C0J52_24951 [Blattella germanica]	1370620663	PYGN01P027372
PSN31108.1	81	hypothetical protein	hypothetical protein C0J52_19436 [Blattella germanica]	1370620626	PYGN01P027403
PSN31110.1	70	hypothetical protein	hypothetical protein C0J52_19430 [Blattella germanica]	1370620628	PYGN01P027405
PSN31111.1	54	hypothetical protein	hypothetical protein C0J52_19431 [Blattella germanica]	1370620629	PYGN01P027406
PSN31113.1	104	hypothetical protein	hypothetical protein C0J52_19433 [Blattella germanica]	1370620631	PYGN01P027408
PSN31114.1	145	Protein SRC2	Protein SRC2 [Blattella germanica]	1370620632	PYGN01P027409
PSN31080.1	485	hypothetical protein	hypothetical protein C0J52_25366 [Blattella germanica]	1370620592	PYGN01P027432
PSN31055.1	471	hypothetical protein	hypothetical protein C0J52_22955 [Blattella germanica]	1370620557	PYGN01P027457
PSN31032.1	1119	hypothetical protein	hypothetical protein C0J52_19085 [Blattella germanica]	1370620528	PYGN01P027472
PSN31033.1	372	hypothetical protein	hypothetical protein C0J52_19084 [Blattella germanica]	1370620529	PYGN01P027473
PSN31036.1	176	hypothetical protein	hypothetical protein C0J52_19083 [Blattella germanica]	1370620532	PYGN01P027476
PSN31007.1	139	hypothetical protein	hypothetical protein C0J52_20464 [Blattella germanica]	1370620493	PYGN01P027504
PSN30955.1	713	hypothetical protein	hypothetical protein C0J52_27996 [Blattella germanica]	1370620423	PYGN01P027556
PSN30934.1	72	hypothetical protein	hypothetical protein C0J52_25820 [Blattella germanica]	1370620393	PYGN01P027574
PSN30883.1	1218	ATP-dependent helicase brm	ATP-dependent helicase brm [Blattella germanica]	1370620328	PYGN01P027624
PSN30878.1	72	Glutathione S-transferase D2	Glutathione S-transferase D2 [Blattella germanica]	1370620321	PYGN01P027633
PSN30881.1	130	Glutathione S-transferase D2	Glutathione S-transferase D2 [Blattella germanica]	1370620324	PYGN01P027636
PSN30861.1	2919	hypothetical protein	hypothetical protein C0J52_20667 [Blattella germanica]	1370620300	PYGN01P027648
PSN30822.1	289	hypothetical protein	hypothetical protein C0J52_17326 [Blattella germanica]	1370620250	PYGN01P027680
PSN30802.1	468	Drebrin-like protein	Drebrin-like protein [Blattella germanica]	1370620224	PYGN01P027712
PSN30783.1	224	hypothetical protein	hypothetical protein C0J52_15295 [Blattella germanica]	1370620204	PYGN01P027714
PSN30738.1	169	hypothetical protein	hypothetical protein C0J52_21648 [Blattella germanica]	1370620141	PYGN01P027769
PSN30713.1	201	Hemolymph lipopolysaccharide-binding protein	Hemolymph lipopolysaccharide-binding protein [Blattella germanica]	1370620108	PYGN01P027796
PSN30681.1	1835	hypothetical protein	hypothetical protein C0J52_20854 [Blattella germanica]	1370620063	PYGN01P027834
PSN30655.1	374	Failed axon connections protein	Failed axon connections protein [Blattella germanica]	1370620028	PYGN01P027856
PSN30590.1	370	hypothetical protein	hypothetical protein C0J52_24985 [Blattella germanica]	1370619943	PYGN01P027914
PSN30559.1	895	hypothetical protein	hypothetical protein C0J52_23206 [Blattella germanica]	1370619893	PYGN01P027949
PSN30562.1	111	Cysteine-rich venom protein helothermine	Cysteine-rich venom protein helothermine [Blattella germanica]	1370619896	PYGN01P027952
PSN30546.1	501	hypothetical protein	hypothetical protein C0J52_24009 [Blattella germanica]	1370619872	PYGN01P027961
PSN30486.1	242	Dual specificity testis-specific protein kinase 2	Dual specificity testis-specific protein kinase 2 [Blattella germanica]	1370619785	PYGN01P028028
PSN30433.1	94	hypothetical protein	hypothetical protein C0J52_28055 [Blattella germanica]	1370619692	PYGN01P028078
PSN30416.1	165	hypothetical protein	hypothetical protein C0J52_25443 [Blattella germanica]	1370619670	PYGN01P028093
PSN30407.1	223	Partner of Y14 and mago	Partner of Y14 and mago [Blattella germanica]	1370619656	PYGN01P028106
PSN30391.1	184	hypothetical protein	hypothetical protein C0J52_27677 [Blattella germanica]	1370619634	PYGN01P028120
PSN30383.1	139	39S ribosomal protein L52	39S ribosomal protein L52 [Blattella germanica]	1370619621	PYGN01P028131
PSN30375.1	243	hypothetical protein	hypothetical protein C0J52_25315 [Blattella germanica]	1370619611	PYGN01P028138
PSN30326.1	494	hypothetical protein	hypothetical protein C0J52_22922 [Blattella germanica]	1370619533	PYGN01P028180
PSN30275.1	695	hypothetical protein	hypothetical protein C0J52_24684 [Blattella germanica]	1370619448	PYGN01P028236
PSN30258.1	476	hypothetical protein	hypothetical protein C0J52_24073 [Blattella germanica]	1370619429	PYGN01P028254
PSN30251.1	148	hypothetical protein	hypothetical protein C0J52_27619 [Blattella germanica]	1370619419	PYGN01P028259
PSN30173.1	420	V-type proton ATPase subunit B	V-type proton ATPase subunit B [Blattella germanica]	1370619285	PYGN01P028333
PSN30162.1	193	hypothetical protein	hypothetical protein C0J52_27760 [Blattella germanica]	1370619265	PYGN01P028349
PSN30139.1	932	Protein diaphanous	Protein diaphanous [Blattella germanica]	1370619223	PYGN01P028373
PSN30124.1	1167	hypothetical protein	hypothetical protein C0J52_26426 [Blattella germanica]	1370619200	PYGN01P028387
PSN30107.1	237	Zinc transporter ZIP13	Zinc transporter ZIP13 [Blattella germanica]	1370619172	PYGN01P028404
PSN30092.1	1255	hypothetical protein	hypothetical protein C0J52_25272 [Blattella germanica]	1370619142	PYGN01P028421
PSN30086.1	789	Endoplasmin	Endoplasmin [Blattella germanica]	1370619126	PYGN01P028424
PSN30080.1	249	hypothetical protein	hypothetical protein C0J52_27540 [Blattella germanica]	1370619112	PYGN01P028431
PSN30066.1	101	hypothetical protein	hypothetical protein C0J52_23173 [Blattella germanica]	1370619090	PYGN01P028440
PSN30022.1	184	Cytochrome P450 9e2	Cytochrome P450 9e2 [Blattella germanica]	1370619014	PYGN01P028487
PSN30012.1	790	Serine/threonine-protein kinase TAO1	Serine/threonine-protein kinase TAO1 [Blattella germanica]	1370618995	PYGN01P028494
PSN29992.1	163	hypothetical protein	hypothetical protein C0J52_27064 [Blattella germanica]	1370618953	PYGN01P028517
PSN29969.1	735	hypothetical protein	hypothetical protein C0J52_26564 [Blattella germanica]	1370618920	PYGN01P028542
PSN29924.1	119	hypothetical protein	hypothetical protein C0J52_20716 [Blattella germanica]	1370618833	PYGN01P028593
PSN29864.1	646	putative peroxisomal acyl-coenzyme A oxidase 1	putative peroxisomal acyl-coenzyme A oxidase 1 [Blattella germanica]	1370618711	PYGN01P028646
PSN29844.1	113	hypothetical protein	hypothetical protein C0J52_26378 [Blattella germanica]	1370618665	PYGN01P028667
PSN29833.1	743	hypothetical protein	hypothetical protein C0J52_25988 [Blattella germanica]	1370618643	PYGN01P028679
PSN29816.1	655	hypothetical protein	hypothetical protein C0J52_27808 [Blattella germanica]	1370618614	PYGN01P028695
PSN29793.1	114	hypothetical protein	hypothetical protein C0J52_26508 [Blattella germanica]	1370618557	PYGN01P028717
PSN29789.1	562	hypothetical protein	hypothetical protein C0J52_26803 [Blattella germanica]	1370618550	PYGN01P028719
PSN29784.1	152	40S ribosomal protein S18	40S ribosomal protein S18 [Blattella germanica]	1370618541	PYGN01P028730
PSN29774.1	257	hypothetical protein	hypothetical protein C0J52_27036 [Blattella germanica]	1370618523	PYGN01P028738
PSN29761.1	505	Tektin-3	Tektin-3 [Blattella germanica]	1370618500	PYGN01P028754
PSN29749.1	391	hypothetical protein	hypothetical protein C0J52_22232 [Blattella germanica]	1370618486	PYGN01P028756
PSN29707.1	145	hypothetical protein	hypothetical protein C0J52_27993 [Blattella germanica]	1370618380	PYGN01P028804
PSN29690.1	366	hypothetical protein	hypothetical protein C0J52_27562 [Blattella germanica]	1370618338	PYGN01P028821
PSN29662.1	93	Kallikrein-14	Kallikrein-14 [Blattella germanica]	1370618240	PYGN01P028849
PSN29643.1	81	hypothetical protein	hypothetical protein C0J52_28281 [Blattella germanica]	1370618178	PYGN01P028868
PSN29613.1	645	hypothetical protein	hypothetical protein C0J52_26532 [Blattella germanica]	1370618070	PYGN01P028899
PSN29578.1	272	hypothetical protein	hypothetical protein C0J52_27446 [Blattella germanica]	1370617983	PYGN01P028933
PSN29558.1	93	hypothetical protein	hypothetical protein C0J52_22668 [Blattella germanica]	1370617914	PYGN01P028951
PSN29554.1	85	hypothetical protein	hypothetical protein C0J52_27651 [Blattella germanica]	1370617901	PYGN01P028956
PSN29484.1	853	hypothetical protein	hypothetical protein C0J52_23722 [Blattella germanica]	1370617677	PYGN01P029028
PSN29403.1	571	hypothetical protein	hypothetical protein C0J52_25543 [Blattella germanica]	1370617237	PYGN01P029106
PSN29320.1	146	hypothetical protein	hypothetical protein C0J52_27763 [Blattella germanica]	1370616677	PYGN01P029190
PSN29321.1	245	hypothetical protein	hypothetical protein C0J52_27762 [Blattella germanica]	1370616678	PYGN01P029191
PSN29292.1	419	hypothetical protein	hypothetical protein C0J52_26267 [Blattella germanica]	1370616526	PYGN01P029217
PSN29249.1	161	Allergen Bla g 4	Allergen Bla g 4 [Blattella germanica]	1370615988	PYGN01P029261
PSN29226.1	1996	hypothetical protein	hypothetical protein C0J52_28096 [Blattella germanica]	1370615759	PYGN01P029285
PSN29205.1	192	hypothetical protein	hypothetical protein C0J52_28299 [Blattella germanica]	1370615403	PYGN01P029306
PSN29187.1	2279	hypothetical protein	hypothetical protein C0J52_25667 [Blattella germanica]	1370615289	PYGN01P029325
PSN29161.1	169	hypothetical protein	hypothetical protein C0J52_27958 [Blattella germanica]	1370614946	PYGN01P029350
PSN29113.1	632	Glycogen [starch] synthase	Glycogen [starch] synthase [Blattella germanica]	1370613976	PYGN01P029398
PSN29106.1	151	Cytochrome P450 9e2	Cytochrome P450 9e2 [Blattella germanica]	1370613815	PYGN01P029405
PSN29098.1	324	hypothetical protein	hypothetical protein C0J52_28297 [Blattella germanica]	1370613437	PYGN01P029413
PSN29010.1	224	Hemolymph lipopolysaccharide-binding protein	Hemolymph lipopolysaccharide-binding protein [Blattella germanica]	1370607398	PYGN01P029501
PSN28992.1	305	hypothetical protein	hypothetical protein C0J52_27481 [Blattella germanica]	1370604066	PYGN01P029519
PSN28990.1	67	hypothetical protein	hypothetical protein C0J52_27744 [Blattella germanica]	1370604047	PYGN01P029520

## Sheet: 2nd_2_180
Supplementary Table 7f. Functions of DEGs of 2nd instar B. germanica developed in shelter with angle of 180° at 2-days post-molting.
gb_accession	protein_len (a.a.)	product_name	title	gene ID	accession
PSN58459.1	1425	hypothetical protein	hypothetical protein C0J52_00777 [Blattella germanica]	1370650194	PYGN01P000009
PSN58460.1	305	hypothetical protein	hypothetical protein C0J52_00776 [Blattella germanica]	1370650195	PYGN01P000010
PSN58462.1	1942	Nipped-B-like protein	Nipped-B-like protein [Blattella germanica]	1370650197	PYGN01P000012
PSN58493.1	239	hypothetical protein	hypothetical protein C0J52_00813 [Blattella germanica]	1370650228	PYGN01P000043
PSN58396.1	492	Xylulose kinase	Xylulose kinase [Blattella germanica]	1370650130	PYGN01P000065
PSN58231.1	831	hypothetical protein	hypothetical protein C0J52_00151 [Blattella germanica]	1370649962	PYGN01P000190
PSN58245.1	128	hypothetical protein	hypothetical protein C0J52_00126 [Blattella germanica]	1370649976	PYGN01P000204
PSN58248.1	875	C-1-tetrahydrofolate synthase	C-1-tetrahydrofolate synthase [Blattella germanica]	1370649979	PYGN01P000207
PSN58286.1	214	hypothetical protein	hypothetical protein C0J52_00160 [Blattella germanica]	1370650017	PYGN01P000245
PSN58131.1	171	hypothetical protein	hypothetical protein C0J52_01026 [Blattella germanica]	1370649859	PYGN01P000347
PSN58063.1	670	V-type proton ATPase catalytic subunit A isoform 2	V-type proton ATPase catalytic subunit A isoform 2 [Blattella germanica]	1370649789	PYGN01P000491
PSN57998.1	1269	hypothetical protein	hypothetical protein C0J52_08095 [Blattella germanica]	1370649723	PYGN01P000509
PSN58005.1	109	hypothetical protein	hypothetical protein C0J52_08104 [Blattella germanica]	1370649730	PYGN01P000516
PSN57910.1	390	hypothetical protein	hypothetical protein C0J52_00242 [Blattella germanica]	1370649634	PYGN01P000545
PSN57802.1	284	Poly(ADP-ribose) glycohydrolase ARH3	Poly(ADP-ribose) glycohydrolase ARH3 [Blattella germanica]	1370649524	PYGN01P000671
PSN57836.1	476	putative tyramine receptor 2	putative tyramine receptor 2 [Blattella germanica]	1370649558	PYGN01P000705
PSN57768.1	129	hypothetical protein	hypothetical protein C0J52_07282 [Blattella germanica]	1370649489	PYGN01P000720
PSN57791.1	515	Esterase FE4	Esterase FE4 [Blattella germanica]	1370649512	PYGN01P000743
PSN57718.1	351	Mitochondrial enolase superfamily member 1	Mitochondrial enolase superfamily member 1 [Blattella germanica]	1370649438	PYGN01P000778
PSN57731.1	704	Ionotropic receptor 41a12	Ionotropic receptor 41a12 [Blattella germanica]	1370649451	PYGN01P000791
PSN57759.1	188	60S ribosomal protein L18	60S ribosomal protein L18 [Blattella germanica]	1370649479	PYGN01P000819
PSN57644.1	1284	hypothetical protein	hypothetical protein C0J52_05414 [Blattella germanica]	1370649363	PYGN01P000842
PSN57649.1	55	DNA-directed RNA polymerases I	DNA-directed RNA polymerases I [Blattella germanica]	1370649368	PYGN01P000847
PSN57562.1	122	hypothetical protein	hypothetical protein C0J52_00549 [Blattella germanica]	1370649280	PYGN01P000898
PSN57590.1	270	hypothetical protein	hypothetical protein C0J52_00534 [Blattella germanica]	1370649308	PYGN01P000926
PSN57547.1	3390	hypothetical protein	hypothetical protein C0J52_01638 [Blattella germanica]	1370649264	PYGN01P001019
PSN57328.1	998	hypothetical protein	hypothetical protein C0J52_02121 [Blattella germanica]	1370649041	PYGN01P001188
PSN57279.1	124	60S ribosomal protein L31	60S ribosomal protein L31 [Blattella germanica]	1370648991	PYGN01P001252
PSN57287.1	150	hypothetical protein	hypothetical protein C0J52_02535 [Blattella germanica]	1370648999	PYGN01P001260
PSN57288.1	177	hypothetical protein	hypothetical protein C0J52_02534 [Blattella germanica]	1370649000	PYGN01P001261
PSN57293.1	170	hypothetical protein	hypothetical protein C0J52_02533 [Blattella germanica]	1370649005	PYGN01P001266
PSN57154.1	348	Ribosome biogenesis regulatory protein	Ribosome biogenesis regulatory protein [Blattella germanica]	1370648864	PYGN01P001314
PSN57170.1	125	NADH dehydrogenase [ubiquinone] 1 beta subcomplex subunit 10	NADH dehydrogenase [ubiquinone] 1 beta subcomplex subunit 10 [Blattella germanica]	1370648880	PYGN01P001330
PSN57181.1	123	hypothetical protein	hypothetical protein C0J52_01458 [Blattella germanica]	1370648891	PYGN01P001341
PSN57097.1	641	Glucose dehydrogenase [FAD, quinone]	Glucose dehydrogenase [FAD, quinone] [Blattella germanica]	1370648806	PYGN01P001382
PSN57136.1	85	hypothetical protein	hypothetical protein C0J52_01288 [Blattella germanica]	1370648845	PYGN01P001421
PSN57025.1	478	Heat shock 70 kDa protein cognate 2	Heat shock 70 kDa protein cognate 2 [Blattella germanica]	1370648733	PYGN01P001444
PSN56986.1	230	hypothetical protein	hypothetical protein C0J52_04244 [Blattella germanica]	1370648693	PYGN01P001501
PSN56992.1	787	hypothetical protein	hypothetical protein C0J52_04242 [Blattella germanica]	1370648699	PYGN01P001507
PSN57011.1	899	Puromycin-sensitive aminopeptidase	Puromycin-sensitive aminopeptidase [Blattella germanica]	1370648718	PYGN01P001526
PSN56961.1	643	hypothetical protein	hypothetical protein C0J52_10865 [Blattella germanica]	1370648667	PYGN01P001539
PSN56940.1	2363	hypothetical protein	hypothetical protein C0J52_07404 [Blattella germanica]	1370648645	PYGN01P001583
PSN56886.1	180	hypothetical protein	hypothetical protein C0J52_00680 [Blattella germanica]	1370648590	PYGN01P001622
PSN56770.1	209	hypothetical protein	hypothetical protein C0J52_02681 [Blattella germanica]	1370648472	PYGN01P001688
PSN56783.1	77	hypothetical protein	hypothetical protein C0J52_02711 [Blattella germanica]	1370648485	PYGN01P001701
PSN56816.1	517	hypothetical protein	hypothetical protein C0J52_02702 [Blattella germanica]	1370648518	PYGN01P001734
PSN56691.1	1217	hypothetical protein	hypothetical protein C0J52_00002 [Blattella germanica]	1370648392	PYGN01P001765
PSN56703.1	420	Protein yellow	Protein yellow [Blattella germanica]	1370648404	PYGN01P001777
PSN56746.1	215	hypothetical protein	hypothetical protein C0J52_00073 [Blattella germanica]	1370648447	PYGN01P001820
PSN56553.1	83	hypothetical protein	hypothetical protein C0J52_14758 [Blattella germanica]	1370648250	PYGN01P001966
PSN56517.1	747	hypothetical protein	hypothetical protein C0J52_14785 [Blattella germanica]	1370648213	PYGN01P001979
PSN56381.1	532	hypothetical protein	hypothetical protein C0J52_13992 [Blattella germanica]	1370648073	PYGN01P002124
PSN56353.1	173	hypothetical protein	hypothetical protein C0J52_03734 [Blattella germanica]	1370648044	PYGN01P002162
PSN56365.1	661	Heterogeneous nuclear ribonucleoprotein Q	Heterogeneous nuclear ribonucleoprotein Q [Blattella germanica]	1370648056	PYGN01P002174
PSN56275.1	355	Cathepsin D	Cathepsin D [Blattella germanica]	1370647963	PYGN01P002269
PSN56276.1	279	hypothetical protein	hypothetical protein C0J52_00364 [Blattella germanica]	1370647964	PYGN01P002270
PSN56277.1	204	hypothetical protein	hypothetical protein C0J52_00365 [Blattella germanica]	1370647965	PYGN01P002271
PSN56278.1	272	Aspartic protease Bla g 2	Aspartic protease Bla g 2 [Blattella germanica]	1370647966	PYGN01P002272
PSN56148.1	78	hypothetical protein	hypothetical protein C0J52_03343 [Blattella germanica]	1370647834	PYGN01P002360
PSN56120.1	353	hypothetical protein	hypothetical protein C0J52_10645 [Blattella germanica]	1370647805	PYGN01P002402
PSN56053.1	59	hypothetical protein	hypothetical protein C0J52_11795 [Blattella germanica]	1370647736	PYGN01P002464
PSN55954.1	492	hypothetical protein	hypothetical protein C0J52_02135 [Blattella germanica]	1370647634	PYGN01P002519
PSN55971.1	1813	hypothetical protein	hypothetical protein C0J52_02129 [Blattella germanica]	1370647651	PYGN01P002536
PSN55894.1	366	Long-chain-fatty-acid--CoA ligase ACSBG2	Long-chain-fatty-acid--CoA ligase ACSBG2 [Blattella germanica]	1370647573	PYGN01P002573
PSN55902.1	222	hypothetical protein	hypothetical protein C0J52_00466 [Blattella germanica]	1370647581	PYGN01P002581
PSN55910.1	211	Proteasome subunit alpha type-4	Proteasome subunit alpha type-4 [Blattella germanica]	1370647589	PYGN01P002589
PSN55870.1	1242	Tyrosine-protein phosphatase 69D	Tyrosine-protein phosphatase 69D [Blattella germanica]	1370647548	PYGN01P002673
PSN55745.1	199	hypothetical protein	hypothetical protein C0J52_04796 [Blattella germanica]	1370647421	PYGN01P002761
PSN55755.1	418	hypothetical protein	hypothetical protein C0J52_04814 [Blattella germanica]	1370647431	PYGN01P002771
PSN55707.1	118	hypothetical protein	hypothetical protein C0J52_09024 [Blattella germanica]	1370647382	PYGN01P002795
PSN55722.1	611	Odorant receptor 56	Odorant receptor 56 [Blattella germanica]	1370647397	PYGN01P002810
PSN55669.1	979	hypothetical protein	hypothetical protein C0J52_03187 [Blattella germanica]	1370647343	PYGN01P002828
PSN55673.1	155	hypothetical protein	hypothetical protein C0J52_03183 [Blattella germanica]	1370647347	PYGN01P002832
PSN55599.1	367	hypothetical protein	hypothetical protein C0J52_04049 [Blattella germanica]	1370647271	PYGN01P002879
PSN55567.1	1010	hypothetical protein	hypothetical protein C0J52_12123 [Blattella germanica]	1370647238	PYGN01P002936
PSN55575.1	379	hypothetical protein	hypothetical protein C0J52_12112 [Blattella germanica]	1370647246	PYGN01P002944
PSN55531.1	79	hypothetical protein	hypothetical protein C0J52_18017 [Blattella germanica]	1370647200	PYGN01P002985
PSN55532.1	124	hypothetical protein	hypothetical protein C0J52_18016 [Blattella germanica]	1370647201	PYGN01P002986
PSN55497.1	404	hypothetical protein	hypothetical protein C0J52_02578 [Blattella germanica]	1370647165	PYGN01P003027
PSN55498.1	732	hypothetical protein	hypothetical protein C0J52_02588 [Blattella germanica]	1370647166	PYGN01P003028
PSN55500.1	404	Chitotriosidase-1	Chitotriosidase-1 [Blattella germanica]	1370647168	PYGN01P003030
PSN55501.1	1015	hypothetical protein	hypothetical protein C0J52_02581 [Blattella germanica]	1370647169	PYGN01P003031
PSN55516.1	162	hypothetical protein	hypothetical protein C0J52_02618 [Blattella germanica]	1370647184	PYGN01P003046
PSN55452.1	58	hypothetical protein	hypothetical protein C0J52_05693 [Blattella germanica]	1370647119	PYGN01P003077
PSN55410.1	71	hypothetical protein	hypothetical protein C0J52_11074 [Blattella germanica]	1370647076	PYGN01P003109
PSN55419.1	116	hypothetical protein	hypothetical protein C0J52_11079 [Blattella germanica]	1370647085	PYGN01P003118
PSN55422.1	92	hypothetical protein	hypothetical protein C0J52_11091 [Blattella germanica]	1370647088	PYGN01P003121
PSN55362.1	323	hypothetical protein	hypothetical protein C0J52_01813 [Blattella germanica]	1370647027	PYGN01P003147
PSN55378.1	625	hypothetical protein	hypothetical protein C0J52_01814 [Blattella germanica]	1370647043	PYGN01P003163
PSN55290.1	177	60S ribosomal protein L18a	60S ribosomal protein L18a [Blattella germanica]	1370646954	PYGN01P003183
PSN55318.1	1463	hypothetical protein	hypothetical protein C0J52_01804 [Blattella germanica]	1370646982	PYGN01P003211
PSN55329.1	973	hypothetical protein	hypothetical protein C0J52_01778 [Blattella germanica]	1370646993	PYGN01P003222
PSN55332.1	1618	hypothetical protein	hypothetical protein C0J52_01773 [Blattella germanica]	1370646996	PYGN01P003225
PSN55138.1	76	hypothetical protein	hypothetical protein C0J52_00573 [Blattella germanica]	1370646799	PYGN01P003293
PSN55158.1	90	hypothetical protein	hypothetical protein C0J52_00630 [Blattella germanica]	1370646819	PYGN01P003313
PSN55171.1	115	Transcription initiation factor IIA subunit 2	Transcription initiation factor IIA subunit 2 [Blattella germanica]	1370646832	PYGN01P003326
PSN55172.1	711	YTH domain-containing family protein 2	YTH domain-containing family protein 2 [Blattella germanica]	1370646833	PYGN01P003327
PSN55186.1	231	hypothetical protein	hypothetical protein C0J52_00609 [Blattella germanica]	1370646847	PYGN01P003341
PSN55194.1	645	Eukaryotic translation initiation factor 3 subunit A	Eukaryotic translation initiation factor 3 subunit A [Blattella germanica]	1370646855	PYGN01P003349
PSN55197.1	393	Eukaryotic translation initiation factor 3 subunit A	Eukaryotic translation initiation factor 3 subunit A [Blattella germanica]	1370646858	PYGN01P003352
PSN55072.1	115	hypothetical protein	hypothetical protein C0J52_01921 [Blattella germanica]	1370646732	PYGN01P003381
PSN55073.1	145	hypothetical protein	hypothetical protein C0J52_01920 [Blattella germanica]	1370646733	PYGN01P003382
PSN55030.1	596	hypothetical protein	hypothetical protein C0J52_04155 [Blattella germanica]	1370646689	PYGN01P003457
PSN54975.1	669	hypothetical protein	hypothetical protein C0J52_02354 [Blattella germanica]	1370646633	PYGN01P003514
PSN55002.1	387	Beta-ureidopropionase	Beta-ureidopropionase [Blattella germanica]	1370646660	PYGN01P003541
PSN55007.1	61	hypothetical protein	hypothetical protein C0J52_02338 [Blattella germanica]	1370646665	PYGN01P003546
PSN54937.1	558	hypothetical protein	hypothetical protein C0J52_01696 [Blattella germanica]	1370646594	PYGN01P003592
PSN54938.1	150	hypothetical protein	hypothetical protein C0J52_01696 [Blattella germanica]	1370646595	PYGN01P003593
PSN54939.1	327	hypothetical protein	hypothetical protein C0J52_01696 [Blattella germanica]	1370646596	PYGN01P003594
PSN54871.1	1121	hypothetical protein	hypothetical protein C0J52_12419 [Blattella germanica]	1370646526	PYGN01P003659
PSN54817.1	1256	hypothetical protein	hypothetical protein C0J52_02919 [Blattella germanica]	1370646471	PYGN01P003674
PSN54821.1	941	hypothetical protein	hypothetical protein C0J52_02922 [Blattella germanica]	1370646475	PYGN01P003678
PSN54774.1	365	hypothetical protein	hypothetical protein C0J52_01996 [Blattella germanica]	1370646427	PYGN01P003711
PSN54792.1	231	hypothetical protein	hypothetical protein C0J52_01983 [Blattella germanica]	1370646445	PYGN01P003729
PSN54799.1	2334	hypothetical protein	hypothetical protein C0J52_01988 [Blattella germanica]	1370646452	PYGN01P003736
PSN54809.1	391	Protein 60A	Protein 60A [Blattella germanica]	1370646462	PYGN01P003746
PSN54754.1	103	hypothetical protein	hypothetical protein C0J52_20214 [Blattella germanica]	1370646406	PYGN01P003751
PSN54733.1	78	40S ribosomal protein S21	40S ribosomal protein S21 [Blattella germanica]	1370646384	PYGN01P003796
PSN54738.1	133	hypothetical protein	hypothetical protein C0J52_04873 [Blattella germanica]	1370646389	PYGN01P003801
PSN54740.1	349	hypothetical protein	hypothetical protein C0J52_04873 [Blattella germanica]	1370646391	PYGN01P003803
PSN54744.1	319	hypothetical protein	hypothetical protein C0J52_04858 [Blattella germanica]	1370646395	PYGN01P003807
PSN54644.1	348	Torso-like protein	Torso-like protein [Blattella germanica]	1370646294	PYGN01P003819
PSN54673.1	375	Acyl-CoA desaturase	Acyl-CoA desaturase [Blattella germanica]	1370646323	PYGN01P003848
PSN54686.1	152	hypothetical protein	hypothetical protein C0J52_01102 [Blattella germanica]	1370646336	PYGN01P003861
PSN54615.1	874	Ionotropic receptor 8a	Ionotropic receptor 8a [Blattella germanica]	1370646264	PYGN01P003874
PSN54607.1	724	N-alpha-acetyltransferase 35	N-alpha-acetyltransferase 35 [Blattella germanica]	1370646255	PYGN01P003927
PSN54609.1	100	hypothetical protein	hypothetical protein C0J52_07390 [Blattella germanica]	1370646257	PYGN01P003929
PSN54610.1	166	PRKR-interacting protein 1	PRKR-interacting protein 1 [Blattella germanica]	1370646258	PYGN01P003930
PSN54611.1	427	Peptidyl-alpha-hydroxyglycine alpha-amidating lyase 1	Peptidyl-alpha-hydroxyglycine alpha-amidating lyase 1 [Blattella germanica]	1370646259	PYGN01P003931
PSN54546.1	145	hypothetical protein	hypothetical protein C0J52_07096 [Blattella germanica]	1370646193	PYGN01P003939
PSN54550.1	412	LanC-like protein 3	LanC-like protein 3 [Blattella germanica]	1370646197	PYGN01P003943
PSN54495.1	75	hypothetical protein	hypothetical protein C0J52_22460 [Blattella germanica]	1370646140	PYGN01P004004
PSN54469.1	220	hypothetical protein	hypothetical protein C0J52_05540 [Blattella germanica]	1370646113	PYGN01P004026
PSN54471.1	137	60S ribosomal protein L28	60S ribosomal protein L28 [Blattella germanica]	1370646115	PYGN01P004028
PSN54490.1	459	hypothetical protein	hypothetical protein C0J52_05532 [Blattella germanica]	1370646134	PYGN01P004047
PSN54433.1	200	hypothetical protein	hypothetical protein C0J52_06669 [Blattella germanica]	1370646076	PYGN01P004059
PSN54443.1	166	hypothetical protein	hypothetical protein C0J52_06671 [Blattella germanica]	1370646086	PYGN01P004069
PSN54451.1	341	hypothetical protein	hypothetical protein C0J52_06689 [Blattella germanica]	1370646094	PYGN01P004077
PSN54453.1	191	hypothetical protein	hypothetical protein C0J52_06687 [Blattella germanica]	1370646096	PYGN01P004079
PSN54376.1	2317	hypothetical protein	hypothetical protein C0J52_11316 [Blattella germanica]	1370646015	PYGN01P004120
PSN54325.1	245	hypothetical protein	hypothetical protein C0J52_10688 [Blattella germanica]	1370645961	PYGN01P004183
PSN54303.1	151	hypothetical protein	hypothetical protein C0J52_11049 [Blattella germanica]	1370645938	PYGN01P004205
PSN54308.1	110	hypothetical protein	hypothetical protein C0J52_11051 [Blattella germanica]	1370645943	PYGN01P004210
PSN54288.1	131	40S ribosomal protein S17	40S ribosomal protein S17 [Blattella germanica]	1370645922	PYGN01P004233
PSN54201.1	310	Aminoacyl tRNA synthase complex-interacting multifunctional protein 1	Aminoacyl tRNA synthase complex-interacting multifunctional protein 1 [Blattella germanica]	1370645832	PYGN01P004305
PSN54166.1	559	Glucose-6-phosphate isomerase	Glucose-6-phosphate isomerase [Blattella germanica]	1370645796	PYGN01P004355
PSN54167.1	119	40S ribosomal protein S20	40S ribosomal protein S20 [Blattella germanica]	1370645797	PYGN01P004356
PSN54059.1	907	hypothetical protein	hypothetical protein C0J52_03127 [Blattella germanica]	1370645687	PYGN01P004412
PSN54021.1	184	Protein takeout	Protein takeout [Blattella germanica]	1370645647	PYGN01P004504
PSN53990.1	189	hypothetical protein	hypothetical protein C0J52_13487 [Blattella germanica]	1370645615	PYGN01P004525
PSN53968.1	219	hypothetical protein	hypothetical protein C0J52_22981 [Blattella germanica]	1370645592	PYGN01P004541
PSN53949.1	78	hypothetical protein	hypothetical protein C0J52_12531 [Blattella germanica]	1370645572	PYGN01P004561
PSN53909.1	212	hypothetical protein	hypothetical protein C0J52_02433 [Blattella germanica]	1370645531	PYGN01P004616
PSN53862.1	114	hypothetical protein	hypothetical protein C0J52_09951 [Blattella germanica]	1370645483	PYGN01P004669
PSN53792.1	135	hypothetical protein	hypothetical protein C0J52_04652 [Blattella germanica]	1370645412	PYGN01P004678
PSN53796.1	195	hypothetical protein	hypothetical protein C0J52_04653 [Blattella germanica]	1370645416	PYGN01P004682
PSN53806.1	215	hypothetical protein	hypothetical protein C0J52_04641 [Blattella germanica]	1370645426	PYGN01P004692
PSN53807.1	153	hypothetical protein	hypothetical protein C0J52_04641 [Blattella germanica]	1370645427	PYGN01P004693
PSN53809.1	222	hypothetical protein	hypothetical protein C0J52_04643 [Blattella germanica]	1370645429	PYGN01P004695
PSN53810.1	227	hypothetical protein	hypothetical protein C0J52_04643 [Blattella germanica]	1370645430	PYGN01P004696
PSN53811.1	203	hypothetical protein	hypothetical protein C0J52_04642 [Blattella germanica]	1370645431	PYGN01P004697
PSN53815.1	108	hypothetical protein	hypothetical protein C0J52_04646 [Blattella germanica]	1370645435	PYGN01P004701
PSN53817.1	216	hypothetical protein	hypothetical protein C0J52_04648 [Blattella germanica]	1370645437	PYGN01P004703
PSN53820.1	492	hypothetical protein	hypothetical protein C0J52_04632 [Blattella germanica]	1370645440	PYGN01P004706
PSN53831.1	178	hypothetical protein	hypothetical protein C0J52_04637 [Blattella germanica]	1370645451	PYGN01P004717
PSN53832.1	248	hypothetical protein	hypothetical protein C0J52_04638 [Blattella germanica]	1370645452	PYGN01P004718
PSN53786.1	97	Superoxide dismutase [Cu-Zn]	Superoxide dismutase [Cu-Zn] [Blattella germanica]	1370645405	PYGN01P004753
PSN53722.1	187	hypothetical protein	hypothetical protein C0J52_02206 [Blattella germanica]	1370645340	PYGN01P004786
PSN53723.1	1716	hypothetical protein	hypothetical protein C0J52_02205 [Blattella germanica]	1370645341	PYGN01P004787
PSN53728.1	1018	hypothetical protein	hypothetical protein C0J52_02200 [Blattella germanica]	1370645346	PYGN01P004792
PSN53532.1	106	hypothetical protein	hypothetical protein C0J52_13234 [Blattella germanica]	1370645145	PYGN01P004993
PSN53535.1	377	hypothetical protein	hypothetical protein C0J52_13238 [Blattella germanica]	1370645148	PYGN01P004996
PSN53495.1	663	hypothetical protein	hypothetical protein C0J52_16739 [Blattella germanica]	1370645107	PYGN01P005002
PSN53424.1	201	hypothetical protein	hypothetical protein C0J52_05149 [Blattella germanica]	1370645033	PYGN01P005057
PSN53425.1	128	hypothetical protein	hypothetical protein C0J52_05148 [Blattella germanica]	1370645034	PYGN01P005058
PSN53459.1	145	hypothetical protein	hypothetical protein C0J52_05150 [Blattella germanica]	1370645068	PYGN01P005092
PSN53381.1	478	hypothetical protein	hypothetical protein C0J52_03790 [Blattella germanica]	1370644988	PYGN01P005125
PSN53396.1	852	Nucleolar protein 14	Nucleolar protein 14 [Blattella germanica]	1370645003	PYGN01P005140
PSN53347.1	344	hypothetical protein	hypothetical protein C0J52_04098 [Blattella germanica]	1370644952	PYGN01P005182
PSN53356.1	716	hypothetical protein	hypothetical protein C0J52_04093 [Blattella germanica]	1370644961	PYGN01P005191
PSN53284.1	808	AP-1 complex subunit gamma-1	AP-1 complex subunit gamma-1 [Blattella germanica]	1370644888	PYGN01P005192
PSN53313.1	1042	Ubiquitin conjugation factor E4 A	Ubiquitin conjugation factor E4 A [Blattella germanica]	1370644917	PYGN01P005221
PSN53181.1	270	hypothetical protein	hypothetical protein C0J52_04493 [Blattella germanica]	1370644781	PYGN01P005302
PSN53145.1	1238	hypothetical protein	hypothetical protein C0J52_06285 [Blattella germanica]	1370644743	PYGN01P005374
PSN53115.1	540	hypothetical protein	hypothetical protein C0J52_10575 [Blattella germanica]	1370644712	PYGN01P005407
PSN53037.1	309	hypothetical protein	hypothetical protein C0J52_03951 [Blattella germanica]	1370644632	PYGN01P005450
PSN53044.1	361	hypothetical protein	hypothetical protein C0J52_03963 [Blattella germanica]	1370644639	PYGN01P005457
PSN53063.1	239	Charged multivesicular body protein 2a	Charged multivesicular body protein 2a [Blattella germanica]	1370644658	PYGN01P005476
PSN52972.1	261	Inhibitor of growth protein 4	Inhibitor of growth protein 4 [Blattella germanica]	1370644566	PYGN01P005481
PSN52973.1	898	Trifunctional purine biosynthetic protein adenosine-3	Trifunctional purine biosynthetic protein adenosine-3 [Blattella germanica]	1370644567	PYGN01P005482
PSN52984.1	74	Translation machinery-associated protein 7	Translation machinery-associated protein 7 [Blattella germanica]	1370644578	PYGN01P005493
PSN52988.1	133	Biogenesis of lysosome-related organelles complex 1 subunit 6	Biogenesis of lysosome-related organelles complex 1 subunit 6 [Blattella germanica]	1370644582	PYGN01P005497
PSN52992.1	925	Dihydropyrimidine dehydrogenase [NADP(+)]	Dihydropyrimidine dehydrogenase [NADP(+)] [Blattella germanica]	1370644586	PYGN01P005501
PSN53017.1	123	hypothetical protein	hypothetical protein C0J52_01160 [Blattella germanica]	1370644611	PYGN01P005526
PSN53022.1	1098	hypothetical protein	hypothetical protein C0J52_01154 [Blattella germanica]	1370644616	PYGN01P005531
PSN53028.1	69	Cytochrome c oxidase subunit 7C	Cytochrome c oxidase subunit 7C [Blattella germanica]	1370644622	PYGN01P005537
PSN52935.1	89	hypothetical protein	hypothetical protein C0J52_03637 [Blattella germanica]	1370644528	PYGN01P005545
PSN52945.1	1651	hypothetical protein	hypothetical protein C0J52_03640 [Blattella germanica]	1370644538	PYGN01P005555
PSN52905.1	281	Arrestin	Arrestin [Blattella germanica]	1370644497	PYGN01P005606
PSN52930.1	90	Cytochrome b-c1 complex subunit 6	Cytochrome b-c1 complex subunit 6 [Blattella germanica]	1370644522	PYGN01P005631
PSN52866.1	117	hypothetical protein	hypothetical protein C0J52_14483 [Blattella germanica]	1370644457	PYGN01P005640
PSN52849.1	60	hypothetical protein	hypothetical protein C0J52_17929 [Blattella germanica]	1370644439	PYGN01P005664
PSN52816.1	610	hypothetical protein	hypothetical protein C0J52_09691 [Blattella germanica]	1370644405	PYGN01P005679
PSN52819.1	137	hypothetical protein	hypothetical protein C0J52_09692 [Blattella germanica]	1370644408	PYGN01P005682
PSN52645.1	1251	hypothetical protein	hypothetical protein C0J52_08819 [Blattella germanica]	1370644228	PYGN01P005863
PSN52652.1	204	hypothetical protein	hypothetical protein C0J52_08821 [Blattella germanica]	1370644235	PYGN01P005870
PSN52658.1	1394	hypothetical protein	hypothetical protein C0J52_08805 [Blattella germanica]	1370644241	PYGN01P005876
PSN52616.1	248	hypothetical protein	hypothetical protein C0J52_14601 [Blattella germanica]	1370644198	PYGN01P005885
PSN52618.1	155	hypothetical protein	hypothetical protein C0J52_14603 [Blattella germanica]	1370644200	PYGN01P005887
PSN52602.1	620	Glucose dehydrogenase [FAD, quinone]	Glucose dehydrogenase [FAD, quinone] [Blattella germanica]	1370644183	PYGN01P005909
PSN52585.1	54	hypothetical protein	hypothetical protein C0J52_22331 [Blattella germanica]	1370644165	PYGN01P005917
PSN52513.1	259	hypothetical protein	hypothetical protein C0J52_11222 [Blattella germanica]	1370644089	PYGN01P006038
PSN52435.1	58	hypothetical protein	hypothetical protein C0J52_16247 [Blattella germanica]	1370644009	PYGN01P006083
PSN52417.1	412	hypothetical protein	hypothetical protein C0J52_03162 [Blattella germanica]	1370643990	PYGN01P006124
PSN52374.1	1310	hypothetical protein	hypothetical protein C0J52_06738 [Blattella germanica]	1370643946	PYGN01P006145
PSN52350.1	554	hypothetical protein	hypothetical protein C0J52_18093 [Blattella germanica]	1370643921	PYGN01P006163
PSN52355.1	1373	hypothetical protein	hypothetical protein C0J52_18098 [Blattella germanica]	1370643926	PYGN01P006168
PSN52296.1	477	UNC93-like protein	UNC93-like protein [Blattella germanica]	1370643865	PYGN01P006192
PSN52304.1	232	hypothetical protein	hypothetical protein C0J52_08542 [Blattella germanica]	1370643873	PYGN01P006200
PSN52269.1	405	hypothetical protein	hypothetical protein C0J52_08336 [Blattella germanica]	1370643837	PYGN01P006233
PSN52286.1	246	hypothetical protein	hypothetical protein C0J52_08323 [Blattella germanica]	1370643854	PYGN01P006250
PSN52204.1	138	hypothetical protein	hypothetical protein C0J52_12760 [Blattella germanica]	1370643770	PYGN01P006283
PSN52182.1	120	hypothetical protein	hypothetical protein C0J52_06086 [Blattella germanica]	1370643747	PYGN01P006315
PSN52172.1	103	Histone H4	Histone H4 [Blattella germanica]	1370643736	PYGN01P006369
PSN52173.1	2500	hypothetical protein	hypothetical protein C0J52_06445 [Blattella germanica]	1370643737	PYGN01P006370
PSN52117.1	485	hypothetical protein	hypothetical protein C0J52_04315 [Blattella germanica]	1370643680	PYGN01P006390
PSN52122.1	65	Protein stunted	Protein stunted [Blattella germanica]	1370643685	PYGN01P006395
PSN52099.1	151	40S ribosomal protein S14b	40S ribosomal protein S14b [Blattella germanica]	1370643661	PYGN01P006452
PSN52033.1	616	hypothetical protein	hypothetical protein C0J52_04530 [Blattella germanica]	1370643594	PYGN01P006467
PSN52018.1	184	hypothetical protein	hypothetical protein C0J52_06129 [Blattella germanica]	1370643578	PYGN01P006519
PSN51938.1	723	hypothetical protein	hypothetical protein C0J52_06296 [Blattella germanica]	1370643494	PYGN01P006584
PSN51909.1	401	hypothetical protein	hypothetical protein C0J52_12796 [Blattella germanica]	1370643464	PYGN01P006599
PSN51847.1	2008	hypothetical protein	hypothetical protein C0J52_04760 [Blattella germanica]	1370643400	PYGN01P006654
PSN51862.1	822	Eukaryotic translation initiation factor 4 gamma 2	Eukaryotic translation initiation factor 4 gamma 2 [Blattella germanica]	1370643415	PYGN01P006669
PSN51751.1	696	hypothetical protein	hypothetical protein C0J52_05266 [Blattella germanica]	1370643301	PYGN01P006728
PSN51676.1	176	hypothetical protein	hypothetical protein C0J52_09596 [Blattella germanica]	1370643223	PYGN01P006842
PSN51644.1	332	hypothetical protein	hypothetical protein C0J52_09436 [Blattella germanica]	1370643190	PYGN01P006875
PSN51608.1	106	hypothetical protein	hypothetical protein C0J52_09071 [Blattella germanica]	1370643153	PYGN01P006894
PSN51613.1	161	hypothetical protein	hypothetical protein C0J52_09077 [Blattella germanica]	1370643158	PYGN01P006899
PSN51614.1	222	hypothetical protein	hypothetical protein C0J52_09076 [Blattella germanica]	1370643159	PYGN01P006900
PSN51621.1	285	Arrestin	Arrestin [Blattella germanica]	1370643166	PYGN01P006907
PSN51582.1	536	putative RNA-directed DNA polymerase from transposon X-element	putative RNA-directed DNA polymerase from transposon X-element [Blattella germanica]	1370643126	PYGN01P006913
PSN51466.1	684	hypothetical protein	hypothetical protein C0J52_00728 [Blattella germanica]	1370643006	PYGN01P007003
PSN51497.1	392	Arginine-hydroxylase NDUFAF5	Arginine-hydroxylase NDUFAF5 [Blattella germanica]	1370643037	PYGN01P007034
PSN51499.1	528	hypothetical protein	hypothetical protein C0J52_00744 [Blattella germanica]	1370643039	PYGN01P007036
PSN51447.1	153	hypothetical protein	hypothetical protein C0J52_08987 [Blattella germanica]	1370642985	PYGN01P007068
PSN51449.1	290	Dual specificity protein phosphatase Mpk3	Dual specificity protein phosphatase Mpk3 [Blattella germanica]	1370642987	PYGN01P007070
PSN51409.1	366	hypothetical protein	hypothetical protein C0J52_05436 [Blattella germanica]	1370642946	PYGN01P007079
PSN51414.1	564	putative ATP-dependent RNA helicase pitchoune	putative ATP-dependent RNA helicase pitchoune [Blattella germanica]	1370642951	PYGN01P007084
PSN51426.1	168	hypothetical protein	hypothetical protein C0J52_05453 [Blattella germanica]	1370642963	PYGN01P007096
PSN51370.1	360	Methionine aminopeptidase 1	Methionine aminopeptidase 1 [Blattella germanica]	1370642906	PYGN01P007111
PSN51373.1	258	Farnesol dehydrogenase	Farnesol dehydrogenase [Blattella germanica]	1370642909	PYGN01P007114
PSN51397.1	288	hypothetical protein	hypothetical protein C0J52_04461 [Blattella germanica]	1370642933	PYGN01P007138
PSN51280.1	256	hypothetical protein	hypothetical protein C0J52_05288 [Blattella germanica]	1370642812	PYGN01P007216
PSN51238.1	961	hypothetical protein	hypothetical protein C0J52_10552 [Blattella germanica]	1370642768	PYGN01P007281
PSN51207.1	958	hypothetical protein	hypothetical protein C0J52_13663 [Blattella germanica]	1370642736	PYGN01P007295
PSN51156.1	1147	Protein shuttle craft	Protein shuttle craft [Blattella germanica]	1370642684	PYGN01P007312
PSN51179.1	746	hypothetical protein	hypothetical protein C0J52_06049 [Blattella germanica]	1370642707	PYGN01P007335
PSN51183.1	514	hypothetical protein	hypothetical protein C0J52_06047 [Blattella germanica]	1370642711	PYGN01P007339
PSN51056.1	934	hypothetical protein	hypothetical protein C0J52_01524 [Blattella germanica]	1370642580	PYGN01P007422
PSN51082.1	830	hypothetical protein	hypothetical protein C0J52_01500 [Blattella germanica]	1370642606	PYGN01P007448
PSN51019.1	334	Eukaryotic translation initiation factor 2 subunit 2	Eukaryotic translation initiation factor 2 subunit 2 [Blattella germanica]	1370642540	PYGN01P007491
PSN51024.1	1218	Lysine-specific demethylase 6A	Lysine-specific demethylase 6A [Blattella germanica]	1370642545	PYGN01P007496
PSN50998.1	83	hypothetical protein	hypothetical protein C0J52_08596 [Blattella germanica]	1370642518	PYGN01P007524
PSN50929.1	229	hypothetical protein	hypothetical protein C0J52_08130 [Blattella germanica]	1370642447	PYGN01P007573
PSN50932.1	104	hypothetical protein	hypothetical protein C0J52_08153 [Blattella germanica]	1370642450	PYGN01P007576
PSN50938.1	124	hypothetical protein	hypothetical protein C0J52_08125 [Blattella germanica]	1370642456	PYGN01P007582
PSN50825.1	188	Trypsin-7	Trypsin-7 [Blattella germanica]	1370642340	PYGN01P007668
PSN50763.1	279	hypothetical protein	hypothetical protein C0J52_05936 [Blattella germanica]	1370642276	PYGN01P007721
PSN50766.1	87	hypothetical protein	hypothetical protein C0J52_05939 [Blattella germanica]	1370642279	PYGN01P007724
PSN50783.1	274	hypothetical protein	hypothetical protein C0J52_05941 [Blattella germanica]	1370642296	PYGN01P007741
PSN50789.1	1629	hypothetical protein	hypothetical protein C0J52_05947 [Blattella germanica]	1370642302	PYGN01P007747
PSN50713.1	408	hypothetical protein	hypothetical protein C0J52_01222 [Blattella germanica]	1370642225	PYGN01P007764
PSN50752.1	162	ATP synthase subunit delta	ATP synthase subunit delta [Blattella germanica]	1370642264	PYGN01P007803
PSN50690.1	231	hypothetical protein	hypothetical protein C0J52_18846 [Blattella germanica]	1370642201	PYGN01P007818
PSN50671.1	454	Cytosolic purine 5'-nucleotidase	Cytosolic purine 5'-nucleotidase [Blattella germanica]	1370642180	PYGN01P007846
PSN50608.1	106	hypothetical protein	hypothetical protein C0J52_17387 [Blattella germanica]	1370642114	PYGN01P007888
PSN50598.1	233	hypothetical protein	hypothetical protein C0J52_22197 [Blattella germanica]	1370642103	PYGN01P007915
PSN50588.1	981	hypothetical protein	hypothetical protein C0J52_18355 [Blattella germanica]	1370642092	PYGN01P007929
PSN50558.1	299	hypothetical protein	hypothetical protein C0J52_03511 [Blattella germanica]	1370642059	PYGN01P007980
PSN50526.1	57	hypothetical protein	hypothetical protein C0J52_14355 [Blattella germanica]	1370642026	PYGN01P008005
PSN50469.1	270	hypothetical protein	hypothetical protein C0J52_10709 [Blattella germanica]	1370641968	PYGN01P008008
PSN50410.1	247	hypothetical protein	hypothetical protein C0J52_08564 [Blattella germanica]	1370641907	PYGN01P008096
PSN50419.1	571	Bifunctional purine biosynthesis protein PURH	Bifunctional purine biosynthesis protein PURH [Blattella germanica]	1370641916	PYGN01P008105
PSN50352.1	329	hypothetical protein	hypothetical protein C0J52_07581 [Blattella germanica]	1370641846	PYGN01P008159
PSN50361.1	363	hypothetical protein	hypothetical protein C0J52_07613 [Blattella germanica]	1370641855	PYGN01P008168
PSN50312.1	155	hypothetical protein	hypothetical protein C0J52_10130 [Blattella germanica]	1370641805	PYGN01P008183
PSN50307.1	535	Endochitinase	Endochitinase [Blattella germanica]	1370641799	PYGN01P008237
PSN50260.1	1197	hypothetical protein	hypothetical protein C0J52_02390 [Blattella germanica]	1370641751	PYGN01P008265
PSN50220.1	553	Esterase FE4	Esterase FE4 [Blattella germanica]	1370641710	PYGN01P008296
PSN50198.1	509	hypothetical protein	hypothetical protein C0J52_23704 [Blattella germanica]	1370641687	PYGN01P008312
PSN50152.1	65	hypothetical protein	hypothetical protein C0J52_11967 [Blattella germanica]	1370641639	PYGN01P008344
PSN50052.1	737	DDB1- and CUL4-associated factor 8	DDB1- and CUL4-associated factor 8 [Blattella germanica]	1370641535	PYGN01P008446
PSN49976.1	303	putative tRNA pseudouridine synthase 2	putative tRNA pseudouridine synthase 2 [Blattella germanica]	1370641457	PYGN01P008536
PSN49912.1	276	hypothetical protein	hypothetical protein C0J52_07069 [Blattella germanica]	1370641391	PYGN01P008571
PSN49923.1	145	hypothetical protein	hypothetical protein C0J52_07057 [Blattella germanica]	1370641402	PYGN01P008582
PSN49871.1	215	hypothetical protein	hypothetical protein C0J52_15999 [Blattella germanica]	1370641348	PYGN01P008623
PSN49875.1	380	hypothetical protein	hypothetical protein C0J52_15995 [Blattella germanica]	1370641352	PYGN01P008627
PSN49848.1	234	hypothetical protein	hypothetical protein C0J52_14122 [Blattella germanica]	1370641324	PYGN01P008646
PSN49776.1	726	hypothetical protein	hypothetical protein C0J52_01356 [Blattella germanica]	1370641250	PYGN01P008697
PSN49821.1	167	hypothetical protein	hypothetical protein C0J52_01378 [Blattella germanica]	1370641295	PYGN01P008742
PSN49822.1	183	hypothetical protein	hypothetical protein C0J52_01379 [Blattella germanica]	1370641296	PYGN01P008743
PSN49744.1	926	hypothetical protein	hypothetical protein C0J52_08486 [Blattella germanica]	1370641217	PYGN01P008749
PSN49617.1	82	hypothetical protein	hypothetical protein C0J52_12838 [Blattella germanica]	1370641082	PYGN01P008886
PSN49622.1	514	hypothetical protein	hypothetical protein C0J52_12831 [Blattella germanica]	1370641087	PYGN01P008891
PSN49623.1	276	hypothetical protein	hypothetical protein C0J52_12830 [Blattella germanica]	1370641088	PYGN01P008892
PSN49633.1	417	hypothetical protein	hypothetical protein C0J52_12843 [Blattella germanica]	1370641098	PYGN01P008902
PSN49590.1	517	hypothetical protein	hypothetical protein C0J52_14216 [Blattella germanica]	1370641054	PYGN01P008907
PSN49536.1	488	hypothetical protein	hypothetical protein C0J52_04970 [Blattella germanica]	1370640998	PYGN01P008960
PSN49552.1	231	hypothetical protein	hypothetical protein C0J52_04986 [Blattella germanica]	1370641014	PYGN01P008976
PSN49529.1	1612	hypothetical protein	hypothetical protein C0J52_24765 [Blattella germanica]	1370640990	PYGN01P008988
PSN49485.1	73	hypothetical protein	hypothetical protein C0J52_12186 [Blattella germanica]	1370640943	PYGN01P009027
PSN49454.1	94	hypothetical protein	hypothetical protein C0J52_06586 [Blattella germanica]	1370640910	PYGN01P009082
PSN49455.1	76	hypothetical protein	hypothetical protein C0J52_06587 [Blattella germanica]	1370640911	PYGN01P009083
PSN49366.1	565	hypothetical protein	hypothetical protein C0J52_12218 [Blattella germanica]	1370640819	PYGN01P009124
PSN49270.1	250	hypothetical protein	hypothetical protein C0J52_08205 [Blattella germanica]	1370640719	PYGN01P009247
PSN49150.1	601	hypothetical protein	hypothetical protein C0J52_10154 [Blattella germanica]	1370640595	PYGN01P009337
PSN49154.1	393	Acetyl-CoA acetyltransferase	Acetyl-CoA acetyltransferase [Blattella germanica]	1370640599	PYGN01P009341
PSN49144.1	187	hypothetical protein	hypothetical protein C0J52_14891 [Blattella germanica]	1370640588	PYGN01P009371
PSN49092.1	977	hypothetical protein	hypothetical protein C0J52_13648 [Blattella germanica]	1370640534	PYGN01P009409
PSN49048.1	2158	hypothetical protein	hypothetical protein C0J52_10586 [Blattella germanica]	1370640488	PYGN01P009447
PSN49032.1	943	Cytochrome P450 9e2	Cytochrome P450 9e2 [Blattella germanica]	1370640471	PYGN01P009474
PSN48979.1	446	Flavin-containing monooxygenase FMO GS-OX-like 3	Flavin-containing monooxygenase FMO GS-OX-like 3 [Blattella germanica]	1370640416	PYGN01P009515
PSN48984.1	475	hypothetical protein	hypothetical protein C0J52_03872 [Blattella germanica]	1370640421	PYGN01P009520
PSN48989.1	871	hypothetical protein	hypothetical protein C0J52_03865 [Blattella germanica]	1370640426	PYGN01P009525
PSN48973.1	585	Glucose dehydrogenase [FAD, quinone]	Glucose dehydrogenase [FAD, quinone] [Blattella germanica]	1370640409	PYGN01P009542
PSN48959.1	288	Lipase 3	Lipase 3 [Blattella germanica]	1370640394	PYGN01P009564
PSN48905.1	152	hypothetical protein	hypothetical protein C0J52_03488 [Blattella germanica]	1370640339	PYGN01P009570
PSN48934.1	647	BTB/POZ domain-containing protein 9	BTB/POZ domain-containing protein 9 [Blattella germanica]	1370640368	PYGN01P009599
PSN48882.1	236	39S ribosomal protein L28	39S ribosomal protein L28 [Blattella germanica]	1370640314	PYGN01P009626
PSN48854.1	373	hypothetical protein	hypothetical protein C0J52_17019 [Blattella germanica]	1370640285	PYGN01P009645
PSN48786.1	612	Collagen alpha-1(IV) chain	Collagen alpha-1(IV) chain [Blattella germanica]	1370640213	PYGN01P009712
PSN48768.1	281	hypothetical protein	hypothetical protein C0J52_05182 [Blattella germanica]	1370640194	PYGN01P009742
PSN48715.1	255	hypothetical protein	hypothetical protein C0J52_08782 [Blattella germanica]	1370640139	PYGN01P009780
PSN48735.1	209	hypothetical protein	hypothetical protein C0J52_08800 [Blattella germanica]	1370640159	PYGN01P009800
PSN48669.1	293	Inter-alpha-trypsin inhibitor heavy chain H4	Inter-alpha-trypsin inhibitor heavy chain H4 [Blattella germanica]	1370640091	PYGN01P009834
PSN48542.1	1165	hypothetical protein	hypothetical protein C0J52_05928 [Blattella germanica]	1370639955	PYGN01P009982
PSN48490.1	523	hypothetical protein	hypothetical protein C0J52_14055 [Blattella germanica]	1370639902	PYGN01P009995
PSN48493.1	65	hypothetical protein	hypothetical protein C0J52_14059 [Blattella germanica]	1370639905	PYGN01P009998
PSN48506.1	182	hypothetical protein	hypothetical protein C0J52_14060 [Blattella germanica]	1370639918	PYGN01P010011
PSN48427.1	1884	hypothetical protein	hypothetical protein C0J52_08640 [Blattella germanica]	1370639835	PYGN01P010080
PSN48392.1	473	E3 SUMO-protein ligase PIAS1	E3 SUMO-protein ligase PIAS1 [Blattella germanica]	1370639798	PYGN01P010115
PSN48341.1	119	60S ribosomal protein L34	60S ribosomal protein L34 [Blattella germanica]	1370639744	PYGN01P010152
PSN48363.1	512	Long-chain-fatty-acid--CoA ligase 6	Long-chain-fatty-acid--CoA ligase 6 [Blattella germanica]	1370639766	PYGN01P010174
PSN48308.1	115	hypothetical protein	hypothetical protein C0J52_03406 [Blattella germanica]	1370639710	PYGN01P010179
PSN48323.1	404	hypothetical protein	hypothetical protein C0J52_03392 [Blattella germanica]	1370639725	PYGN01P010194
PSN48293.1	140	hypothetical protein	hypothetical protein C0J52_19242 [Blattella germanica]	1370639694	PYGN01P010211
PSN48217.1	552	Mitochondrial intermediate peptidase	Mitochondrial intermediate peptidase [Blattella germanica]	1370639615	PYGN01P010292
PSN48119.1	1530	UDP-glucose:glycoprotein glucosyltransferase	UDP-glucose:glycoprotein glucosyltransferase [Blattella germanica]	1370639513	PYGN01P010382
PSN48129.1	1248	hypothetical protein	hypothetical protein C0J52_05815 [Blattella germanica]	1370639523	PYGN01P010392
PSN48102.1	197	hypothetical protein	hypothetical protein C0J52_13254 [Blattella germanica]	1370639495	PYGN01P010411
PSN48072.1	721	Glycogen phosphorylase	Glycogen phosphorylase [Blattella germanica]	1370639464	PYGN01P010435
PSN48081.1	142	hypothetical protein	hypothetical protein C0J52_03448 [Blattella germanica]	1370639473	PYGN01P010444
PSN48082.1	118	hypothetical protein	hypothetical protein C0J52_03449 [Blattella germanica]	1370639474	PYGN01P010445
PSN48083.1	81	hypothetical protein	hypothetical protein C0J52_03446 [Blattella germanica]	1370639475	PYGN01P010446
PSN48084.1	140	hypothetical protein	hypothetical protein C0J52_03447 [Blattella germanica]	1370639476	PYGN01P010447
PSN48049.1	785	hypothetical protein	hypothetical protein C0J52_09112 [Blattella germanica]	1370639440	PYGN01P010465
PSN48054.1	825	hypothetical protein	hypothetical protein C0J52_09116 [Blattella germanica]	1370639445	PYGN01P010470
PSN48033.1	66	hypothetical protein	hypothetical protein C0J52_20774 [Blattella germanica]	1370639423	PYGN01P010480
PSN47996.1	900	hypothetical protein	hypothetical protein C0J52_18590 [Blattella germanica]	1370639384	PYGN01P010497
PSN47980.1	810	hypothetical protein	hypothetical protein C0J52_09977 [Blattella germanica]	1370639367	PYGN01P010528
PSN47961.1	309	hypothetical protein	hypothetical protein C0J52_10333 [Blattella germanica]	1370639347	PYGN01P010561
PSN47877.1	434	hypothetical protein	hypothetical protein C0J52_01239 [Blattella germanica]	1370639259	PYGN01P010660
PSN47883.1	203	hypothetical protein	hypothetical protein C0J52_01255 [Blattella germanica]	1370639265	PYGN01P010666
PSN47798.1	833	hypothetical protein	hypothetical protein C0J52_08188 [Blattella germanica]	1370639178	PYGN01P010707
PSN47805.1	327	hypothetical protein	hypothetical protein C0J52_08180 [Blattella germanica]	1370639185	PYGN01P010714
PSN47809.1	569	hypothetical protein	hypothetical protein C0J52_08172 [Blattella germanica]	1370639189	PYGN01P010718
PSN47758.1	70	hypothetical protein	hypothetical protein C0J52_20461 [Blattella germanica]	1370639136	PYGN01P010750
PSN47730.1	935	hypothetical protein	hypothetical protein C0J52_04607 [Blattella germanica]	1370639107	PYGN01P010770
PSN47733.1	392	hypothetical protein	hypothetical protein C0J52_04600 [Blattella germanica]	1370639110	PYGN01P010773
PSN47697.1	350	hypothetical protein	hypothetical protein C0J52_20358 [Blattella germanica]	1370639072	PYGN01P010824
PSN47686.1	770	hypothetical protein	hypothetical protein C0J52_18690 [Blattella germanica]	1370639060	PYGN01P010834
PSN47599.1	71	hypothetical protein	hypothetical protein C0J52_04589 [Blattella germanica]	1370638969	PYGN01P010899
PSN47522.1	899	hypothetical protein	hypothetical protein C0J52_02239 [Blattella germanica]	1370638887	PYGN01P010997
PSN47455.1	100	hypothetical protein	hypothetical protein C0J52_01937 [Blattella germanica]	1370638817	PYGN01P011054
PSN47460.1	513	hypothetical protein	hypothetical protein C0J52_01969 [Blattella germanica]	1370638822	PYGN01P011059
PSN47469.1	129	hypothetical protein	hypothetical protein C0J52_01960 [Blattella germanica]	1370638831	PYGN01P011068
PSN47385.1	304	hypothetical protein	hypothetical protein C0J52_11173 [Blattella germanica]	1370638744	PYGN01P011110
PSN47291.1	247	Derlin-1	Derlin-1 [Blattella germanica]	1370638646	PYGN01P011215
PSN47292.1	183	Beta-1	Beta-1 [Blattella germanica]	1370638647	PYGN01P011216
PSN47270.1	288	hypothetical protein	hypothetical protein C0J52_13352 [Blattella germanica]	1370638624	PYGN01P011231
PSN47272.1	80	hypothetical protein	hypothetical protein C0J52_13350 [Blattella germanica]	1370638626	PYGN01P011233
PSN47285.1	78	hypothetical protein	hypothetical protein C0J52_13346 [Blattella germanica]	1370638639	PYGN01P011246
PSN47264.1	71	hypothetical protein	hypothetical protein C0J52_16524 [Blattella germanica]	1370638617	PYGN01P011263
PSN47234.1	456	Protein borderless	Protein borderless [Blattella germanica]	1370638584	PYGN01P011285
PSN47195.1	185	hypothetical protein	hypothetical protein C0J52_07879 [Blattella germanica]	1370638544	PYGN01P011299
PSN47143.1	534	ATP-binding cassette sub-family G member 4	ATP-binding cassette sub-family G member 4 [Blattella germanica]	1370638489	PYGN01P011371
PSN47108.1	209	UDP-glucuronosyltransferase 2C1	UDP-glucuronosyltransferase 2C1 [Blattella germanica]	1370638452	PYGN01P011404
PSN47113.1	105	hypothetical protein	hypothetical protein C0J52_16002 [Blattella germanica]	1370638457	PYGN01P011409
PSN47098.1	1219	hypothetical protein	hypothetical protein C0J52_19304 [Blattella germanica]	1370638441	PYGN01P011417
PSN47038.1	603	hypothetical protein	hypothetical protein C0J52_09356 [Blattella germanica]	1370638376	PYGN01P011454
PSN47049.1	2115	hypothetical protein	hypothetical protein C0J52_09365 [Blattella germanica]	1370638387	PYGN01P011465
PSN47055.1	2030	hypothetical protein	hypothetical protein C0J52_09363 [Blattella germanica]	1370638393	PYGN01P011471
PSN47057.1	438	Proton-coupled amino acid transporter-like protein pathetic	Proton-coupled amino acid transporter-like protein pathetic [Blattella germanica]	1370638395	PYGN01P011473
PSN46989.1	396	hypothetical protein	hypothetical protein C0J52_17343 [Blattella germanica]	1370638324	PYGN01P011519
PSN46991.1	333	hypothetical protein	hypothetical protein C0J52_17349 [Blattella germanica]	1370638326	PYGN01P011521
PSN46962.1	64	hypothetical protein	hypothetical protein C0J52_12570 [Blattella germanica]	1370638295	PYGN01P011561
PSN46886.1	157	hypothetical protein	hypothetical protein C0J52_17575 [Blattella germanica]	1370638214	PYGN01P011620
PSN46797.1	132	hypothetical protein	hypothetical protein C0J52_11178 [Blattella germanica]	1370638120	PYGN01P011696
PSN46812.1	149	hypothetical protein	hypothetical protein C0J52_11193 [Blattella germanica]	1370638135	PYGN01P011711
PSN46783.1	208	40S ribosomal protein S8	40S ribosomal protein S8 [Blattella germanica]	1370638105	PYGN01P011719
PSN46786.1	646	hypothetical protein	hypothetical protein C0J52_19140 [Blattella germanica]	1370638108	PYGN01P011722
PSN46753.1	99	hypothetical protein	hypothetical protein C0J52_21806 [Blattella germanica]	1370638072	PYGN01P011751
PSN46647.1	106	hypothetical protein	hypothetical protein C0J52_07087 [Blattella germanica]	1370637961	PYGN01P011860
PSN46656.1	1051	hypothetical protein	hypothetical protein C0J52_07075 [Blattella germanica]	1370637970	PYGN01P011869
PSN46580.1	563	hypothetical protein	hypothetical protein C0J52_13849 [Blattella germanica]	1370637889	PYGN01P011932
PSN46531.1	103	Biogenesis of lysosome-related organelles complex 1 subunit 1	Biogenesis of lysosome-related organelles complex 1 subunit 1 [Blattella germanica]	1370637837	PYGN01P011990
PSN46481.1	216	hypothetical protein	hypothetical protein C0J52_19108 [Blattella germanica]	1370637785	PYGN01P012018
PSN46445.1	98	hypothetical protein	hypothetical protein C0J52_15128 [Blattella germanica]	1370637747	PYGN01P012070
PSN46403.1	377	hypothetical protein	hypothetical protein C0J52_15903 [Blattella germanica]	1370637702	PYGN01P012115
PSN46372.1	143	40S ribosomal protein S23	40S ribosomal protein S23 [Blattella germanica]	1370637670	PYGN01P012129
PSN46355.1	221	60S ribosomal protein L13	60S ribosomal protein L13 [Blattella germanica]	1370637652	PYGN01P012158
PSN46335.1	132	6-pyruvoyl tetrahydrobiopterin synthase	6-pyruvoyl tetrahydrobiopterin synthase [Blattella germanica]	1370637631	PYGN01P012181
PSN46315.1	424	hypothetical protein	hypothetical protein C0J52_18593 [Blattella germanica]	1370637610	PYGN01P012203
PSN46248.1	767	hypothetical protein	hypothetical protein C0J52_11381 [Blattella germanica]	1370637539	PYGN01P012290
PSN46204.1	116	hypothetical protein	hypothetical protein C0J52_13141 [Blattella germanica]	1370637494	PYGN01P012293
PSN46140.1	367	hypothetical protein	hypothetical protein C0J52_12076 [Blattella germanica]	1370637425	PYGN01P012392
PSN46075.1	440	Guanine deaminase	Guanine deaminase [Blattella germanica]	1370637358	PYGN01P012412
PSN46076.1	82	Cytochrome c oxidase subunit NDUFA4	Cytochrome c oxidase subunit NDUFA4 [Blattella germanica]	1370637359	PYGN01P012413
PSN46028.1	738	hypothetical protein	hypothetical protein C0J52_15797 [Blattella germanica]	1370637309	PYGN01P012490
PSN45997.1	683	Peroxisomal multifunctional enzyme type 2	Peroxisomal multifunctional enzyme type 2 [Blattella germanica]	1370637277	PYGN01P012498
PSN46004.1	341	hypothetical protein	hypothetical protein C0J52_06359 [Blattella germanica]	1370637284	PYGN01P012505
PSN46010.1	90	hypothetical protein	hypothetical protein C0J52_06342 [Blattella germanica]	1370637290	PYGN01P012511
PSN45893.1	85	hypothetical protein	hypothetical protein C0J52_20517 [Blattella germanica]	1370637166	PYGN01P012606
PSN45856.1	164	hypothetical protein	hypothetical protein C0J52_16849 [Blattella germanica]	1370637126	PYGN01P012654
PSN45817.1	311	Heat shock protein 83	Heat shock protein 83 [Blattella germanica]	1370637086	PYGN01P012668
PSN45809.1	152	hypothetical protein	hypothetical protein C0J52_26873 [Blattella germanica]	1370637077	PYGN01P012704
PSN45780.1	138	ATP-dependent Clp protease proteolytic subunit	ATP-dependent Clp protease proteolytic subunit [Blattella germanica]	1370637047	PYGN01P012710
PSN45791.1	1607	hypothetical protein	hypothetical protein C0J52_10757 [Blattella germanica]	1370637058	PYGN01P012721
PSN45735.1	375	hypothetical protein	hypothetical protein C0J52_17119 [Blattella germanica]	1370636999	PYGN01P012781
PSN45713.1	150	Cytochrome c oxidase subunit 5A	Cytochrome c oxidase subunit 5A [Blattella germanica]	1370636976	PYGN01P012796
PSN45716.1	761	hypothetical protein	hypothetical protein C0J52_19126 [Blattella germanica]	1370636979	PYGN01P012799
PSN45602.1	126	putative 39S ribosomal protein L23	putative 39S ribosomal protein L23 [Blattella germanica]	1370636857	PYGN01P012901
PSN45536.1	707	hypothetical protein	hypothetical protein C0J52_05773 [Blattella germanica]	1370636787	PYGN01P012954
PSN45527.1	207	hypothetical protein	hypothetical protein C0J52_24508 [Blattella germanica]	1370636777	PYGN01P012979
PSN45524.1	770	hypothetical protein	hypothetical protein C0J52_13176 [Blattella germanica]	1370636773	PYGN01P013001
PSN45478.1	117	hypothetical protein	hypothetical protein C0J52_08660 [Blattella germanica]	1370636724	PYGN01P013039
PSN45481.1	665	hypothetical protein	hypothetical protein C0J52_08656 [Blattella germanica]	1370636727	PYGN01P013042
PSN45482.1	595	hypothetical protein	hypothetical protein C0J52_08657 [Blattella germanica]	1370636728	PYGN01P013043
PSN45447.1	156	hypothetical protein	hypothetical protein C0J52_15068 [Blattella germanica]	1370636692	PYGN01P013059
PSN45437.1	64	hypothetical protein	hypothetical protein C0J52_22791 [Blattella germanica]	1370636681	PYGN01P013081
PSN45418.1	353	hypothetical protein	hypothetical protein C0J52_20843 [Blattella germanica]	1370636661	PYGN01P013085
PSN45297.1	197	hypothetical protein	hypothetical protein C0J52_12478 [Blattella germanica]	1370636534	PYGN01P013200
PSN45299.1	61	hypothetical protein	hypothetical protein C0J52_12485 [Blattella germanica]	1370636536	PYGN01P013202
PSN45315.1	101	hypothetical protein	hypothetical protein C0J52_12463 [Blattella germanica]	1370636552	PYGN01P013218
PSN45273.1	750	hypothetical protein	hypothetical protein C0J52_10339 [Blattella germanica]	1370636508	PYGN01P013248
PSN45215.1	315	hypothetical protein	hypothetical protein C0J52_07150 [Blattella germanica]	1370636448	PYGN01P013296
PSN45218.1	127	hypothetical protein	hypothetical protein C0J52_07153 [Blattella germanica]	1370636451	PYGN01P013299
PSN45224.1	1349	Myosin-11	Myosin-11 [Blattella germanica]	1370636457	PYGN01P013305
PSN45194.1	225	hypothetical protein	hypothetical protein C0J52_23456 [Blattella germanica]	1370636426	PYGN01P013311
PSN45157.1	113	hypothetical protein	hypothetical protein C0J52_03937 [Blattella germanica]	1370636385	PYGN01P013347
PSN45142.1	527	Insulin-like growth factor 2 mRNA-binding protein 1	Insulin-like growth factor 2 mRNA-binding protein 1 [Blattella germanica]	1370636369	PYGN01P013380
PSN45080.1	205	Proteasome subunit beta type-3	Proteasome subunit beta type-3 [Blattella germanica]	1370636305	PYGN01P013406
PSN45108.1	395	hypothetical protein	hypothetical protein C0J52_05089 [Blattella germanica]	1370636333	PYGN01P013434
PSN45044.1	76	putative small nuclear ribonucleoprotein G	putative small nuclear ribonucleoprotein G [Blattella germanica]	1370636268	PYGN01P013444
PSN45056.1	229	hypothetical protein	hypothetical protein C0J52_03998 [Blattella germanica]	1370636280	PYGN01P013456
PSN44986.1	395	hypothetical protein	hypothetical protein C0J52_05469 [Blattella germanica]	1370636205	PYGN01P013544
PSN44936.1	236	Inactive hydroxysteroid dehydrogenase-like protein 1	Inactive hydroxysteroid dehydrogenase-like protein 1 [Blattella germanica]	1370636153	PYGN01P013572
PSN44847.1	95	hypothetical protein	hypothetical protein C0J52_10292 [Blattella germanica]	1370636060	PYGN01P013639
PSN44861.1	259	hypothetical protein	hypothetical protein C0J52_10289 [Blattella germanica]	1370636074	PYGN01P013653
PSN44863.1	312	hypothetical protein	hypothetical protein C0J52_10285 [Blattella germanica]	1370636076	PYGN01P013655
PSN44866.1	397	hypothetical protein	hypothetical protein C0J52_10280 [Blattella germanica]	1370636079	PYGN01P013658
PSN44778.1	473	Pre-mRNA-splicing factor Slu7	Pre-mRNA-splicing factor Slu7 [Blattella germanica]	1370635986	PYGN01P013733
PSN44747.1	442	hypothetical protein	hypothetical protein C0J52_10742 [Blattella germanica]	1370635954	PYGN01P013760
PSN44679.1	287	hypothetical protein	hypothetical protein C0J52_15630 [Blattella germanica]	1370635882	PYGN01P013834
PSN44686.1	540	hypothetical protein	hypothetical protein C0J52_15640 [Blattella germanica]	1370635889	PYGN01P013841
PSN44654.1	277	hypothetical protein	hypothetical protein C0J52_07719 [Blattella germanica]	1370635855	PYGN01P013875
PSN44628.1	1096	Exportin-4	Exportin-4 [Blattella germanica]	1370635828	PYGN01P013885
PSN44565.1	646	Nuclear pore complex protein Nup85	Nuclear pore complex protein Nup85 [Blattella germanica]	1370635760	PYGN01P013938
PSN44553.1	209	hypothetical protein	hypothetical protein C0J52_18380 [Blattella germanica]	1370635747	PYGN01P013963
PSN44467.1	319	OV-16 antigen	OV-16 antigen [Blattella germanica]	1370635657	PYGN01P014036
PSN44419.1	165	hypothetical protein	hypothetical protein C0J52_16455 [Blattella germanica]	1370635605	PYGN01P014091
PSN44420.1	130	hypothetical protein	hypothetical protein C0J52_16454 [Blattella germanica]	1370635606	PYGN01P014092
PSN44424.1	110	hypothetical protein	hypothetical protein C0J52_16460 [Blattella germanica]	1370635610	PYGN01P014096
PSN44362.1	207	60S ribosomal protein L8	60S ribosomal protein L8 [Blattella germanica]	1370635545	PYGN01P014157
PSN44325.1	364	hypothetical protein	hypothetical protein C0J52_31097 [Blattella germanica]	1370635507	PYGN01P014160
PSN44317.1	69	60S ribosomal protein L29	60S ribosomal protein L29 [Blattella germanica]	1370635498	PYGN01P014205
PSN44167.1	242	Farnesol dehydrogenase	Farnesol dehydrogenase [Blattella germanica]	1370635339	PYGN01P014332
PSN44168.1	179	Dehydrogenase/reductase SDR family member 11	Dehydrogenase/reductase SDR family member 11 [Blattella germanica]	1370635340	PYGN01P014333
PSN44160.1	179	hypothetical protein	hypothetical protein C0J52_17422 [Blattella germanica]	1370635331	PYGN01P014353
PSN44130.1	1710	hypothetical protein	hypothetical protein C0J52_13840 [Blattella germanica]	1370635299	PYGN01P014391
PSN44095.1	523	hypothetical protein	hypothetical protein C0J52_07656 [Blattella germanica]	1370635263	PYGN01P014399
PSN44104.1	625	Cleft lip and palate transmembrane protein 1	Cleft lip and palate transmembrane protein 1 [Blattella germanica]	1370635272	PYGN01P014408
PSN44110.1	124	hypothetical protein	hypothetical protein C0J52_07649 [Blattella germanica]	1370635278	PYGN01P014414
PSN44059.1	122	hypothetical protein	hypothetical protein C0J52_15924 [Blattella germanica]	1370635225	PYGN01P014458
PSN43971.1	152	Histone H2B.3	Histone H2B.3 [Blattella germanica]	1370635130	PYGN01P014554
PSN43973.1	146	hypothetical protein	hypothetical protein C0J52_12380 [Blattella germanica]	1370635132	PYGN01P014556
PSN43947.1	1306	DEP domain-containing protein 5	DEP domain-containing protein 5 [Blattella germanica]	1370635105	PYGN01P014576
PSN43953.1	733	hypothetical protein	hypothetical protein C0J52_03780 [Blattella germanica]	1370635111	PYGN01P014582
PSN43902.1	1036	hypothetical protein	hypothetical protein C0J52_03679 [Blattella germanica]	1370635059	PYGN01P014592
PSN43912.1	304	Zinc metalloproteinase nas-4	Zinc metalloproteinase nas-4 [Blattella germanica]	1370635069	PYGN01P014602
PSN43919.1	164	hypothetical protein	hypothetical protein C0J52_03663 [Blattella germanica]	1370635076	PYGN01P014609
PSN43870.1	102	hypothetical protein	hypothetical protein C0J52_07738 [Blattella germanica]	1370635026	PYGN01P014618
PSN43772.1	90	hypothetical protein	hypothetical protein C0J52_25898 [Blattella germanica]	1370634921	PYGN01P014744
PSN43729.1	465	Protein escargot	Protein escargot [Blattella germanica]	1370634875	PYGN01P014778
PSN43604.1	430	Katanin p60 ATPase-containing subunit A-like 1	Katanin p60 ATPase-containing subunit A-like 1 [Blattella germanica]	1370634743	PYGN01P014894
PSN43615.1	134	hypothetical protein	hypothetical protein C0J52_16375 [Blattella germanica]	1370634754	PYGN01P014905
PSN43616.1	689	hypothetical protein	hypothetical protein C0J52_16378 [Blattella germanica]	1370634755	PYGN01P014906
PSN43543.1	155	60S ribosomal protein L35a	60S ribosomal protein L35a [Blattella germanica]	1370634679	PYGN01P014955
PSN43468.1	409	Corepressor interacting with RBPJ 1	Corepressor interacting with RBPJ 1 [Blattella germanica]	1370634600	PYGN01P015021
PSN43483.1	415	hypothetical protein	hypothetical protein C0J52_03229 [Blattella germanica]	1370634615	PYGN01P015036
PSN43429.1	560	Solute carrier family 23 member 1	Solute carrier family 23 member 1 [Blattella germanica]	1370634557	PYGN01P015085
PSN43391.1	73	hypothetical protein	hypothetical protein C0J52_21138 [Blattella germanica]	1370634517	PYGN01P015110
PSN43290.1	221	hypothetical protein	hypothetical protein C0J52_19989 [Blattella germanica]	1370634409	PYGN01P015227
PSN43241.1	975	hypothetical protein	hypothetical protein C0J52_12620 [Blattella germanica]	1370634356	PYGN01P015270
PSN43244.1	142	hypothetical protein	hypothetical protein C0J52_12623 [Blattella germanica]	1370634359	PYGN01P015273
PSN43248.1	191	hypothetical protein	hypothetical protein C0J52_12627 [Blattella germanica]	1370634363	PYGN01P015277
PSN43217.1	246	hypothetical protein	hypothetical protein C0J52_17261 [Blattella germanica]	1370634330	PYGN01P015291
PSN43218.1	317	hypothetical protein	hypothetical protein C0J52_17260 [Blattella germanica]	1370634331	PYGN01P015292
PSN43176.1	830	AP-2 complex subunit alpha	AP-2 complex subunit alpha [Blattella germanica]	1370634286	PYGN01P015316
PSN43182.1	505	hypothetical protein	hypothetical protein C0J52_11294 [Blattella germanica]	1370634292	PYGN01P015322
PSN43183.1	505	hypothetical protein	hypothetical protein C0J52_11294 [Blattella germanica]	1370634293	PYGN01P015323
PSN43188.1	1375	hypothetical protein	hypothetical protein C0J52_11298 [Blattella germanica]	1370634298	PYGN01P015328
PSN43172.1	1033	hypothetical protein	hypothetical protein C0J52_09898 [Blattella germanica]	1370634281	PYGN01P015353
PSN43150.1	149	hypothetical protein	hypothetical protein C0J52_17075 [Blattella germanica]	1370634258	PYGN01P015375
PSN43114.1	130	hypothetical protein	hypothetical protein C0J52_10478 [Blattella germanica]	1370634221	PYGN01P015389
PSN43094.1	110	Transmembrane protein 14C	Transmembrane protein 14C [Blattella germanica]	1370634199	PYGN01P015432
PSN43053.1	473	hypothetical protein	hypothetical protein C0J52_25908 [Blattella germanica]	1370634155	PYGN01P015455
PSN43008.1	810	hypothetical protein	hypothetical protein C0J52_06767 [Blattella germanica]	1370634107	PYGN01P015475
PSN43009.1	207	Cytochrome P450 4C1	Cytochrome P450 4C1 [Blattella germanica]	1370634108	PYGN01P015476
PSN43014.1	114	hypothetical protein	hypothetical protein C0J52_06768 [Blattella germanica]	1370634113	PYGN01P015481
PSN42949.1	215	Sodium/potassium-transporting ATPase subunit beta-2	Sodium/potassium-transporting ATPase subunit beta-2 [Blattella germanica]	1370634044	PYGN01P015548
PSN42936.1	89	hypothetical protein	hypothetical protein C0J52_18791 [Blattella germanica]	1370634030	PYGN01P015576
PSN42911.1	270	hypothetical protein	hypothetical protein C0J52_12038 [Blattella germanica]	1370634004	PYGN01P015587
PSN42915.1	161	hypothetical protein	hypothetical protein C0J52_12040 [Blattella germanica]	1370634008	PYGN01P015591
PSN42902.1	413	Protein henna	Protein henna [Blattella germanica]	1370633994	PYGN01P015608
PSN42895.1	123	hypothetical protein	hypothetical protein C0J52_23444 [Blattella germanica]	1370633986	PYGN01P015620
PSN42856.1	372	hypothetical protein	hypothetical protein C0J52_16198 [Blattella germanica]	1370633944	PYGN01P015647
PSN42823.1	104	hypothetical protein	hypothetical protein C0J52_12682 [Blattella germanica]	1370633908	PYGN01P015702
PSN42785.1	293	hypothetical protein	hypothetical protein C0J52_18128 [Blattella germanica]	1370633868	PYGN01P015728
PSN42629.1	279	hypothetical protein	hypothetical protein C0J52_08680 [Blattella germanica]	1370633704	PYGN01P015862
PSN42639.1	165	hypothetical protein	hypothetical protein C0J52_08676 [Blattella germanica]	1370633714	PYGN01P015872
PSN42648.1	622	hypothetical protein	hypothetical protein C0J52_08679 [Blattella germanica]	1370633723	PYGN01P015881
PSN42624.1	634	Ionotropic receptor 113	Ionotropic receptor 113 [Blattella germanica]	1370633698	PYGN01P015892
PSN42600.1	119	hypothetical protein	hypothetical protein C0J52_19719 [Blattella germanica]	1370633672	PYGN01P015901
PSN42526.1	486	hypothetical protein	hypothetical protein C0J52_16171 [Blattella germanica]	1370633594	PYGN01P015999
PSN42493.1	553	hypothetical protein	hypothetical protein C0J52_09794 [Blattella germanica]	1370633559	PYGN01P016021
PSN42438.1	86	hypothetical protein	hypothetical protein C0J52_15934 [Blattella germanica]	1370633501	PYGN01P016064
PSN42424.1	141	Dynein assembly factor with WDR repeat domains 1	Dynein assembly factor with WDR repeat domains 1 [Blattella germanica]	1370633486	PYGN01P016095
PSN42293.1	136	hypothetical protein	hypothetical protein C0J52_27370 [Blattella germanica]	1370633347	PYGN01P016216
PSN42274.1	631	hypothetical protein	hypothetical protein C0J52_12872 [Blattella germanica]	1370633327	PYGN01P016222
PSN42268.1	293	hypothetical protein	hypothetical protein C0J52_20418 [Blattella germanica]	1370633320	PYGN01P016258
PSN42242.1	109	hypothetical protein	hypothetical protein C0J52_18501 [Blattella germanica]	1370633292	PYGN01P016284
PSN42221.1	1696	hypothetical protein	hypothetical protein C0J52_11250 [Blattella germanica]	1370633270	PYGN01P016298
PSN42192.1	267	hypothetical protein	hypothetical protein C0J52_19918 [Blattella germanica]	1370633239	PYGN01P016307
PSN42179.1	347	hypothetical protein	hypothetical protein C0J52_09854 [Blattella germanica]	1370633225	PYGN01P016328
PSN42180.1	666	hypothetical protein	hypothetical protein C0J52_09859 [Blattella germanica]	1370633226	PYGN01P016329
PSN42154.1	335	RNA-directed DNA polymerase from mobile element jockey	RNA-directed DNA polymerase from mobile element jockey [Blattella germanica]	1370633198	PYGN01P016353
PSN42150.1	203	hypothetical protein	hypothetical protein C0J52_18992 [Blattella germanica]	1370633193	PYGN01P016361
PSN42141.1	187	hypothetical protein	hypothetical protein C0J52_17138 [Blattella germanica]	1370633183	PYGN01P016375
PSN42144.1	207	hypothetical protein	hypothetical protein C0J52_17131 [Blattella germanica]	1370633186	PYGN01P016378
PSN42147.1	827	hypothetical protein	hypothetical protein C0J52_17134 [Blattella germanica]	1370633189	PYGN01P016381
PSN42099.1	339	hypothetical protein	hypothetical protein C0J52_02958 [Blattella germanica]	1370633139	PYGN01P016395
PSN42105.1	163	39S ribosomal protein L41	39S ribosomal protein L41 [Blattella germanica]	1370633145	PYGN01P016401
PSN42110.1	376	THO complex subunit 3	THO complex subunit 3 [Blattella germanica]	1370633150	PYGN01P016406
PSN42119.1	279	40S ribosomal protein S10	40S ribosomal protein S10 [Blattella germanica]	1370633159	PYGN01P016415
PSN42070.1	193	hypothetical protein	hypothetical protein C0J52_16390 [Blattella germanica]	1370633108	PYGN01P016438
PSN42050.1	798	Sodium/potassium-transporting ATPase subunit alpha	Sodium/potassium-transporting ATPase subunit alpha [Blattella germanica]	1370633086	PYGN01P016464
PSN42002.1	1077	Ubiquitin carboxyl-terminal hydrolase 47	Ubiquitin carboxyl-terminal hydrolase 47 [Blattella germanica]	1370633035	PYGN01P016522
PSN41978.1	395	hypothetical protein	hypothetical protein C0J52_10519 [Blattella germanica]	1370633010	PYGN01P016537
PSN41919.1	921	hypothetical protein	hypothetical protein C0J52_06819 [Blattella germanica]	1370632949	PYGN01P016597
PSN41889.1	578	Tyrosine 3-monooxygenase	Tyrosine 3-monooxygenase [Blattella germanica]	1370632917	PYGN01P016620
PSN41800.1	471	hypothetical protein	hypothetical protein C0J52_19774 [Blattella germanica]	1370632822	PYGN01P016712
PSN41751.1	404	DnaJ subfamily A member 2	DnaJ subfamily A member 2 [Blattella germanica]	1370632769	PYGN01P016741
PSN41718.1	535	Dihydrolipoyllysine-residue acetyltransferase component 1 of pyruvate dehydrogenase complex	Dihydrolipoyllysine-residue acetyltransferase component 1 of pyruvate dehydrogenase complex [Blattella germanica]	1370632733	PYGN01P016795
PSN41648.1	355	hypothetical protein	hypothetical protein C0J52_10505 [Blattella germanica]	1370632660	PYGN01P016853
PSN41659.1	292	Cuticle protein 8	Cuticle protein 8 [Blattella germanica]	1370632671	PYGN01P016864
PSN41604.1	233	hypothetical protein	hypothetical protein C0J52_17603 [Blattella germanica]	1370632611	PYGN01P016921
PSN41561.1	220	hypothetical protein	hypothetical protein C0J52_17356 [Blattella germanica]	1370632565	PYGN01P016945
PSN41540.1	223	hypothetical protein	hypothetical protein C0J52_25213 [Blattella germanica]	1370632542	PYGN01P016974
PSN41480.1	1260	hypothetical protein	hypothetical protein C0J52_18135 [Blattella germanica]	1370632479	PYGN01P017026
PSN41468.1	190	hypothetical protein	hypothetical protein C0J52_26372 [Blattella germanica]	1370632465	PYGN01P017043
PSN41437.1	292	hypothetical protein	hypothetical protein C0J52_14543 [Blattella germanica]	1370632432	PYGN01P017056
PSN41446.1	392	hypothetical protein	hypothetical protein C0J52_14538 [Blattella germanica]	1370632441	PYGN01P017065
PSN41447.1	380	hypothetical protein	hypothetical protein C0J52_14539 [Blattella germanica]	1370632442	PYGN01P017066
PSN41448.1	572	hypothetical protein	hypothetical protein C0J52_14536 [Blattella germanica]	1370632443	PYGN01P017067
PSN41419.1	66	hypothetical protein	hypothetical protein C0J52_16870 [Blattella germanica]	1370632412	PYGN01P017097
PSN41387.1	564	Angiotensin-converting enzyme	Angiotensin-converting enzyme [Blattella germanica]	1370632377	PYGN01P017119
PSN41394.1	121	hypothetical protein	hypothetical protein C0J52_20339 [Blattella germanica]	1370632384	PYGN01P017126
PSN41357.1	887	hypothetical protein	hypothetical protein C0J52_10377 [Blattella germanica]	1370632344	PYGN01P017164
PSN41293.1	535	Protein phosphatase 1D	Protein phosphatase 1D [Blattella germanica]	1370632276	PYGN01P017215
PSN41295.1	179	Actin-related protein 2/3 complex subunit 3	Actin-related protein 2/3 complex subunit 3 [Blattella germanica]	1370632278	PYGN01P017217
PSN41297.1	122	Prefoldin subunit 6	Prefoldin subunit 6 [Blattella germanica]	1370632280	PYGN01P017219
PSN41174.1	206	hypothetical protein	hypothetical protein C0J52_16107 [Blattella germanica]	1370632151	PYGN01P017339
PSN41175.1	919	hypothetical protein	hypothetical protein C0J52_16106 [Blattella germanica]	1370632152	PYGN01P017340
PSN41182.1	304	hypothetical protein	hypothetical protein C0J52_16108 [Blattella germanica]	1370632159	PYGN01P017347
PSN41144.1	414	hypothetical protein	hypothetical protein C0J52_05198 [Blattella germanica]	1370632120	PYGN01P017359
PSN41015.1	120	hypothetical protein	hypothetical protein C0J52_19852 [Blattella germanica]	1370631980	PYGN01P017480
PSN41010.1	535	hypothetical protein	hypothetical protein C0J52_16060 [Blattella germanica]	1370631974	PYGN01P017513
PSN40986.1	240	hypothetical protein	hypothetical protein C0J52_11003 [Blattella germanica]	1370631949	PYGN01P017530
PSN40967.1	59	hypothetical protein	hypothetical protein C0J52_22715 [Blattella germanica]	1370631929	PYGN01P017543
PSN40860.1	510	Calnexin	Calnexin [Blattella germanica]	1370631813	PYGN01P017651
PSN40803.1	119	hypothetical protein	hypothetical protein C0J52_23256 [Blattella germanica]	1370631750	PYGN01P017712
PSN40786.1	383	Aldose 1-epimerase	Aldose 1-epimerase [Blattella germanica]	1370631732	PYGN01P017729
PSN40757.1	1319	hypothetical protein	hypothetical protein C0J52_13703 [Blattella germanica]	1370631701	PYGN01P017763
PSN40733.1	432	Cytochrome b5-related protein	Cytochrome b5-related protein [Blattella germanica]	1370631675	PYGN01P017775
PSN40624.1	244	Derlin-2	Derlin-2 [Blattella germanica]	1370631557	PYGN01P017899
PSN40602.1	698	hypothetical protein	hypothetical protein C0J52_10370 [Blattella germanica]	1370631534	PYGN01P017924
PSN40505.1	1096	hypothetical protein	hypothetical protein C0J52_05248 [Blattella germanica]	1370631432	PYGN01P018031
PSN40465.1	154	hypothetical protein	hypothetical protein C0J52_11613 [Blattella germanica]	1370631391	PYGN01P018036
PSN40312.1	618	hypothetical protein	hypothetical protein C0J52_23637 [Blattella germanica]	1370631222	PYGN01P018196
PSN40315.1	924	hypothetical protein	hypothetical protein C0J52_23634 [Blattella germanica]	1370631225	PYGN01P018199
PSN40300.1	168	hypothetical protein	hypothetical protein C0J52_18620 [Blattella germanica]	1370631209	PYGN01P018207
PSN40283.1	321	hypothetical protein	hypothetical protein C0J52_22089 [Blattella germanica]	1370631191	PYGN01P018220
PSN40265.1	480	Protein phosphatase 1L	Protein phosphatase 1L [Blattella germanica]	1370631171	PYGN01P018249
PSN40172.1	254	hypothetical protein	hypothetical protein C0J52_16351 [Blattella germanica]	1370631071	PYGN01P018331
PSN40135.1	794	hypothetical protein	hypothetical protein C0J52_13048 [Blattella germanica]	1370631032	PYGN01P018367
PSN40136.1	101	NADH dehydrogenase [ubiquinone] 1 beta subcomplex subunit 2	NADH dehydrogenase [ubiquinone] 1 beta subcomplex subunit 2 [Blattella germanica]	1370631033	PYGN01P018368
PSN40096.1	1184	hypothetical protein	hypothetical protein C0J52_13738 [Blattella germanica]	1370630987	PYGN01P018413
PSN40032.1	760	Piwi-like protein Siwi	Piwi-like protein Siwi [Blattella germanica]	1370630916	PYGN01P018479
PSN40034.1	341	hypothetical protein	hypothetical protein C0J52_17090 [Blattella germanica]	1370630918	PYGN01P018481
PSN40000.1	117	hypothetical protein	hypothetical protein C0J52_21578 [Blattella germanica]	1370630881	PYGN01P018515
PSN39892.1	165	60S ribosomal protein L12	60S ribosomal protein L12 [Blattella germanica]	1370630763	PYGN01P018600
PSN39824.1	1835	hypothetical protein	hypothetical protein C0J52_19185 [Blattella germanica]	1370630688	PYGN01P018678
PSN39738.1	665	hypothetical protein	hypothetical protein C0J52_19965 [Blattella germanica]	1370630592	PYGN01P018777
PSN39707.1	825	hypothetical protein	hypothetical protein C0J52_17986 [Blattella germanica]	1370630557	PYGN01P018803
PSN39677.1	947	hypothetical protein	hypothetical protein C0J52_14426 [Blattella germanica]	1370630524	PYGN01P018842
PSN39648.1	705	hypothetical protein	hypothetical protein C0J52_25113 [Blattella germanica]	1370630493	PYGN01P018864
PSN39556.1	156	Endocuticle structural glycoprotein SgAbd-4	Endocuticle structural glycoprotein SgAbd-4 [Blattella germanica]	1370630393	PYGN01P018940
PSN39529.1	343	hypothetical protein	hypothetical protein C0J52_12392 [Blattella germanica]	1370630364	PYGN01P018978
PSN39530.1	181	hypothetical protein	hypothetical protein C0J52_12393 [Blattella germanica]	1370630365	PYGN01P018979
PSN39537.1	329	Mitochondrial amidoxime reducing component 2	Mitochondrial amidoxime reducing component 2 [Blattella germanica]	1370630372	PYGN01P018986
PSN39473.1	85	hypothetical protein	hypothetical protein C0J52_10021 [Blattella germanica]	1370630303	PYGN01P019021
PSN39391.1	1279	hypothetical protein	hypothetical protein C0J52_22684 [Blattella germanica]	1370630213	PYGN01P019119
PSN39326.1	1175	DNA-directed RNA polymerase II subunit RPB2	DNA-directed RNA polymerase II subunit RPB2 [Blattella germanica]	1370630138	PYGN01P019171
PSN39313.1	317	hypothetical protein	hypothetical protein C0J52_15567 [Blattella germanica]	1370630123	PYGN01P019203
PSN39290.1	527	hypothetical protein	hypothetical protein C0J52_21894 [Blattella germanica]	1370630098	PYGN01P019219
PSN39282.1	2002	hypothetical protein	hypothetical protein C0J52_14644 [Blattella germanica]	1370630089	PYGN01P019238
PSN39285.1	150	hypothetical protein	hypothetical protein C0J52_14650 [Blattella germanica]	1370630092	PYGN01P019241
PSN39262.1	679	hypothetical protein	hypothetical protein C0J52_18448 [Blattella germanica]	1370630067	PYGN01P019246
PSN39205.1	559	Venom carboxylesterase-6	Venom carboxylesterase-6 [Blattella germanica]	1370630003	PYGN01P019317
PSN39136.1	160	hypothetical protein	hypothetical protein C0J52_22761 [Blattella germanica]	1370629929	PYGN01P019371
PSN39099.1	1372	hypothetical protein	hypothetical protein C0J52_24996 [Blattella germanica]	1370629889	PYGN01P019409
PSN39071.1	409	hypothetical protein	hypothetical protein C0J52_07366 [Blattella germanica]	1370629860	PYGN01P019415
PSN39082.1	272	Glucosamine-6-phosphate isomerase	Glucosamine-6-phosphate isomerase [Blattella germanica]	1370629871	PYGN01P019426
PSN39028.1	156	hypothetical protein	hypothetical protein C0J52_25565 [Blattella germanica]	1370629814	PYGN01P019482
PSN39022.1	375	hypothetical protein	hypothetical protein C0J52_24606 [Blattella germanica]	1370629807	PYGN01P019488
PSN39003.1	125	hypothetical protein	hypothetical protein C0J52_14023 [Blattella germanica]	1370629787	PYGN01P019502
PSN38980.1	107	hypothetical protein	hypothetical protein C0J52_11333 [Blattella germanica]	1370629762	PYGN01P019537
PSN38893.1	317	hypothetical protein	hypothetical protein C0J52_20063 [Blattella germanica]	1370629670	PYGN01P019608
PSN38879.1	1881	hypothetical protein	hypothetical protein C0J52_18964 [Blattella germanica]	1370629653	PYGN01P019633
PSN38836.1	81	Protein anon-73B1	Protein anon-73B1 [Blattella germanica]	1370629602	PYGN01P019680
PSN38838.1	408	Aminoacylase-1	Aminoacylase-1 [Blattella germanica]	1370629604	PYGN01P019682
PSN38822.1	147	hypothetical protein	hypothetical protein C0J52_23508 [Blattella germanica]	1370629587	PYGN01P019686
PSN38752.1	1364	hypothetical protein	hypothetical protein C0J52_16955 [Blattella germanica]	1370629510	PYGN01P019771
PSN38705.1	399	hypothetical protein	hypothetical protein C0J52_19473 [Blattella germanica]	1370629458	PYGN01P019802
PSN38708.1	114	hypothetical protein	hypothetical protein C0J52_19476 [Blattella germanica]	1370629461	PYGN01P019805
PSN38687.1	602	hypothetical protein	hypothetical protein C0J52_17285 [Blattella germanica]	1370629439	PYGN01P019813
PSN38627.1	90	hypothetical protein	hypothetical protein C0J52_23872 [Blattella germanica]	1370629371	PYGN01P019881
PSN38631.1	205	hypothetical protein	hypothetical protein C0J52_23874 [Blattella germanica]	1370629375	PYGN01P019885
PSN38603.1	254	hypothetical protein	hypothetical protein C0J52_17914 [Blattella germanica]	1370629342	PYGN01P019904
PSN38605.1	194	hypothetical protein	hypothetical protein C0J52_17916 [Blattella germanica]	1370629344	PYGN01P019906
PSN38577.1	132	hypothetical protein	hypothetical protein C0J52_21792 [Blattella germanica]	1370629311	PYGN01P019928
PSN38571.1	253	hypothetical protein	hypothetical protein C0J52_19756 [Blattella germanica]	1370629304	PYGN01P019942
PSN38557.1	931	Ionotropic receptor 25a	Ionotropic receptor 25a [Blattella germanica]	1370629289	PYGN01P019958
PSN38521.1	89	hypothetical protein	hypothetical protein C0J52_27705 [Blattella germanica]	1370629249	PYGN01P019992
PSN38484.1	99	hypothetical protein	hypothetical protein C0J52_15873 [Blattella germanica]	1370629208	PYGN01P020020
PSN38458.1	227	hypothetical protein	hypothetical protein C0J52_15622 [Blattella germanica]	1370629179	PYGN01P020052
PSN38462.1	293	hypothetical protein	hypothetical protein C0J52_15616 [Blattella germanica]	1370629183	PYGN01P020056
PSN38441.1	287	hypothetical protein	hypothetical protein C0J52_12726 [Blattella germanica]	1370629159	PYGN01P020075
PSN38418.1	111	Astakine	Astakine [Blattella germanica]	1370629134	PYGN01P020091
PSN38389.1	196	hypothetical protein	hypothetical protein C0J52_18739 [Blattella germanica]	1370629103	PYGN01P020109
PSN38348.1	943	hypothetical protein	hypothetical protein C0J52_06939 [Blattella germanica]	1370629060	PYGN01P020138
PSN38310.1	116	hypothetical protein	hypothetical protein C0J52_23734 [Blattella germanica]	1370629017	PYGN01P020196
PSN38312.1	539	hypothetical protein	hypothetical protein C0J52_23732 [Blattella germanica]	1370629019	PYGN01P020198
PSN38299.1	1522	hypothetical protein	hypothetical protein C0J52_19159 [Blattella germanica]	1370629004	PYGN01P020205
PSN38279.1	359	putative ammonium transporter 1	putative ammonium transporter 1 [Blattella germanica]	1370628981	PYGN01P020226
PSN38240.1	134	hypothetical protein	hypothetical protein C0J52_20045 [Blattella germanica]	1370628938	PYGN01P020273
PSN38242.1	1015	Transient-receptor-potential-like protein	Transient-receptor-potential-like protein [Blattella germanica]	1370628940	PYGN01P020275
PSN38230.1	122	hypothetical protein	hypothetical protein C0J52_22203 [Blattella germanica]	1370628927	PYGN01P020285
PSN38233.1	137	hypothetical protein	hypothetical protein C0J52_22210 [Blattella germanica]	1370628930	PYGN01P020288
PSN38234.1	104	hypothetical protein	hypothetical protein C0J52_22211 [Blattella germanica]	1370628931	PYGN01P020289
PSN38147.1	500	hypothetical protein	hypothetical protein C0J52_23789 [Blattella germanica]	1370628836	PYGN01P020364
PSN38076.1	204	hypothetical protein	hypothetical protein C0J52_00827 [Blattella germanica]	1370628762	PYGN01P020397
PSN38079.1	195	hypothetical protein	hypothetical protein C0J52_00828 [Blattella germanica]	1370628765	PYGN01P020400
PSN38114.1	379	GPN-loop GTPase 1	GPN-loop GTPase 1 [Blattella germanica]	1370628800	PYGN01P020435
PSN38061.1	199	Ribosome production factor 2	Ribosome production factor 2 [Blattella germanica]	1370628745	PYGN01P020449
PSN37980.1	98	hypothetical protein	hypothetical protein C0J52_15888 [Blattella germanica]	1370628655	PYGN01P020526
PSN37982.1	129	hypothetical protein	hypothetical protein C0J52_15890 [Blattella germanica]	1370628657	PYGN01P020528
PSN37939.1	1274	hypothetical protein	hypothetical protein C0J52_20255 [Blattella germanica]	1370628612	PYGN01P020567
PSN37826.1	66	hypothetical protein	hypothetical protein C0J52_26933 [Blattella germanica]	1370628486	PYGN01P020682
PSN37823.1	207	Endocuticle structural glycoprotein SgAbd-2	Endocuticle structural glycoprotein SgAbd-2 [Blattella germanica]	1370628482	PYGN01P020699
PSN37760.1	489	6-phosphofructo-2-kinase/fructose-2	6-phosphofructo-2-kinase/fructose-2 [Blattella germanica]	1370628414	PYGN01P020742
PSN37762.1	87	hypothetical protein	hypothetical protein C0J52_13184 [Blattella germanica]	1370628416	PYGN01P020744
PSN37764.1	167	hypothetical protein	hypothetical protein C0J52_13182 [Blattella germanica]	1370628418	PYGN01P020746
PSN37768.1	1643	hypothetical protein	hypothetical protein C0J52_13188 [Blattella germanica]	1370628422	PYGN01P020750
PSN37749.1	745	hypothetical protein	hypothetical protein C0J52_22720 [Blattella germanica]	1370628400	PYGN01P020772
PSN37650.1	1772	E3 ubiquitin-protein ligase UBR2	E3 ubiquitin-protein ligase UBR2 [Blattella germanica]	1370628294	PYGN01P020832
PSN37672.1	451	putative ATP-dependent RNA helicase DDX49	putative ATP-dependent RNA helicase DDX49 [Blattella germanica]	1370628316	PYGN01P020854
PSN37633.1	78	cytochrome c oxidase subunit 1	cytochrome c oxidase subunit 1 [Blattella germanica]	1370628273	PYGN01P020872
PSN37635.1	314	hypothetical protein	hypothetical protein C0J52_18896 [Blattella germanica]	1370628275	PYGN01P020874
PSN37636.1	342	hypothetical protein	hypothetical protein C0J52_18891 [Blattella germanica]	1370628276	PYGN01P020875
PSN37594.1	280	CDK-activating kinase assembly factor MAT1	CDK-activating kinase assembly factor MAT1 [Blattella germanica]	1370628230	PYGN01P020913
PSN37446.1	1044	hypothetical protein	hypothetical protein C0J52_11699 [Blattella germanica]	1370628064	PYGN01P021052
PSN37371.1	154	MIP18 family protein	MIP18 family protein [Blattella germanica]	1370627980	PYGN01P021143
PSN37350.1	344	hypothetical protein	hypothetical protein C0J52_18820 [Blattella germanica]	1370627958	PYGN01P021155
PSN37358.1	128	hypothetical protein	hypothetical protein C0J52_18813 [Blattella germanica]	1370627966	PYGN01P021163
PSN37325.1	247	hypothetical protein	hypothetical protein C0J52_20876 [Blattella germanica]	1370627929	PYGN01P021189
PSN37313.1	207	hypothetical protein	hypothetical protein C0J52_21029 [Blattella germanica]	1370627916	PYGN01P021199
PSN37267.1	889	hypothetical protein	hypothetical protein C0J52_17323 [Blattella germanica]	1370627865	PYGN01P021244
PSN37257.1	669	hypothetical protein	hypothetical protein C0J52_24788 [Blattella germanica]	1370627854	PYGN01P021248
PSN37242.1	240	hypothetical protein	hypothetical protein C0J52_17941 [Blattella germanica]	1370627837	PYGN01P021265
PSN37252.1	134	hypothetical protein	hypothetical protein C0J52_17953 [Blattella germanica]	1370627847	PYGN01P021275
PSN37204.1	108	hypothetical protein	hypothetical protein C0J52_15105 [Blattella germanica]	1370627795	PYGN01P021316
PSN37168.1	300	hypothetical protein	hypothetical protein C0J52_20656 [Blattella germanica]	1370627755	PYGN01P021339
PSN37138.1	409	hypothetical protein	hypothetical protein C0J52_20169 [Blattella germanica]	1370627722	PYGN01P021368
PSN37144.1	169	Endocuticle structural glycoprotein SgAbd-2	Endocuticle structural glycoprotein SgAbd-2 [Blattella germanica]	1370627728	PYGN01P021374
PSN37052.1	321	hypothetical protein	hypothetical protein C0J52_20887 [Blattella germanica]	1370627625	PYGN01P021453
PSN36994.1	209	hypothetical protein	hypothetical protein C0J52_21529 [Blattella germanica]	1370627560	PYGN01P021510
PSN36987.1	168	hypothetical protein	hypothetical protein C0J52_15834 [Blattella germanica]	1370627552	PYGN01P021530
PSN36992.1	290	hypothetical protein	hypothetical protein C0J52_15833 [Blattella germanica]	1370627557	PYGN01P021535
PSN36900.1	189	hypothetical protein	hypothetical protein C0J52_23742 [Blattella germanica]	1370627459	PYGN01P021608
PSN36886.1	114	hypothetical protein	hypothetical protein C0J52_11436 [Blattella germanica]	1370627444	PYGN01P021617
PSN36843.1	648	Sodium-independent sulfate anion transporter	Sodium-independent sulfate anion transporter [Blattella germanica]	1370627398	PYGN01P021661
PSN36844.1	299	hypothetical protein	hypothetical protein C0J52_14974 [Blattella germanica]	1370627399	PYGN01P021662
PSN36830.1	136	hypothetical protein	hypothetical protein C0J52_14244 [Blattella germanica]	1370627384	PYGN01P021673
PSN36840.1	900	hypothetical protein	hypothetical protein C0J52_14254 [Blattella germanica]	1370627394	PYGN01P021683
PSN36806.1	68	hypothetical protein	hypothetical protein C0J52_22337 [Blattella germanica]	1370627357	PYGN01P021699
PSN36771.1	166	Cuticle protein 5	Cuticle protein 5 [Blattella germanica]	1370627317	PYGN01P021739
PSN36766.1	541	hypothetical protein	hypothetical protein C0J52_26091 [Blattella germanica]	1370627310	PYGN01P021746
PSN36756.1	957	hypothetical protein	hypothetical protein C0J52_19375 [Blattella germanica]	1370627298	PYGN01P021758
PSN36694.1	485	Ornithine decarboxylase	Ornithine decarboxylase [Blattella germanica]	1370627227	PYGN01P021819
PSN36687.1	470	hypothetical protein	hypothetical protein C0J52_22544 [Blattella germanica]	1370627219	PYGN01P021825
PSN36673.1	509	hypothetical protein	hypothetical protein C0J52_16277 [Blattella germanica]	1370627204	PYGN01P021829
PSN36668.1	118	Allergen Cr-PI	Allergen Cr-PI [Blattella germanica]	1370627198	PYGN01P021847
PSN36614.1	277	hypothetical protein	hypothetical protein C0J52_10446 [Blattella germanica]	1370627136	PYGN01P021888
PSN36557.1	105	hypothetical protein	hypothetical protein C0J52_09126 [Blattella germanica]	1370627073	PYGN01P021940
PSN36565.1	403	hypothetical protein	hypothetical protein C0J52_09140 [Blattella germanica]	1370627081	PYGN01P021948
PSN36569.1	103	RNA-binding protein Nova-1	RNA-binding protein Nova-1 [Blattella germanica]	1370627085	PYGN01P021952
PSN36497.1	155	hypothetical protein	hypothetical protein C0J52_05038 [Blattella germanica]	1370627009	PYGN01P022001
PSN36506.1	191	60S ribosomal protein L9	60S ribosomal protein L9 [Blattella germanica]	1370627018	PYGN01P022010
PSN36462.1	361	hypothetical protein	hypothetical protein C0J52_18344 [Blattella germanica]	1370626968	PYGN01P022053
PSN36421.1	183	hypothetical protein	hypothetical protein C0J52_11664 [Blattella germanica]	1370626923	PYGN01P022080
PSN36396.1	182	hypothetical protein	hypothetical protein C0J52_21592 [Blattella germanica]	1370626895	PYGN01P022114
PSN36383.1	369	Glycerol-3-phosphate dehydrogenase [NAD(+)]	Glycerol-3-phosphate dehydrogenase [NAD(+)] [Blattella germanica]	1370626881	PYGN01P022121
PSN36356.1	908	hypothetical protein	hypothetical protein C0J52_19730 [Blattella germanica]	1370626850	PYGN01P022154
PSN36308.1	529	Eukaryotic translation initiation factor 2A	Eukaryotic translation initiation factor 2A [Blattella germanica]	1370626796	PYGN01P022201
PSN36288.1	621	Ionotropic receptor 552	Ionotropic receptor 552 [Blattella germanica]	1370626774	PYGN01P022213
PSN36290.1	316	hypothetical protein	hypothetical protein C0J52_20308 [Blattella germanica]	1370626776	PYGN01P022215
PSN36291.1	188	hypothetical protein	hypothetical protein C0J52_20309 [Blattella germanica]	1370626777	PYGN01P022216
PSN36293.1	593	hypothetical protein	hypothetical protein C0J52_20307 [Blattella germanica]	1370626779	PYGN01P022218
PSN36251.1	1961	hypothetical protein	hypothetical protein C0J52_21118 [Blattella germanica]	1370626732	PYGN01P022261
PSN36221.1	300	hypothetical protein	hypothetical protein C0J52_22799 [Blattella germanica]	1370626699	PYGN01P022280
PSN36230.1	139	hypothetical protein	hypothetical protein C0J52_22801 [Blattella germanica]	1370626708	PYGN01P022289
PSN36187.1	1744	hypothetical protein	hypothetical protein C0J52_12906 [Blattella germanica]	1370626661	PYGN01P022327
PSN36163.1	2118	hypothetical protein	hypothetical protein C0J52_17000 [Blattella germanica]	1370626635	PYGN01P022346
PSN36165.1	78	hypothetical protein	hypothetical protein C0J52_17004 [Blattella germanica]	1370626637	PYGN01P022348
PSN36150.1	654	hypothetical protein	hypothetical protein C0J52_13266 [Blattella germanica]	1370626621	PYGN01P022356
PSN36105.1	263	Elongation of very long chain fatty acids protein 7	Elongation of very long chain fatty acids protein 7 [Blattella germanica]	1370626566	PYGN01P022417
PSN36078.1	110	hypothetical protein	hypothetical protein C0J52_06702 [Blattella germanica]	1370626536	PYGN01P022441
PSN36060.1	121	hypothetical protein	hypothetical protein C0J52_23076 [Blattella germanica]	1370626517	PYGN01P022453
PSN36015.1	966	hypothetical protein	hypothetical protein C0J52_12138 [Blattella germanica]	1370626468	PYGN01P022493
PSN35999.1	246	hypothetical protein	hypothetical protein C0J52_20006 [Blattella germanica]	1370626451	PYGN01P022506
PSN35962.1	292	Homeobox protein SIX3	Homeobox protein SIX3 [Blattella germanica]	1370626408	PYGN01P022548
PSN35914.1	513	hypothetical protein	hypothetical protein C0J52_07173 [Blattella germanica]	1370626355	PYGN01P022583
PSN35918.1	242	40S ribosomal protein S3	40S ribosomal protein S3 [Blattella germanica]	1370626359	PYGN01P022587
PSN35895.1	1462	hypothetical protein	hypothetical protein C0J52_18975 [Blattella germanica]	1370626333	PYGN01P022616
PSN35874.1	160	UPF0568 protein	UPF0568 protein [Blattella germanica]	1370626311	PYGN01P022621
PSN35818.1	103	hypothetical protein	hypothetical protein C0J52_22147 [Blattella germanica]	1370626248	PYGN01P022697
PSN35791.1	684	hypothetical protein	hypothetical protein C0J52_09492 [Blattella germanica]	1370626216	PYGN01P022728
PSN35748.1	455	hypothetical protein	hypothetical protein C0J52_13818 [Blattella germanica]	1370626170	PYGN01P022760
PSN35740.1	723	hypothetical protein	hypothetical protein C0J52_24839 [Blattella germanica]	1370626161	PYGN01P022776
PSN35690.1	447	Protein mab-21	Protein mab-21 [Blattella germanica]	1370626105	PYGN01P022809
PSN35697.1	585	hypothetical protein	hypothetical protein C0J52_10192 [Blattella germanica]	1370626112	PYGN01P022816
PSN35700.1	98	hypothetical protein	hypothetical protein C0J52_10195 [Blattella germanica]	1370626115	PYGN01P022819
PSN35643.1	780	hypothetical protein	hypothetical protein C0J52_22038 [Blattella germanica]	1370626051	PYGN01P022867
PSN35636.1	530	WD repeat-containing protein 47	WD repeat-containing protein 47 [Blattella germanica]	1370626043	PYGN01P022873
PSN35625.1	375	Hydroxyacyl-coenzyme A dehydrogenase	Hydroxyacyl-coenzyme A dehydrogenase [Blattella germanica]	1370626030	PYGN01P022888
PSN35582.1	390	hypothetical protein	hypothetical protein C0J52_24404 [Blattella germanica]	1370625982	PYGN01P022929
PSN35583.1	645	hypothetical protein	hypothetical protein C0J52_24401 [Blattella germanica]	1370625983	PYGN01P022930
PSN35585.1	196	hypothetical protein	hypothetical protein C0J52_24402 [Blattella germanica]	1370625985	PYGN01P022932
PSN35530.1	184	hypothetical protein	hypothetical protein C0J52_23670 [Blattella germanica]	1370625924	PYGN01P022979
PSN35457.1	1403	Alanine--tRNA ligase	Alanine--tRNA ligase [Blattella germanica]	1370625837	PYGN01P023060
PSN35414.1	93	60S ribosomal protein L37	60S ribosomal protein L37 [Blattella germanica]	1370625790	PYGN01P023100
PSN35397.1	258	hypothetical protein	hypothetical protein C0J52_28036 [Blattella germanica]	1370625771	PYGN01P023113
PSN35369.1	478	Serine/threonine-protein kinase RIO2	Serine/threonine-protein kinase RIO2 [Blattella germanica]	1370625740	PYGN01P023131
PSN35372.1	270	Sorbitol dehydrogenase	Sorbitol dehydrogenase [Blattella germanica]	1370625743	PYGN01P023134
PSN35347.1	485	Cytochrome P450 4c21	Cytochrome P450 4c21 [Blattella germanica]	1370625716	PYGN01P023165
PSN35237.1	160	hypothetical protein	hypothetical protein C0J52_15518 [Blattella germanica]	1370625592	PYGN01P023268
PSN35183.1	83	hypothetical protein	hypothetical protein C0J52_22576 [Blattella germanica]	1370625531	PYGN01P023320
PSN35147.1	137	hypothetical protein	hypothetical protein C0J52_20030 [Blattella germanica]	1370625491	PYGN01P023359
PSN35087.1	373	hypothetical protein	hypothetical protein C0J52_22703 [Blattella germanica]	1370625421	PYGN01P023420
PSN35034.1	136	hypothetical protein	hypothetical protein C0J52_19155 [Blattella germanica]	1370625360	PYGN01P023476
PSN34990.1	131	28S ribosomal protein S14	28S ribosomal protein S14 [Blattella germanica]	1370625309	PYGN01P023523
PSN34993.1	115	60S acidic ribosomal protein P1	60S acidic ribosomal protein P1 [Blattella germanica]	1370625312	PYGN01P023526
PSN34982.1	154	hypothetical protein	hypothetical protein C0J52_23911 [Blattella germanica]	1370625300	PYGN01P023531
PSN34933.1	105	hypothetical protein	hypothetical protein C0J52_20147 [Blattella germanica]	1370625243	PYGN01P023583
PSN34900.1	580	hypothetical protein	hypothetical protein C0J52_16510 [Blattella germanica]	1370625207	PYGN01P023602
PSN34855.1	138	39S ribosomal protein L14	39S ribosomal protein L14 [Blattella germanica]	1370625156	PYGN01P023646
PSN34816.1	392	hypothetical protein	hypothetical protein C0J52_23260 [Blattella germanica]	1370625108	PYGN01P023688
PSN34782.1	282	hypothetical protein	hypothetical protein C0J52_06206 [Blattella germanica]	1370625071	PYGN01P023720
PSN34747.1	981	hypothetical protein	hypothetical protein C0J52_21325 [Blattella germanica]	1370625030	PYGN01P023760
PSN34735.1	693	hypothetical protein	hypothetical protein C0J52_17743 [Blattella germanica]	1370625016	PYGN01P023775
PSN34680.1	74	hypothetical protein	hypothetical protein C0J52_22484 [Blattella germanica]	1370624951	PYGN01P023837
PSN34610.1	511	putative cytochrome P450 6a14	putative cytochrome P450 6a14 [Blattella germanica]	1370624871	PYGN01P023893
PSN34611.1	1046	hypothetical protein	hypothetical protein C0J52_20552 [Blattella germanica]	1370624872	PYGN01P023894
PSN34608.1	507	hypothetical protein	hypothetical protein C0J52_22023 [Blattella germanica]	1370624868	PYGN01P023906
PSN34564.1	125	hypothetical protein	hypothetical protein C0J52_18330 [Blattella germanica]	1370624817	PYGN01P023937
PSN34438.1	133	hypothetical protein	hypothetical protein C0J52_26865 [Blattella germanica]	1370624676	PYGN01P024071
PSN34414.1	102	Histone H2A	Histone H2A [Blattella germanica]	1370624649	PYGN01P024097
PSN34340.1	443	hypothetical protein	hypothetical protein C0J52_25483 [Blattella germanica]	1370624563	PYGN01P024176
PSN34319.1	135	hypothetical protein	hypothetical protein C0J52_28290 [Blattella germanica]	1370624537	PYGN01P024192
PSN34308.1	264	Apyrase	Apyrase [Blattella germanica]	1370624524	PYGN01P024200
PSN34256.1	255	Elongation of very long chain fatty acids protein 7	Elongation of very long chain fatty acids protein 7 [Blattella germanica]	1370624463	PYGN01P024255
PSN34259.1	279	Elongation of very long chain fatty acids protein	Elongation of very long chain fatty acids protein [Blattella germanica]	1370624466	PYGN01P024258
PSN34234.1	1511	Collagen alpha-1(XI) chain	Collagen alpha-1(XI) chain [Blattella germanica]	1370624439	PYGN01P024273
PSN34237.1	959	hypothetical protein	hypothetical protein C0J52_16753 [Blattella germanica]	1370624442	PYGN01P024276
PSN34224.1	2699	hypothetical protein	hypothetical protein C0J52_22973 [Blattella germanica]	1370624427	PYGN01P024284
PSN34201.1	66	hypothetical protein	hypothetical protein C0J52_26521 [Blattella germanica]	1370624400	PYGN01P024308
PSN34180.1	101	hypothetical protein	hypothetical protein C0J52_25325 [Blattella germanica]	1370624373	PYGN01P024333
PSN34172.1	272	hypothetical protein	hypothetical protein C0J52_23213 [Blattella germanica]	1370624364	PYGN01P024337
PSN34160.1	547	Sterol O-acyltransferase 1	Sterol O-acyltransferase 1 [Blattella germanica]	1370624351	PYGN01P024357
PSN34112.1	125	hypothetical protein	hypothetical protein C0J52_14197 [Blattella germanica]	1370624295	PYGN01P024397
PSN34075.1	142	hypothetical protein	hypothetical protein C0J52_24578 [Blattella germanica]	1370624253	PYGN01P024442
PSN34056.1	156	hypothetical protein	hypothetical protein C0J52_12814 [Blattella germanica]	1370624233	PYGN01P024446
PSN34067.1	217	hypothetical protein	hypothetical protein C0J52_12821 [Blattella germanica]	1370624244	PYGN01P024457
PSN34011.1	1053	Ubiquitin-like modifier-activating enzyme 1	Ubiquitin-like modifier-activating enzyme 1 [Blattella germanica]	1370624181	PYGN01P024496
PSN33974.1	787	hypothetical protein	hypothetical protein C0J52_21995 [Blattella germanica]	1370624140	PYGN01P024529
PSN33910.1	259	hypothetical protein	hypothetical protein C0J52_21499 [Blattella germanica]	1370624067	PYGN01P024591
PSN33911.1	134	hypothetical protein	hypothetical protein C0J52_21499 [Blattella germanica]	1370624068	PYGN01P024592
PSN33864.1	175	hypothetical protein	hypothetical protein C0J52_28028 [Blattella germanica]	1370624012	PYGN01P024647
PSN33855.1	253	hypothetical protein	hypothetical protein C0J52_18859 [Blattella germanica]	1370624002	PYGN01P024654
PSN33858.1	197	Translocon-associated protein subunit beta	Translocon-associated protein subunit beta [Blattella germanica]	1370624005	PYGN01P024657
PSN33792.1	550	hypothetical protein	hypothetical protein C0J52_17207 [Blattella germanica]	1370623923	PYGN01P024729
PSN33758.1	683	hypothetical protein	hypothetical protein C0J52_21672 [Blattella germanica]	1370623885	PYGN01P024751
PSN33741.1	628	hypothetical protein	hypothetical protein C0J52_23553 [Blattella germanica]	1370623864	PYGN01P024766
PSN33707.1	124	hypothetical protein	hypothetical protein C0J52_26551 [Blattella germanica]	1370623820	PYGN01P024799
PSN33712.1	86	hypothetical protein	hypothetical protein C0J52_26549 [Blattella germanica]	1370623825	PYGN01P024804
PSN33676.1	668	hypothetical protein	hypothetical protein C0J52_18989 [Blattella germanica]	1370623782	PYGN01P024838
PSN33595.1	552	hypothetical protein	hypothetical protein C0J52_25152 [Blattella germanica]	1370623689	PYGN01P024911
PSN33579.1	707	hypothetical protein	hypothetical protein C0J52_24076 [Blattella germanica]	1370623670	PYGN01P024935
PSN33542.1	102	hypothetical protein	hypothetical protein C0J52_25415 [Blattella germanica]	1370623626	PYGN01P024965
PSN33544.1	68	Ejaculatory bulb-specific protein 3	Ejaculatory bulb-specific protein 3 [Blattella germanica]	1370623628	PYGN01P024967
PSN33545.1	133	hypothetical protein	hypothetical protein C0J52_25412 [Blattella germanica]	1370623629	PYGN01P024968
PSN33503.1	154	Glandular kallikrein-7	Glandular kallikrein-7 [Blattella germanica]	1370623578	PYGN01P025005
PSN33494.1	126	hypothetical protein	hypothetical protein C0J52_15384 [Blattella germanica]	1370623566	PYGN01P025024
PSN33432.1	183	Translocon-associated protein subunit gamma	Translocon-associated protein subunit gamma [Blattella germanica]	1370623493	PYGN01P025069
PSN33437.1	728	Serine/threonine-protein kinase tousled-like 1	Serine/threonine-protein kinase tousled-like 1 [Blattella germanica]	1370623498	PYGN01P025074
PSN33428.1	540	hypothetical protein	hypothetical protein C0J52_22596 [Blattella germanica]	1370623487	PYGN01P025090
PSN33384.1	322	hypothetical protein	hypothetical protein C0J52_19894 [Blattella germanica]	1370623439	PYGN01P025130
PSN33373.1	2799	hypothetical protein	hypothetical protein C0J52_23694, partial [Blattella germanica]	1370623426	PYGN01P025139
PSN33363.1	529	hypothetical protein	hypothetical protein C0J52_20286 [Blattella germanica]	1370623415	PYGN01P025144
PSN33326.1	117	Enhancer of split M1 protein	Enhancer of split M1 protein [Blattella germanica]	1370623363	PYGN01P025191
PSN33296.1	507	hypothetical protein	hypothetical protein C0J52_21152 [Blattella germanica]	1370623328	PYGN01P025218
PSN33290.1	148	hypothetical protein	hypothetical protein C0J52_20685 [Blattella germanica]	1370623321	PYGN01P025228
PSN33275.1	202	Enoyl-CoA hydratase	Enoyl-CoA hydratase [Blattella germanica]	1370623304	PYGN01P025245
PSN33276.1	108	hypothetical protein	hypothetical protein C0J52_21087 [Blattella germanica]	1370623305	PYGN01P025246
PSN33227.1	774	hypothetical protein	hypothetical protein C0J52_23648 [Blattella germanica]	1370623248	PYGN01P025279
PSN33200.1	349	hypothetical protein	hypothetical protein C0J52_23310 [Blattella germanica]	1370623216	PYGN01P025306
PSN33054.1	191	hypothetical protein	hypothetical protein C0J52_17759 [Blattella germanica]	1370623050	PYGN01P025462
PSN33056.1	152	hypothetical protein	hypothetical protein C0J52_17758 [Blattella germanica]	1370623052	PYGN01P025464
PSN33041.1	662	hypothetical protein	hypothetical protein C0J52_26096 [Blattella germanica]	1370623036	PYGN01P025469
PSN33020.1	941	hypothetical protein	hypothetical protein C0J52_17831 [Blattella germanica]	1370623010	PYGN01P025487
PSN33000.1	1383	hypothetical protein	hypothetical protein C0J52_19749 [Blattella germanica]	1370622985	PYGN01P025517
PSN32985.1	373	Lipoyltransferase 1	Lipoyltransferase 1 [Blattella germanica]	1370622967	PYGN01P025520
PSN32971.1	119	NADH dehydrogenase [ubiquinone] 1 alpha subcomplex subunit 5	NADH dehydrogenase [ubiquinone] 1 alpha subcomplex subunit 5 [Blattella germanica]	1370622949	PYGN01P025545
PSN32972.1	81	NADH dehydrogenase [ubiquinone] 1 alpha subcomplex subunit 5	NADH dehydrogenase [ubiquinone] 1 alpha subcomplex subunit 5 [Blattella germanica]	1370622950	PYGN01P025546
PSN32950.1	3716	Dynein beta chain	Dynein beta chain [Blattella germanica]	1370622924	PYGN01P025558
PSN32866.1	425	hypothetical protein	hypothetical protein C0J52_23399 [Blattella germanica]	1370622826	PYGN01P025642
PSN32854.1	253	Rho GDP-dissociation inhibitor 1	Rho GDP-dissociation inhibitor 1 [Blattella germanica]	1370622813	PYGN01P025649
PSN32802.1	2011	Nucleoprotein TPR	Nucleoprotein TPR [Blattella germanica]	1370622749	PYGN01P025706
PSN32791.1	73	hypothetical protein	hypothetical protein C0J52_26912 [Blattella germanica]	1370622735	PYGN01P025722
PSN32780.1	130	hypothetical protein	hypothetical protein C0J52_26905 [Blattella germanica]	1370622721	PYGN01P025735
PSN32634.1	267	Ribosomal RNA-processing protein 7 A	Ribosomal RNA-processing protein 7 A [Blattella germanica]	1370622545	PYGN01P025863
PSN32632.1	741	hypothetical protein	hypothetical protein C0J52_26170 [Blattella germanica]	1370622542	PYGN01P025879
PSN32605.1	1880	hypothetical protein	hypothetical protein C0J52_26220 [Blattella germanica]	1370622507	PYGN01P025908
PSN32598.1	77	Cytochrome c oxidase subunit 6C	Cytochrome c oxidase subunit 6C [Blattella germanica]	1370622499	PYGN01P025915
PSN32576.1	53	hypothetical protein	hypothetical protein C0J52_21342 [Blattella germanica]	1370622475	PYGN01P025932
PSN32512.1	357	hypothetical protein	hypothetical protein C0J52_16612 [Blattella germanica]	1370622393	PYGN01P026001
PSN32498.1	296	hypothetical protein	hypothetical protein C0J52_24147 [Blattella germanica]	1370622377	PYGN01P026022
PSN32452.1	609	Peroxisomal targeting signal 1 receptor	Peroxisomal targeting signal 1 receptor [Blattella germanica]	1370622326	PYGN01P026049
PSN32457.1	190	hypothetical protein	hypothetical protein C0J52_15840 [Blattella germanica]	1370622331	PYGN01P026054
PSN32458.1	150	hypothetical protein	hypothetical protein C0J52_15843 [Blattella germanica]	1370622332	PYGN01P026055
PSN32459.1	218	Ceramide-1-phosphate transfer protein	Ceramide-1-phosphate transfer protein [Blattella germanica]	1370622333	PYGN01P026056
PSN32415.1	240	hypothetical protein	hypothetical protein C0J52_17541 [Blattella germanica]	1370622282	PYGN01P026095
PSN32394.1	106	hypothetical protein	hypothetical protein C0J52_20855 [Blattella germanica]	1370622259	PYGN01P026119
PSN32396.1	564	hypothetical protein	hypothetical protein C0J52_20859 [Blattella germanica]	1370622261	PYGN01P026121
PSN32345.1	604	hypothetical protein	hypothetical protein C0J52_23940 [Blattella germanica]	1370622199	PYGN01P026164
PSN32325.1	97	28S ribosomal protein S21	28S ribosomal protein S21 [Blattella germanica]	1370622173	PYGN01P026182
PSN32297.1	526	putative 4-coumarate--CoA ligase 3	putative 4-coumarate--CoA ligase 3 [Blattella germanica]	1370622140	PYGN01P026211
PSN32298.1	509	hypothetical protein	hypothetical protein C0J52_17375 [Blattella germanica]	1370622141	PYGN01P026212
PSN32274.1	129	hypothetical protein	hypothetical protein C0J52_27674 [Blattella germanica]	1370622114	PYGN01P026236
PSN32218.1	197	Chymotrypsin-2	Chymotrypsin-2 [Blattella germanica]	1370622047	PYGN01P026297
PSN32175.1	481	hypothetical protein	hypothetical protein C0J52_26601 [Blattella germanica]	1370621998	PYGN01P026335
PSN32101.1	107	Cleavage and polyadenylation specificity factor subunit 1	Cleavage and polyadenylation specificity factor subunit 1 [Blattella germanica]	1370621903	PYGN01P026407
PSN32094.1	378	hypothetical protein	hypothetical protein C0J52_23917 [Blattella germanica]	1370621893	PYGN01P026416
PSN32088.1	75	hypothetical protein	hypothetical protein C0J52_27501 [Blattella germanica]	1370621885	PYGN01P026422
PSN31969.1	494	hypothetical protein	hypothetical protein C0J52_23662 [Blattella germanica]	1370621738	PYGN01P026545
PSN31958.1	404	hypothetical protein	hypothetical protein C0J52_23099 [Blattella germanica]	1370621724	PYGN01P026549
PSN31947.1	638	hypothetical protein	hypothetical protein C0J52_21417 [Blattella germanica]	1370621708	PYGN01P026568
PSN31940.1	97	hypothetical protein	hypothetical protein C0J52_28154 [Blattella germanica]	1370621698	PYGN01P026571
PSN31926.1	216	Calcium uptake protein 1	Calcium uptake protein 1 [Blattella germanica]	1370621679	PYGN01P026580
PSN31930.1	261	hypothetical protein	hypothetical protein C0J52_21775 [Blattella germanica]	1370621683	PYGN01P026584
PSN31893.1	352	hypothetical protein	hypothetical protein C0J52_27172 [Blattella germanica]	1370621634	PYGN01P026617
PSN31892.1	956	Nuclear valosin-containing protein	Nuclear valosin-containing protein [Blattella germanica]	1370621632	PYGN01P026625
PSN31883.1	504	putative ATP-dependent RNA helicase DDX28	putative ATP-dependent RNA helicase DDX28 [Blattella germanica]	1370621621	PYGN01P026629
PSN31868.1	1289	hypothetical protein	hypothetical protein C0J52_22820 [Blattella germanica]	1370621602	PYGN01P026644
PSN31815.1	1547	Mini spindles protein	Mini spindles protein [Blattella germanica]	1370621538	PYGN01P026697
PSN31811.1	117	hypothetical protein	hypothetical protein C0J52_22640 [Blattella germanica]	1370621533	PYGN01P026703
PSN31797.1	771	hypothetical protein	hypothetical protein C0J52_21991 [Blattella germanica]	1370621514	PYGN01P026717
PSN31790.1	88	Stress-associated endoplasmic reticulum protein 2	Stress-associated endoplasmic reticulum protein 2 [Blattella germanica]	1370621506	PYGN01P026720
PSN31781.1	374	hypothetical protein	hypothetical protein C0J52_25306 [Blattella germanica]	1370621495	PYGN01P026735
PSN31762.1	162	hypothetical protein	hypothetical protein C0J52_27565 [Blattella germanica]	1370621470	PYGN01P026748
PSN31755.1	1692	hypothetical protein	hypothetical protein C0J52_14588 [Blattella germanica]	1370621461	PYGN01P026750
PSN31654.1	820	hypothetical protein	hypothetical protein C0J52_14957 [Blattella germanica]	1370621333	PYGN01P026851
PSN31656.1	1296	Isoleucine--tRNA ligase	Isoleucine--tRNA ligase [Blattella germanica]	1370621335	PYGN01P026853
PSN31576.1	356	hypothetical protein	hypothetical protein C0J52_25587 [Blattella germanica]	1370621234	PYGN01P026933
PSN31574.1	248	hypothetical protein	hypothetical protein C0J52_20807 [Blattella germanica]	1370621231	PYGN01P026939
PSN31568.1	1207	Phosphoribosylformylglycinamidine synthase	Phosphoribosylformylglycinamidine synthase [Blattella germanica]	1370621224	PYGN01P026946
PSN31562.1	179	hypothetical protein	hypothetical protein C0J52_25054 [Blattella germanica]	1370621217	PYGN01P026953
PSN31544.1	763	FACT complex subunit Ssrp1	FACT complex subunit Ssrp1 [Blattella germanica]	1370621195	PYGN01P026965
PSN31525.1	178	Trypsin-2	Trypsin-2 [Blattella germanica]	1370621167	PYGN01P026991
PSN31510.1	67	hypothetical protein	hypothetical protein C0J52_27273 [Blattella germanica]	1370621150	PYGN01P027001
PSN31462.1	112	hypothetical protein	hypothetical protein C0J52_26897 [Blattella germanica]	1370621085	PYGN01P027052
PSN31367.1	481	hypothetical protein	hypothetical protein C0J52_26776 [Blattella germanica]	1370620965	PYGN01P027144
PSN31354.1	333	hypothetical protein	hypothetical protein C0J52_25993 [Blattella germanica]	1370620950	PYGN01P027157
PSN31326.1	355	putative tubulin polyglutamylase TTLL1	putative tubulin polyglutamylase TTLL1 [Blattella germanica]	1370620913	PYGN01P027185
PSN31276.1	704	Cullin-4B	Cullin-4B [Blattella germanica]	1370620846	PYGN01P027235
PSN31170.1	442	hypothetical protein	hypothetical protein C0J52_25162 [Blattella germanica]	1370620702	PYGN01P027341
PSN31108.1	81	hypothetical protein	hypothetical protein C0J52_19436 [Blattella germanica]	1370620626	PYGN01P027403
PSN31110.1	70	hypothetical protein	hypothetical protein C0J52_19430 [Blattella germanica]	1370620628	PYGN01P027405
PSN31111.1	54	hypothetical protein	hypothetical protein C0J52_19431 [Blattella germanica]	1370620629	PYGN01P027406
PSN31112.1	67	hypothetical protein	hypothetical protein C0J52_19432 [Blattella germanica]	1370620630	PYGN01P027407
PSN31113.1	104	hypothetical protein	hypothetical protein C0J52_19433 [Blattella germanica]	1370620631	PYGN01P027408
PSN31114.1	145	Protein SRC2	Protein SRC2 [Blattella germanica]	1370620632	PYGN01P027409
PSN31033.1	372	hypothetical protein	hypothetical protein C0J52_19084 [Blattella germanica]	1370620529	PYGN01P027473
PSN31007.1	139	hypothetical protein	hypothetical protein C0J52_20464 [Blattella germanica]	1370620493	PYGN01P027504
PSN30980.1	114	hypothetical protein	hypothetical protein C0J52_24740 [Blattella germanica]	1370620456	PYGN01P027536
PSN30934.1	72	hypothetical protein	hypothetical protein C0J52_25820 [Blattella germanica]	1370620393	PYGN01P027574
PSN30878.1	72	Glutathione S-transferase D2	Glutathione S-transferase D2 [Blattella germanica]	1370620321	PYGN01P027633
PSN30881.1	130	Glutathione S-transferase D2	Glutathione S-transferase D2 [Blattella germanica]	1370620324	PYGN01P027636
PSN30861.1	2919	hypothetical protein	hypothetical protein C0J52_20667 [Blattella germanica]	1370620300	PYGN01P027648
PSN30783.1	224	hypothetical protein	hypothetical protein C0J52_15295 [Blattella germanica]	1370620204	PYGN01P027714
PSN30749.1	231	Protein Skeletor	Protein Skeletor [Blattella germanica]	1370620156	PYGN01P027762
PSN30738.1	169	hypothetical protein	hypothetical protein C0J52_21648 [Blattella germanica]	1370620141	PYGN01P027769
PSN30720.1	78	hypothetical protein	hypothetical protein C0J52_22179 [Blattella germanica]	1370620119	PYGN01P027785
PSN30728.1	74	hypothetical protein	hypothetical protein C0J52_22180 [Blattella germanica]	1370620127	PYGN01P027793
PSN30684.1	1585	hypothetical protein	hypothetical protein C0J52_25586 [Blattella germanica]	1370620069	PYGN01P027822
PSN30662.1	316	Eukaryotic translation initiation factor 3 subunit G	Eukaryotic translation initiation factor 3 subunit G [Blattella germanica]	1370620037	PYGN01P027849
PSN30604.1	61	hypothetical protein	hypothetical protein C0J52_24002 [Blattella germanica]	1370619960	PYGN01P027905
PSN30605.1	91	Phormicin	Phormicin [Blattella germanica]	1370619961	PYGN01P027906
PSN30609.1	83	hypothetical protein	hypothetical protein C0J52_24008 [Blattella germanica]	1370619965	PYGN01P027910
PSN30590.1	370	hypothetical protein	hypothetical protein C0J52_24985 [Blattella germanica]	1370619943	PYGN01P027914
PSN30574.1	352	hypothetical protein	hypothetical protein C0J52_26209 [Blattella germanica]	1370619915	PYGN01P027942
PSN30559.1	895	hypothetical protein	hypothetical protein C0J52_23206 [Blattella germanica]	1370619893	PYGN01P027949
PSN30562.1	111	Cysteine-rich venom protein helothermine	Cysteine-rich venom protein helothermine [Blattella germanica]	1370619896	PYGN01P027952
PSN30546.1	501	hypothetical protein	hypothetical protein C0J52_24009 [Blattella germanica]	1370619872	PYGN01P027961
PSN30433.1	94	hypothetical protein	hypothetical protein C0J52_28055 [Blattella germanica]	1370619692	PYGN01P028078
PSN30427.1	649	Ionotropic receptor 740	Ionotropic receptor 740 [Blattella germanica]	1370619682	PYGN01P028091
PSN30407.1	223	Partner of Y14 and mago	Partner of Y14 and mago [Blattella germanica]	1370619656	PYGN01P028106
PSN30391.1	184	hypothetical protein	hypothetical protein C0J52_27677 [Blattella germanica]	1370619634	PYGN01P028120
PSN30338.1	732	hypothetical protein	hypothetical protein C0J52_26390 [Blattella germanica]	1370619547	PYGN01P028175
PSN30251.1	148	hypothetical protein	hypothetical protein C0J52_27619 [Blattella germanica]	1370619419	PYGN01P028259
PSN30252.1	149	hypothetical protein	hypothetical protein C0J52_27618 [Blattella germanica]	1370619420	PYGN01P028260
PSN30207.1	109	hypothetical protein	hypothetical protein C0J52_27062 [Blattella germanica]	1370619343	PYGN01P028302
PSN30208.1	72	hypothetical protein	hypothetical protein C0J52_27060 [Blattella germanica]	1370619344	PYGN01P028303
PSN30139.1	932	Protein diaphanous	Protein diaphanous [Blattella germanica]	1370619223	PYGN01P028373
PSN30080.1	249	hypothetical protein	hypothetical protein C0J52_27540 [Blattella germanica]	1370619112	PYGN01P028431
PSN30045.1	531	hypothetical protein	hypothetical protein C0J52_21212 [Blattella germanica]	1370619056	PYGN01P028463
PSN30022.1	184	Cytochrome P450 9e2	Cytochrome P450 9e2 [Blattella germanica]	1370619014	PYGN01P028487
PSN29920.1	636	hypothetical protein	hypothetical protein C0J52_20712 [Blattella germanica]	1370618829	PYGN01P028589
PSN29844.1	113	hypothetical protein	hypothetical protein C0J52_26378 [Blattella germanica]	1370618665	PYGN01P028667
PSN29817.1	1445	hypothetical protein	hypothetical protein C0J52_25949 [Blattella germanica]	1370618616	PYGN01P028690
PSN29789.1	562	hypothetical protein	hypothetical protein C0J52_26803 [Blattella germanica]	1370618550	PYGN01P028719
PSN29784.1	152	40S ribosomal protein S18	40S ribosomal protein S18 [Blattella germanica]	1370618541	PYGN01P028730
PSN29774.1	257	hypothetical protein	hypothetical protein C0J52_27036 [Blattella germanica]	1370618523	PYGN01P028738
PSN29771.1	119	hypothetical protein	hypothetical protein C0J52_27428 [Blattella germanica]	1370618519	PYGN01P028739
PSN29753.1	1117	hypothetical protein	hypothetical protein C0J52_22231 [Blattella germanica]	1370618490	PYGN01P028760
PSN29722.1	649	hypothetical protein	hypothetical protein C0J52_24856 [Blattella germanica]	1370618424	PYGN01P028785
PSN29707.1	145	hypothetical protein	hypothetical protein C0J52_27993 [Blattella germanica]	1370618380	PYGN01P028804
PSN29699.1	411	hypothetical protein	hypothetical protein C0J52_27587 [Blattella germanica]	1370618366	PYGN01P028812
PSN29674.1	494	hypothetical protein	hypothetical protein C0J52_26681 [Blattella germanica]	1370618279	PYGN01P028837
PSN29669.1	274	Luciferin 4-monooxygenase	Luciferin 4-monooxygenase [Blattella germanica]	1370618260	PYGN01P028844
PSN29662.1	93	Kallikrein-14	Kallikrein-14 [Blattella germanica]	1370618240	PYGN01P028849
PSN29643.1	81	hypothetical protein	hypothetical protein C0J52_28281 [Blattella germanica]	1370618178	PYGN01P028868
PSN29578.1	272	hypothetical protein	hypothetical protein C0J52_27446 [Blattella germanica]	1370617983	PYGN01P028933
PSN29575.1	105	hypothetical protein	hypothetical protein C0J52_28326 [Blattella germanica]	1370617966	PYGN01P028936
PSN29558.1	93	hypothetical protein	hypothetical protein C0J52_22668 [Blattella germanica]	1370617914	PYGN01P028951
PSN29484.1	853	hypothetical protein	hypothetical protein C0J52_23722 [Blattella germanica]	1370617677	PYGN01P029028
PSN29452.1	1349	hypothetical protein	hypothetical protein C0J52_24770 [Blattella germanica]	1370617525	PYGN01P029060
PSN29423.1	232	hypothetical protein	hypothetical protein C0J52_27822 [Blattella germanica]	1370617398	PYGN01P029088
PSN29418.1	561	hypothetical protein	hypothetical protein C0J52_26728 [Blattella germanica]	1370617364	PYGN01P029091
PSN29385.1	186	hypothetical protein	hypothetical protein C0J52_27992 [Blattella germanica]	1370617104	PYGN01P029126
PSN29292.1	419	hypothetical protein	hypothetical protein C0J52_26267 [Blattella germanica]	1370616526	PYGN01P029217
PSN29249.1	161	Allergen Bla g 4	Allergen Bla g 4 [Blattella germanica]	1370615988	PYGN01P029261
PSN29205.1	192	hypothetical protein	hypothetical protein C0J52_28299 [Blattella germanica]	1370615403	PYGN01P029306
PSN29187.1	2279	hypothetical protein	hypothetical protein C0J52_25667 [Blattella germanica]	1370615289	PYGN01P029325
PSN29115.1	338	hypothetical protein	hypothetical protein C0J52_26648 [Blattella germanica]	1370613984	PYGN01P029396
PSN29106.1	151	Cytochrome P450 9e2	Cytochrome P450 9e2 [Blattella germanica]	1370613815	PYGN01P029405
PSN29047.1	66	hypothetical protein	hypothetical protein C0J52_28443 [Blattella germanica]	1370611715	PYGN01P029464
PSN29010.1	224	Hemolymph lipopolysaccharide-binding protein	Hemolymph lipopolysaccharide-binding protein [Blattella germanica]	1370607398	PYGN01P029501
PSN28992.1	305	hypothetical protein	hypothetical protein C0J52_27481 [Blattella germanica]	1370604066	PYGN01P029519
PSN28990.1	67	hypothetical protein	hypothetical protein C0J52_27744 [Blattella germanica]	1370604047	PYGN01P029520

## Sheet: 6th_0_30
Supplementary Table 7g. Functions of DEGs of 6th instar B. germanica developed in shelter with angle of 30° at 12 hours post-molting.
gb_accession	protein_len (a.a.)	product_name	title	gene ID	accession
PSN41819.1	105	hypothetical protein	hypothetical protein C0J52_07836 [Blattella germanica]	1370632842	PYGN01P016698
PSN51621.1	285	Arrestin	Arrestin [Blattella germanica]	1370643166	PYGN01P006907
PSN36771.1	166	Cuticle protein 5	Cuticle protein 5 [Blattella germanica]	1370627317	PYGN01P021739
PSN42769.1	209	hypothetical protein	hypothetical protein C0J52_20974 [Blattella germanica]	1370633851	PYGN01P015740
PSN51561.1	190	Lysosomal aspartic protease	Lysosomal aspartic protease [Blattella germanica]	1370643103	PYGN01P006955
PSN30503.1	584	hypothetical protein	hypothetical protein C0J52_23355 [Blattella germanica]	1370619812	PYGN01P028004
PSN39995.1	162	hypothetical protein	hypothetical protein C0J52_21572 [Blattella germanica]	1370630876	PYGN01P018510
PSN53743.1	217	hypothetical protein	hypothetical protein C0J52_02182 [Blattella germanica]	1370645361	PYGN01P004807
PSN47114.1	104	hypothetical protein	hypothetical protein C0J52_16003 [Blattella germanica]	1370638458	PYGN01P011410
PSN42915.1	161	hypothetical protein	hypothetical protein C0J52_12040 [Blattella germanica]	1370634008	PYGN01P015591

## Sheet: 6th_0_90
Supplementary Table 7h. Functions of DEGs of 6th instar B. germanica developed in shelter with angle of 90° at 12 hours post-molting.
gb_accession	protein_len (a.a.)	product_name	title	gene ID	accession
PSN58390.1	555	hypothetical protein	hypothetical protein C0J52_12976 [Blattella germanica]	1370650123	PYGN01P000156
PSN57927.1	2480	hypothetical protein	hypothetical protein C0J52_00261 [Blattella germanica]	1370649651	PYGN01P000562
PSN57780.1	600	hypothetical protein	hypothetical protein C0J52_07266 [Blattella germanica]	1370649501	PYGN01P000732
PSN56886.1	180	hypothetical protein	hypothetical protein C0J52_00680 [Blattella germanica]	1370648590	PYGN01P001622
PSN56771.1	274	hypothetical protein	hypothetical protein C0J52_02680 [Blattella germanica]	1370648473	PYGN01P001689
PSN56723.1	804	hypothetical protein	hypothetical protein C0J52_00094 [Blattella germanica]	1370648424	PYGN01P001797
PSN56388.1	282	hypothetical protein	hypothetical protein C0J52_13967 [Blattella germanica]	1370648080	PYGN01P002131
PSN56222.1	755	Filamin-A	Filamin-A [Blattella germanica]	1370647909	PYGN01P002338
PSN56126.1	348	hypothetical protein	hypothetical protein C0J52_10643 [Blattella germanica]	1370647811	PYGN01P002408
PSN55229.1	215	hypothetical protein	hypothetical protein C0J52_19882 [Blattella germanica]	1370646891	PYGN01P003277
PSN55182.1	250	hypothetical protein	hypothetical protein C0J52_00605 [Blattella germanica]	1370646843	PYGN01P003337
PSN55072.1	115	hypothetical protein	hypothetical protein C0J52_01921 [Blattella germanica]	1370646732	PYGN01P003381
PSN55073.1	145	hypothetical protein	hypothetical protein C0J52_01920 [Blattella germanica]	1370646733	PYGN01P003382
PSN54851.1	798	hypothetical protein	hypothetical protein C0J52_12407 [Blattella germanica]	1370646506	PYGN01P003639
PSN54197.1	293	hypothetical protein	hypothetical protein C0J52_03533 [Blattella germanica]	1370645828	PYGN01P004301
PSN53949.1	78	hypothetical protein	hypothetical protein C0J52_12531 [Blattella germanica]	1370645572	PYGN01P004561
PSN53617.1	254	Dehydrogenase/reductase SDR family member 11	Dehydrogenase/reductase SDR family member 11 [Blattella germanica]	1370645232	PYGN01P004903
PSN53415.1	291	hypothetical protein	hypothetical protein C0J52_05174 [Blattella germanica]	1370645024	PYGN01P005048
PSN53418.1	248	hypothetical protein	hypothetical protein C0J52_05172 [Blattella germanica]	1370645027	PYGN01P005051
PSN53419.1	369	hypothetical protein	hypothetical protein C0J52_05173 [Blattella germanica]	1370645028	PYGN01P005052
PSN53449.1	246	hypothetical protein	hypothetical protein C0J52_05167 [Blattella germanica]	1370645058	PYGN01P005082
PSN53455.1	271	hypothetical protein	hypothetical protein C0J52_05158 [Blattella germanica]	1370645064	PYGN01P005088
PSN53082.1	251	Chymotrypsin BI	Chymotrypsin BI [Blattella germanica]	1370644678	PYGN01P005430
PSN51771.1	729	hypothetical protein	hypothetical protein C0J52_05256 [Blattella germanica]	1370643321	PYGN01P006748
PSN51621.1	285	Arrestin	Arrestin [Blattella germanica]	1370643166	PYGN01P006907
PSN51622.1	178	hypothetical protein	hypothetical protein C0J52_09083 [Blattella germanica]	1370643167	PYGN01P006908
PSN51429.1	324	hypothetical protein	hypothetical protein C0J52_05457 [Blattella germanica]	1370642966	PYGN01P007099
PSN51432.1	472	hypothetical protein	hypothetical protein C0J52_05459 [Blattella germanica]	1370642969	PYGN01P007102
PSN50514.1	241	hypothetical protein	hypothetical protein C0J52_14365 [Blattella germanica]	1370642014	PYGN01P007993
PSN49661.1	143	hypothetical protein	hypothetical protein C0J52_21724 [Blattella germanica]	1370641128	PYGN01P008857
PSN49205.1	310	hypothetical protein	hypothetical protein C0J52_16940 [Blattella germanica]	1370640652	PYGN01P009289
PSN49208.1	306	hypothetical protein	hypothetical protein C0J52_16945 [Blattella germanica]	1370640655	PYGN01P009292
PSN49210.1	305	hypothetical protein	hypothetical protein C0J52_16947 [Blattella germanica]	1370640657	PYGN01P009294
PSN49220.1	275	hypothetical protein	hypothetical protein C0J52_16938 [Blattella germanica]	1370640667	PYGN01P009304
PSN48928.1	1130	hypothetical protein	hypothetical protein C0J52_03479 [Blattella germanica]	1370640362	PYGN01P009593
PSN48207.1	1978	hypothetical protein	hypothetical protein C0J52_03611 [Blattella germanica]	1370639605	PYGN01P010282
PSN47356.1	2039	hypothetical protein	hypothetical protein C0J52_06566 [Blattella germanica]	1370638714	PYGN01P011139
PSN45315.1	101	hypothetical protein	hypothetical protein C0J52_12463 [Blattella germanica]	1370636552	PYGN01P013218
PSN45160.1	453	Hydroxymethylglutaryl-CoA synthase 1	Hydroxymethylglutaryl-CoA synthase 1 [Blattella germanica]	1370636388	PYGN01P013350
PSN45056.1	229	hypothetical protein	hypothetical protein C0J52_03998 [Blattella germanica]	1370636280	PYGN01P013456
PSN44846.1	109	hypothetical protein	hypothetical protein C0J52_10293 [Blattella germanica]	1370636059	PYGN01P013638
PSN44850.1	82	hypothetical protein	hypothetical protein C0J52_10297 [Blattella germanica]	1370636063	PYGN01P013642
PSN44061.1	440	hypothetical protein	hypothetical protein C0J52_15922 [Blattella germanica]	1370635227	PYGN01P014460
PSN43997.1	890	hypothetical protein	hypothetical protein C0J52_16484 [Blattella germanica]	1370635158	PYGN01P014518
PSN43429.1	560	Solute carrier family 23 member 1	Solute carrier family 23 member 1 [Blattella germanica]	1370634557	PYGN01P015085
PSN43182.1	505	hypothetical protein	hypothetical protein C0J52_11294 [Blattella germanica]	1370634292	PYGN01P015322
PSN42982.1	570	hypothetical protein	hypothetical protein C0J52_13210 [Blattella germanica]	1370634078	PYGN01P015541
PSN42692.1	169	hypothetical protein	hypothetical protein C0J52_06940 [Blattella germanica]	1370633769	PYGN01P015831
PSN42674.1	177	hypothetical protein	hypothetical protein C0J52_13023 [Blattella germanica]	1370633750	PYGN01P015860
PSN42516.1	91	hypothetical protein	hypothetical protein C0J52_16165 [Blattella germanica]	1370633584	PYGN01P015989
PSN42313.1	1118	hypothetical protein	hypothetical protein C0J52_11149 [Blattella germanica]	1370633368	PYGN01P016215
PSN42002.1	1077	Ubiquitin carboxyl-terminal hydrolase 47	Ubiquitin carboxyl-terminal hydrolase 47 [Blattella germanica]	1370633035	PYGN01P016522
PSN41981.1	194	hypothetical protein	hypothetical protein C0J52_10523 [Blattella germanica]	1370633013	PYGN01P016540
PSN41823.1	638	Coronin-1C	Coronin-1C [Blattella germanica]	1370632846	PYGN01P016702
PSN41709.1	545	hypothetical protein	hypothetical protein C0J52_07765 [Blattella germanica]	1370632724	PYGN01P016786
PSN41159.1	197	hypothetical protein	hypothetical protein C0J52_05216 [Blattella germanica]	1370632135	PYGN01P017374
PSN40890.1	126	hypothetical protein	hypothetical protein C0J52_18735 [Blattella germanica]	1370631846	PYGN01P017608
PSN40118.1	294	hypothetical protein	hypothetical protein C0J52_19378 [Blattella germanica]	1370631012	PYGN01P018387
PSN39437.1	169	hypothetical protein	hypothetical protein C0J52_12356 [Blattella germanica]	1370630263	PYGN01P019088
PSN39370.1	1415	Tau-tubulin kinase Asator	Tau-tubulin kinase Asator [Blattella germanica]	1370630188	PYGN01P019148
PSN37976.1	257	hypothetical protein	hypothetical protein C0J52_10435 [Blattella germanica]	1370628650	PYGN01P020564
PSN37537.1	404	hypothetical protein	hypothetical protein C0J52_27100 [Blattella germanica]	1370628169	PYGN01P020974
PSN37294.1	475	hypothetical protein	hypothetical protein C0J52_24719 [Blattella germanica]	1370627895	PYGN01P021213
PSN36204.1	521	hypothetical protein	hypothetical protein C0J52_07288 [Blattella germanica]	1370626681	PYGN01P022294
PSN35903.1	1079	hypothetical protein	hypothetical protein C0J52_25877 [Blattella germanica]	1370626343	PYGN01P022603
PSN35904.1	418	hypothetical protein	hypothetical protein C0J52_25876 [Blattella germanica]	1370626344	PYGN01P022604
PSN35906.1	363	hypothetical protein	hypothetical protein C0J52_25874 [Blattella germanica]	1370626346	PYGN01P022606
PSN35733.1	328	hypothetical protein	hypothetical protein C0J52_27893 [Blattella germanica]	1370626153	PYGN01P022777
PSN35406.1	1392	hypothetical protein	hypothetical protein C0J52_21266 [Blattella germanica]	1370625781	PYGN01P023110
PSN35260.1	612	hypothetical protein	hypothetical protein C0J52_18153 [Blattella germanica]	1370625616	PYGN01P023262
PSN34538.1	196	hypothetical protein	hypothetical protein C0J52_19094 [Blattella germanica]	1370624788	PYGN01P023973
PSN34319.1	135	hypothetical protein	hypothetical protein C0J52_28290 [Blattella germanica]	1370624537	PYGN01P024192
PSN34256.1	255	Elongation of very long chain fatty acids protein 7	Elongation of very long chain fatty acids protein 7 [Blattella germanica]	1370624463	PYGN01P024255
PSN33891.1	360	rhodopsin	rhodopsin [Blattella germanica]	1370624045	PYGN01P024623
PSN33714.1	97	hypothetical protein	hypothetical protein C0J52_26523 [Blattella germanica]	1370623829	PYGN01P024793
PSN33626.1	426	hypothetical protein	hypothetical protein C0J52_20107 [Blattella germanica]	1370623726	PYGN01P024888
PSN33542.1	102	hypothetical protein	hypothetical protein C0J52_25415 [Blattella germanica]	1370623626	PYGN01P024965
PSN32867.1	465	hypothetical protein	hypothetical protein C0J52_23400 [Blattella germanica]	1370622827	PYGN01P025643
PSN31643.1	112	hypothetical protein	hypothetical protein C0J52_20490 [Blattella germanica]	1370621319	PYGN01P026867
PSN31558.1	644	hypothetical protein	hypothetical protein C0J52_25056 [Blattella germanica]	1370621213	PYGN01P026949
PSN31107.1	81	hypothetical protein	hypothetical protein C0J52_19435 [Blattella germanica]	1370620625	PYGN01P027402
PSN31108.1	81	hypothetical protein	hypothetical protein C0J52_19436 [Blattella germanica]	1370620626	PYGN01P027403
PSN31109.1	103	hypothetical protein	hypothetical protein C0J52_19437 [Blattella germanica]	1370620627	PYGN01P027404
PSN30728.1	74	hypothetical protein	hypothetical protein C0J52_22180 [Blattella germanica]	1370620127	PYGN01P027793
PSN30560.1	248	Venom allergen 5	Venom allergen 5 [Blattella germanica]	1370619894	PYGN01P027950
PSN30529.1	1040	hypothetical protein	hypothetical protein C0J52_27372 [Blattella germanica]	1370619846	PYGN01P027981
PSN30490.1	2491	Ryanodine receptor	Ryanodine receptor [Blattella germanica]	1370619793	PYGN01P028019
PSN30095.1	182	hypothetical protein	hypothetical protein C0J52_27257 [Blattella germanica]	1370619146	PYGN01P028418
PSN29619.1	247	Venom allergen 5	Venom allergen 5 [Blattella germanica]	1370618084	PYGN01P028892
PSN29249.1	161	Allergen Bla g 4	Allergen Bla g 4 [Blattella germanica]	1370615988	PYGN01P029261
PSN29076.1	311	hypothetical protein	hypothetical protein C0J52_27960 [Blattella germanica]	1370612660	PYGN01P029435

## Sheet: 6th_0_180
Supplementary Table 7i. Functions of DEGs of 6th instar B. germanica developed in shelter with angle of 180° at 12 hours post-molting.
gb_accession	protein_len (a.a.)	product_name	title	gene ID	accession
PSN39564.1	139	hypothetical protein	hypothetical protein C0J52_20612 [Blattella germanica]	1370630401	PYGN01P018948
PSN30568.1	166	Hemolymph lipopolysaccharide-binding protein	Hemolymph lipopolysaccharide-binding protein [Blattella germanica]	1370619908	PYGN01P027945
PSN38098.1	576	Phenoloxidase subunit 1	Phenoloxidase subunit 1 [Blattella germanica]	1370628784	PYGN01P020419
PSN52857.1	484	hypothetical protein	hypothetical protein C0J52_17923 [Blattella germanica]	1370644447	PYGN01P005672

## Sheet: 6th_2_30
Supplementary Table 7j. Functions of DEGs of 6th instar B. germanica developed in shelter with angle of 30° at 2-days post-molting.
gb_accession	protein_len (a.a.)	product_name	title	gene ID	accession
PSN58395.1	231	NAD(P)H-hydrate epimerase	NAD(P)H-hydrate epimerase [Blattella germanica]	1370650129	PYGN01P000064
PSN58286.1	214	hypothetical protein	hypothetical protein C0J52_00160 [Blattella germanica]	1370650017	PYGN01P000245
PSN58301.1	197	hypothetical protein	hypothetical protein C0J52_00130 [Blattella germanica]	1370650032	PYGN01P000260
PSN58076.1	545	hypothetical protein	hypothetical protein C0J52_06482 [Blattella germanica]	1370649803	PYGN01P000411
PSN57799.1	134	putative uncharacterized transposon-derived protein F52C9.6	putative uncharacterized transposon-derived protein F52C9.6 [Blattella germanica]	1370649521	PYGN01P000668
PSN57770.1	676	hypothetical protein	hypothetical protein C0J52_07257 [Blattella germanica]	1370649491	PYGN01P000722
PSN57531.1	928	hypothetical protein	hypothetical protein C0J52_01616 [Blattella germanica]	1370649248	PYGN01P001003
PSN57328.1	998	hypothetical protein	hypothetical protein C0J52_02121 [Blattella germanica]	1370649041	PYGN01P001188
PSN57279.1	124	60S ribosomal protein L31	60S ribosomal protein L31 [Blattella germanica]	1370648991	PYGN01P001252
PSN57180.1	122	hypothetical protein	hypothetical protein C0J52_01459 [Blattella germanica]	1370648890	PYGN01P001340
PSN57191.1	189	hypothetical protein	hypothetical protein C0J52_01485 [Blattella germanica]	1370648901	PYGN01P001351
PSN57068.1	730	hypothetical protein	hypothetical protein C0J52_01745 [Blattella germanica]	1370648776	PYGN01P001487
PSN56783.1	77	hypothetical protein	hypothetical protein C0J52_02711 [Blattella germanica]	1370648485	PYGN01P001701
PSN56786.1	92	60S ribosomal protein L37a	60S ribosomal protein L37a [Blattella germanica]	1370648488	PYGN01P001704
PSN56673.1	650	Venom dipeptidyl peptidase 4	Venom dipeptidyl peptidase 4 [Blattella germanica]	1370648374	PYGN01P001747
PSN56753.1	781	Villin-1	Villin-1 [Blattella germanica]	1370648454	PYGN01P001827
PSN56602.1	1274	hypothetical protein	hypothetical protein C0J52_01580 [Blattella germanica]	1370648300	PYGN01P001940
PSN56371.1	173	hypothetical protein	hypothetical protein C0J52_13971 [Blattella germanica]	1370648063	PYGN01P002114
PSN56379.1	81	hypothetical protein	hypothetical protein C0J52_13990 [Blattella germanica]	1370648071	PYGN01P002122
PSN56381.1	532	hypothetical protein	hypothetical protein C0J52_13992 [Blattella germanica]	1370648073	PYGN01P002124
PSN56367.1	644	hypothetical protein	hypothetical protein C0J52_03750 [Blattella germanica]	1370648058	PYGN01P002176
PSN56318.1	362	hypothetical protein	hypothetical protein C0J52_07524 [Blattella germanica]	1370648008	PYGN01P002189
PSN56332.1	280	hypothetical protein	hypothetical protein C0J52_07509 [Blattella germanica]	1370648022	PYGN01P002203
PSN56294.1	824	hypothetical protein	hypothetical protein C0J52_22811 [Blattella germanica]	1370647983	PYGN01P002206
PSN56239.1	1164	Pyruvate carboxylase	Pyruvate carboxylase [Blattella germanica]	1370647927	PYGN01P002233
PSN56184.1	179	hypothetical protein	hypothetical protein C0J52_01417 [Blattella germanica]	1370647871	PYGN01P002300
PSN56208.1	1385	hypothetical protein	hypothetical protein C0J52_01400 [Blattella germanica]	1370647895	PYGN01P002324
PSN56210.1	237	hypothetical protein	hypothetical protein C0J52_01402 [Blattella germanica]	1370647897	PYGN01P002326
PSN56110.1	313	hypothetical protein	hypothetical protein C0J52_10638 [Blattella germanica]	1370647795	PYGN01P002392
PSN56003.1	478	hypothetical protein	hypothetical protein C0J52_13712 [Blattella germanica]	1370647684	PYGN01P002495
PSN55750.1	317	hypothetical protein	hypothetical protein C0J52_04794 [Blattella germanica]	1370647426	PYGN01P002766
PSN55452.1	58	hypothetical protein	hypothetical protein C0J52_05693 [Blattella germanica]	1370647119	PYGN01P003077
PSN55453.1	1136	hypothetical protein	hypothetical protein C0J52_05692 [Blattella germanica]	1370647120	PYGN01P003078
PSN55422.1	92	hypothetical protein	hypothetical protein C0J52_11091 [Blattella germanica]	1370647088	PYGN01P003121
PSN55362.1	323	hypothetical protein	hypothetical protein C0J52_01813 [Blattella germanica]	1370647027	PYGN01P003147
PSN55262.1	1833	hypothetical protein	hypothetical protein C0J52_05841 [Blattella germanica]	1370646925	PYGN01P003251
PSN55138.1	76	hypothetical protein	hypothetical protein C0J52_00573 [Blattella germanica]	1370646799	PYGN01P003293
PSN55197.1	393	Eukaryotic translation initiation factor 3 subunit A	Eukaryotic translation initiation factor 3 subunit A [Blattella germanica]	1370646858	PYGN01P003352
PSN55073.1	145	hypothetical protein	hypothetical protein C0J52_01920 [Blattella germanica]	1370646733	PYGN01P003382
PSN54959.1	689	Fasciclin-2	Fasciclin-2 [Blattella germanica]	1370646617	PYGN01P003498
PSN54978.1	147	40S ribosomal protein S19	40S ribosomal protein S19 [Blattella germanica]	1370646636	PYGN01P003517
PSN55011.1	448	hypothetical protein	hypothetical protein C0J52_02334 [Blattella germanica]	1370646669	PYGN01P003550
PSN54931.1	147	Glyceraldehyde-3-phosphate dehydrogenase	Glyceraldehyde-3-phosphate dehydrogenase [Blattella germanica]	1370646588	PYGN01P003586
PSN54935.1	1231	Niemann-Pick C1 protein	Niemann-Pick C1 protein [Blattella germanica]	1370646592	PYGN01P003590
PSN54879.1	186	hypothetical protein	hypothetical protein C0J52_10275 [Blattella germanica]	1370646535	PYGN01P003612
PSN54794.1	239	Pyruvate dehydrogenase E1 component subunit beta	Pyruvate dehydrogenase E1 component subunit beta [Blattella germanica]	1370646447	PYGN01P003731
PSN54695.1	1185	Cytoplasmic FMR1-interacting protein	Cytoplasmic FMR1-interacting protein [Blattella germanica]	1370646345	PYGN01P003870
PSN54474.1	190	hypothetical protein	hypothetical protein C0J52_05530 [Blattella germanica]	1370646118	PYGN01P004031
PSN54475.1	96	hypothetical protein	hypothetical protein C0J52_05561 [Blattella germanica]	1370646119	PYGN01P004032
PSN54378.1	411	hypothetical protein	hypothetical protein C0J52_11310 [Blattella germanica]	1370646017	PYGN01P004122
PSN54137.1	879	hypothetical protein	hypothetical protein C0J52_09460 [Blattella germanica]	1370645766	PYGN01P004393
PSN54063.1	380	hypothetical protein	hypothetical protein C0J52_03123 [Blattella germanica]	1370645691	PYGN01P004416
PSN53786.1	97	Superoxide dismutase [Cu-Zn]	Superoxide dismutase [Cu-Zn] [Blattella germanica]	1370645405	PYGN01P004753
PSN53750.1	157	hypothetical protein	hypothetical protein C0J52_02215 [Blattella germanica]	1370645368	PYGN01P004814
PSN53519.1	615	Traf2 and NCK-interacting protein kinase	Traf2 and NCK-interacting protein kinase [Blattella germanica]	1370645132	PYGN01P004980
PSN53335.1	777	hypothetical protein	hypothetical protein C0J52_04108 [Blattella germanica]	1370644940	PYGN01P005170
PSN53236.1	142	hypothetical protein	hypothetical protein C0J52_08000 [Blattella germanica]	1370644837	PYGN01P005286
PSN53067.1	284	F-actin-capping protein subunit alpha	F-actin-capping protein subunit alpha [Blattella germanica]	1370644663	PYGN01P005415
PSN52972.1	261	Inhibitor of growth protein 4	Inhibitor of growth protein 4 [Blattella germanica]	1370644566	PYGN01P005481
PSN52988.1	133	Biogenesis of lysosome-related organelles complex 1 subunit 6	Biogenesis of lysosome-related organelles complex 1 subunit 6 [Blattella germanica]	1370644582	PYGN01P005497
PSN52885.1	251	40S ribosomal protein S6	40S ribosomal protein S6 [Blattella germanica]	1370644477	PYGN01P005586
PSN52930.1	90	Cytochrome b-c1 complex subunit 6	Cytochrome b-c1 complex subunit 6 [Blattella germanica]	1370644522	PYGN01P005631
PSN52642.1	267	RPII140-upstream protein	RPII140-upstream protein [Blattella germanica]	1370644225	PYGN01P005860
PSN52619.1	289	Lipid storage droplets surface-binding protein 2	Lipid storage droplets surface-binding protein 2 [Blattella germanica]	1370644201	PYGN01P005888
PSN52296.1	477	UNC93-like protein	UNC93-like protein [Blattella germanica]	1370643865	PYGN01P006192
PSN52207.1	123	NADH dehydrogenase [ubiquinone] 1 alpha subcomplex subunit 6	NADH dehydrogenase [ubiquinone] 1 alpha subcomplex subunit 6 [Blattella germanica]	1370643773	PYGN01P006286
PSN52182.1	120	hypothetical protein	hypothetical protein C0J52_06086 [Blattella germanica]	1370643747	PYGN01P006315
PSN52198.1	138	hypothetical protein	hypothetical protein C0J52_06103 [Blattella germanica]	1370643763	PYGN01P006331
PSN52161.1	266	NADH dehydrogenase [ubiquinone] iron-sulfur protein 3	NADH dehydrogenase [ubiquinone] iron-sulfur protein 3 [Blattella germanica]	1370643725	PYGN01P006358
PSN52173.1	2500	hypothetical protein	hypothetical protein C0J52_06445 [Blattella germanica]	1370643737	PYGN01P006370
PSN52117.1	485	hypothetical protein	hypothetical protein C0J52_04315 [Blattella germanica]	1370643680	PYGN01P006390
PSN52070.1	216	Eukaryotic translation initiation factor 3 subunit K	Eukaryotic translation initiation factor 3 subunit K [Blattella germanica]	1370643632	PYGN01P006423
PSN52099.1	151	40S ribosomal protein S14b	40S ribosomal protein S14b [Blattella germanica]	1370643661	PYGN01P006452
PSN52033.1	616	hypothetical protein	hypothetical protein C0J52_04530 [Blattella germanica]	1370643594	PYGN01P006467
PSN51922.1	193	Cytochrome P450 6k1	Cytochrome P450 6k1 [Blattella germanica]	1370643477	PYGN01P006612
PSN51568.1	341	Lysosomal aspartic protease	Lysosomal aspartic protease [Blattella germanica]	1370643110	PYGN01P006962
PSN51458.1	302	hypothetical protein	hypothetical protein C0J52_00726 [Blattella germanica]	1370642998	PYGN01P006995
PSN51465.1	147	Homeobox protein E60	Homeobox protein E60 [Blattella germanica]	1370643005	PYGN01P007002
PSN51497.1	392	Arginine-hydroxylase NDUFAF5	Arginine-hydroxylase NDUFAF5 [Blattella germanica]	1370643037	PYGN01P007034
PSN51408.1	222	hypothetical protein	hypothetical protein C0J52_05437 [Blattella germanica]	1370642945	PYGN01P007078
PSN51426.1	168	hypothetical protein	hypothetical protein C0J52_05453 [Blattella germanica]	1370642963	PYGN01P007096
PSN51384.1	424	hypothetical protein	hypothetical protein C0J52_04456 [Blattella germanica]	1370642920	PYGN01P007125
PSN51226.1	349	hypothetical protein	hypothetical protein C0J52_10547 [Blattella germanica]	1370642756	PYGN01P007269
PSN51161.1	304	Ubiquitin carboxyl-terminal hydrolase isozyme L5	Ubiquitin carboxyl-terminal hydrolase isozyme L5 [Blattella germanica]	1370642689	PYGN01P007317
PSN51019.1	334	Eukaryotic translation initiation factor 2 subunit 2	Eukaryotic translation initiation factor 2 subunit 2 [Blattella germanica]	1370642540	PYGN01P007491
PSN50892.1	999	hypothetical protein	hypothetical protein C0J52_05374 [Blattella germanica]	1370642409	PYGN01P007605
PSN50859.1	709	hypothetical protein	hypothetical protein C0J52_03259 [Blattella germanica]	1370642374	PYGN01P007702
PSN50763.1	279	hypothetical protein	hypothetical protein C0J52_05936 [Blattella germanica]	1370642276	PYGN01P007721
PSN50712.1	195	hypothetical protein	hypothetical protein C0J52_01221 [Blattella germanica]	1370642224	PYGN01P007763
PSN50734.1	1025	hypothetical protein	hypothetical protein C0J52_01189 [Blattella germanica]	1370642246	PYGN01P007785
PSN50656.1	150	60S ribosomal protein L26	60S ribosomal protein L26 [Blattella germanica]	1370642165	PYGN01P007831
PSN50581.1	145	putative NADH dehydrogenase [ubiquinone] 1 alpha subcomplex subunit 12	putative NADH dehydrogenase [ubiquinone] 1 alpha subcomplex subunit 12 [Blattella germanica]	1370642085	PYGN01P007922
PSN50493.1	190	hypothetical protein	hypothetical protein C0J52_10725 [Blattella germanica]	1370641992	PYGN01P008032
PSN50501.1	1052	hypothetical protein	hypothetical protein C0J52_10711 [Blattella germanica]	1370642000	PYGN01P008040
PSN50413.1	674	hypothetical protein	hypothetical protein C0J52_08568 [Blattella germanica]	1370641910	PYGN01P008099
PSN50306.1	331	Endochitinase	Endochitinase [Blattella germanica]	1370641798	PYGN01P008236
PSN50162.1	966	hypothetical protein	hypothetical protein C0J52_11974 [Blattella germanica]	1370641649	PYGN01P008354
PSN49940.1	819	ATP-binding cassette sub-family F member 1	ATP-binding cassette sub-family F member 1 [Blattella germanica]	1370641419	PYGN01P008599
PSN49786.1	1763	hypothetical protein	hypothetical protein C0J52_01385 [Blattella germanica]	1370641260	PYGN01P008707
PSN49532.1	363	hypothetical protein	hypothetical protein C0J52_04975 [Blattella germanica]	1370640994	PYGN01P008956
PSN49239.1	358	hypothetical protein	hypothetical protein C0J52_08410 [Blattella germanica]	1370640687	PYGN01P009275
PSN49005.1	342	hypothetical protein	hypothetical protein C0J52_06334 [Blattella germanica]	1370640443	PYGN01P009496
PSN48905.1	152	hypothetical protein	hypothetical protein C0J52_03488 [Blattella germanica]	1370640339	PYGN01P009570
PSN48793.1	1026	hypothetical protein	hypothetical protein C0J52_07039 [Blattella germanica]	1370640220	PYGN01P009719
PSN48735.1	209	hypothetical protein	hypothetical protein C0J52_08800 [Blattella germanica]	1370640159	PYGN01P009800
PSN48495.1	1012	hypothetical protein	hypothetical protein C0J52_14078 [Blattella germanica]	1370639907	PYGN01P010000
PSN48381.1	1077	Epidermal growth factor receptor	Epidermal growth factor receptor [Blattella germanica]	1370639786	PYGN01P010134
PSN48371.1	272	AN1-type zinc finger protein 1	AN1-type zinc finger protein 1 [Blattella germanica]	1370639775	PYGN01P010144
PSN48341.1	119	60S ribosomal protein L34	60S ribosomal protein L34 [Blattella germanica]	1370639744	PYGN01P010152
PSN48170.1	94	hypothetical protein	hypothetical protein C0J52_08731 [Blattella germanica]	1370639566	PYGN01P010352
PSN48057.1	446	Venom serine carboxypeptidase	Venom serine carboxypeptidase [Blattella germanica]	1370639448	PYGN01P010473
PSN48037.1	835	Importin subunit beta-1	Importin subunit beta-1 [Blattella germanica]	1370639427	PYGN01P010484
PSN47859.1	179	Uncharacterized protein	Uncharacterized protein C0J52_01278 [Blattella germanica]	1370639241	PYGN01P010642
PSN47775.1	161	Peptidyl-prolyl cis-trans isomerase-like 3	Peptidyl-prolyl cis-trans isomerase-like 3 [Blattella germanica]	1370639154	PYGN01P010735
PSN47700.1	420	Selenide	Selenide [Blattella germanica]	1370639076	PYGN01P010796
PSN47599.1	71	hypothetical protein	hypothetical protein C0J52_04589 [Blattella germanica]	1370638969	PYGN01P010899
PSN47619.1	194	hypothetical protein	hypothetical protein C0J52_04577 [Blattella germanica]	1370638989	PYGN01P010919
PSN47394.1	304	putative pyruvate dehydrogenase E1 component subunit alpha	putative pyruvate dehydrogenase E1 component subunit alpha [Blattella germanica]	1370638753	PYGN01P011119
PSN47217.1	217	hypothetical protein	hypothetical protein C0J52_07885 [Blattella germanica]	1370638566	PYGN01P011321
PSN47113.1	105	hypothetical protein	hypothetical protein C0J52_16002 [Blattella germanica]	1370638457	PYGN01P011409
PSN47114.1	104	hypothetical protein	hypothetical protein C0J52_16003 [Blattella germanica]	1370638458	PYGN01P011410
PSN47025.1	88	Cytochrome c oxidase subunit 7A	Cytochrome c oxidase subunit 7A [Blattella germanica]	1370638362	PYGN01P011485
PSN47026.1	378	hypothetical protein	hypothetical protein C0J52_09814 [Blattella germanica]	1370638363	PYGN01P011486
PSN46899.1	260	hypothetical protein	hypothetical protein C0J52_15283 [Blattella germanica]	1370638228	PYGN01P011603
PSN46783.1	208	40S ribosomal protein S8	40S ribosomal protein S8 [Blattella germanica]	1370638105	PYGN01P011719
PSN46580.1	563	hypothetical protein	hypothetical protein C0J52_13849 [Blattella germanica]	1370637889	PYGN01P011932
PSN46483.1	290	hypothetical protein	hypothetical protein C0J52_19104 [Blattella germanica]	1370637787	PYGN01P012020
PSN46452.1	187	Troponin I	Troponin I [Blattella germanica]	1370637755	PYGN01P012031
PSN46445.1	98	hypothetical protein	hypothetical protein C0J52_15128 [Blattella germanica]	1370637747	PYGN01P012070
PSN46359.1	314	hypothetical protein	hypothetical protein C0J52_12925 [Blattella germanica]	1370637656	PYGN01P012162
PSN46340.1	249	Alkaline ceramidase	Alkaline ceramidase [Blattella germanica]	1370637636	PYGN01P012186
PSN46137.1	534	hypothetical protein	hypothetical protein C0J52_12075 [Blattella germanica]	1370637422	PYGN01P012389
PSN46074.1	443	Guanine deaminase	Guanine deaminase [Blattella germanica]	1370637357	PYGN01P012411
PSN46076.1	82	Cytochrome c oxidase subunit NDUFA4	Cytochrome c oxidase subunit NDUFA4 [Blattella germanica]	1370637359	PYGN01P012413
PSN45996.1	694	Heat shock protein 68	Heat shock protein 68 [Blattella germanica]	1370637276	PYGN01P012497
PSN45998.1	534	Heat shock protein 68	Heat shock protein 68 [Blattella germanica]	1370637278	PYGN01P012499
PSN45999.1	526	Heat shock protein 68	Heat shock protein 68 [Blattella germanica]	1370637279	PYGN01P012500
PSN45915.1	248	hypothetical protein	hypothetical protein C0J52_23581 [Blattella germanica]	1370637190	PYGN01P012585
PSN45779.1	594	hypothetical protein	hypothetical protein C0J52_10769 [Blattella germanica]	1370637046	PYGN01P012709
PSN45602.1	126	putative 39S ribosomal protein L23	putative 39S ribosomal protein L23 [Blattella germanica]	1370636857	PYGN01P012901
PSN45447.1	156	hypothetical protein	hypothetical protein C0J52_15068 [Blattella germanica]	1370636692	PYGN01P013059
PSN45336.1	654	hypothetical protein	hypothetical protein C0J52_18706 [Blattella germanica]	1370636575	PYGN01P013172
PSN45209.1	812	hypothetical protein	hypothetical protein C0J52_07142 [Blattella germanica]	1370636442	PYGN01P013290
PSN45119.1	551	hypothetical protein	hypothetical protein C0J52_18786 [Blattella germanica]	1370636345	PYGN01P013391
PSN45076.1	368	Serpin B9	Serpin B9 [Blattella germanica]	1370636301	PYGN01P013402
PSN45087.1	257	Prohibitin-2	Prohibitin-2 [Blattella germanica]	1370636312	PYGN01P013413
PSN45056.1	229	hypothetical protein	hypothetical protein C0J52_03998 [Blattella germanica]	1370636280	PYGN01P013456
PSN44619.1	127	Mitochondrial pyruvate carrier 2	Mitochondrial pyruvate carrier 2 [Blattella germanica]	1370635819	PYGN01P013876
PSN44420.1	130	hypothetical protein	hypothetical protein C0J52_16454 [Blattella germanica]	1370635606	PYGN01P014092
PSN44362.1	207	60S ribosomal protein L8	60S ribosomal protein L8 [Blattella germanica]	1370635545	PYGN01P014157
PSN44325.1	364	hypothetical protein	hypothetical protein C0J52_31097 [Blattella germanica]	1370635507	PYGN01P014160
PSN44317.1	69	60S ribosomal protein L29	60S ribosomal protein L29 [Blattella germanica]	1370635498	PYGN01P014205
PSN44253.1	3582	Transcription-associated protein 1	Transcription-associated protein 1 [Blattella germanica]	1370635429	PYGN01P014275
PSN44198.1	440	hypothetical protein	hypothetical protein C0J52_11538 [Blattella germanica]	1370635372	PYGN01P014303
PSN44201.1	196	hypothetical protein	hypothetical protein C0J52_11537 [Blattella germanica]	1370635375	PYGN01P014306
PSN44095.1	523	hypothetical protein	hypothetical protein C0J52_07656 [Blattella germanica]	1370635263	PYGN01P014399
PSN44066.1	315	hypothetical protein	hypothetical protein C0J52_11938 [Blattella germanica]	1370635233	PYGN01P014421
PSN44085.1	303	Peptide transporter family 1	Peptide transporter family 1 [Blattella germanica]	1370635252	PYGN01P014440
PSN43969.1	612	hypothetical protein	hypothetical protein C0J52_12374 [Blattella germanica]	1370635128	PYGN01P014552
PSN43923.1	1235	hypothetical protein	hypothetical protein C0J52_03667 [Blattella germanica]	1370635080	PYGN01P014613
PSN43801.1	501	hypothetical protein	hypothetical protein C0J52_15501 [Blattella germanica]	1370634952	PYGN01P014723
PSN43757.1	331	hypothetical protein	hypothetical protein C0J52_06412 [Blattella germanica]	1370634905	PYGN01P014758
PSN43543.1	155	60S ribosomal protein L35a	60S ribosomal protein L35a [Blattella germanica]	1370634679	PYGN01P014955
PSN43468.1	409	Corepressor interacting with RBPJ 1	Corepressor interacting with RBPJ 1 [Blattella germanica]	1370634600	PYGN01P015021
PSN43290.1	221	hypothetical protein	hypothetical protein C0J52_19989 [Blattella germanica]	1370634409	PYGN01P015227
PSN43181.1	141	hypothetical protein	hypothetical protein C0J52_11293 [Blattella germanica]	1370634291	PYGN01P015321
PSN43182.1	505	hypothetical protein	hypothetical protein C0J52_11294 [Blattella germanica]	1370634292	PYGN01P015322
PSN43183.1	505	hypothetical protein	hypothetical protein C0J52_11294 [Blattella germanica]	1370634293	PYGN01P015323
PSN43064.1	1025	Neuroglian	Neuroglian [Blattella germanica]	1370634168	PYGN01P015437
PSN43071.1	153	Cytochrome c oxidase subunit 5A	Cytochrome c oxidase subunit 5A [Blattella germanica]	1370634175	PYGN01P015444
PSN43044.1	678	Annulin	Annulin [Blattella germanica]	1370634144	PYGN01P015469
PSN42946.1	1406	Clathrin heavy chain 1	Clathrin heavy chain 1 [Blattella germanica]	1370634041	PYGN01P015545
PSN42961.1	114	60S acidic ribosomal protein P2-beta	60S acidic ribosomal protein P2-beta [Blattella germanica]	1370634056	PYGN01P015560
PSN42899.1	847	Myosin-IB	Myosin-IB [Blattella germanica]	1370633991	PYGN01P015605
PSN42794.1	359	hypothetical protein	hypothetical protein C0J52_20535 [Blattella germanica]	1370633878	PYGN01P015706
PSN42460.1	823	hypothetical protein	hypothetical protein C0J52_18924 [Blattella germanica]	1370633524	PYGN01P016055
PSN42119.1	279	40S ribosomal protein S10	40S ribosomal protein S10 [Blattella germanica]	1370633159	PYGN01P016415
PSN41943.1	286	Growth factor receptor-bound protein 14	Growth factor receptor-bound protein 14 [Blattella germanica]	1370632974	PYGN01P016557
PSN41913.1	601	Endoplasmic reticulum mannosyl-oligosaccharide 1	Endoplasmic reticulum mannosyl-oligosaccharide 1 [Blattella germanica]	1370632943	PYGN01P016591
PSN41753.1	167	hypothetical protein	hypothetical protein C0J52_08860 [Blattella germanica]	1370632771	PYGN01P016743
PSN41600.1	886	hypothetical protein	hypothetical protein C0J52_17605 [Blattella germanica]	1370632607	PYGN01P016917
PSN41316.1	320	hypothetical protein	hypothetical protein C0J52_20248 [Blattella germanica]	1370632300	PYGN01P017195
PSN41144.1	414	hypothetical protein	hypothetical protein C0J52_05198 [Blattella germanica]	1370632120	PYGN01P017359
PSN41121.1	224	hypothetical protein	hypothetical protein C0J52_16296 [Blattella germanica]	1370632096	PYGN01P017381
PSN41014.1	552	hypothetical protein	hypothetical protein C0J52_16055 [Blattella germanica]	1370631978	PYGN01P017517
PSN40983.1	308	Heparan sulfate 2-O-sulfotransferase pipe	Heparan sulfate 2-O-sulfotransferase pipe [Blattella germanica]	1370631946	PYGN01P017527
PSN40959.1	114	60S ribosomal protein L36	60S ribosomal protein L36 [Blattella germanica]	1370631920	PYGN01P017559
PSN40934.1	2442	hypothetical protein	hypothetical protein C0J52_16263 [Blattella germanica]	1370631892	PYGN01P017586
PSN40599.1	228	Ribosomal RNA processing protein 36	Ribosomal RNA processing protein 36 [Blattella germanica]	1370631531	PYGN01P017921
PSN40508.1	455	hypothetical protein	hypothetical protein C0J52_11691 [Blattella germanica]	1370631436	PYGN01P017987
PSN40482.1	1838	Myosin-VIIa	Myosin-VIIa [Blattella germanica]	1370631409	PYGN01P018008
PSN40302.1	377	hypothetical protein	hypothetical protein C0J52_18616 [Blattella germanica]	1370631211	PYGN01P018209
PSN40309.1	311	hypothetical protein	hypothetical protein C0J52_18618 [Blattella germanica]	1370631218	PYGN01P018216
PSN40188.1	458	hypothetical protein	hypothetical protein C0J52_12895 [Blattella germanica]	1370631088	PYGN01P018315
PSN40155.1	146	Zinc finger protein 551	Zinc finger protein 551 [Blattella germanica]	1370631053	PYGN01P018351
PSN40137.1	100	60S ribosomal protein L24	60S ribosomal protein L24 [Blattella germanica]	1370631034	PYGN01P018369
PSN40132.1	461	putative methylmalonate-semialdehyde dehydrogenase [acylating]	putative methylmalonate-semialdehyde dehydrogenase [acylating] [Blattella germanica]	1370631028	PYGN01P018382
PSN39992.1	116	hypothetical protein	hypothetical protein C0J52_21576 [Blattella germanica]	1370630873	PYGN01P018507
PSN39892.1	165	60S ribosomal protein L12	60S ribosomal protein L12 [Blattella germanica]	1370630763	PYGN01P018600
PSN39805.1	492	Peptidyl-prolyl cis-trans isomerase CWC27	Peptidyl-prolyl cis-trans isomerase CWC27 [Blattella germanica]	1370630667	PYGN01P018700
PSN39707.1	825	hypothetical protein	hypothetical protein C0J52_17986 [Blattella germanica]	1370630557	PYGN01P018803
PSN39682.1	475	hypothetical protein	hypothetical protein C0J52_14416 [Blattella germanica]	1370630529	PYGN01P018847
PSN39628.1	402	7-dehydrocholesterol reductase	7-dehydrocholesterol reductase [Blattella germanica]	1370630470	PYGN01P018892
PSN39055.1	194	hypothetical protein	hypothetical protein C0J52_10103 [Blattella germanica]	1370629843	PYGN01P019447
PSN39002.1	948	Aminopeptidase N	Aminopeptidase N [Blattella germanica]	1370629786	PYGN01P019501
PSN38882.1	428	hypothetical protein	hypothetical protein C0J52_18971 [Blattella germanica]	1370629656	PYGN01P019636
PSN38836.1	81	Protein anon-73B1	Protein anon-73B1 [Blattella germanica]	1370629602	PYGN01P019680
PSN38767.1	1022	Myosin-IA	Myosin-IA [Blattella germanica]	1370629526	PYGN01P019752
PSN38677.1	736	hypothetical protein	hypothetical protein C0J52_08897 [Blattella germanica]	1370629428	PYGN01P019835
PSN38555.1	1012	hypothetical protein	hypothetical protein C0J52_14819 [Blattella germanica]	1370629287	PYGN01P019956
PSN38458.1	227	hypothetical protein	hypothetical protein C0J52_15622 [Blattella germanica]	1370629179	PYGN01P020052
PSN38462.1	293	hypothetical protein	hypothetical protein C0J52_15616 [Blattella germanica]	1370629183	PYGN01P020056
PSN38075.1	2258	hypothetical protein	hypothetical protein C0J52_00824 [Blattella germanica]	1370628761	PYGN01P020396
PSN38090.1	212	hypothetical protein	hypothetical protein C0J52_00831 [Blattella germanica]	1370628776	PYGN01P020411
PSN38098.1	576	Phenoloxidase subunit 1	Phenoloxidase subunit 1 [Blattella germanica]	1370628784	PYGN01P020419
PSN37358.1	128	hypothetical protein	hypothetical protein C0J52_18813 [Blattella germanica]	1370627966	PYGN01P021163
PSN37263.1	143	hypothetical protein	hypothetical protein C0J52_24789 [Blattella germanica]	1370627860	PYGN01P021254
PSN36809.1	74	Tenecin-1	Tenecin-1 [Blattella germanica]	1370627360	PYGN01P021702
PSN36784.1	369	Pescadillo	Pescadillo [Blattella germanica]	1370627331	PYGN01P021734
PSN36687.1	470	hypothetical protein	hypothetical protein C0J52_22544 [Blattella germanica]	1370627219	PYGN01P021825
PSN36666.1	146	Allergen Cr-PI	Allergen Cr-PI [Blattella germanica]	1370627196	PYGN01P021845
PSN36668.1	118	Allergen Cr-PI	Allergen Cr-PI [Blattella germanica]	1370627198	PYGN01P021847
PSN36614.1	277	hypothetical protein	hypothetical protein C0J52_10446 [Blattella germanica]	1370627136	PYGN01P021888
PSN36497.1	155	hypothetical protein	hypothetical protein C0J52_05038 [Blattella germanica]	1370627009	PYGN01P022001
PSN36505.1	313	hypothetical protein	hypothetical protein C0J52_05059 [Blattella germanica]	1370627017	PYGN01P022009
PSN36157.1	376	F-box only protein 28	F-box only protein 28 [Blattella germanica]	1370626628	PYGN01P022363
PSN36078.1	110	hypothetical protein	hypothetical protein C0J52_06702 [Blattella germanica]	1370626536	PYGN01P022441
PSN36060.1	121	hypothetical protein	hypothetical protein C0J52_23076 [Blattella germanica]	1370626517	PYGN01P022453
PSN36030.1	201	Peroxiredoxin-6	Peroxiredoxin-6 [Blattella germanica]	1370626484	PYGN01P022485
PSN35918.1	242	40S ribosomal protein S3	40S ribosomal protein S3 [Blattella germanica]	1370626359	PYGN01P022587
PSN35799.1	440	hypothetical protein	hypothetical protein C0J52_21813 [Blattella germanica]	1370626227	PYGN01P022710
PSN35801.1	1169	hypothetical protein	hypothetical protein C0J52_21815 [Blattella germanica]	1370626229	PYGN01P022712
PSN35700.1	98	hypothetical protein	hypothetical protein C0J52_10195 [Blattella germanica]	1370626115	PYGN01P022819
PSN35707.1	2200	hypothetical protein	hypothetical protein C0J52_10177 [Blattella germanica]	1370626122	PYGN01P022826
PSN35628.1	939	hypothetical protein	hypothetical protein C0J52_21159 [Blattella germanica]	1370626033	PYGN01P022891
PSN35555.1	486	Nucleolar complex protein 4 B	Nucleolar complex protein 4 B [Blattella germanica]	1370625953	PYGN01P022946
PSN35414.1	93	60S ribosomal protein L37	60S ribosomal protein L37 [Blattella germanica]	1370625790	PYGN01P023100
PSN35392.1	184	hypothetical protein	hypothetical protein C0J52_17820 [Blattella germanica]	1370625765	PYGN01P023119
PSN35227.1	781	hypothetical protein	hypothetical protein C0J52_25122 [Blattella germanica]	1370625581	PYGN01P023282
PSN35183.1	83	hypothetical protein	hypothetical protein C0J52_22576 [Blattella germanica]	1370625531	PYGN01P023320
PSN35187.1	917	hypothetical protein	hypothetical protein C0J52_22574 [Blattella germanica]	1370625535	PYGN01P023324
PSN34993.1	115	60S acidic ribosomal protein P1	60S acidic ribosomal protein P1 [Blattella germanica]	1370625312	PYGN01P023526
PSN34981.1	145	hypothetical protein	hypothetical protein C0J52_23910 [Blattella germanica]	1370625299	PYGN01P023530
PSN34895.1	86	hypothetical protein	hypothetical protein C0J52_26500 [Blattella germanica]	1370625201	PYGN01P023615
PSN34726.1	202	hypothetical protein	hypothetical protein C0J52_20990 [Blattella germanica]	1370625006	PYGN01P023783
PSN34679.1	947	hypothetical protein	hypothetical protein C0J52_22485 [Blattella germanica]	1370624950	PYGN01P023836
PSN34189.1	751	Serine/threonine-protein kinase TBK1	Serine/threonine-protein kinase TBK1 [Blattella germanica]	1370624386	PYGN01P024326
PSN34075.1	142	hypothetical protein	hypothetical protein C0J52_24578 [Blattella germanica]	1370624253	PYGN01P024442
PSN33998.1	364	Endoglucanase E-4	Endoglucanase E-4 [Blattella germanica]	1370624167	PYGN01P024507
PSN33741.1	628	hypothetical protein	hypothetical protein C0J52_23553 [Blattella germanica]	1370623864	PYGN01P024766
PSN33672.1	156	Trimeric intracellular cation channel type B-B	Trimeric intracellular cation channel type B-B [Blattella germanica]	1370623778	PYGN01P024834
PSN33448.1	201	hypothetical protein	hypothetical protein C0J52_21261 [Blattella germanica]	1370623510	PYGN01P025062
PSN33373.1	2799	hypothetical protein	hypothetical protein C0J52_23694, partial [Blattella germanica]	1370623426	PYGN01P025139
PSN33363.1	529	hypothetical protein	hypothetical protein C0J52_20286 [Blattella germanica]	1370623415	PYGN01P025144
PSN33249.1	216	hypothetical protein	hypothetical protein C0J52_23040 [Blattella germanica]	1370623274	PYGN01P025262
PSN33123.1	370	hypothetical protein	hypothetical protein C0J52_15538 [Blattella germanica]	1370623125	PYGN01P025388
PSN32807.1	185	hypothetical protein	hypothetical protein C0J52_22967 [Blattella germanica]	1370622755	PYGN01P025700
PSN32808.1	663	hypothetical protein	hypothetical protein C0J52_22968 [Blattella germanica]	1370622756	PYGN01P025701
PSN32731.1	547	hypothetical protein	hypothetical protein C0J52_20415 [Blattella germanica]	1370622663	PYGN01P025787
PSN32604.1	2898	hypothetical protein	hypothetical protein C0J52_26221 [Blattella germanica]	1370622506	PYGN01P025907
PSN32560.1	473	hypothetical protein	hypothetical protein C0J52_22026 [Blattella germanica]	1370622455	PYGN01P025953
PSN32561.1	1829	hypothetical protein	hypothetical protein C0J52_22028 [Blattella germanica]	1370622456	PYGN01P025954
PSN32514.1	453	hypothetical protein	hypothetical protein C0J52_16609 [Blattella germanica]	1370622395	PYGN01P026003
PSN32506.1	99	hypothetical protein	hypothetical protein C0J52_21939 [Blattella germanica]	1370622386	PYGN01P026012
PSN32490.1	283	hypothetical protein	hypothetical protein C0J52_24139 [Blattella germanica]	1370622369	PYGN01P026014
PSN32498.1	296	hypothetical protein	hypothetical protein C0J52_24147 [Blattella germanica]	1370622377	PYGN01P026022
PSN32451.1	886	Calsyntenin-1	Calsyntenin-1 [Blattella germanica]	1370622325	PYGN01P026048
PSN32428.1	354	hypothetical protein	hypothetical protein C0J52_23341 [Blattella germanica]	1370622298	PYGN01P026087
PSN32342.1	538	hypothetical protein	hypothetical protein C0J52_26807 [Blattella germanica]	1370622195	PYGN01P026170
PSN32215.1	404	Pre-mRNA-processing-splicing factor 8	Pre-mRNA-processing-splicing factor 8 [Blattella germanica]	1370622044	PYGN01P026294
PSN32221.1	263	hypothetical protein	hypothetical protein C0J52_17013 [Blattella germanica]	1370622050	PYGN01P026300
PSN32144.1	309	hypothetical protein	hypothetical protein C0J52_22609 [Blattella germanica]	1370621960	PYGN01P026365
PSN32125.1	304	Pseudouridine-5'-phosphatase	Pseudouridine-5'-phosphatase [Blattella germanica]	1370621938	PYGN01P026380
PSN31975.1	110	hypothetical protein	hypothetical protein C0J52_22568 [Blattella germanica]	1370621745	PYGN01P026539
PSN31849.1	104	Cytochrome c-2	Cytochrome c-2 [Blattella germanica]	1370621580	PYGN01P026666
PSN31727.1	1287	hypothetical protein	hypothetical protein C0J52_19831 [Blattella germanica]	1370621425	PYGN01P026779
PSN31595.1	148	60S ribosomal protein L14	60S ribosomal protein L14 [Blattella germanica]	1370621258	PYGN01P026919
PSN31565.1	278	Toll-interacting protein	Toll-interacting protein [Blattella germanica]	1370621221	PYGN01P026943
PSN31555.1	308	hypothetical protein	hypothetical protein C0J52_24999 [Blattella germanica]	1370621209	PYGN01P026955
PSN31510.1	67	hypothetical protein	hypothetical protein C0J52_27273 [Blattella germanica]	1370621150	PYGN01P027001
PSN31327.1	205	hypothetical protein	hypothetical protein C0J52_25636 [Blattella germanica]	1370620914	PYGN01P027186
PSN31053.1	376	hypothetical protein	hypothetical protein C0J52_22953 [Blattella germanica]	1370620555	PYGN01P027455
PSN31055.1	471	hypothetical protein	hypothetical protein C0J52_22955 [Blattella germanica]	1370620557	PYGN01P027457
PSN31036.1	176	hypothetical protein	hypothetical protein C0J52_19083 [Blattella germanica]	1370620532	PYGN01P027476
PSN30899.1	249	Proteasome subunit alpha type-7-like protein	Proteasome subunit alpha type-7-like protein [Blattella germanica]	1370620348	PYGN01P027605
PSN30878.1	72	Glutathione S-transferase D2	Glutathione S-transferase D2 [Blattella germanica]	1370620321	PYGN01P027633
PSN30379.1	463	hypothetical protein	hypothetical protein C0J52_21780 [Blattella germanica]	1370619617	PYGN01P028127
PSN30268.1	76	Signal peptidase complex subunit 1	Signal peptidase complex subunit 1 [Blattella germanica]	1370619440	PYGN01P028246
PSN30258.1	476	hypothetical protein	hypothetical protein C0J52_24073 [Blattella germanica]	1370619429	PYGN01P028254
PSN30173.1	420	V-type proton ATPase subunit B	V-type proton ATPase subunit B [Blattella germanica]	1370619285	PYGN01P028333
PSN30086.1	789	Endoplasmin	Endoplasmin [Blattella germanica]	1370619126	PYGN01P028424
PSN29919.1	293	Exosome complex component MTR3	Exosome complex component MTR3 [Blattella germanica]	1370618828	PYGN01P028588
PSN29794.1	362	Tropomyosin	Tropomyosin [Blattella germanica]	1370618558	PYGN01P028718
PSN29784.1	152	40S ribosomal protein S18	40S ribosomal protein S18 [Blattella germanica]	1370618541	PYGN01P028730
PSN29615.1	301	hypothetical protein	hypothetical protein C0J52_27870 [Blattella germanica]	1370618074	PYGN01P028897
PSN29613.1	645	hypothetical protein	hypothetical protein C0J52_26532 [Blattella germanica]	1370618070	PYGN01P028899
PSN29485.1	160	Eukaryotic translation initiation factor 5A	Eukaryotic translation initiation factor 5A [Blattella germanica]	1370617678	PYGN01P029029
PSN29395.1	421	hypothetical protein	hypothetical protein C0J52_28258 [Blattella germanica]	1370617195	PYGN01P029116
PSN29187.1	2279	hypothetical protein	hypothetical protein C0J52_25667 [Blattella germanica]	1370615289	PYGN01P029325
PSN29158.1	80	hypothetical protein	hypothetical protein C0J52_27756 [Blattella germanica]	1370614878	PYGN01P029352

[truncated: 2 more sheets: 6th_2_90, 6th_2_180]
