# Supplementary material for: The impact of thigmotaxis deprivation on the development of the German cockroach (Blattella germanica)
Source: iScience. 2022 Jul 20;25(8):104802. doi: 10.1016/j.isci.2022.104802 (PMC9385682; doi:10.1016/j.isci.2022.104802)
Supplement: Table S8. Molecular Function and Cellular Component results of 2nd instar cockroach nymphs — A. Cellular component of up-regulated genes of 2-day post molting, 2nd instar B. germanica nymphs, in 30°, related to Table 4. B. GMolecular function of up-regulated genes of 2-day post molting, 2nd instar B. germanica nymphs, in 30°, related to Table 4. C. Cellular component of down-regulated genes of 2-day post molting, 2nd instar B. germanica nymphs, in 30°, related to Table 4. D. Molecular function of down-regulated genes of 2-day post molting, 2nd instar B. germanica nymphs, in 30°, related to Table 4. E. Cellular component of up-regulated genes of 2-day post molting, 2nd instar B. germanica nymphs, in 90°, related to Table 4. F. Molecular function of up-regulated genes of 2-day post molting, 2nd instar B. germanica nymphs, in 90°, related to Table 4. G. Cellular component of down-regulated genes of 2-day post molting, 2nd instar B. germanica nymphs, in 90°, related to Table 4. H. Molecular function of down-regulated genes of 2-day post molting, 2nd instar B. germanica nymphs, in 90°, related to Table 4. I. Cellular component of up-regulated genes of 2-day post molting, 2nd instar B. germanica nymphs, in 180°, related to Table 4. J. GMolecular function of up-regulated genes of 2-day post molting, 2nd instar B. germanica nymphs, in 180°, related to Table 4. K. Cellular component of down-regulated genes of 2-day post molting, 2nd instar B. germanica nymphs, in 180°, related to Table 4. L. Molecular function of down-regulated genes of 2-day post molting, 2nd instar B. germanica nymphs, in 180°, related to Table 4. [file mmc9.xlsx]

## Sheet: 2nd_2d_30_CC_up
Supplementary Table 8a. Gene Ontology analysis of cellular component of up-regulated genes of 2-days post molting, 2nd instar B. germanica nymphs developed in shelter with angle of 30°.
GO cellular component complete	Drosophila melanogaster - REFLIST (13811)	upload_1 (63)	upload_1 (expected)	upload_1 (over/under)	upload_1 (fold Enrichment)	upload_1 (raw P-value)	upload_1 (FDR)
cytosolic ribosome (GO:0022626)	99	4	0.45	+	8.86	0.00122	1
nucleus (GO:0005634)	2783	3	12.69	-	0.24	0.00128	0.852
ribosomal subunit (GO:0044391)	176	5	0.8	+	6.23	0.00136	0.606
large ribosomal subunit (GO:0015934)	106	4	0.48	+	8.27	0.00156	0.519
ribosome (GO:0005840)	187	5	0.85	+	5.86	0.00177	0.472
cytosolic large ribosomal subunit (GO:0022625)	56	3	0.26	+	11.74	0.00242	0.538
Hrd1p ubiquitin ligase ERAD-L complex (GO:0000839)	5	1	0	+	> 100	0.00256	1
Hrd1p ubiquitin ligase complex (GO:0000836)	6	1	0	+	> 100	0.00299	1
ER ubiquitin ligase complex (GO:0000835)	6	1	0	+	> 100	0.00299	1
cytoplasmic ubiquitin ligase complex (GO:0000153)	10	1	0	+	> 100	0.0047	1
cytosol (GO:0005829)	949	10	4.33	+	2.31	0.0107	1
cell periphery (GO:0071944)	1803	2	8.22	-	0.24	0.0139	1
larval serum protein complex (GO:0005616)	4	1	0.02	+	54.81	0.0225	1
extracellular region (GO:0005576)	1042	10	4.75	+	2.1	0.0263	1
endoplasmic reticulum protein-containing complex (GO:0140534)	86	1	0.04	+	27.16	0.0366	1
Arp2/3 protein complex (GO:0005885)	8	1	0.04	+	27.4	0.0401	1
integral component of endoplasmic reticulum membrane (GO:0030176)	115	1	0.05	+	20.31	0.0485	1
oligosaccharyltransferase complex (GO:0008250)	10	1	0.05	+	21.92	0.0488	1

## Sheet: 2nd_2d_30_MF_up
Supplementary Table 8b. Gene Ontology analysis of molecular function of up-regulated genes of 2-days post molting, 2nd instar B. germanica nymphs developed in shelter with angle of 30°.
GO molecular function complete	Drosophila melanogaster - REFLIST (13811)	upload_1 (63)	upload_1 (expected)	upload_1 (over/under)	upload_1 (fold Enrichment)	upload_1 (raw P-value)	upload_1 (FDR)
catalytic activity (GO:0003824)	3907	39	17.82	+	2.19	4.84e-08	0.000139
oxidoreductase activity (GO:0016491)	667	13	3.04	+	4.27	9.09e-06	0.013
oxidoreductase activity (GO:0016491)	833	5	0.36	+	14.02	1.43e-05	0.0489
oxidoreductase activity, acting on CH-OH group of donors (GO:0016614)	127	5	0.58	+	8.63	0.000326	0.312
vitamin B6 binding (GO:0070279)	34	3	0.16	+	19.34	0.000621	0.445
pyridoxal phosphate binding (GO:0030170)	34	3	0.16	+	19.34	0.000621	0.356
hydrolase activity, hydrolyzing O-glycosyl compounds (GO:0004553)	85	4	0.39	+	10.32	0.000706	0.337
cysteine dioxygenase activity (GO:0017172)	1	1	0	+	> 100	0.000856	1
phosphogluconate dehydrogenase (decarboxylating) activity (GO:0004616)	1	1	0	+	> 100	0.000856	0.978
trimethyllysine dioxygenase activity (GO:0050353)	1	1	0	+	> 100	0.000856	0.734
dioxygenase activity (GO:0051213)	103	2	0.04	+	45.36	0.000887	0.609
hydrolase activity, acting on glycosyl bonds (GO:0016798)	96	4	0.44	+	9.13	0.00109	0.447
oxidoreductase activity, acting on the CH-OH group of donors, NAD or NADP as acceptor (GO:0016616)	115	2	0.05	+	40.63	0.0011	0.629
oxidoreductase activity, acting on CH-OH group of donors (GO:0016614)	121	2	0.05	+	38.61	0.00121	0.595
structural constituent of ribosome (GO:0003735)	172	5	0.78	+	6.37	0.00123	0.442
triose-phosphate isomerase activity (GO:0004807)	2	1	0	+	> 100	0.00128	0.55
methylglyoxal synthase activity (GO:0008929)	2	1	0	+	> 100	0.00128	0.489
chitinase activity (GO:0004568)	10	2	0.05	+	43.84	0.0013	0.414
oxidoreductase activity, acting on the CH-OH group of donors, NAD or NADP as acceptor (GO:0016616)	105	4	0.48	+	8.35	0.0015	0.431
ubiquitin-specific protease binding (GO:1990381)	3	1	0	+	> 100	0.00171	0.587
carbon-oxygen lyase activity, acting on phosphates (GO:0016838)	5	1	0	+	> 100	0.00256	0.8
iron ion binding (GO:0005506)	180	2	0.08	+	25.96	0.00263	0.752
3-hydroxyacyl-CoA dehydrogenase activity (GO:0003857)	6	1	0	+	> 100	0.00299	0.79
ADP-ribose diphosphatase activity (GO:0047631)	6	1	0	+	> 100	0.00299	0.733
intramolecular oxidoreductase activity, interconverting aldoses and ketoses (GO:0016861)	10	1	0	+	> 100	0.0047	1
NAD+ binding (GO:0070403)	11	1	0	+	> 100	0.00512	1
protease binding (GO:0002020)	12	1	0.01	+	> 100	0.00555	1
vitamin binding (GO:0019842)	77	3	0.35	+	8.54	0.00572	1
misfolded protein binding (GO:0051787)	20	1	0.01	+	> 100	0.00895	1
L-gulonate 3-dehydrogenase activity (GO:0050104)	1	1	0	+	> 100	0.00906	1
beta-alanyl-dopamine hydrolase activity (GO:0003832)	1	1	0	+	> 100	0.00906	1
serine binding (GO:0070905)	1	1	0	+	> 100	0.00906	1
carbon-halide lyase activity (GO:0016848)	1	1	0	+	> 100	0.00906	1
cystathionine gamma-lyase activity (GO:0004123)	1	1	0	+	> 100	0.00906	1
long-chain-alcohol O-fatty-acyltransferase activity (GO:0047196)	1	1	0	+	> 100	0.00906	1
deoxycytidyl transferase activity (GO:0017125)	1	1	0	+	> 100	0.00906	1
DDT-dehydrochlorinase activity (GO:0018833)	1	1	0	+	> 100	0.00906	1
beta-alanyl-histamine hydrolase activity (GO:0031964)	1	1	0	+	> 100	0.00906	1
ornithine-oxo-acid transaminase activity (GO:0004587)	1	1	0	+	> 100	0.00906	1
hydroxymethylglutaryl-CoA synthase activity (GO:0004421)	1	1	0	+	> 100	0.00906	1
UDP-glucose:hexose-1-phosphate uridylyltransferase activity (GO:0008108)	1	1	0	+	> 100	0.00906	1
glycine hydroxymethyltransferase activity (GO:0004372)	1	1	0	+	> 100	0.00906	1
catalytic activity (GO:0003824)	6708	7	2.87	+	2.44	0.00976	1
ferrous iron binding (GO:0008198)	27	1	0.01	+	86.53	0.0119	1
transferase activity (GO:0016740)	1254	12	5.72	+	2.1	0.013	1
NAD binding (GO:0051287)	37	2	0.17	+	11.85	0.0135	1
gluconolactonase activity (GO:0004341)	2	1	0.01	+	> 100	0.0136	1
diacylglycerol O-acyltransferase activity (GO:0004144)	2	1	0.01	+	> 100	0.0136	1
beta-glucosidase activity (GO:0008422)	2	1	0.01	+	> 100	0.0136	1
peptidylamidoglycolate lyase activity (GO:0004598)	2	1	0.01	+	> 100	0.0136	1
alpha-amylase activity (GO:0004556)	2	1	0.01	+	> 100	0.0136	1
peptidylglycine monooxygenase activity (GO:0004504)	2	1	0.01	+	> 100	0.0136	1
cobalt ion binding (GO:0050897)	2	1	0.01	+	> 100	0.0136	1
intramolecular oxidoreductase activity (GO:0016860)	35	1	0.01	+	66.75	0.0153	1
glutathione transferase activity (GO:0004364)	40	2	0.18	+	10.96	0.0155	1
oxidoreductase activity, acting on single donors with incorporation of molecular oxygen, incorporation of two atoms of oxygen (GO:0016702)	38	1	0.02	+	61.48	0.0166	1
oxidoreductase activity, acting on single donors with incorporation of molecular oxygen (GO:0016701)	39	1	0.02	+	59.9	0.017	1
NADP binding (GO:0050661)	41	1	0.02	+	56.98	0.0178	1
juvenile hormone epoxide hydrolase activity (GO:0008096)	3	1	0.01	+	73.07	0.018	1
amylase activity (GO:0016160)	3	1	0.01	+	73.07	0.018	1
cis-stilbene-oxide hydrolase activity (GO:0033961)	3	1	0.01	+	73.07	0.018	1
L-iditol 2-dehydrogenase activity (GO:0003939)	3	1	0.01	+	73.07	0.018	1
structural molecule activity (GO:0005198)	456	6	2.08	+	2.88	0.0181	1
chitin binding (GO:0008061)	125	3	0.57	+	5.26	0.0204	1
NAD binding (GO:0051287)	50	1	0.02	+	46.72	0.0216	1
epoxide hydrolase activity (GO:0004301)	4	1	0.02	+	54.81	0.0225	1
transferase activity, transferring acyl groups, acyl groups converted into alkyl on transfer (GO:0046912)	4	1	0.02	+	54.81	0.0225	1
carbon-sulfur lyase activity (GO:0016846)	4	1	0.02	+	54.81	0.0225	1
glycerol kinase activity (GO:0004370)	4	1	0.02	+	54.81	0.0225	1
2-oxoglutarate-dependent dioxygenase activity (GO:0016706)	53	1	0.02	+	44.08	0.0229	1
lyase activity (GO:0016829)	132	3	0.6	+	4.98	0.0234	1
carboxylic ester hydrolase activity (GO:0052689)	136	3	0.62	+	4.84	0.0253	1
protein binding (GO:0005515)	2277	4	10.39	-	0.39	0.0264	1
heme binding (GO:0020037)	139	3	0.63	+	4.73	0.0267	1
ether hydrolase activity (GO:0016803)	5	1	0.02	+	43.84	0.0269	1
hydroxymethyl-, formyl- and related transferase activity (GO:0016742)	5	1	0.02	+	43.84	0.0269	1
aldose 1-epimerase activity (GO:0004034)	5	1	0.02	+	43.84	0.0269	1
testosterone 17-beta-dehydrogenase (NADP+) activity (GO:0047045)	5	1	0.02	+	43.84	0.0269	1
uridylyltransferase activity (GO:0070569)	5	1	0.02	+	43.84	0.0269	1
malate dehydrogenase (decarboxylating) (NADP+) activity (GO:0004473)	5	1	0.02	+	43.84	0.0269	1
malate dehydrogenase (decarboxylating) (NAD+) activity (GO:0004471)	5	1	0.02	+	43.84	0.0269	1
malic enzyme activity (GO:0004470)	5	1	0.02	+	43.84	0.0269	1
tetrapyrrole binding (GO:0046906)	140	3	0.64	+	4.7	0.0272	1
carbon-oxygen lyase activity (GO:0016835)	68	1	0.03	+	34.36	0.0291	1
3-hydroxyacyl-CoA dehydrogenase activity (GO:0003857)	6	1	0.03	+	36.54	0.0314	1
acylglycerol O-acyltransferase activity (GO:0016411)	6	1	0.03	+	36.54	0.0314	1
oxidoreductase activity, acting on paired donors, with incorporation or reduction of molecular oxygen, reduced ascorbate as one donor, and incorporation of one atom of oxygen (GO:0016715)	7	1	0.03	+	31.32	0.0358	1
aralkylamine N-acetyltransferase activity (GO:0004059)	7	1	0.03	+	31.32	0.0358	1
NAD+ binding (GO:0070403)	7	1	0.03	+	31.32	0.0358	1
transferase activity, transferring alkyl or aryl (other than methyl) groups (GO:0016765)	64	2	0.29	+	6.85	0.0361	1
hydrolase activity, acting on ether bonds (GO:0016801)	8	1	0.04	+	27.4	0.0401	1
mRNA 5'-UTR binding (GO:0048027)	8	1	0.04	+	27.4	0.0401	1
protein homodimerization activity (GO:0042803)	101	1	0.04	+	23.13	0.0428	1
oxidoreductase activity, acting on paired donors, with incorporation or reduction of molecular oxygen (GO:0016705)	170	3	0.78	+	3.87	0.0439	1
malate dehydrogenase activity (GO:0016615)	9	1	0.04	+	24.36	0.0445	1
amino acid binding (GO:0016597)	9	1	0.04	+	24.36	0.0445	1
racemase and epimerase activity, acting on carbohydrates and derivatives (GO:0016857)	10	1	0.05	+	21.92	0.0488	1
amidine-lyase activity (GO:0016842)	10	1	0.05	+	21.92	0.0488	1
molecular function regulator (GO:0098772)	776	0	3.54	-	< 0.01	0.0499	1

## Sheet: 2nd_2d_30_CC_down
Supplementary Table 8c. Gene Ontology analysis of cellular component of down-regulated genes of 2-days post molting, 2nd instar B. germanica nymphs developed in shelter with angle of 30°.
GO cellular component complete	Drosophila melanogaster - REFLIST (13811)	upload_1 (28)	upload_1 (expected)	upload_1 (over/under)	upload_1 (fold Enrichment)	upload_1 (raw P-value)	upload_1 (FDR)
extracellular matrix (GO:0031012)	273	4	0.55	+	7.23	0.0022	1
chitin-based extracellular matrix (GO:0062129)	132	3	0.27	+	11.21	0.00249	1
external encapsulating structure (GO:0030312)	307	4	0.62	+	6.43	0.00335	1
extracellular region (GO:0005576)	1042	7	2.11	+	3.31	0.00406	1
mitochondrial oxoglutarate dehydrogenase complex (GO:0009353)	3	1	0.01	+	> 100	0.00807	1
cellular anatomical entity (GO:0110165)	9024	25	18.29	+	1.37	0.00832	1
oxoglutarate dehydrogenase complex (GO:0045252)	4	1	0.01	+	> 100	0.0101	1
anchored component of external side of plasma membrane (GO:0031362)	4	1	0.01	+	> 100	0.0101	1
extracellular space (GO:0005615)	701	5	1.42	+	3.52	0.0126	1
intrinsic component of external side of plasma membrane (GO:0031233)	6	1	0.01	+	82.21	0.0141	1
mitochondrial alpha-ketoglutarate dehydrogenase complex (GO:0005947)	6	1	0.01	+	82.21	0.0141	1
dihydrolipoyl dehydrogenase complex (GO:0045240)	6	1	0.01	+	82.21	0.0141	1
mitochondrial tricarboxylic acid cycle enzyme complex (GO:0030062)	8	1	0.02	+	61.66	0.0181	1
RNA polymerase II transcription regulator complex (GO:0090575)	110	2	0.22	+	8.97	0.0214	1
core mediator complex (GO:0070847)	11	1	0.02	+	44.84	0.024	1
anchored component of plasma membrane (GO:0046658)	11	1	0.02	+	44.84	0.024	1
anchored component of membrane (GO:0031225)	13	1	0.03	+	37.94	0.028	1
tricarboxylic acid cycle enzyme complex (GO:0045239)	14	1	0.03	+	35.23	0.0299	1
microtubule plus-end (GO:0035371)	16	1	0.03	+	30.83	0.0339	1
external side of plasma membrane (GO:0009897)	16	1	0.03	+	30.83	0.0339	1
microtubule end (GO:1990752)	17	1	0.03	+	29.01	0.0358	1

## Sheet: 2nd_2d_30_MF_down
Supplementary Table 8d. Gene Ontology analysis of molecular function of down-regulated genes of 2-days post molting, 2nd instar B. germanica nymphs developed in shelter with angle of 30°.
GO molecular function complete	Drosophila melanogaster - REFLIST (13811)	upload_1 (28)	upload_1 (expected)	upload_1 (over/under)	upload_1 (fold Enrichment)	upload_1 (raw P-value)	upload_1 (FDR)
aminopeptidase activity (GO:0004177)	37	2	0.08	+	26.66	0.00279	1
microtubule plus end polymerase (GO:0061863)	1	1	0	+	> 100	0.00404	1
peptidase activity (GO:0008233)	534	5	1.08	+	4.62	0.00411	1
DNA-binding transcription repressor activity, RNA polymerase II-specific (GO:0001227)	56	2	0.11	+	17.62	0.00608	1
DNA-binding transcription repressor activity (GO:0001217)	57	2	0.12	+	17.31	0.00629	1
RNA polymerase II cis-regulatory region sequence-specific DNA binding (GO:0000978)	392	4	0.79	+	5.03	0.00785	1
oxoglutarate dehydrogenase (succinyl-transferring) activity (GO:0004591)	3	1	0.01	+	> 100	0.00807	1
cis-regulatory region sequence-specific DNA binding (GO:0000987)	399	4	0.81	+	4.94	0.00834	1
actin monomer binding (GO:0003785)	4	1	0.01	+	> 100	0.0101	1
peptide binding (GO:0042277)	79	2	0.16	+	12.49	0.0116	1
thiamine pyrophosphate binding (GO:0030976)	6	1	0.01	+	82.21	0.0141	1
transcription regulator activity (GO:0140110)	722	5	1.46	+	3.42	0.0142	1
exopeptidase activity (GO:0008238)	89	2	0.18	+	11.08	0.0145	1
DNA-binding transcription factor activity, RNA polymerase II-specific (GO:0000981)	483	4	0.98	+	4.08	0.0159	1
oxidoreductase activity, acting on the aldehyde or oxo group of donors, disulfide as acceptor (GO:0016624)	7	1	0.01	+	70.46	0.0161	1
RNA polymerase II transcription regulatory region sequence-specific DNA binding (GO:0000977)	490	4	0.99	+	4.03	0.0166	1
molecular_function (GO:0003674)	10927	27	22.15	+	1.22	0.0189	1
Unclassified (UNCLASSIFIED)	2884	1	5.85	-	0.17	0.0189	1
amide binding (GO:0033218)	103	2	0.21	+	9.58	0.019	1
secondary active sulfate transmembrane transporter activity (GO:0008271)	9	1	0.02	+	54.81	0.0201	1
structural constituent of chitin-based larval cuticle (GO:0008010)	110	2	0.22	+	8.97	0.0214	1
maltose alpha-glucosidase activity (GO:0032450)	10	1	0.02	+	49.32	0.022	1
alpha-1,4-glucosidase activity (GO:0004558)	10	1	0.02	+	49.32	0.022	1
transcription regulatory region sequence-specific DNA binding (GO:0000976)	539	4	1.09	+	3.66	0.0227	1
regulatory region nucleic acid binding (GO:0001067)	540	4	1.09	+	3.65	0.0229	1
DNA-binding transcription factor activity (GO:0003700)	558	4	1.13	+	3.54	0.0254	1
alpha-glucosidase activity (GO:0090599)	12	1	0.02	+	41.1	0.026	1
chitin binding (GO:0008061)	125	2	0.25	+	7.89	0.027	1
sequence-specific double-stranded DNA binding (GO:1990837)	570	4	1.16	+	3.46	0.0272	1
nuclear localization sequence binding (GO:0008139)	15	1	0.03	+	32.88	0.0319	1
double-stranded DNA binding (GO:0003690)	600	4	1.22	+	3.29	0.032	1
metallopeptidase activity (GO:0008237)	139	2	0.28	+	7.1	0.0328	1
activating transcription factor binding (GO:0033613)	16	1	0.03	+	30.83	0.0339	1
glucosidase activity (GO:0015926)	16	1	0.03	+	30.83	0.0339	1
structural constituent of chitin-based cuticle (GO:0005214)	147	2	0.3	+	6.71	0.0363	1
solute:anion antiporter activity (GO:0140323)	18	1	0.04	+	27.4	0.0378	1
anion:anion antiporter activity (GO:0015301)	18	1	0.04	+	27.4	0.0378	1
structural constituent of cuticle (GO:0042302)	151	2	0.31	+	6.53	0.038	1
sequence-specific DNA binding (GO:0043565)	636	4	1.29	+	3.1	0.0384	1
sulfate transmembrane transporter activity (GO:0015116)	19	1	0.04	+	25.96	0.0397	1
structural constituent of nuclear pore (GO:0017056)	20	1	0.04	+	24.66	0.0417	1
endopeptidase activity (GO:0004175)	394	3	0.8	+	3.76	0.0452	1
manganese ion binding (GO:0030145)	23	1	0.05	+	21.45	0.0475	1
metalloaminopeptidase activity (GO:0070006)	24	1	0.05	+	20.55	0.0494	1

## Sheet: 2nd_2d_90_CC_up
Supplementary Table 8e. Gene Ontology analysis of cellular component of up-regulated genes of 2-days post molting, 2nd instar B. germanica nymphs developed in shelter with angle of 90°.
GO cellular component complete	Drosophila melanogaster - REFLIST (13811)	upload_1 (174)	upload_1 (expected)	upload_1 (over/under)	upload_1 (fold Enrichment)	upload_1 (raw P-value)	upload_1 (FDR)
ribosomal subunit (GO:0044391)	176	27	2.22	+	12.18	2.21e-20	2.95e-17
mitochondrial protein-containing complex (GO:0098798)	272	31	3.43	+	9.05	7.12e-20	4.75e-17
ribosome (GO:0005840)	187	27	2.36	+	11.46	9.03e-20	4.02e-17
ribonucleoprotein complex (GO:1990904)	558	39	7.03	+	5.55	6.07e-18	2.02e-15
large ribosomal subunit (GO:0015934)	106	19	1.34	+	14.23	1.02e-15	2.71e-13
mitochondrion (GO:0005739)	868	42	10.94	+	3.84	6.02e-14	1.34e-11
organellar ribosome (GO:0000313)	81	15	1.02	+	14.7	7.87e-13	1.5e-10
mitochondrial ribosome (GO:0005761)	81	15	1.02	+	14.7	7.87e-13	1.31e-10
respiratory chain complex (GO:0098803)	87	15	1.1	+	13.69	1.97e-12	2.92e-10
mitochondrial respirasome (GO:0005746)	87	15	1.1	+	13.69	1.97e-12	2.62e-10
respirasome (GO:0070469)	88	15	1.11	+	13.53	2.28e-12	2.76e-10
organellar large ribosomal subunit (GO:0000315)	51	11	0.64	+	17.12	2.36e-10	2.63e-08
mitochondrial large ribosomal subunit (GO:0005762)	51	11	0.64	+	17.12	2.36e-10	2.42e-08
inner mitochondrial membrane protein complex (GO:0098800)	150	16	1.89	+	8.47	2.46e-10	2.35e-08
protein-containing complex (GO:0032991)	2726	70	34.34	+	2.04	7.14e-10	6.35e-08
mitochondrial matrix (GO:0005759)	172	16	2.17	+	7.38	1.56e-09	1.3e-07
intracellular non-membrane-bounded organelle (GO:0043232)	1551	49	19.54	+	2.51	1.71e-09	1.34e-07
non-membrane-bounded organelle (GO:0043228)	1551	49	19.54	+	2.51	1.71e-09	1.26e-07
respiratory chain complex I (GO:0045271)	51	10	0.64	+	15.56	3.58e-09	2.51e-07
NADH dehydrogenase complex (GO:0030964)	51	10	0.64	+	15.56	3.58e-09	2.39e-07
mitochondrial respiratory chain complex I (GO:0005747)	51	10	0.64	+	15.56	3.58e-09	2.27e-07
mitochondrial inner membrane (GO:0005743)	257	18	3.24	+	5.56	9.54e-09	5.78e-07
cytosolic ribosome (GO:0022626)	99	12	1.25	+	9.62	1.28e-08	7.4e-07
organelle inner membrane (GO:0019866)	268	18	3.38	+	5.33	1.76e-08	9.76e-07
oxidoreductase complex (GO:1990204)	95	11	1.2	+	9.19	8.06e-08	4.3e-06
intracellular organelle (GO:0043229)	5193	100	65.42	+	1.53	1.5e-07	7.68e-06
mitochondrial membrane (GO:0031966)	315	18	3.97	+	4.54	1.77e-07	8.76e-06
mitochondrial envelope (GO:0005740)	336	18	4.23	+	4.25	4.37e-07	2.08e-05
organelle (GO:0043226)	5476	102	68.99	+	1.48	6.89e-07	3.17e-05
cytosolic large ribosomal subunit (GO:0022625)	56	8	0.71	+	11.34	1.2e-06	5.32e-05
intracellular organelle lumen (GO:0070013)	1031	32	12.99	+	2.46	3.36e-06	0.000144
organelle lumen (GO:0043233)	1032	32	13	+	2.46	3.39e-06	0.000141
membrane-enclosed lumen (GO:0031974)	1032	32	13	+	2.46	3.39e-06	0.000137
intracellular anatomical structure (GO:0005622)	6460	112	81.39	+	1.38	3.85e-06	0.000151
mitochondrial respiratory chain complex IV (GO:0005751)	16	5	0.2	+	24.8	4.87e-06	0.000186
cytochrome complex (GO:0070069)	31	6	0.39	+	15.36	5.74e-06	0.000213
respiratory chain complex IV (GO:0045277)	17	5	0.21	+	23.35	6.24e-06	0.000225
envelope (GO:0031975)	455	19	5.73	+	3.31	7.07e-06	0.000248
organelle envelope (GO:0031967)	455	19	5.73	+	3.31	7.07e-06	0.000242
cellular anatomical entity (GO:0110165)	9024	141	113.69	+	1.24	8.33e-06	0.000278
small ribosomal subunit (GO:0015935)	75	8	0.94	+	8.47	8.72e-06	0.000284
intracellular membrane-bounded organelle (GO:0043231)	4579	85	57.69	+	1.47	2.25e-05	0.000715
cytoplasm (GO:0005737)	4367	82	55.02	+	1.49	2.53e-05	0.000785
larval serum protein complex (GO:0005616)	4	3	0.05	+	59.53	6.39e-05	0.00194
membrane-bounded organelle (GO:0043227)	4829	86	60.84	+	1.41	0.000113	0.00336
small nuclear ribonucleoprotein complex (GO:0030532)	60	6	0.76	+	7.94	0.000167	0.00483
Sm-like protein family complex (GO:0120114)	69	6	0.87	+	6.9	0.000337	0.00956
plasma membrane (GO:0005886)	1418	5	17.86	-	0.28	0.000537	0.0149
membrane protein complex (GO:0098796)	542	17	6.83	+	2.49	0.00061	0.0166
cell periphery (GO:0071944)	1803	9	22.72	-	0.4	0.000923	0.0246
organellar small ribosomal subunit (GO:0000314)	32	4	0.4	+	9.92	0.000999	0.0261
mitochondrial small ribosomal subunit (GO:0005763)	32	4	0.4	+	9.92	0.000999	0.0256
PET complex (GO:1990923)	2	1	0	+	> 100	0.00291	1
cytosolic ribosome (GO:0022626)	84	2	0.08	+	24.47	0.00315	1
mitochondrion (GO:0005739)	1094	5	1.06	+	4.7	0.00367	1
cytoplasm (GO:0005737)	8274	15	8.05	+	1.86	0.00465	1
alpha DNA polymerase:primase complex (GO:0005658)	4	1	0	+	> 100	0.00485	1
cytoplasmic ribonucleoprotein granule (GO:0036464)	112	2	0.11	+	18.36	0.00546	1
ribonucleoprotein granule (GO:0035770)	114	2	0.11	+	18.03	0.00565	1
HOPS complex (GO:0030897)	5	1	0	+	> 100	0.00582	1
intracellular organelle (GO:0043229)	9472	16	9.21	+	1.74	0.00654	1
intracellular anatomical structure (GO:0005622)	12323	19	11.99	+	1.58	0.00784	1
prefoldin complex (GO:0016272)	8	1	0.01	+	> 100	0.00871	1
ribosomal subunit (GO:0044391)	149	2	0.14	+	13.8	0.0094	1
MOZ/MORF histone acetyltransferase complex (GO:0070776)	10	1	0.01	+	> 100	0.0106	1
H3 histone acetyltransferase complex (GO:0070775)	10	1	0.01	+	> 100	0.0106	1
proteasome core complex, alpha-subunit complex (GO:0019773)	10	1	0.01	+	> 100	0.0106	0.983
protein-containing complex (GO:0032991)	4043	9	3.93	+	2.29	0.0109	0.947
nuclear replisome (GO:0043601)	13	1	0.01	+	79.07	0.0135	1
replisome (GO:0030894)	13	1	0.01	+	79.07	0.0135	1
organelle (GO:0043226)	10131	16	9.86	+	1.62	0.0141	1
ribosome (GO:0005840)	190	2	0.18	+	10.82	0.0149	1
exosome (RNase complex) (GO:0000178)	15	1	0.01	+	68.53	0.0154	1
exoribonuclease complex (GO:1905354)	16	1	0.02	+	64.24	0.0164	1
DNA polymerase complex (GO:0042575)	16	1	0.02	+	64.24	0.0164	0.988
nuclear replication fork (GO:0043596)	21	1	0.02	+	48.95	0.0212	1
intracellular protein-containing complex (GO:0140535)	631	3	0.61	+	4.89	0.0229	1
P granule (GO:0043186)	23	1	0.02	+	44.69	0.0231	1
germ plasm (GO:0060293)	24	1	0.02	+	42.83	0.024	1
proteasome core complex (GO:0005839)	25	1	0.02	+	41.12	0.025	1
catalytic complex (GO:1902494)	1165	4	1.13	+	3.53	0.0251	1
pole plasm (GO:0045495)	26	1	0.03	+	39.54	0.0259	1
intracellular non-membrane-bounded organelle (GO:0043232)	2442	6	2.38	+	2.53	0.0269	1
non-membrane-bounded organelle (GO:0043228)	2442	6	2.38	+	2.53	0.0269	1
replication fork (GO:0005657)	36	1	0.04	+	28.55	0.0354	1
cytosolic small ribosomal subunit (GO:0022627)	39	1	0.04	+	26.36	0.0382	1
cytosolic large ribosomal subunit (GO:0022625)	45	1	0.04	+	22.84	0.0438	1
vesicle tethering complex (GO:0099023)	55	1	0.05	+	18.69	0.0531	1

## Sheet: 2nd_2d_90_MF_up
Supplementary Table 8f. Gene Ontology analysis of molecular function of up-regulated genes of 2-days post molting, 2nd instar B. germanica nymphs developed in shelter with angle of 90°.
GO molecular function complete	Drosophila melanogaster - REFLIST (13811)	upload_1 (174)	upload_1 (expected)	upload_1 (over/under)	upload_1 (fold Enrichment)	upload_1 (raw P-value)	upload_1 (FDR)
structural constituent of ribosome (GO:0003735)	172	26	2.17	+	12	1.64e-19	4.7e-16
oxidoreductase activity (GO:0016491)	667	36	8.4	+	4.28	2.55e-13	3.65e-10
structural molecule activity (GO:0005198)	456	29	5.74	+	5.05	1.72e-12	1.64e-09
electron transfer activity (GO:0009055)	95	12	1.2	+	10.03	8.37e-09	5.99e-06
NADH dehydrogenase activity (GO:0003954)	42	8	0.53	+	15.12	1.68e-07	9.63e-05
oxidoreductase activity, acting on NAD(P)H (GO:0016651)	62	8	0.78	+	10.24	2.39e-06	0.00114
catalytic activity (GO:0003824)	3907	78	49.22	+	1.58	4.07e-06	0.00167
rRNA binding (GO:0019843)	33	6	0.42	+	14.43	7.9e-06	0.00283
heme-copper terminal oxidase activity (GO:0015002)	22	5	0.28	+	18.04	1.82e-05	0.00579
cytochrome-c oxidase activity (GO:0004129)	22	5	0.28	+	18.04	1.82e-05	0.00521
oxidoreductase activity, acting on a heme group of donors, oxygen as acceptor (GO:0016676)	22	5	0.28	+	18.04	1.82e-05	0.00474
oxidoreductase activity, acting on a heme group of donors (GO:0016675)	22	5	0.28	+	18.04	1.82e-05	0.00435
heterocyclic compound binding (GO:1901363)	2724	58	34.32	+	1.69	3.18e-05	0.00701
organic cyclic compound binding (GO:0097159)	2744	58	34.57	+	1.68	3.43e-05	0.00703
NADH dehydrogenase (quinone) activity (GO:0050136)	26	5	0.33	+	15.26	3.68e-05	0.00703
NAD(P)H dehydrogenase (quinone) activity (GO:0003955)	26	5	0.33	+	15.26	3.68e-05	0.00659
NADH dehydrogenase (ubiquinone) activity (GO:0008137)	26	5	0.33	+	15.26	3.68e-05	0.0062
oxidoreductase activity, acting on NAD(P)H, quinone or similar compound as acceptor (GO:0016655)	28	5	0.35	+	14.17	5.04e-05	0.00802
tetrapyrrole binding (GO:0046906)	140	9	1.76	+	5.1	0.000102	0.0154
RNA binding (GO:0003723)	664	21	8.37	+	2.51	0.000122	0.0175
small ribosomal subunit rRNA binding (GO:0070181)	8	3	0.1	+	29.77	0.00029	0.0396
flavin adenine dinucleotide binding (GO:0050660)	69	6	0.87	+	6.9	0.000337	0.0439
oxidoreductase activity, acting on paired donors, with incorporation or reduction of molecular oxygen (GO:0016705)	170	9	2.14	+	4.2	0.000404	0.0503
heme binding (GO:0020037)	139	8	1.75	+	4.57	0.000502	0.0599
hydrolase activity, hydrolyzing O-glycosyl compounds (GO:0004553)	85	6	1.07	+	5.6	0.000947	0.109
3'-5' exonuclease activity (GO:0008408)	46	2	0.04	+	44.69	0.000995	1
oxidoreductase activity (GO:0016491)	833	5	0.81	+	6.17	0.00112	1
proton transmembrane transporter activity (GO:0015078)	92	6	1.16	+	5.18	0.00139	0.153
oxidoreductase activity, acting on CH-OH group of donors (GO:0016614)	127	7	1.6	+	4.37	0.00143	0.152
hydrolase activity, acting on glycosyl bonds (GO:0016798)	96	6	1.21	+	4.96	0.00171	0.175
trimethyllysine dioxygenase activity (GO:0050353)	1	1	0	+	> 100	0.00194	1
exonuclease activity (GO:0004527)	68	2	0.07	+	30.23	0.0021	1
L-malate dehydrogenase activity (GO:0030060)	3	1	0	+	> 100	0.00388	1
oxidoreductase activity, acting on the CH-OH group of donors, NAD or NADP as acceptor (GO:0016616)	115	2	0.11	+	17.88	0.00575	1
molecular_function (GO:0003674)	18843	24	18.33	+	1.31	0.00613	1
Unclassified (UNCLASSIFIED)	6855	1	6.67	-	0.15	0.00613	1
oxidoreductase activity, acting on CH-OH group of donors (GO:0016614)	121	2	0.12	+	16.99	0.00633	1
mRNA 5'-UTR binding (GO:0048027)	8	2	0.1	+	19.84	0.00649	0.641
3-hydroxyacyl-CoA dehydrogenase activity (GO:0003857)	6	1	0.01	+	> 100	0.00678	1
malate dehydrogenase activity (GO:0016615)	7	1	0.01	+	> 100	0.00775	1
enoyl-CoA hydratase activity (GO:0004300)	9	1	0.01	+	> 100	0.00968	1
G-protein alpha-subunit binding (GO:0001965)	10	1	0.01	+	> 100	0.0106	1
structural constituent of ribosome (GO:0003735)	160	2	0.16	+	12.85	0.0108	1
nucleic acid binding (GO:0003676)	1744	34	21.97	+	1.55	0.0111	1
nuclease activity (GO:0004518)	165	2	0.16	+	12.46	0.0114	1
NAD+ binding (GO:0070403)	11	1	0.01	+	93.45	0.0116	1
binding (GO:0005488)	5366	84	67.6	+	1.24	0.0123	1
RNA binding (GO:0003723)	966	4	0.94	+	4.26	0.0135	1
threonine-type endopeptidase activity (GO:0004298)	15	1	0.01	+	68.53	0.0154	1
monooxygenase activity (GO:0004497)	41	3	0.52	+	5.81	0.0173	1
catalytic activity (GO:0003824)	6708	12	6.53	+	1.84	0.0204	1
histone binding (GO:0042393)	82	4	1.03	+	3.87	0.0223	1
lysozyme activity (GO:0003796)	17	2	0.21	+	9.34	0.0229	1
fumarylacetoacetase activity (GO:0004334)	1	1	0.01	+	79.37	0.0247	1
carbon-halide lyase activity (GO:0016848)	1	1	0.01	+	79.37	0.0247	1
cystathionine gamma-lyase activity (GO:0004123)	1	1	0.01	+	79.37	0.0247	1
saccharopine dehydrogenase (NAD+, L-lysine-forming) activity (GO:0004754)	1	1	0.01	+	79.37	0.0247	1
saccharopine dehydrogenase activity (GO:0004753)	1	1	0.01	+	79.37	0.0247	1
second spliceosomal transesterification activity (GO:0000386)	1	1	0.01	+	79.37	0.0247	1
cobalamin binding (GO:0031419)	1	1	0.01	+	79.37	0.0247	1
deoxycytidyl transferase activity (GO:0017125)	1	1	0.01	+	79.37	0.0247	1
DDT-dehydrochlorinase activity (GO:0018833)	1	1	0.01	+	79.37	0.0247	1
peptide-aspartate beta-dioxygenase activity (GO:0004597)	1	1	0.01	+	79.37	0.0247	1
heme oxygenase (decyclizing) activity (GO:0004392)	1	1	0.01	+	79.37	0.0247	1
methylation-dependent protein binding (GO:0140034)	25	1	0.02	+	41.12	0.025	1
methylated histone binding (GO:0035064)	25	1	0.02	+	41.12	0.025	1
3'-5'-exoribonuclease activity (GO:0000175)	25	1	0.02	+	41.12	0.025	1
exoribonuclease activity, producing 5'-phosphomonoesters (GO:0016896)	27	1	0.03	+	38.07	0.0269	1
exoribonuclease activity (GO:0004532)	27	1	0.03	+	38.07	0.0269	1
lyase activity (GO:0016829)	132	5	1.66	+	3.01	0.0283	1
threonine-type peptidase activity (GO:0070003)	29	1	0.03	+	35.45	0.0288	1
ubiquitin conjugating enzyme binding (GO:0031624)	34	1	0.03	+	30.23	0.0335	1
chaperone binding (GO:0051087)	36	1	0.04	+	28.55	0.0354	1
ubiquitin-like protein conjugating enzyme binding (GO:0044390)	36	1	0.04	+	28.55	0.0354	1
D-amino-acid oxidase activity (GO:0003884)	2	1	0.03	+	39.69	0.0369	1
hydrolase activity, acting on acid carbon-carbon bonds, in ketonic substances (GO:0016823)	2	1	0.03	+	39.69	0.0369	1
hydrolase activity, acting on acid carbon-carbon bonds (GO:0016822)	2	1	0.03	+	39.69	0.0369	1
7SK snRNA binding (GO:0097322)	2	1	0.03	+	39.69	0.0369	1
peptidylamidoglycolate lyase activity (GO:0004598)	2	1	0.03	+	39.69	0.0369	1
alpha-amylase activity (GO:0004556)	2	1	0.03	+	39.69	0.0369	1
peptidylglycine monooxygenase activity (GO:0004504)	2	1	0.03	+	39.69	0.0369	1
bisphosphoglycerate 3-phosphatase activity (GO:0034417)	2	1	0.03	+	39.69	0.0369	1
bisphosphoglycerate phosphatase activity (GO:0034416)	2	1	0.03	+	39.69	0.0369	1
protein deglycase activity (GO:0036524)	2	1	0.03	+	39.69	0.0369	1
molecular_function (GO:0003674)	10927	149	137.67	+	1.08	0.0382	1
Unclassified (UNCLASSIFIED)	2884	25	36.33	-	0.69	0.0382	1
exonuclease activity, active with either ribo- or deoxyribonucleic acids and producing 5'-phosphomonoesters (GO:0016796)	42	1	0.04	+	24.47	0.041	1
peptidoglycan muralytic activity (GO:0061783)	24	2	0.3	+	6.61	0.0411	1
iron ion binding (GO:0005506)	151	5	1.9	+	2.63	0.0454	1
metal ion binding (GO:0046872)	4057	8	3.95	+	2.03	0.0473	1
NAD binding (GO:0051287)	50	1	0.05	+	20.56	0.0484	1
protein self-association (GO:0043621)	3	1	0.04	+	26.46	0.0489	1
juvenile hormone epoxide hydrolase activity (GO:0008096)	3	1	0.04	+	26.46	0.0489	1
amylase activity (GO:0016160)	3	1	0.04	+	26.46	0.0489	1
phosphatidylcholine transporter activity (GO:0008525)	3	1	0.04	+	26.46	0.0489	1
DNA translocase activity (GO:0015616)	3	1	0.04	+	26.46	0.0489	1
N-acetylglucosamine-6-sulfatase activity (GO:0008449)	3	1	0.04	+	26.46	0.0489	1
(1->3)-beta-D-glucan binding (GO:0001872)	3	1	0.04	+	26.46	0.0489	1
cis-stilbene-oxide hydrolase activity (GO:0033961)	3	1	0.04	+	26.46	0.0489	1
L-iditol 2-dehydrogenase activity (GO:0003939)	3	1	0.04	+	26.46	0.0489	1
cation binding (GO:0043169)	4139	8	4.03	+	1.99	0.0498	1

## Sheet: 2nd_2d_90_CC_down
Supplementary Table 8g. Gene Ontology analysis of cellular component of down-regulated genes of 2-days post molting, 2nd instar B. germanica nymphs developed in shelter with angle of 90°.
GO cellular component complete	Drosophila melanogaster - REFLIST (13811)	upload_1 (243)	upload_1 (expected)	upload_1 (over/under)	upload_1 (fold Enrichment)	upload_1 (raw P-value)	upload_1 (FDR)
chitin-based extracellular matrix (GO:0062129)	132	26	2.32	+	11.19	2.2e-18	2.93e-15
cell periphery (GO:0071944)	1803	80	31.72	+	2.52	3.24e-15	2.16e-12
external encapsulating structure (GO:0030312)	307	32	5.4	+	5.92	4.09e-15	1.82e-12
extracellular matrix (GO:0031012)	273	30	4.8	+	6.25	8.78e-15	2.93e-12
cellular anatomical entity (GO:0110165)	9024	199	158.77	+	1.25	1.73e-08	4.61e-06
apical part of cell (GO:0045177)	167	16	2.94	+	5.45	1.15e-07	2.56e-05
cytoplasm (GO:0005737)	4367	109	76.84	+	1.42	2.03e-05	0.00387
plasma membrane proton-transporting V-type ATPase complex (GO:0033181)	20	5	0.35	+	14.21	5.94e-05	0.0099
nucleus (GO:0005634)	2783	25	48.97	-	0.51	6.46e-05	0.00957
apical plasma membrane (GO:0016324)	81	8	1.43	+	5.61	0.000151	0.0201

## Sheet: 2nd_2d_90_MF_down
Supplementary Table 8h. Gene Ontology analysis of molecular function of down-regulated genes of 2-days post molting, 2nd instar B. germanica nymphs developed in shelter with angle of 90°.
GO molecular function complete	Drosophila melanogaster - REFLIST (13811)	upload_1 (243)	upload_1 (expected)	upload_1 (over/under)	upload_1 (fold Enrichment)	upload_1 (raw P-value)	upload_1 (FDR)
structural constituent of chitin-based larval cuticle (GO:0008010)	110	21	1.94	+	10.85	8.03e-15	7.66e-12
structural constituent of cuticle (GO:0042302)	151	25	2.66	+	9.41	3.79e-16	1.09e-12
structural constituent of chitin-based cuticle (GO:0005214)	147	24	2.59	+	9.28	2.01e-15	2.88e-12
ATPase-coupled ion transmembrane transporter activity (GO:0042625)	48	7	0.84	+	8.29	4.24e-05	0.0243
ATPase-coupled cation transmembrane transporter activity (GO:0019829)	42	6	0.74	+	8.12	0.000168	0.0481
lipid transporter activity (GO:0005319)	55	7	0.97	+	7.23	9.27e-05	0.0332
structural molecule activity (GO:0005198)	456	27	8.02	+	3.37	7.84e-08	5.61e-05
transporter activity (GO:0005215)	757	30	13.32	+	2.25	5.04e-05	0.0241
ion binding (GO:0043167)	1950	58	34.31	+	1.69	5.96e-05	0.0244
catalytic activity (GO:0003824)	3907	97	68.74	+	1.41	0.000133	0.0423

## Sheet: 2nd_2d_180_CC_up
Supplementary Table 8i. Gene Ontology analysis of cellular component of up-regulated genes of 2-days post molting, 2nd instar B. germanica nymphs developed in shelter with angle of 180°.
GO cellular component complete	Drosophila melanogaster - REFLIST (13811)	upload_1 (159)	upload_1 (expected)	upload_1 (over/under)	upload_1 (fold Enrichment)	upload_1 (raw P-value)	upload_1 (FDR)
ribosomal subunit (GO:0044391)	176	23	2.03	+	11.35	5.5e-17	7.34e-14
ribosome (GO:0005840)	187	23	2.15	+	10.68	1.84e-16	1.22e-13
ribonucleoprotein complex (GO:1990904)	558	32	6.42	+	4.98	1.11e-13	4.95e-11
cytosolic ribosome (GO:0022626)	99	15	1.14	+	13.16	2.82e-12	9.42e-10
large ribosomal subunit (GO:0015934)	106	15	1.22	+	12.29	6.83e-12	1.82e-09
mitochondrial protein-containing complex (GO:0098798)	272	19	3.13	+	6.07	8.26e-10	1.84e-07
intracellular non-membrane-bounded organelle (GO:0043232)	1551	43	17.86	+	2.41	4.36e-08	8.31e-06
non-membrane-bounded organelle (GO:0043228)	1551	43	17.86	+	2.41	4.36e-08	7.27e-06
cytosolic large ribosomal subunit (GO:0022625)	56	9	0.64	+	13.96	4.74e-08	7.02e-06
protein-containing complex (GO:0032991)	2726	61	31.38	+	1.94	6.77e-08	9.03e-06
respiratory chain complex (GO:0098803)	87	10	1	+	9.98	1.48e-07	1.79e-05
mitochondrial respirasome (GO:0005746)	87	10	1	+	9.98	1.48e-07	1.64e-05
respirasome (GO:0070469)	88	10	1.01	+	9.87	1.63e-07	1.67e-05
intracellular organelle (GO:0043229)	5193	90	59.78	+	1.51	1.47e-06	0.00014
inner mitochondrial membrane protein complex (GO:0098800)	150	11	1.73	+	6.37	2.25e-06	0.0002
organelle (GO:0043226)	5476	93	63.04	+	1.48	2.65e-06	0.000221
mitochondrion (GO:0005739)	868	27	9.99	+	2.7	2.89e-06	0.000226
respiratory chain complex I (GO:0045271)	51	7	0.59	+	11.92	4e-06	0.000297
NADH dehydrogenase complex (GO:0030964)	51	7	0.59	+	11.92	4e-06	0.000281
mitochondrial respiratory chain complex I (GO:0005747)	51	7	0.59	+	11.92	4e-06	0.000267
small ribosomal subunit (GO:0015935)	75	8	0.86	+	9.27	4.52e-06	0.000287
cellular anatomical entity (GO:0110165)	9024	130	103.89	+	1.25	7.1e-06	0.00043
organellar ribosome (GO:0000313)	81	8	0.93	+	8.58	7.63e-06	0.000443
mitochondrial ribosome (GO:0005761)	81	8	0.93	+	8.58	7.63e-06	0.000424
cytosolic small ribosomal subunit (GO:0022627)	44	6	0.51	+	11.84	2.08e-05	0.00111
oxidoreductase complex (GO:1990204)	95	8	1.09	+	7.31	2.25e-05	0.00115
mitochondrial matrix (GO:0005759)	172	10	1.98	+	5.05	4.39e-05	0.00217
organellar large ribosomal subunit (GO:0000315)	51	6	0.59	+	10.22	4.44e-05	0.00212
mitochondrial large ribosomal subunit (GO:0005762)	51	6	0.59	+	10.22	4.44e-05	0.00204
intracellular anatomical structure (GO:0005622)	6460	100	74.37	+	1.34	5.75e-05	0.00256
mitochondrial inner membrane (GO:0005743)	257	12	2.96	+	4.06	5.89e-05	0.00253
organelle inner membrane (GO:0019866)	268	12	3.09	+	3.89	8.64e-05	0.0036
intracellular organelle lumen (GO:0070013)	1031	26	11.87	+	2.19	0.000197	0.00796
organelle lumen (GO:0043233)	1032	26	11.88	+	2.19	0.000199	0.0078
membrane-enclosed lumen (GO:0031974)	1032	26	11.88	+	2.19	0.000199	0.00757
nucleolus (GO:0005730)	222	10	2.56	+	3.91	0.000324	0.012
intracellular membrane-bounded organelle (GO:0043231)	4579	75	52.72	+	1.42	0.000345	0.0125
mitochondrial membrane (GO:0031966)	315	12	3.63	+	3.31	0.000364	0.0128
mitochondrial envelope (GO:0005740)	336	12	3.87	+	3.1	0.000634	0.0217
cytochrome complex (GO:0070069)	31	4	0.36	+	11.21	0.000643	0.0214
mitochondrial respiratory chain complex IV (GO:0005751)	16	3	0.18	+	16.29	0.00123	0.0399
respiratory chain complex IV (GO:0045277)	17	3	0.2	+	15.33	0.00143	0.0454

## Sheet: 2nd_2d_180_MF_up
Supplementary Table 8j. Gene Ontology analysis of molecular function of up-regulated genes of 2-days post molting, 2nd instar B. germanica nymphs developed in shelter with angle of 180°.
GO molecular function complete	Drosophila melanogaster - REFLIST (13811)	upload_1 (159)	upload_1 (expected)	upload_1 (over/under)	upload_1 (fold Enrichment)	upload_1 (raw P-value)	upload_1 (FDR)
structural constituent of ribosome (GO:0003735)	172	22	1.98	+	11.11	4.14e-16	1.19e-12
structural molecule activity (GO:0005198)	456	25	5.25	+	4.76	1.89e-10	2.7e-07
oxidoreductase activity (GO:0016491)	667	22	7.68	+	2.87	1.12e-05	0.0107
catalytic activity (GO:0003824)	3907	70	44.98	+	1.56	2.76e-05	0.0198

[truncated: 2 more sheets: 2nd_2d_180_CC_down, 2nd_2_180_MF_down]
