# Supplementary material for: The impact of thigmotaxis deprivation on the development of the German cockroach (Blattella germanica)
Source: iScience. 2022 Jul 20;25(8):104802. doi: 10.1016/j.isci.2022.104802 (PMC9385682; doi:10.1016/j.isci.2022.104802)
Supplement: Table S9. Molecular Function and Cellular Component results of 6th instar cockroach nymphs — A. Cellular component of down-regulated genes of 12-h post molting, 6th instar B. germanica nymphs, in 90°, related to Table 4. B. Molecular function of down-regulated genes of 12-h post molting, 6th instar B. germanica nymphs, in 90°, related to Table 4. C. Gene Ontology analysis of the cellular component of up-regulated genes of 2-day post molting, 6th instar B. germanica nymphs, in 30°, related to Table 4. D. Gene Ontology analysis of the molecular function of up-regulated genes of 2-day post molting, 6th instar B. germanica nymphs, in 30°, related to Table 4. E. Gene Ontology analysis of the cellular component of down-regulated genes of 2-day post molting, 6th instar B. germanica nymphs, in 30°, related to Table 4. F. Gene Ontology analysis of the molecular function of down-regulated genes of 2-day post molting, 6th instar B. germanica nymphs, in 30°, related to Table 4. G. Gene Ontology analysis of the cellular component of up-regulated genes of 2-day post molting, 6th instar B. germanica nymphs, in 90°, related to Table 4. H. Molecular function of up-regulated genes of 2-day post molting, 6th instar B. germanica nymphs, in 90°, related to Table 4. I. Cellular component of down-regulated genes of 2-day post molting, 6th instar B. germanica nymphs, in 90°, related to Table 4. J. Molecular function of down-regulated genes of 2-day post molting, 6th instar B. germanica nymphs, in 90°, related to Table 4. K. Cellular component of up-regulated genes of 2-day post molting, 6th instar B. germanica nymphs, in 180°, related to Table 4. L. Molecular function of up-regulated genes of 2-day post molting, 6th instar B. germanica nymphs, in 180°, related to Table 4. M. Cellular component of down-regulated genes of 2-day post molting, 6th instar B. germanica nymphs, in 180°, related to Table 4. N. Molecular function of down-regulated genes of 2-day post molting, 6th instar B. germanica nymphs, in 180°, related to Table 4. [file mmc10.xlsx]

## Sheet: 6th_0d_90_CC_down
Supplementary Table 9a. Gene Ontology analysis of cellular component of down-regulated genes of 12-hours post molting, 6th instar B. germanica nymphs developed in shelter with angle of 90°.
GO cellular component complete	Drosophila melanogaster - REFLIST (13811)	upload_1 (22)	upload_1 (expected)	upload_1 (over/under)	upload_1 (fold Enrichment)	upload_1 (raw P-value)	upload_1 (FDR)
cell periphery (GO:0071944)	1803	11	2.87	+	3.83	3.36e-05	0.0448
extracellular matrix (GO:0031012)	273	4	0.43	+	9.2	0.000866	0.578
integral component of plasma membrane (GO:0005887)	486	5	0.77	+	6.46	0.000881	0.392
intrinsic component of plasma membrane (GO:0031226)	500	5	0.8	+	6.28	0.000999	0.333
chitin-based extracellular matrix (GO:0062129)	132	3	0.21	+	14.27	0.00122	0.326
external encapsulating structure (GO:0030312)	307	4	0.49	+	8.18	0.00133	0.296
rhabdomere (GO:0016028)	39	2	0.06	+	32.19	0.00191	0.363
plasma membrane (GO:0005886)	1418	7	2.26	+	3.1	0.00514	0.857
integral component of membrane (GO:0016021)	1442	7	2.3	+	3.05	0.00564	0.836
intrinsic component of membrane (GO:0031224)	1469	7	2.34	+	2.99	0.00625	0.834
apical plasma membrane (GO:0016324)	81	2	0.13	+	15.5	0.0076	0.922
endoplasmic reticulum cisternal network (GO:0071781)	4	1	0.01	+	> 100	0.00793	0.881
subrhabdomeral cisterna (GO:0016029)	4	1	0.01	+	> 100	0.00793	0.814
smooth endoplasmic reticulum cisterna (GO:0120082)	4	1	0.01	+	> 100	0.00793	0.755
smooth endoplasmic reticulum (GO:0005790)	7	1	0.01	+	89.68	0.0127	1
membrane (GO:0016020)	2879	10	4.59	+	2.18	0.0141	1
apical part of cell (GO:0045177)	167	2	0.27	+	7.52	0.0292	1
intracellular anatomical structure (GO:0005622)	6460	5	10.29	-	0.49	0.0307	1
integral component of organelle membrane (GO:0031301)	186	2	0.3	+	6.75	0.0355	1
intrinsic component of organelle membrane (GO:0031300)	194	2	0.31	+	6.47	0.0383	1

## Sheet: 6th_0d_90_MF_down
sTable 9b. Gene Ontology analysis of molecular function of down-regulated genes of 12-hours post molting, 6th instar B. germanica nymphs developed in shelter with angle of 90°.
GO molecular function complete	Drosophila melanogaster - REFLIST (13811)	upload_1 (22)	upload_1 (expected)	upload_1 (over/under)	upload_1 (fold Enrichment)	upload_1 (raw P-value)	upload_1 (FDR)
structural constituent of chitin-based cuticle (GO:0005214)	147	4	0.23	+	17.08	8.56e-05	0.245
structural constituent of cuticle (GO:0042302)	151	4	0.24	+	16.63	9.48e-05	0.136
structural molecule activity (GO:0005198)	456	5	0.73	+	6.88	0.000662	0.632
hydroxymethylglutaryl-CoA synthase activity (GO:0004421)	1	1	0	+	> 100	0.00318	1
transferase activity, transferring acyl groups (GO:0016746)	197	3	0.31	+	9.56	0.00374	1
opsin binding (GO:0002046)	2	1	0	+	> 100	0.00476	1
cell adhesion molecule binding (GO:0050839)	65	2	0.1	+	19.32	0.00501	1
transferase activity, transferring acyl groups, acyl groups converted into alkyl on transfer (GO:0046912)	4	1	0.01	+	> 100	0.00793	1
G protein-coupled photoreceptor activity (GO:0008020)	8	1	0.01	+	78.47	0.0142	1
chitin binding (GO:0008061)	125	2	0.2	+	10.04	0.0171	1
narrow pore channel activity (GO:0022842)	10	1	0.02	+	62.78	0.0174	1
potassium ion leak channel activity (GO:0022841)	10	1	0.02	+	62.78	0.0174	1
leak channel activity (GO:0022840)	10	1	0.02	+	62.78	0.0174	1
photoreceptor activity (GO:0009881)	12	1	0.02	+	52.31	0.0205	1
structural constituent of muscle (GO:0008307)	15	1	0.02	+	41.85	0.0252	1
fatty acid elongase activity (GO:0009922)	20	1	0.03	+	31.39	0.0329	1
transferase activity, transferring acyl groups other than amino-acyl groups (GO:0016747)	182	2	0.29	+	6.9	0.0341	1
fatty acid synthase activity (GO:0004312)	25	1	0.04	+	25.11	0.0406	1

## Sheet: 6th_2d_30_CC_UP
Supplementary Table 9c. Gene Ontology analysis of cellular component of up-regulated genes of 2-days post molting, 6th instar B. germanica nymphs developed in shelter with angle of 30°.
GO cellular component complete	Drosophila melanogaster - REFLIST (13811)	upload_1 (66)	upload_1 (expected)	upload_1 (over/under)	upload_1 (fold Enrichment)	upload_1 (raw P-value)	upload_1 (FDR)
ribosomal subunit (GO:0044391)	176	20	0.84	+	23.78	8.62e-22	1.15e-18
ribosome (GO:0005840)	187	20	0.89	+	22.38	2.62e-21	1.75e-18
ribonucleoprotein complex (GO:1990904)	558	27	2.67	+	10.13	2.17e-20	9.63e-18
cytosolic ribosome (GO:0022626)	99	16	0.47	+	33.82	1.02e-19	3.4e-17
large ribosomal subunit (GO:0015934)	106	16	0.51	+	31.59	2.74e-19	7.3e-17
cytosolic large ribosomal subunit (GO:0022625)	56	12	0.27	+	44.84	2.76e-16	6.15e-14
protein-containing complex (GO:0032991)	2726	38	13.03	+	2.92	1.69e-11	3.22e-09
cytosol (GO:0005829)	949	22	4.54	+	4.85	2.88e-10	4.8e-08
mitochondrion (GO:0005739)	868	20	4.15	+	4.82	2.62e-09	3.88e-07
cytoplasm (GO:0005737)	4367	44	20.87	+	2.11	6.3e-09	8.4e-07
intracellular anatomical structure (GO:0005622)	6460	54	30.87	+	1.75	6.74e-09	8.18e-07
intracellular organelle (GO:0043229)	5193	48	24.82	+	1.93	1.06e-08	1.17e-06
organelle (GO:0043226)	5476	48	26.17	+	1.83	8.01e-08	8.22e-06
mitochondrial protein-containing complex (GO:0098798)	272	11	1.3	+	8.46	8.3e-08	7.91e-06
intracellular non-membrane-bounded organelle (GO:0043232)	1551	22	7.41	+	2.97	1.76e-06	0.000157
non-membrane-bounded organelle (GO:0043228)	1551	22	7.41	+	2.97	1.76e-06	0.000147
cellular anatomical entity (GO:0110165)	9024	60	43.12	+	1.39	2.92e-06	0.000229
mitochondrial inner membrane (GO:0005743)	257	9	1.23	+	7.33	4.35e-06	0.000322
respiratory chain complex (GO:0098803)	87	6	0.42	+	14.43	5.06e-06	0.000355
mitochondrial respirasome (GO:0005746)	87	6	0.42	+	14.43	5.06e-06	0.000338
respirasome (GO:0070469)	88	6	0.42	+	14.27	5.39e-06	0.000342
organelle inner membrane (GO:0019866)	268	9	1.28	+	7.03	6.04e-06	0.000366
inner mitochondrial membrane protein complex (GO:0098800)	150	7	0.72	+	9.77	9.23e-06	0.000536
mitochondrial membrane (GO:0031966)	315	9	1.51	+	5.98	2.12e-05	0.00118
mitochondrial envelope (GO:0005740)	336	9	1.61	+	5.61	3.47e-05	0.00185
cytosolic small ribosomal subunit (GO:0022627)	44	4	0.21	+	19.02	7.76e-05	0.00398
oxidoreductase complex (GO:1990204)	95	5	0.45	+	11.01	0.000111	0.00548
respiratory chain complex I (GO:0045271)	51	4	0.24	+	16.41	0.000133	0.00632
NADH dehydrogenase complex (GO:0030964)	51	4	0.24	+	16.41	0.000133	0.0061
organellar large ribosomal subunit (GO:0000315)	51	4	0.24	+	16.41	0.000133	0.0059
mitochondrial large ribosomal subunit (GO:0005762)	51	4	0.24	+	16.41	0.000133	0.00571
mitochondrial respiratory chain complex I (GO:0005747)	51	4	0.24	+	16.41	0.000133	0.00553
mitochondrial matrix (GO:0005759)	172	6	0.82	+	7.3	0.000197	0.00795
envelope (GO:0031975)	455	9	2.17	+	4.14	0.000329	0.0129
organelle envelope (GO:0031967)	455	9	2.17	+	4.14	0.000329	0.0125
larval serum protein complex (GO:0005616)	4	2	0.02	+	> 100	0.00033	0.0122
small ribosomal subunit (GO:0015935)	75	4	0.36	+	11.16	0.000536	0.0193
intracellular membrane-bounded organelle (GO:0043231)	4579	36	21.88	+	1.65	0.000539	0.0189
cytochrome complex (GO:0070069)	31	3	0.15	+	20.25	0.000553	0.0189
organellar ribosome (GO:0000313)	81	4	0.39	+	10.33	0.000708	0.0236
mitochondrial ribosome (GO:0005761)	81	4	0.39	+	10.33	0.000708	0.023
membrane-bounded organelle (GO:0043227)	4829	36	23.08	+	1.56	0.00167	0.0531
mitochondrial respiratory chain complex IV (GO:0005751)	16	2	0.08	+	26.16	0.00325	0.101
intracellular organelle lumen (GO:0070013)	1031	12	4.93	+	2.44	0.0034	0.103
organelle lumen (GO:0043233)	1032	12	4.93	+	2.43	0.00343	0.102
membrane-enclosed lumen (GO:0031974)	1032	12	4.93	+	2.43	0.00343	0.0994
respiratory chain complex IV (GO:0045277)	17	2	0.08	+	24.62	0.00362	0.103
membrane protein complex (GO:0098796)	542	8	2.59	+	3.09	0.0044	0.122
nucleolus (GO:0005730)	222	5	1.06	+	4.71	0.00446	0.121
organelle membrane (GO:0031090)	846	10	4.04	+	2.47	0.00687	0.183
90S preribosome (GO:0030686)	26	2	0.12	+	16.1	0.00778	0.203
cell periphery (GO:0071944)	1803	2	8.62	-	0.23	0.0097	0.249
plasma membrane (GO:0005886)	1418	1	6.78	-	0.15	0.0129	0.325
7SK snRNP (GO:0120259)	2	1	0.01	+	> 100	0.0142	0.351
cellular_component (GO:0005575)	10887	60	52.03	+	1.15	0.0148	0.358
Unclassified (UNCLASSIFIED)	2924	6	13.97	-	0.43	0.0148	0.352
PeBoW complex (GO:0070545)	3	1	0.01	+	69.75	0.0189	0.442
CAF-1 complex (GO:0033186)	3	1	0.01	+	69.75	0.0189	0.434
eukaryotic translation initiation factor 2 complex (GO:0005850)	3	1	0.01	+	69.75	0.0189	0.427
catalytic step 2 spliceosome (GO:0071013)	126	3	0.6	+	4.98	0.0235	0.522
signal peptidase complex (GO:0005787)	4	1	0.02	+	52.31	0.0236	0.515
nuclear chromosome (GO:0000228)	128	3	0.61	+	4.9	0.0244	0.526
eukaryotic 43S preinitiation complex (GO:0016282)	5	1	0.02	+	41.85	0.0282	0.597
multi-eIF complex (GO:0043614)	5	1	0.02	+	41.85	0.0282	0.588
translation preinitiation complex (GO:0070993)	6	1	0.03	+	34.88	0.0328	0.674
apicomedial cortex (GO:0106037)	8	1	0.04	+	26.16	0.042	0.849
exon-exon junction complex (GO:0035145)	8	1	0.04	+	26.16	0.042	0.836
endomembrane system (GO:0012505)	1186	1	5.67	-	0.18	0.0428	0.84
intrinsic component of membrane (GO:0031224)	1469	2	7.02	-	0.28	0.0434	0.84
integral component of membrane (GO:0016021)	1442	2	6.89	-	0.29	0.0435	0.83
preribosome (GO:0030684)	71	2	0.34	+	5.89	0.0472	0.886

## Sheet: 6th_2d_30_MF_up
Supplementary Table 9d. Gene Ontology analysis of molecular function of up-regulated genes of 2-days post molting, 6th instar B. germanica nymphs developed in shelter with angle of 30°.
GO molecular function complete	Drosophila melanogaster - REFLIST (13811)	upload_1 (66)	upload_1 (expected)	upload_1 (over/under)	upload_1 (fold Enrichment)	upload_1 (raw P-value)	upload_1 (FDR)
structural constituent of ribosome (GO:0003735)	172	19	0.82	+	23.12	1.72e-20	4.92e-17
structural molecule activity (GO:0005198)	456	19	2.18	+	8.72	3.9e-13	5.58e-10
RNA binding (GO:0003723)	664	18	3.17	+	5.67	1.67e-09	1.59e-06
electron transfer activity (GO:0009055)	95	6	0.45	+	13.22	8.17e-06	0.00585
nucleic acid binding (GO:0003676)	1744	21	8.33	+	2.52	4.09e-05	0.0235
NADH dehydrogenase activity (GO:0003954)	42	4	0.2	+	19.93	6.55e-05	0.0313
heterocyclic compound binding (GO:1901363)	2724	26	13.02	+	2	0.000258	0.105
oxidoreductase activity, acting on NAD(P)H (GO:0016651)	62	4	0.3	+	13.5	0.00027	0.0965
organic cyclic compound binding (GO:0097159)	2744	26	13.11	+	1.98	0.000276	0.0878
rRNA binding (GO:0019843)	33	3	0.16	+	19.02	0.000656	0.188
translation regulator activity, nucleic acid binding (GO:0090079)	88	4	0.42	+	9.51	0.000953	0.248
small ribosomal subunit rRNA binding (GO:0070181)	8	2	0.04	+	52.31	0.000978	0.234
mRNA 5'-UTR binding (GO:0048027)	8	2	0.04	+	52.31	0.000978	0.216
oxidoreductase activity (GO:0016491)	667	10	3.19	+	3.14	0.00127	0.26
chitinase activity (GO:0004568)	10	2	0.05	+	41.85	0.00143	0.272
translation regulator activity (GO:0045182)	99	4	0.47	+	8.45	0.00145	0.26
ribonucleoprotein complex binding (GO:0043021)	55	3	0.26	+	11.41	0.00263	0.443
mRNA binding (GO:0003729)	226	5	1.08	+	4.63	0.0048	0.763
translation factor activity, RNA binding (GO:0008135)	73	3	0.35	+	8.6	0.00564	0.851
heme-copper terminal oxidase activity (GO:0015002)	22	2	0.11	+	19.02	0.00575	0.823
cytochrome-c oxidase activity (GO:0004129)	22	2	0.11	+	19.02	0.00575	0.784
oxidoreductase activity, acting on a heme group of donors, oxygen as acceptor (GO:0016676)	22	2	0.11	+	19.02	0.00575	0.748
oxidoreductase activity, acting on a heme group of donors (GO:0016675)	22	2	0.11	+	19.02	0.00575	0.716
NADH dehydrogenase (quinone) activity (GO:0050136)	26	2	0.12	+	16.1	0.00778	0.928
peptidyl-prolyl cis-trans isomerase activity (GO:0003755)	26	2	0.12	+	16.1	0.00778	0.891
NAD(P)H dehydrogenase (quinone) activity (GO:0003955)	26	2	0.12	+	16.1	0.00778	0.857
NADH dehydrogenase (ubiquinone) activity (GO:0008137)	26	2	0.12	+	16.1	0.00778	0.825
ribosome binding (GO:0043022)	27	2	0.13	+	15.5	0.00833	0.852
hydrolase activity, hydrolyzing O-glycosyl compounds (GO:0004553)	85	3	0.41	+	7.39	0.00846	0.835
oxidoreductase activity, acting on NAD(P)H, quinone or similar compound as acceptor (GO:0016655)	28	2	0.13	+	14.95	0.00889	0.849
cis-trans isomerase activity (GO:0016859)	29	2	0.14	+	14.43	0.00948	0.876
NADPHX epimerase activity (GO:0052857)	1	1	0	+	> 100	0.00949	0.85
NADHX epimerase activity (GO:0052856)	1	1	0	+	> 100	0.00949	0.824
mitochondrial ribosome binding (GO:0097177)	1	1	0	+	> 100	0.00949	0.8
proton transmembrane transporter activity (GO:0015078)	92	3	0.44	+	6.82	0.0104	0.853
isomerase activity (GO:0016853)	96	3	0.46	+	6.54	0.0116	0.927
hydrolase activity, acting on glycosyl bonds (GO:0016798)	96	3	0.46	+	6.54	0.0116	0.902
7SK snRNA binding (GO:0097322)	2	1	0.01	+	> 100	0.0142	1
glyceraldehyde-3-phosphate dehydrogenase (NAD+) (phosphorylating) activity (GO:0004365)	3	1	0.01	+	69.75	0.0189	1
peptidyl-cysteine S-nitrosylase activity (GO:0035605)	3	1	0.01	+	69.75	0.0189	1
glyceraldehyde-3-phosphate dehydrogenase (NAD(P)+) (phosphorylating) activity (GO:0043891)	3	1	0.01	+	69.75	0.0189	1
L-malate dehydrogenase activity (GO:0030060)	4	1	0.02	+	52.31	0.0236	1
translation termination factor activity (GO:0008079)	5	1	0.02	+	41.85	0.0282	1
translation release factor activity (GO:0003747)	5	1	0.02	+	41.85	0.0282	1
large ribosomal subunit rRNA binding (GO:0070180)	5	1	0.02	+	41.85	0.0282	1
DNA-binding transcription repressor activity, RNA polymerase II-specific (GO:0001227)	56	2	0.27	+	7.47	0.031	1
DNA-binding transcription repressor activity (GO:0001217)	57	2	0.27	+	7.34	0.032	1
translation activator activity (GO:0008494)	6	1	0.03	+	34.88	0.0328	1
pyruvate transmembrane transporter activity (GO:0050833)	6	1	0.03	+	34.88	0.0328	1
aralkylamine N-acetyltransferase activity (GO:0004059)	7	1	0.03	+	29.89	0.0374	1
malate dehydrogenase activity (GO:0016615)	9	1	0.04	+	23.25	0.0466	1
peroxiredoxin activity (GO:0051920)	9	1	0.04	+	23.25	0.0466	1

## Sheet: 6th_2d_30_CC_down
Supplementary Table 9e. Gene Ontology analysis of cellular component of down-regulated genes of 2-days post molting, 6th instar B. germanica nymphs developed in shelter with angle of 30°.
GO cellular component complete	Drosophila melanogaster - REFLIST (13811)	upload_1 (36)	upload_1 (expected)	upload_1 (over/under)	upload_1 (fold Enrichment)	upload_1 (raw P-value)	upload_1 (FDR)
apical part of cell (GO:0045177)	167	6	0.44	+	13.78	4.98e-06	0.00664
cell periphery (GO:0071944)	1803	13	4.7	+	2.77	0.000399	0.266
microvillus (GO:0005902)	17	2	0.04	+	45.13	0.00109	0.486
cell cortex (GO:0005938)	182	4	0.47	+	8.43	0.00133	0.443
membrane (GO:0016020)	2879	16	7.5	+	2.13	0.00147	0.392
myosin complex (GO:0016459)	21	2	0.05	+	36.54	0.00161	0.357
plasma membrane (GO:0005886)	1418	10	3.7	+	2.71	0.00273	0.519
actin cytoskeleton (GO:0015629)	112	3	0.29	+	10.28	0.00326	0.544
cytoplasm (GO:0005737)	4367	20	11.38	+	1.76	0.00349	0.517
actin-based cell projection (GO:0098858)	34	2	0.09	+	22.57	0.00392	0.522
micropyle (GO:0070825)	1	1	0	+	> 100	0.00519	0.63
nucleus (GO:0005634)	2783	1	7.25	-	0.14	0.00564	0.627
basolateral plasma membrane (GO:0016323)	49	2	0.13	+	15.66	0.00773	0.794
cell septum (GO:0030428)	2	1	0.01	+	> 100	0.00778	0.741
F-actin capping protein complex (GO:0008290)	2	1	0.01	+	> 100	0.00778	0.692
myosin VII complex (GO:0031477)	2	1	0.01	+	> 100	0.00778	0.649
female germline ring canal outer rim (GO:0035182)	2	1	0.01	+	> 100	0.00778	0.61
lateral cell cortex (GO:0097575)	2	1	0.01	+	> 100	0.00778	0.577
cell tip (GO:0051286)	2	1	0.01	+	> 100	0.00778	0.546
cation channel complex (GO:0034703)	52	2	0.14	+	14.76	0.00864	0.576
apical cortex (GO:0045179)	54	2	0.14	+	14.21	0.00927	0.589
recycling endosome (GO:0055037)	55	2	0.14	+	13.95	0.00959	0.581
lateral part of cell (GO:0097574)	4	1	0.01	+	95.91	0.0129	0.75
cell pole (GO:0060187)	4	1	0.01	+	95.91	0.0129	0.719
SCAR complex (GO:0031209)	5	1	0.01	+	76.73	0.0155	0.827
cell cortex region (GO:0099738)	74	2	0.19	+	10.37	0.0166	0.852
ion channel complex (GO:0034702)	77	2	0.2	+	9.96	0.0179	0.882
unconventional myosin complex (GO:0016461)	7	1	0.02	+	54.81	0.0206	0.982
WASH complex (GO:0071203)	8	1	0.02	+	47.95	0.0232	1
transmembrane transporter complex (GO:1902495)	92	2	0.24	+	8.34	0.0247	1
transporter complex (GO:1990351)	103	2	0.27	+	7.45	0.0304	1
potassium channel complex (GO:0034705)	11	1	0.03	+	34.88	0.0308	1
basal cortex (GO:0045180)	11	1	0.03	+	34.88	0.0308	1
U5 snRNP (GO:0005682)	12	1	0.03	+	31.97	0.0333	1
vesicle (GO:0031982)	473	4	1.23	+	3.24	0.0343	1
intracellular membrane-bounded organelle (GO:0043231)	4579	6	11.94	-	0.5	0.0343	1
female germline ring canal (GO:0035324)	13	1	0.03	+	29.51	0.0358	1
muscle tendon junction (GO:0005927)	14	1	0.04	+	27.4	0.0383	1
lamellipodium (GO:0030027)	14	1	0.04	+	27.4	0.0383	1
calcium channel complex (GO:0034704)	17	1	0.04	+	22.57	0.0458	1
integral component of membrane (GO:0016021)	1442	8	3.76	+	2.13	0.0484	1

## Sheet: 6th_2d_30_MF_down
Supplementary Table 9f. Gene Ontology analysis of molecular function of down-regulated genes of 2-days post molting, 6th instar B. germanica nymphs developed in shelter with angle of 30°.
GO molecular function complete	Drosophila melanogaster - REFLIST (13811)	upload_1 (36)	upload_1 (expected)	upload_1 (over/under)	upload_1 (fold Enrichment)	upload_1 (raw P-value)	upload_1 (FDR)
microfilament motor activity (GO:0000146)	9	2	0.02	+	85.25	0.000356	1
actin-dependent ATPase activity (GO:0030898)	12	2	0.03	+	63.94	0.000586	0.84
actin filament binding (GO:0051015)	73	3	0.19	+	15.77	0.000996	0.951
ATP binding (GO:0005524)	630	7	1.64	+	4.26	0.0011	0.786
adenyl ribonucleotide binding (GO:0032559)	648	7	1.69	+	4.14	0.00129	0.739
adenyl nucleotide binding (GO:0030554)	654	7	1.7	+	4.11	0.00136	0.649
amide binding (GO:0033218)	103	3	0.27	+	11.17	0.00259	1
purine ribonucleoside triphosphate binding (GO:0035639)	783	7	2.04	+	3.43	0.00374	1
actin binding (GO:0003779)	123	3	0.32	+	9.36	0.00422	1
purine ribonucleotide binding (GO:0032555)	804	7	2.1	+	3.34	0.00432	1
ribonucleotide binding (GO:0032553)	815	7	2.12	+	3.3	0.00465	1
purine nucleotide binding (GO:0017076)	816	7	2.13	+	3.29	0.00469	1
pyruvate carboxylase activity (GO:0004736)	1	1	0	+	> 100	0.00519	1
biotin binding (GO:0009374)	1	1	0	+	> 100	0.00519	1
JUN kinase kinase kinase kinase activity (GO:0042656)	1	1	0	+	> 100	0.00519	0.992
small molecule binding (GO:0036094)	1074	8	2.8	+	2.86	0.0057	1
chitin synthase activity (GO:0004100)	2	1	0.01	+	> 100	0.00778	1
N-acylsphingosine amidohydrolase activity (GO:0017040)	2	1	0.01	+	> 100	0.00778	1
MAP kinase kinase kinase kinase activity (GO:0008349)	2	1	0.01	+	> 100	0.00778	1
U5 snRNA binding (GO:0030623)	2	1	0.01	+	> 100	0.00778	1
motor activity (GO:0003774)	55	2	0.14	+	13.95	0.00959	1
dopamine monooxygenase activity (GO:0036264)	3	1	0.01	+	> 100	0.0104	1
L-DOPA monooxygenase activity (GO:0036263)	3	1	0.01	+	> 100	0.0104	1
catechol oxidase activity (GO:0004097)	3	1	0.01	+	> 100	0.0104	1
nucleotide binding (GO:0000166)	950	7	2.48	+	2.83	0.0105	1
nucleoside phosphate binding (GO:1901265)	950	7	2.48	+	2.83	0.0105	1
ligase activity, forming carbon-carbon bonds (GO:0016885)	4	1	0.01	+	95.91	0.0129	1
U6 snRNA binding (GO:0017070)	4	1	0.01	+	95.91	0.0129	1
pre-mRNA intronic binding (GO:0097157)	4	1	0.01	+	95.91	0.0129	1
anion binding (GO:0043168)	992	7	2.59	+	2.71	0.0131	1
metal ion transmembrane transporter activity (GO:0046873)	196	3	0.51	+	5.87	0.0147	1
carbohydrate derivative binding (GO:0097367)	1017	7	2.65	+	2.64	0.0149	1
oxidoreductase activity, acting on diphenols and related substances as donors, oxygen as acceptor (GO:0016682)	5	1	0.01	+	76.73	0.0155	1
oxidoreductase activity, acting on diphenols and related substances as donors (GO:0016679)	5	1	0.01	+	76.73	0.0155	1
phosphopantetheine binding (GO:0031177)	5	1	0.01	+	76.73	0.0155	1
U2 snRNA binding (GO:0030620)	5	1	0.01	+	76.73	0.0155	1
vitamin binding (GO:0019842)	77	2	0.2	+	9.96	0.0179	1
U1 snRNA binding (GO:0030619)	6	1	0.02	+	63.94	0.0181	1
myosin light chain binding (GO:0032027)	7	1	0.02	+	54.81	0.0206	1
calcium activated cation channel activity (GO:0005227)	7	1	0.02	+	54.81	0.0206	1
mannosyl-oligosaccharide 1,2-alpha-mannosidase activity (GO:0004571)	8	1	0.02	+	47.95	0.0232	1
sodium-independent organic anion transmembrane transporter activity (GO:0015347)	8	1	0.02	+	47.95	0.0232	1
exopeptidase activity (GO:0008238)	89	2	0.23	+	8.62	0.0233	1
small GTPase binding (GO:0031267)	91	2	0.24	+	8.43	0.0242	1
mannosyl-oligosaccharide mannosidase activity (GO:0015924)	9	1	0.02	+	42.63	0.0257	1
monocarboxylic acid binding (GO:0033293)	9	1	0.02	+	42.63	0.0257	1
GTPase binding (GO:0051020)	94	2	0.25	+	8.16	0.0257	1
narrow pore channel activity (GO:0022842)	10	1	0.03	+	38.36	0.0282	1
potassium ion leak channel activity (GO:0022841)	10	1	0.03	+	38.36	0.0282	1
leak channel activity (GO:0022840)	10	1	0.03	+	38.36	0.0282	1
ion binding (GO:0043167)	1950	10	5.08	+	1.97	0.0284	1
RNA 7-methylguanosine cap binding (GO:0000340)	11	1	0.03	+	34.88	0.0308	1
protein-containing complex binding (GO:0044877)	265	3	0.69	+	4.34	0.032	1
cadherin binding (GO:0045296)	12	1	0.03	+	31.97	0.0333	1
ion gated channel activity (GO:0022839)	13	1	0.03	+	29.51	0.0358	1
alpha-mannosidase activity (GO:0004559)	14	1	0.04	+	27.4	0.0383	1
dipeptidyl-peptidase activity (GO:0008239)	14	1	0.04	+	27.4	0.0383	1
hydrolase activity (GO:0016787)	1745	9	4.55	+	1.98	0.0396	1
RNA cap binding (GO:0000339)	15	1	0.04	+	25.58	0.0408	1
mannosidase activity (GO:0015923)	15	1	0.04	+	25.58	0.0408	1
zinc ion transmembrane transporter activity (GO:0005385)	16	1	0.04	+	23.98	0.0433	1
aspartic-type endopeptidase activity (GO:0004190)	16	1	0.04	+	23.98	0.0433	1
aspartic-type peptidase activity (GO:0070001)	16	1	0.04	+	23.98	0.0433	1
snRNA binding (GO:0017069)	16	1	0.04	+	23.98	0.0433	1
transporter activity (GO:0005215)	757	5	1.97	+	2.53	0.0457	1
pre-mRNA binding (GO:0036002)	18	1	0.05	+	21.31	0.0483	1
inorganic cation transmembrane transporter activity (GO:0022890)	313	3	0.82	+	3.68	0.0483	1
cytoskeletal protein binding (GO:0008092)	315	3	0.82	+	3.65	0.0491	1
peptidase activity (GO:0008233)	534	4	1.39	+	2.87	0.0498	1

## Sheet: 6th_2d_90_CC_up
Supplementary Table 9g. Gene Ontology analysis of cellular component of up-regulated genes of 2-days post molting, 6th instar B. germanica nymphs developed in shelter with angle of 90°.
GO cellular component complete	Drosophila melanogaster - REFLIST (13811)	upload_1 (64)	upload_1 (expected)	upload_1 (over/under)	upload_1 (fold Enrichment)	upload_1 (raw P-value)	upload_1 (FDR)
ribonucleoprotein complex (GO:1990904)	558	16	2.59	+	6.19	4.61e-09	6.16e-06
large ribosomal subunit (GO:0015934)	106	8	0.49	+	16.29	4.89e-08	3.26e-05
ribosomal subunit (GO:0044391)	176	9	0.82	+	11.04	1.61e-07	7.14e-05
ribosome (GO:0005840)	187	9	0.87	+	10.39	2.63e-07	8.76e-05
cytosolic large ribosomal subunit (GO:0022625)	56	6	0.26	+	23.12	3.81e-07	0.000102
cytosolic ribosome (GO:0022626)	99	7	0.46	+	15.26	5.4e-07	0.00012
intracellular non-membrane-bounded organelle (GO:0043232)	1551	19	7.19	+	2.64	5.44e-05	0.0104
non-membrane-bounded organelle (GO:0043228)	1551	19	7.19	+	2.64	5.44e-05	0.00906
chitin-based extracellular matrix (GO:0062129)	132	5	0.61	+	8.17	0.000417	0.0618
extracellular matrix (GO:0031012)	273	6	1.27	+	4.74	0.00177	0.236
respiratory chain complex I (GO:0045271)	51	3	0.24	+	12.69	0.00196	0.238
NADH dehydrogenase complex (GO:0030964)	51	3	0.24	+	12.69	0.00196	0.218
mitochondrial respiratory chain complex I (GO:0005747)	51	3	0.24	+	12.69	0.00196	0.201
protein-containing complex (GO:0032991)	2726	23	12.63	+	1.82	0.00245	0.234
external encapsulating structure (GO:0030312)	307	6	1.42	+	4.22	0.00314	0.279
nucleolus (GO:0005730)	222	5	1.03	+	4.86	0.00391	0.326
chromocenter (GO:0010369)	23	2	0.11	+	18.76	0.00587	0.46
90S preribosome (GO:0030686)	26	2	0.12	+	16.6	0.00733	0.543
respiratory chain complex (GO:0098803)	87	3	0.4	+	7.44	0.00827	0.58
mitochondrial respirasome (GO:0005746)	87	3	0.4	+	7.44	0.00827	0.551
respirasome (GO:0070469)	88	3	0.41	+	7.36	0.00852	0.541
mitochondrial protein-containing complex (GO:0098798)	272	5	1.26	+	3.97	0.00894	0.542
beta-heterochromatin (GO:0005722)	1	1	0	+	> 100	0.0092	0.534
oxidoreductase complex (GO:1990204)	95	3	0.44	+	6.81	0.0104	0.58
integral component of membrane (GO:0016021)	1442	1	6.68	-	0.15	0.0127	0.678
intrinsic component of membrane (GO:0031224)	1469	1	6.81	-	0.15	0.0128	0.657
7SK snRNP (GO:0120259)	2	1	0.01	+	> 100	0.0138	0.681
polytene chromosome (GO:0005700)	199	4	0.92	+	4.34	0.0143	0.68
nuclear membrane protein complex (GO:0106083)	3	1	0.01	+	71.93	0.0183	0.843
PeBoW complex (GO:0070545)	3	1	0.01	+	71.93	0.0183	0.815
eukaryotic translation initiation factor 2 complex (GO:0005850)	3	1	0.01	+	71.93	0.0183	0.789
meiotic nuclear membrane microtubule tethering complex (GO:0034993)	3	1	0.01	+	71.93	0.0183	0.764
microtubule organizing center attachment site (GO:0034992)	3	1	0.01	+	71.93	0.0183	0.741
nuclear membrane microtubule tethering complex (GO:0106094)	3	1	0.01	+	71.93	0.0183	0.719
Z disc (GO:0030018)	44	2	0.2	+	9.81	0.019	0.725
I band (GO:0031674)	45	2	0.21	+	9.59	0.0198	0.734
nuclear outer membrane (GO:0005640)	4	1	0.02	+	53.95	0.0229	0.824
organellar large ribosomal subunit (GO:0000315)	51	2	0.24	+	8.46	0.0248	0.871
mitochondrial large ribosomal subunit (GO:0005762)	51	2	0.24	+	8.46	0.0248	0.849
intracellular organelle lumen (GO:0070013)	1031	10	4.78	+	2.09	0.0268	0.895
organelle lumen (GO:0043233)	1032	10	4.78	+	2.09	0.0269	0.876
membrane-enclosed lumen (GO:0031974)	1032	10	4.78	+	2.09	0.0269	0.855
intracellular organelle (GO:0043229)	5193	33	24.06	+	1.37	0.0273	0.845
eukaryotic 43S preinitiation complex (GO:0016282)	5	1	0.02	+	43.16	0.0274	0.83
multi-eIF complex (GO:0043614)	5	1	0.02	+	43.16	0.0274	0.811
translation preinitiation complex (GO:0070993)	6	1	0.03	+	35.97	0.0319	0.924
germinal vesicle (GO:0042585)	6	1	0.03	+	35.97	0.0319	0.904
small nuclear ribonucleoprotein complex (GO:0030532)	60	2	0.28	+	7.19	0.0332	0.922
inner mitochondrial membrane protein complex (GO:0098800)	150	3	0.7	+	4.32	0.0336	0.915
cellular anatomical entity (GO:0110165)	9024	50	41.82	+	1.2	0.0346	0.924
sarcomere (GO:0030017)	62	2	0.29	+	6.96	0.0352	0.92
myofibril (GO:0030016)	67	2	0.31	+	6.44	0.0403	1
nucleus (GO:0005634)	2783	20	12.9	+	1.55	0.0407	1
apicomedial cortex (GO:0106037)	8	1	0.04	+	26.97	0.0408	1
exon-exon junction complex (GO:0035145)	8	1	0.04	+	26.97	0.0408	0.989
cytosol (GO:0005829)	949	9	4.4	+	2.05	0.041	0.977
endomembrane system (GO:0012505)	1186	1	5.5	-	0.18	0.0416	0.973
Sm-like protein family complex (GO:0120114)	69	2	0.32	+	6.25	0.0425	0.977
preribosome (GO:0030684)	71	2	0.33	+	6.08	0.0446	1
intracellular anatomical structure (GO:0005622)	6460	38	29.94	+	1.27	0.0453	1
contractile fiber (GO:0043292)	72	2	0.33	+	5.99	0.0458	1
mitochondrial matrix (GO:0005759)	172	3	0.8	+	3.76	0.047	1
female germ cell nucleus (GO:0001674)	10	1	0.05	+	21.58	0.0496	1
ESC/E(Z) complex (GO:0035098)	10	1	0.05	+	21.58	0.0496	1

## Sheet: 6th_2d_90_MF_up
Supplementary Table 9h. Gene Ontology analysis of molecular function of up-regulated genes of 2-days post molting, 6th instar B. germanica nymphs developed in shelter with angle of 90°.
GO molecular function complete	Drosophila melanogaster - REFLIST (13811)	upload_1 (64)	upload_1 (expected)	upload_1 (over/under)	upload_1 (fold Enrichment)	upload_1 (raw P-value)	upload_1 (FDR)
beta-alanyl-dopamine synthase activity (GO:0003833)	1	1	0	+	> 100	0.0092	1
NADPHX epimerase activity (GO:0052857)	1	1	0	+	> 100	0.0092	1
NADHX epimerase activity (GO:0052856)	1	1	0	+	> 100	0.0092	1
cobalamin binding (GO:0031419)	1	1	0	+	> 100	0.0092	1
mitochondrial ribosome binding (GO:0097177)	1	1	0	+	> 100	0.0092	1
prosthetic group binding (GO:0051192)	2	1	0.01	+	> 100	0.0138	1
ACP phosphopantetheine attachment site binding (GO:0044620)	2	1	0.01	+	> 100	0.0138	1
7SK snRNA binding (GO:0097322)	2	1	0.01	+	> 100	0.0138	1
phosphopantetheine-dependent carrier activity (GO:0140414)	2	1	0.01	+	> 100	0.0138	1
phenylalanine 4-monooxygenase activity (GO:0004505)	2	1	0.01	+	> 100	0.0138	1
acyl carrier activity (GO:0000036)	2	1	0.01	+	> 100	0.0138	1
BIR domain binding (GO:1990525)	3	1	0.01	+	71.93	0.0183	1
oxidoreductase activity, acting on paired donors, with incorporation or reduction of molecular oxygen, reduced pteridine as one donor, and incorporation of one atom of oxygen (GO:0016714)	3	1	0.01	+	71.93	0.0183	1
DNA translocase activity (GO:0015616)	3	1	0.01	+	71.93	0.0183	1
(1->3)-beta-D-glucan binding (GO:0001872)	3	1	0.01	+	71.93	0.0183	1
histone demethylase activity (H3-K9 specific) (GO:0032454)	4	1	0.02	+	53.95	0.0229	1
lysophospholipase activity (GO:0004622)	4	1	0.02	+	53.95	0.0229	1
translation termination factor activity (GO:0008079)	5	1	0.02	+	43.16	0.0274	1
translation release factor activity (GO:0003747)	5	1	0.02	+	43.16	0.0274	1
phosphopantetheine binding (GO:0031177)	5	1	0.02	+	43.16	0.0274	1
histone methyltransferase activity (H3-K9 specific) (GO:0046974)	6	1	0.03	+	35.97	0.0319	1
histone demethylase activity (H3-K36 specific) (GO:0051864)	6	1	0.03	+	35.97	0.0319	1
translation activator activity (GO:0008494)	6	1	0.03	+	35.97	0.0319	1
cysteine-type endopeptidase activity involved in execution phase of apoptosis (GO:0097200)	6	1	0.03	+	35.97	0.0319	1
lipopolysaccharide binding (GO:0001530)	7	1	0.03	+	30.83	0.0363	1
aralkylamine N-acetyltransferase activity (GO:0004059)	7	1	0.03	+	30.83	0.0363	1
cysteine-type endopeptidase activity involved in apoptotic process (GO:0097153)	7	1	0.03	+	30.83	0.0363	1
pattern recognition receptor activity (GO:0038187)	7	1	0.03	+	30.83	0.0363	1
protein demethylase activity (GO:0140457)	10	1	0.05	+	21.58	0.0496	1
histone demethylase activity (GO:0032452)	10	1	0.05	+	21.58	0.0496	1
phospholipase A2 activity (GO:0004623)	11	1	0.05	+	19.62	0.054	1
NADH dehydrogenase (quinone) activity (GO:0050136)	26	2	0.12	+	16.6	0.00733	1
racemase and epimerase activity (GO:0016854)	13	1	0.06	+	16.6	0.0627	1
demethylase activity (GO:0032451)	13	1	0.06	+	16.6	0.0627	1
NAD(P)H dehydrogenase (quinone) activity (GO:0003955)	26	2	0.12	+	16.6	0.00733	1
NADH dehydrogenase (ubiquinone) activity (GO:0008137)	26	2	0.12	+	16.6	0.00733	1
oxidoreductase activity, acting on NAD(P)H, quinone or similar compound as acceptor (GO:0016655)	28	2	0.13	+	15.41	0.00838	1
NADH dehydrogenase activity (GO:0003954)	42	3	0.19	+	15.41	0.00116	0.829
polysaccharide binding (GO:0030247)	15	1	0.07	+	14.39	0.0713	1
structural constituent of muscle (GO:0008307)	15	1	0.07	+	14.39	0.0713	1
carbonate dehydratase activity (GO:0004089)	16	1	0.07	+	13.49	0.0756	1
snRNA binding (GO:0017069)	16	1	0.07	+	13.49	0.0756	1
DNA-dependent ATPase activity (GO:0008094)	33	2	0.15	+	13.08	0.0113	1
modified amino acid binding (GO:0072341)	19	1	0.09	+	11.36	0.0884	1
oxidoreductase activity, acting on NAD(P)H (GO:0016651)	62	3	0.29	+	10.44	0.00333	1
structural constituent of ribosome (GO:0003735)	172	8	0.8	+	10.04	1.64e-06	0.00234
heme-copper terminal oxidase activity (GO:0015002)	22	1	0.1	+	9.81	0.101	1
cytochrome-c oxidase activity (GO:0004129)	22	1	0.1	+	9.81	0.101	1
oxidoreductase activity, acting on a heme group of donors, oxygen as acceptor (GO:0016676)	22	1	0.1	+	9.81	0.101	1
oxidoreductase activity, acting on a heme group of donors (GO:0016675)	22	1	0.1	+	9.81	0.101	1
molecular carrier activity (GO:0140104)	24	1	0.11	+	8.99	0.109	1
translation initiation factor binding (GO:0031369)	25	1	0.12	+	8.63	0.113	1
peptidyl-prolyl cis-trans isomerase activity (GO:0003755)	26	1	0.12	+	8.3	0.117	1
fatty acid ligase activity (GO:0015645)	26	1	0.12	+	8.3	0.117	1
CoA-ligase activity (GO:0016405)	26	1	0.12	+	8.3	0.117	1
ribosome binding (GO:0043022)	27	1	0.13	+	7.99	0.122	1
structural constituent of chitin-based larval cuticle (GO:0008010)	110	4	0.51	+	7.85	0.00188	1
cis-trans isomerase activity (GO:0016859)	29	1	0.13	+	7.44	0.13	1
histone-lysine N-methyltransferase activity (GO:0018024)	29	1	0.13	+	7.44	0.13	1
translation regulator activity, nucleic acid binding (GO:0090079)	88	3	0.41	+	7.36	0.00852	1
acid-thiol ligase activity (GO:0016878)	30	1	0.14	+	7.19	0.134	1
electron transfer activity (GO:0009055)	95	3	0.44	+	6.81	0.0104	1
translation regulator activity (GO:0045182)	99	3	0.46	+	6.54	0.0116	1
phospholipase activity (GO:0004620)	34	1	0.16	+	6.35	0.15	1
flavin adenine dinucleotide binding (GO:0050660)	69	2	0.32	+	6.25	0.0425	1
structural molecule activity (GO:0005198)	456	13	2.11	+	6.15	1.73e-07	0.000497
protein-lysine N-methyltransferase activity (GO:0016279)	36	1	0.17	+	5.99	0.157	1
lysine N-methyltransferase activity (GO:0016278)	36	1	0.17	+	5.99	0.157	1
cysteine-type endopeptidase activity (GO:0004197)	36	1	0.17	+	5.99	0.157	1
histone methyltransferase activity (GO:0042054)	36	1	0.17	+	5.99	0.157	1
translation factor activity, RNA binding (GO:0008135)	73	2	0.34	+	5.91	0.0469	1
structural constituent of chitin-based cuticle (GO:0005214)	147	4	0.68	+	5.87	0.00516	1
structural constituent of cuticle (GO:0042302)	151	4	0.7	+	5.72	0.00566	1
vitamin binding (GO:0019842)	77	2	0.36	+	5.61	0.0514	1
ligase activity, forming carbon-sulfur bonds (GO:0016877)	39	1	0.18	+	5.53	0.169	1
monooxygenase activity (GO:0004497)	41	1	0.19	+	5.26	0.177	1
hydro-lyase activity (GO:0016836)	47	1	0.22	+	4.59	0.199	1
isomerase activity (GO:0016853)	96	2	0.44	+	4.5	0.0751	1
N-acetyltransferase activity (GO:0008080)	49	1	0.23	+	4.4	0.207	1
2-oxoglutarate-dependent dioxygenase activity (GO:0016706)	49	1	0.23	+	4.4	0.207	1
cysteine-type peptidase activity (GO:0008234)	49	1	0.23	+	4.4	0.207	1
translation initiation factor activity (GO:0003743)	51	1	0.24	+	4.23	0.214	1
oxidoreductase activity, acting on a sulfur group of donors (GO:0016667)	52	1	0.24	+	4.15	0.218	1
N-acyltransferase activity (GO:0016410)	52	1	0.24	+	4.15	0.218	1
transcription corepressor activity (GO:0003714)	53	1	0.25	+	4.07	0.221	1
carbon-oxygen lyase activity (GO:0016835)	55	1	0.25	+	3.92	0.229	1
ribonucleoprotein complex binding (GO:0043021)	55	1	0.25	+	3.92	0.229	1
DNA-binding transcription repressor activity, RNA polymerase II-specific (GO:0001227)	56	1	0.26	+	3.85	0.232	1
mRNA binding (GO:0003729)	226	4	1.05	+	3.82	0.0215	1
dioxygenase activity (GO:0051213)	57	1	0.26	+	3.79	0.236	1
DNA-binding transcription repressor activity (GO:0001217)	57	1	0.26	+	3.79	0.236	1
protein methyltransferase activity (GO:0008276)	59	1	0.27	+	3.66	0.243	1
RNA binding (GO:0003723)	664	11	3.08	+	3.57	0.000234	0.224
acetyltransferase activity (GO:0016407)	62	1	0.29	+	3.48	0.253	1
chitin binding (GO:0008061)	125	2	0.58	+	3.45	0.116	1
N-methyltransferase activity (GO:0008170)	63	1	0.29	+	3.43	0.257	1
oxidoreductase activity, acting on CH-OH group of donors (GO:0016614)	127	2	0.59	+	3.4	0.119	1
actin filament binding (GO:0051015)	73	1	0.34	+	2.96	0.29	1
metalloendopeptidase activity (GO:0004222)	77	1	0.36	+	2.8	0.303	1
protein domain specific binding (GO:0019904)	79	1	0.37	+	2.73	0.31	1
serine-type endopeptidase inhibitor activity (GO:0004867)	80	1	0.37	+	2.7	0.313	1
histone binding (GO:0042393)	82	1	0.38	+	2.63	0.319	1
oxidoreductase activity (GO:0016491)	667	8	3.09	+	2.59	0.012	1
oxidoreductase activity, acting on paired donors, with incorporation or reduction of molecular oxygen (GO:0016705)	170	2	0.79	+	2.54	0.188	1
protein serine/threonine kinase activity (GO:0004674)	171	2	0.79	+	2.52	0.19	1
protein kinase binding (GO:0019901)	87	1	0.4	+	2.48	0.335	1
proton transmembrane transporter activity (GO:0015078)	92	1	0.43	+	2.35	0.35	1
lipase activity (GO:0016298)	94	1	0.44	+	2.3	0.356	1
endopeptidase inhibitor activity (GO:0004866)	97	1	0.45	+	2.22	0.365	1
endopeptidase regulator activity (GO:0061135)	99	1	0.46	+	2.18	0.371	1
peptidase inhibitor activity (GO:0030414)	100	1	0.46	+	2.16	0.374	1
S-adenosylmethionine-dependent methyltransferase activity (GO:0008757)	101	1	0.47	+	2.14	0.377	1
amide binding (GO:0033218)	103	1	0.48	+	2.1	0.383	1
kinase binding (GO:0019900)	103	1	0.48	+	2.1	0.383	1
ATPase activity (GO:0016887)	318	3	1.47	+	2.04	0.184	1
peptidase regulator activity (GO:0061134)	107	1	0.5	+	2.02	0.394	1
nucleic acid binding (GO:0003676)	1744	16	8.08	+	1.98	0.00699	1
protein kinase activity (GO:0004672)	223	2	1.03	+	1.94	0.278	1
heterocyclic compound binding (GO:1901363)	2724	23	12.62	+	1.82	0.00244	1
organic cyclic compound binding (GO:0097159)	2744	23	12.72	+	1.81	0.00259	1
actin binding (GO:0003779)	123	1	0.57	+	1.75	0.438	1
catalytic activity, acting on DNA (GO:0140097)	124	1	0.57	+	1.74	0.44	1
zinc ion binding (GO:0008270)	503	4	2.33	+	1.72	0.297	1
carbohydrate binding (GO:0030246)	126	1	0.58	+	1.71	0.446	1
protein heterodimerization activity (GO:0046982)	127	1	0.59	+	1.7	0.448	1
methyltransferase activity (GO:0008168)	130	1	0.6	+	1.66	0.456	1
endopeptidase activity (GO:0004175)	394	3	1.83	+	1.64	0.432	1
lyase activity (GO:0016829)	132	1	0.61	+	1.63	0.461	1
protein-containing complex binding (GO:0044877)	265	2	1.23	+	1.63	0.35	1
enzyme inhibitor activity (GO:0004857)	133	1	0.62	+	1.62	0.463	1
small molecule binding (GO:0036094)	1074	8	4.98	+	1.61	0.159	1
transferase activity, transferring one-carbon groups (GO:0016741)	136	1	0.63	+	1.59	0.471	1
carboxylic ester hydrolase activity (GO:0052689)	136	1	0.63	+	1.59	0.471	1
protein dimerization activity (GO:0046983)	278	2	1.29	+	1.55	0.371	1
metallopeptidase activity (GO:0008237)	139	1	0.64	+	1.55	0.478	1
tetrapyrrole binding (GO:0046906)	140	1	0.65	+	1.54	0.481	1
transition metal ion binding (GO:0046914)	706	5	3.27	+	1.53	0.383	1
carbohydrate derivative binding (GO:0097367)	1017	7	4.71	+	1.49	0.236	1
ligase activity (GO:0016874)	146	1	0.68	+	1.48	0.495	1
phosphotransferase activity, alcohol group as acceptor (GO:0016773)	298	2	1.38	+	1.45	0.404	1
iron ion binding (GO:0005506)	151	1	0.7	+	1.43	0.507	1
binding (GO:0005488)	5366	35	24.87	+	1.41	0.0139	1
inorganic cation transmembrane transporter activity (GO:0022890)	313	2	1.45	+	1.38	0.658	1
nucleoside-triphosphatase activity (GO:0017111)	471	3	2.18	+	1.37	0.482	1
ATP binding (GO:0005524)	630	4	2.92	+	1.37	0.538	1
nucleotide binding (GO:0000166)	950	6	4.4	+	1.36	0.451	1
nucleoside phosphate binding (GO:1901265)	950	6	4.4	+	1.36	0.451	1
kinase activity (GO:0016301)	320	2	1.48	+	1.35	0.661	1
adenyl ribonucleotide binding (GO:0032559)	648	4	3	+	1.33	0.545	1
adenyl nucleotide binding (GO:0030554)	654	4	3.03	+	1.32	0.547	1
pyrophosphatase activity (GO:0016462)	493	3	2.28	+	1.31	0.499	1
cation transmembrane transporter activity (GO:0008324)	330	2	1.53	+	1.31	0.667	1
transcription factor binding (GO:0008134)	165	1	0.76	+	1.31	0.538	1
anion binding (GO:0043168)	992	6	4.6	+	1.31	0.463	1
hydrolase activity, acting on acid anhydrides, in phosphorus-containing anhydrides (GO:0016818)	500	3	2.32	+	1.29	0.505	1
hydrolase activity, acting on acid anhydrides (GO:0016817)	502	3	2.33	+	1.29	0.506	1
cation channel activity (GO:0005261)	168	1	0.78	+	1.28	0.544	1
catalytic activity, acting on a protein (GO:0140096)	1347	8	6.24	+	1.28	0.402	1
catalytic activity (GO:0003824)	3907	23	18.1	+	1.27	0.21	1
ion binding (GO:0043167)	1950	11	9.04	+	1.22	0.471	1
peptidase activity (GO:0008233)	534	3	2.47	+	1.21	0.738	1
transcription coregulator activity (GO:0003712)	181	1	0.84	+	1.19	0.571	1
transferase activity, transferring acyl groups other than amino-acyl groups (GO:0016747)	182	1	0.84	+	1.19	0.573	1
DNA binding (GO:0003677)	946	5	4.38	+	1.14	0.625	1
molecular_function (GO:0003674)	10927	57	50.64	+	1.13	0.0624	1
purine ribonucleoside triphosphate binding (GO:0035639)	783	4	3.63	+	1.1	0.784	1
transferase activity, transferring acyl groups (GO:0016746)	197	1	0.91	+	1.1	0.602	1
purine ribonucleotide binding (GO:0032555)	804	4	3.73	+	1.07	0.788	1
ribonucleotide binding (GO:0032553)	815	4	3.78	+	1.06	0.79	1
purine nucleotide binding (GO:0017076)	816	4	3.78	+	1.06	0.79	1
lipid binding (GO:0008289)	205	1	0.95	+	1.05	0.617	1
metal ion binding (GO:0046872)	1033	5	4.79	+	1.04	0.812	1
protein binding (GO:0005515)	2277	11	10.55	+	1.04	0.866	1
cation binding (GO:0043169)	1059	5	4.91	+	1.02	0.817	1
transferase activity, transferring phosphorus-containing groups (GO:0016772)	425	2	1.97	+	1.02	1	1
chromatin binding (GO:0003682)	216	1	1	-	1	1	1
serine-type endopeptidase activity (GO:0004252)	236	1	1.09	-	0.91	1	1
inorganic molecular entity transmembrane transporter activity (GO:0015318)	498	2	2.31	-	0.87	1	1
hydrolase activity (GO:0016787)	1745	7	8.09	-	0.87	0.851	1
ion channel activity (GO:0005216)	255	1	1.18	-	0.85	1	1
serine hydrolase activity (GO:0017171)	257	1	1.19	-	0.84	1	1
serine-type peptidase activity (GO:0008236)	257	1	1.19	-	0.84	1	1
passive transmembrane transporter activity (GO:0022803)	270	1	1.25	-	0.8	1	1
channel activity (GO:0015267)	270	1	1.25	-	0.8	1	1
ion transmembrane transporter activity (GO:0015075)	564	2	2.61	-	0.77	1	1
transferase activity (GO:0016740)	1254	4	5.81	-	0.69	0.66	1
cytoskeletal protein binding (GO:0008092)	315	1	1.46	-	0.69	1	1
transmembrane transporter activity (GO:0022857)	708	2	3.28	-	0.61	0.773	1
transcription regulator activity (GO:0140110)	722	2	3.35	-	0.6	0.774	1
transporter activity (GO:0005215)	757	2	3.51	-	0.57	0.584	1
molecular function regulator (GO:0098772)	776	2	3.6	-	0.56	0.585	1
RNA polymerase II cis-regulatory region sequence-specific DNA binding (GO:0000978)	392	1	1.82	-	0.55	1	1
cis-regulatory region sequence-specific DNA binding (GO:0000987)	399	1	1.85	-	0.54	1	1
enzyme binding (GO:0019899)	400	1	1.85	-	0.54	1	1
signaling receptor activity (GO:0038023)	402	1	1.86	-	0.54	1	1
molecular transducer activity (GO:0060089)	402	1	1.86	-	0.54	1	1
Unclassified (UNCLASSIFIED)	2884	7	13.36	-	0.52	0.0624	1
enzyme regulator activity (GO:0030234)	463	1	2.15	-	0.47	0.726	1
DNA-binding transcription factor activity, RNA polymerase II-specific (GO:0000981)	483	1	2.24	-	0.45	0.728	1
RNA polymerase II transcription regulatory region sequence-specific DNA binding (GO:0000977)	490	1	2.27	-	0.44	0.729	1
hydrolase activity, acting on ester bonds (GO:0016788)	504	1	2.34	-	0.43	0.731	1
transcription regulatory region sequence-specific DNA binding (GO:0000976)	539	1	2.5	-	0.4	0.52	1
regulatory region nucleic acid binding (GO:0001067)	540	1	2.5	-	0.4	0.52	1
DNA-binding transcription factor activity (GO:0003700)	558	1	2.59	-	0.39	0.522	1
sequence-specific double-stranded DNA binding (GO:1990837)	570	1	2.64	-	0.38	0.523	1
double-stranded DNA binding (GO:0003690)	600	1	2.78	-	0.36	0.529	1
sequence-specific DNA binding (GO:0043565)	636	1	2.95	-	0.34	0.371	1

## Sheet: 6th_2d_90_CC_down
Supplementary Table 9i. Gene Ontology analysis of cellular component of down-regulated genes of 2-days post molting, 6th instar B. germanica nymphs developed in shelter with angle of 90°.
GO cellular component complete	Drosophila melanogaster - REFLIST (13811)	upload_1 (44)	upload_1 (expected)	upload_1 (over/under)	upload_1 (fold Enrichment)	upload_1 (raw P-value)	upload_1 (FDR)
endoplasmic reticulum (GO:0005783)	512	7	1.63	+	4.29	0.00114	1
plasma membrane region (GO:0098590)	330	5	1.05	+	4.76	0.00402	1
integral component of plasma membrane (GO:0005887)	486	6	1.55	+	3.88	0.00437	1
integral component of membrane (GO:0016021)	1442	11	4.59	+	2.39	0.00477	1
intrinsic component of plasma membrane (GO:0031226)	500	6	1.59	+	3.77	0.005	1
intrinsic component of membrane (GO:0031224)	1469	11	4.68	+	2.35	0.00548	1
nucleocytoplasmic transport complex (GO:0031074)	1	1	0	+	> 100	0.00634	1
RNA nuclear export complex (GO:0042565)	1	1	0	+	> 100	0.00634	1
cell-cell junction (GO:0005911)	119	3	0.38	+	7.91	0.00678	1
rhabdomere (GO:0016028)	39	2	0.12	+	16.1	0.00747	0.997
membrane (GO:0016020)	2879	17	9.17	+	1.85	0.00795	0.964
endoplasmic reticulum subcompartment (GO:0098827)	253	4	0.81	+	4.96	0.00878	0.976
F-actin capping protein complex (GO:0008290)	2	1	0.01	+	> 100	0.0095	0.975
nuclear cohesin complex (GO:0000798)	2	1	0.01	+	> 100	0.0095	0.905
nuclear mitotic cohesin complex (GO:0034990)	2	1	0.01	+	> 100	0.0095	0.845
mitotic cohesin complex (GO:0030892)	2	1	0.01	+	> 100	0.0095	0.792
somatic ring canal (GO:0098549)	2	1	0.01	+	> 100	0.0095	0.745
basolateral plasma membrane (GO:0016323)	49	2	0.16	+	12.81	0.0114	0.844
plasma membrane (GO:0005886)	1418	10	4.52	+	2.21	0.0124	0.872
centralspindlin complex (GO:0097149)	3	1	0.01	+	> 100	0.0126	0.843
anchoring junction (GO:0070161)	154	3	0.49	+	6.11	0.0135	0.855
endoplasmic reticulum cisternal network (GO:0071781)	4	1	0.01	+	78.47	0.0158	0.957
subrhabdomeral cisterna (GO:0016029)	4	1	0.01	+	78.47	0.0158	0.915
smooth endoplasmic reticulum cisterna (GO:0120082)	4	1	0.01	+	78.47	0.0158	0.877
Sec61 translocon complex (GO:0005784)	4	1	0.01	+	78.47	0.0158	0.842
male germline ring canal (GO:0035323)	5	1	0.02	+	62.78	0.0189	0.97
translocon complex (GO:0071256)	5	1	0.02	+	62.78	0.0189	0.934
cohesin complex (GO:0008278)	5	1	0.02	+	62.78	0.0189	0.901
endoplasmic reticulum protein-containing complex (GO:0140534)	74	2	0.24	+	8.48	0.0242	1
smooth septate junction (GO:0005920)	7	1	0.02	+	44.84	0.0251	1
smooth endoplasmic reticulum (GO:0005790)	7	1	0.02	+	44.84	0.0251	1
WASH complex (GO:0071203)	8	1	0.03	+	39.24	0.0282	1
gap junction (GO:0005921)	8	1	0.03	+	39.24	0.0282	1
apical plasma membrane (GO:0016324)	81	2	0.26	+	7.75	0.0285	1
oligosaccharyltransferase complex (GO:0008250)	10	1	0.03	+	31.39	0.0344	1
mitotic spindle midzone (GO:1990023)	10	1	0.03	+	31.39	0.0344	1
organelle subcompartment (GO:0031984)	399	4	1.27	+	3.15	0.0384	1
cell periphery (GO:0071944)	1803	11	5.74	+	1.92	0.0393	1
rough endoplasmic reticulum membrane (GO:0030867)	12	1	0.04	+	26.16	0.0405	1
microbody (GO:0042579)	99	2	0.32	+	6.34	0.0408	1
peroxisome (GO:0005777)	99	2	0.32	+	6.34	0.0408	1
female germline ring canal (GO:0035324)	13	1	0.04	+	24.15	0.0436	1
kinetochore microtubule (GO:0005828)	13	1	0.04	+	24.15	0.0436	1
endoplasmic reticulum membrane (GO:0005789)	245	3	0.78	+	3.84	0.0438	1
extracellular region (GO:0005576)	1042	7	3.32	+	2.11	0.0457	1
nuclear outer membrane-endoplasmic reticulum membrane network (GO:0042175)	252	3	0.8	+	3.74	0.0469	1

## Sheet: 6th_2d_90_MF_down
Supplementary Table 9j. Gene Ontology analysis of molecular function of down-regulated genes of 2-days post molting, 6th instar B. germanica nymphs developed in shelter with angle of 90°.
GO molecular function complete	Drosophila melanogaster - REFLIST (13811)	upload_1 (44)	upload_1 (expected)	upload_1 (over/under)	upload_1 (fold Enrichment)	upload_1 (raw P-value)	upload_1 (FDR)
oxidoreductase activity (GO:0016491)	667	8	2.12	+	3.76	0.00114	1
flavin adenine dinucleotide binding (GO:0050660)	69	3	0.22	+	13.65	0.00153	1
fatty-acyl-CoA reductase (alcohol-forming) activity (GO:0080019)	17	2	0.05	+	36.93	0.00163	1
transferase activity, transferring hexosyl groups (GO:0016758)	160	4	0.51	+	7.85	0.00178	1
transferase activity, transferring glycosyl groups (GO:0016757)	182	4	0.58	+	6.9	0.00281	1
small molecule binding (GO:0036094)	1074	9	3.42	+	2.63	0.00616	1
catalytic activity (GO:0003824)	3907	21	12.45	+	1.69	0.0067	1
oxidoreductase activity, acting on the aldehyde or oxo group of donors, NAD or NADP as acceptor (GO:0016620)	37	2	0.12	+	16.97	0.00678	1
oxidoreductase activity, acting on CH-OH group of donors (GO:0016614)	127	3	0.4	+	7.41	0.00808	1
carboxylic acid binding (GO:0031406)	44	2	0.14	+	14.27	0.00934	1
opsin binding (GO:0002046)	2	1	0.01	+	> 100	0.0095	1
N-acylsphingosine amidohydrolase activity (GO:0017040)	2	1	0.01	+	> 100	0.0095	1
oxidoreductase activity, acting on the aldehyde or oxo group of donors (GO:0016903)	48	2	0.15	+	13.08	0.011	1
anion binding (GO:0043168)	992	8	3.16	+	2.53	0.0124	1
alanine-tRNA ligase activity (GO:0004813)	3	1	0.01	+	> 100	0.0126	1
dolichyl-phosphate-mannose-protein mannosyltransferase activity (GO:0004169)	3	1	0.01	+	> 100	0.0126	1
dopamine monooxygenase activity (GO:0036264)	3	1	0.01	+	> 100	0.0126	1
L-DOPA monooxygenase activity (GO:0036263)	3	1	0.01	+	> 100	0.0126	1
catechol oxidase activity (GO:0004097)	3	1	0.01	+	> 100	0.0126	1
nuclear export signal receptor activity (GO:0005049)	4	1	0.01	+	78.47	0.0158	1
dolichyl-diphosphooligosaccharide-protein glycotransferase activity (GO:0004579)	4	1	0.01	+	78.47	0.0158	1
oligosaccharyl transferase activity (GO:0004576)	4	1	0.01	+	78.47	0.0158	1
oxidoreductase activity, acting on diphenols and related substances as donors, oxygen as acceptor (GO:0016682)	5	1	0.02	+	62.78	0.0189	1
oxidoreductase activity, acting on diphenols and related substances as donors (GO:0016679)	5	1	0.02	+	62.78	0.0189	1
phosphopantetheine binding (GO:0031177)	5	1	0.02	+	62.78	0.0189	1
hydrolase activity, acting on ester bonds (GO:0016788)	504	5	1.61	+	3.11	0.0219	1
vitamin binding (GO:0019842)	77	2	0.25	+	8.15	0.026	1
G protein-coupled photoreceptor activity (GO:0008020)	8	1	0.03	+	39.24	0.0282	1
gap junction channel activity (GO:0005243)	8	1	0.03	+	39.24	0.0282	1
sulfuric ester hydrolase activity (GO:0008484)	8	1	0.03	+	39.24	0.0282	1
DNA binding, bending (GO:0008301)	8	1	0.03	+	39.24	0.0282	1
sodium-independent organic anion transmembrane transporter activity (GO:0015347)	8	1	0.03	+	39.24	0.0282	1
nucleotide binding (GO:0000166)	950	7	3.03	+	2.31	0.0299	1
nucleoside phosphate binding (GO:1901265)	950	7	3.03	+	2.31	0.0299	1
wide pore channel activity (GO:0022829)	9	1	0.03	+	34.88	0.0313	1
amino acid binding (GO:0016597)	9	1	0.03	+	34.88	0.0313	1
chitinase activity (GO:0004568)	10	1	0.03	+	31.39	0.0344	1
aminoacyl-tRNA editing activity (GO:0002161)	12	1	0.04	+	26.16	0.0405	1
photoreceptor activity (GO:0009881)	12	1	0.04	+	26.16	0.0405	1
amide binding (GO:0033218)	103	2	0.33	+	6.09	0.0438	1
UDP-glycosyltransferase activity (GO:0008194)	108	2	0.34	+	5.81	0.0476	1
nucleocytoplasmic carrier activity (GO:0140142)	15	1	0.05	+	20.93	0.0496	1

[truncated: 4 more sheets: 6th_2d_180_CC_up, 6th_2d_180_MF_up, 6th_2d_180_CC_down, 6th_2d_180_MF_down]
