# Supplementary material for: The impact of thigmotaxis deprivation on the development of the German cockroach (Blattella germanica)
Source: iScience. 2022 Jul 20;25(8):104802. doi: 10.1016/j.isci.2022.104802 (PMC9385682; doi:10.1016/j.isci.2022.104802)
Supplement: Table S10. Biological Process results of 2nd and 6th instar cockroach nymphs — A Biological process of up-regulated genes of 2nd instar B. germanica , related to Table 4. B. Biological process of down-regulated genes of 2nd instar B. germanica , related to Table 4. C. Biological process of up-regulated genes of 6th instar B. germanica, related to Table 4 D. Biological process of down-regulated genes of 6th instar B. germanica , related to Table 4. [file mmc11.xlsx]

## Sheet: 2d_up
Supplementary Table 10a. Gene Ontology analysis of biological process of up-regulated genes of 2nd instar B. germanica developed in different angles of shelters.
		2-days-post molting
		30 degree			90 degree			180 degree
		upload_1 (74)	raw P-value	FDR	upload_1 (199)	raw P-value	FDR	upload_1 (177)	raw P-value	FDR
GO:0019646	aerobic electron transport chain				5	7.9e-06	0.00187
GO:0043604	amide biosynthetic process				28	1.85e-14	3.61e-11	25	7.11e-13	1.11e-09
GO:0046034	ATP metabolic process				14	8.65e-09	3.38e-06	10	9.22e-06	0.00277
GO:0042773	ATP synthesis coupled electron transport				13	2.05e-10	1e-07	9	1.09e-06	0.000447
GO:0009058	biosynthetic process				40	1.18e-07	3.29e-05	39	2.05e-08	9.43e-06
GO:0043603	cellular amide metabolic process	11	1.37e-05	0.0357	32	5.17e-14	8.09e-11	30	1.49e-13	5.83e-10
GO:0044249	cellular biosynthetic process				39	7.96e-08	2.49e-05	39	5.8e-09	3.49e-06
GO:0034645	cellular macromolecule biosynthetic process				35	2.39e-11	1.87e-08	33	3.56e-11	2.78e-08
GO:0044237	cellular metabolic process				103	3.14e-11	2.23e-08	79	5.75e-09	3.75e-06
GO:0044271	cellular nitrogen compound biosynthetic process				35	1.16e-11	1.01e-08	34	3.74e-12	3.66e-09
GO:0034641	cellular nitrogen compound metabolic process				57	9.36e-12	9.15e-09	55	1.85e-12	2.41e-09
GO:0009987	cellular process				115	0.000306	0.057
GO:0034622	cellular protein-containing complex assembly				15	0.000231	0.0441
GO:0045333	cellular respiration				13	1.67e-08	6.22e-06	9	2.22e-05	0.00619
GO:0002181	cytoplasmic translation				12	8.27e-08	2.49e-05	16	2.66e-12	2.97e-09
GO:0022900	electron transport chain				14	5.61e-11	3.37e-08	9	2.37e-06	0.000843
GO:0015980	energy derivation by oxidation of organic compounds				13	9.8e-08	2.84e-05	9	7.32e-05	0.0191
GO:0010467	gene expression				46	4.31e-13	5.62e-10	42	4.3e-12	3.74e-09
GO:0006091	generation of precursor metabolites and energy				15	6.25e-08	2.04e-05
GO:0046483	heterocycle metabolic process							9	2.97e-05	0.0426
GO:0009059	macromolecule biosynthetic process				35	4.67e-11	3.04e-08	33	6.73e-11	4.79e-08
GO:0043170	macromolecule metabolic process				66	1.99e-05	0.00446
GO:0030490	maturation of SSU-rRNA				6	5.95e-05	0.0119
GO:0008152	metabolic process	46	1.05e-05	0.0411	118	8.42e-13	9.41e-10	88	8.28e-09	4.63e-06
GO:0042775	mitochondrial ATP synthesis coupled electron transport				13	1.37e-10	7.14e-08	9	8.21e-07	0.000357
GO:0006123	mitochondrial electron transport, cytochrome c to oxygen				5	7.9e-06	0.00193
GO:0006120	mitochondrial electron transport, NADH to ubiquinone				6	1.42e-05	0.00326	6	8.51e-06	0.00266
GO:0140053	mitochondrial gene expression				14	1.07e-09	4.39e-07
GO:0032543	mitochondrial translation				14	1.05e-10	5.86e-08	7	0.000194	0.046
GO:0034660	ncRNA metabolic process				3	0.00521	1	6	8.18e-07	0.00322
GO:0034470	ncRNA processing							6	2.58e-07	0.00406
GO:0006807	nitrogen compound metabolic process				75	3.98e-06	0.001	69	8.07e-06	0.00263
GO:0090304	nucleic acid metabolic process							9	3.23e-06	0.00727
GO:0006139	nucleobase-containing compound metabolic process							9	1.93e-05	0.0337
GO:1901576	organic substance biosynthetic process				40	5.13e-08	1.75e-05	39	1.14e-08	5.56e-06
GO:0071704	organic substance metabolic process				102	1.44e-07	3.88e-05	77	6.07e-06	0.00206
GO:1901566	organonitrogen compound biosynthetic process				31	2.5e-08	8.89e-06	30	1.07e-08	5.56e-06
GO:0006119	oxidative phosphorylation				13	5e-10	2.17e-07	9	2.01e-06	0.000748
GO:0043043	peptide biosynthetic process				28	1.22e-15	4.76e-12	24	4.76e-13	9.3e-10
GO:0006518	peptide metabolic process				32	3.67e-16	2.87e-12	29	1e-14	7.82e-11
GO:0016310	phosphorylation				16	0.000113	0.0221
GO:0044238	primary metabolic process				94	7.28e-07	0.00019	71	1.93e-05	0.0056
GO:0065003	protein-containing complex assembly				15	0.000439	0.078
GO:0022904	respiratory electron transport chain				13	3.9e-10	1.8e-07	9	1.69e-06	0.000662
GO:0022618	ribonucleoprotein complex assembly							8	0.000139	0.035
GO:0022613	ribonucleoprotein complex biogenesis				14	2.6e-05	0.00549	18	4.16e-05	0.0112
GO:0071826	ribonucleoprotein complex subunit organization							8	0.000162	0.0396
GO:0042274	ribosomal small subunit biogenesis				9	3.65e-05	0.00751
GO:0042254	ribosome biogenesis				12	2.37e-05	0.00515	5	2.91e-06	0.00763
GO:0016070	RNA metabolic process							7	2.81e-05	0.0442
GO:0006396	RNA processing							7	1.49e-06	0.00471
GO:0016072	rRNA metabolic process							5	6.72e-07	0.00352
GO:0006364	rRNA processing							5	5.44e-07	0.00428
GO:0006412	translation				27	6.52e-15	1.7e-11	24	3.42e-13	8.93e-10

## Sheet: 2d_down
Supplementary Table 10b. Gene Ontology analysis of biological process of down-regulated genes of 2nd instar B. germanica developed in different angles of shelters.
	GO biological process complete	2-days-post molting
		30°			90°			180°
		upload_1 (28)	raw P-value	FDR	upload_1 (243)	raw P-value	FDR	upload_1 (111)	raw P-value	FDR
GO:0006040	amino sugar metabolic process				11	4.08e-05	0.0168
GO:0006022	aminoglycan metabolic process				11	8.46e-05	0.0254
GO:0048856	anatomical structure development				95	3.91e-13	6.12e-10
GO:0009653	anatomical structure morphogenesis				49	1.2e-05	0.00669
GO:0005975	carbohydrate metabolic process				15	4.16e-05	0.0163
GO:0030003	cellular cation homeostasis				10	0.000179	0.0412
GO:0055082	cellular chemical homeostasis				11	0.000106	0.0286
GO:0006873	cellular ion homeostasis				10	0.00019	0.0412
GO:0048878	chemical homeostasis				16	9.65e-05	0.0269
GO:0006030	chitin metabolic process				10	8.07e-05	0.0263
GO:0040003	chitin-based cuticle development				29	2.73e-17	1.07e-13	13	3.92e-09	3.07e-05
GO:0042335	cuticle development				31	2.37e-17	1.85e-13	13	2.47e-08	9.67e-05
GO:0032502	developmental process				98	3.42e-13	6.69e-10
GO:0001838	embryonic epithelial tube formation				3	0.000268	0.0524
GO:0060429	epithelium development				33	0.000142	0.0357
GO:0051234	establishment of localization				52	0.000124	0.0324
GO:1901071	glucosamine-containing compound metabolic process				10	0.00015	0.0368
GO:0042592	homeostatic process				23	6.97e-05	0.0237
GO:0002164	larval development				11	0.000223	0.047
GO:0051179	localization				64	2.88e-05	0.0141
GO:0042303	molting cycle				9	3.24e-05	0.0149
GO:0007591	molting cycle, chitin-based cuticle				9	3.24e-05	0.0141
GO:0007275	multicellular organism development				88	1.05e-13	2.74e-10
GO:0032501	multicellular organismal process				109	2.85e-11	3.72e-08
GO:0007424	open tracheal system development				19	1.02e-07	8.83e-05
GO:1903036	positive regulation of response to wounding				5	8.77e-05	0.0254
GO:0009791	post-embryonic development				26	5.28e-05	0.0197
GO:0090066	regulation of anatomical structure size				17	3.13e-06	0.00222
GO:0065008	regulation of biological quality				54	1.59e-08	1.77e-05
GO:0030641	regulation of cellular pH				5	0.000274	0.0498
GO:0035152	regulation of tube architecture, open tracheal system				11	1.47e-06	0.00115
GO:0035150	regulation of tube size				7	8.35e-05	0.0261
GO:0035151	regulation of tube size, open tracheal system				7	5.36e-05	0.0191
GO:0060541	respiratory system development				20	3.73e-08	3.64e-05
GO:0048731	system development				54	5.72e-06	0.00344
GO:0000041	transition metal ion transport				6	0.000189	0.0421
GO:0035295	tube development				27	0.000155	0.0368
GO:0035148	tube formation				7	2.57e-05	0.0134
GO:0035239	tube morphogenesis				25	4.11e-06	0.00268

## Sheet: 6d_up
Supplementary Table 10c. Gene Ontology analysis of biological process of up-regulated genes of 6th instar B. germanica developed in different angles of shelters.
	GO biological process complete	2-days-post molting
		30°			90°			180°
		upload_1 (66)	raw P-value	FDR	upload_1 (64)	raw P-value	FDR	upload_1 (68)	raw P-value	FDR
GO:0046348	amino sugar catabolic process							4	3.61e-06	0.00564
GO:0006032	chitin catabolic process							4	2.41e-06	0.00627
GO:1901072	glucosamine-containing compound catabolic process							4	3.61e-06	0.00705
GO:0006026	aminoglycan catabolic process							5	4.42e-07	0.00173
GO:1901136	carbohydrate derivative catabolic process							5	2.64e-05	0.0295
GO:0006040	amino sugar metabolic process							6	5.95e-05	0.0466
GO:0006030	chitin metabolic process							6	3.28e-05	0.0321
GO:1901071	glucosamine-containing compound metabolic process							6	5.06e-05	0.0439
GO:0006022	aminoglycan metabolic process							7	9.12e-06	0.0119
GO:0040003	chitin-based cuticle development							7	6.26e-05	0.0445
GO:0005975	carbohydrate metabolic process							12	3.2e-09	2.5e-05
GO:0043604	amide biosynthetic process	22	7.43e-19	1.45e-15	11	6.33e-07	0.00165
GO:0046034	ATP metabolic process	8	5.22e-07	0.000195
GO:0042773	ATP synthesis coupled electron transport	6	4.18e-06	0.00117
GO:0009058	biosynthetic process	24	2.63e-09	1.28e-06
GO:0043603	cellular amide metabolic process	23	5.61e-17	7.31e-14	11	1.6e-05	0.0179
GO:0044249	cellular biosynthetic process	24	1.04e-09	6.24e-07
GO:0034645	cellular macromolecule biosynthetic process	23	3.14e-13	2.73e-10
GO:0044260	cellular macromolecule metabolic process	27	9.44e-07	0.000336
GO:0044237	cellular metabolic process	42	1.6e-09	8.94e-07
GO:0044271	cellular nitrogen compound biosynthetic process	23	1.8e-13	1.76e-10
GO:0034641	cellular nitrogen compound metabolic process	31	1.35e-11	8.77e-09
GO:0044267	cellular protein metabolic process	26	1.39e-08	6.39e-06
GO:0045333	cellular respiration	7	2.93e-06	0.000918
GO:0002181	cytoplasmic translation	17	4.26e-20	3.33e-16	8	1.14e-07	0.000889
GO:0022900	electron transport chain	6	7.28e-06	0.00178
GO:0015980	energy derivation by oxidation of organic compounds	7	8.14e-06	0.00193
GO:0010467	gene expression	28	3.5e-14	3.91e-11	17	7.89e-06	0.0103
GO:0006091	generation of precursor metabolites and energy	8	5.45e-06	0.00147
GO:0009059	macromolecule biosynthetic process	23	5.24e-13	4.1e-10
GO:0043170	macromolecule metabolic process	33	2.88e-06	0.00094
GO:0008152	metabolic process	44	4.11e-08	1.79e-05
GO:0042775	mitochondrial ATP synthesis coupled electron transport	6	3.43e-06	0.000993
GO:0006807	nitrogen compound metabolic process	35	8.2e-06	0.00189
GO:1901576	organic substance biosynthetic process	24	1.7e-09	8.87e-07
GO:0071704	organic substance metabolic process	36	8.44e-05	0.0178
GO:1901566	organonitrogen compound biosynthetic process	23	1.06e-12	7.52e-10
GO:1901564	organonitrogen compound metabolic process	30	3.41e-06	0.00102
GO:0006119	oxidative phosphorylation	6	6.46e-06	0.00163
GO:0043043	peptide biosynthetic process	22	7.1e-20	1.85e-16	11	2.07e-07	0.000809
GO:0006518	peptide metabolic process	23	1.07e-18	1.68e-15	11	2.81e-06	0.00439
GO:0044238	primary metabolic process	36	1.34e-05	0.00299
GO:0019538	protein metabolic process	26	2.59e-06	0.00088
GO:0022904	respiratory electron transport chain	6	5.73e-06	0.00149
GO:0022613	ribonucleoprotein complex biogenesis	11	1.5e-07	5.86e-05
GO:0042273	ribosomal large subunit biogenesis	5	1.49e-05	0.00324
GO:0042255	ribosome assembly	4	0.000142	0.0293
GO:0042254	ribosome biogenesis	10	8.65e-08	3.56e-05
GO:0006412	translation	22	5.1e-20	2e-16	10	1.57e-06	0.00306

## Sheet: 6d_down
Supplementary Table 10d. Gene Ontology analysis of biological process of down-regulated genes of 6th instar B. germanica developed in different angles of shelters.
GO terms	GO biological process complete	12-hours-post molting			2-days-post molting
		90°			30°			90°			180°
		upload_1 (22)	raw P-value	FDR	upload_1 (36)	raw P-value	FDR	upload_1 (44)	raw P-value	FDR	upload_1 (94)	raw P-value	FDR
GO:0048856	anatomical structure development										48	2.78e-12	2.17e-08
GO:0009653	anatomical structure morphogenesis										27	8.68e-07	0.000754
GO:0048513	animal organ development										21	2.56e-05	0.0105
GO:0009887	animal organ morphogenesis										17	6.46e-06	0.00361
GO:0007155	cell adhesion										7	0.00023	0.0486
GO:0000902	cell morphogenesis										12	0.000152	0.0331
GO:0040003	chitin-based cuticle development										13	1.6e-09	2.5e-06
GO:0042335	cuticle development										16	9.14e-12	3.57e-08
GO:0032502	developmental process										48	1.66e-11	4.32e-08
GO:0048568	embryonic organ development										5	6.05e-05	0.0153
GO:0030855	epithelial cell differentiation										12	1.23e-05	0.00602
GO:0003382	epithelial cell morphogenesis										4	8.73e-05	0.0195
GO:0060562	epithelial tube morphogenesis										12	6.87e-05	0.0168
GO:0060429	epithelium development										21	9.3e-07	0.000727
GO:0007444	imaginal disc development										13	8.18e-05	0.0188
GO:0007560	imaginal disc morphogenesis										12	1.33e-05	0.00578
GO:0002165	instar larval or pupal development										18	2.69e-08	3.5e-05
GO:0048707	instar larval or pupal morphogenesis										12	4.13e-05	0.0124
GO:0007552	metamorphosis										12	7.16e-05	0.017
GO:0042303	molting cycle										6	3.2e-05	0.0125
GO:0007591	molting cycle, chitin-based cuticle										6	3.2e-05	0.0114
GO:0002009	morphogenesis of an epithelium										14	3.56e-05	0.0116
GO:0007275	multicellular organism development										43	2.88e-11	5.64e-08
GO:0032501	multicellular organismal process										48	6.67e-08	7.45e-05
GO:0009886	post-embryonic animal morphogenesis										12	5.7e-05	0.0154
GO:0048569	post-embryonic animal organ development										12	5.95e-05	0.0155
GO:0048563	post-embryonic animal organ morphogenesis										12	1.33e-05	0.00612
GO:0009791	post-embryonic development										18	1.69e-07	0.000166
GO:0022603	regulation of anatomical structure morphogenesis										8	4.12e-05	0.0129
GO:0022604	regulation of cell morphogenesis										6	3.2e-05	0.0119
GO:0008360	regulation of cell shape										6	6.91e-06	0.0036
GO:0035152	regulation of tube architecture, open tracheal system										6	4.9e-05	0.0142
GO:0048731	system development										26	3.29e-05	0.0112
GO:0009888	tissue development										21	3.76e-06	0.00245
GO:0048729	tissue morphogenesis										14	4.96e-05	0.0139
GO:0035295	tube development										17	4.37e-06	0.00263
GO:0035239	tube morphogenesis										15	1.61e-06	0.00114
