# Supplementary material for: The impact of thigmotaxis deprivation on the development of the German cockroach (Blattella germanica)
Source: iScience. 2022 Jul 20;25(8):104802. doi: 10.1016/j.isci.2022.104802 (PMC9385682; doi:10.1016/j.isci.2022.104802)
Supplement: Table S11. GO results of 90° vs 30° and 180 vs 30° (FDR< 0.05) — A. Biological process of down-regulated genes of 2-day post-molting, 2nd instar B. germanica nymphs, 90° vs 30°, related to Table 5. B. Cellular component of down-regulated genes of 2-day post-molting, 2nd instar B. germanica nymphs, 90° vs 30°, related to Table 5. C. Molecular function of down-regulated genes of 2-day post-molting, 2nd instar B. germanica nymphs, 90° vs 30°, related to Table 5. D. Biological process of down-regulated genes of 2-day post-molting, 2nd instar B. germanica nymphs, 180° vs 30°, related to Table 5. E. Molecular function of down-regulated genes of 2-day post-molting, 2nd instar B. germanica nymphs, 180°vs 30°, related to Table 5. F. Biological process of down-regulated genes of 12-h post-molting, 6th instar B. germanica nymphs, 90° vs 30°, related to Table 5. [file mmc12.xlsx]

## Sheet: 2nd_2_90_downBP
Supplementary Table 11a. Biological process of down-regulated genes of 2-days post-molting, 2nd instar B. germanica nymphs. Gene expression profile of individual developed in shelter with angle of 90° was compared with that of individuals developed in shelter with angle of 30°.
GO biological process complete	Drosophila melanogaster - REFLIST (13821)	upload_1 (55)	upload_1 (expected)	upload_1 (over/under)	upload_1 (fold Enrichment)	upload_1 (raw P-value)	upload_1 (FDR)
intracellular pH reduction (GO:0051452)	17	4	0.07	+	59.13	1.26e-06	0.00491
pH reduction (GO:0045851)	17	4	0.07	+	59.13	1.26e-06	0.00327
vacuolar acidification (GO:0007035)	13	3	0.05	+	57.99	3.18e-05	0.0226
regulation of intracellular pH (GO:0051453)	23	4	0.09	+	43.7	3.62e-06	0.00565
regulation of pH (GO:0006885)	27	4	0.11	+	37.23	6.42e-06	0.00835
regulation of cellular pH (GO:0030641)	27	4	0.11	+	37.23	6.42e-06	0.00716
cellular monovalent inorganic cation homeostasis (GO:0030004)	35	4	0.14	+	28.72	1.64e-05	0.0142
monovalent inorganic cation homeostasis (GO:0055067)	40	4	0.16	+	25.13	2.67e-05	0.0208
proton transmembrane transport (GO:1902600)	68	6	0.27	+	22.17	4.41e-07	0.00344
carbohydrate metabolic process (GO:0005975)	247	8	0.98	+	8.14	6.73e-06	0.00656
chemical homeostasis (GO:0048878)	294	9	1.17	+	7.69	2.64e-06	0.00515
cuticle development (GO:0042335)	233	7	0.93	+	7.55	4.25e-05	0.0276
cation transmembrane transport (GO:0098655)	248	7	0.99	+	7.09	6.23e-05	0.0347
transmembrane transport (GO:0055085)	663	11	2.64	+	4.17	5.54e-05	0.0332

## Sheet: 2nd_2_90_downCC
Supplementary Table 11b. Cellular component of down-regulated genes of 2-days post-molting, 2nd instar B. germanica nymphs. Gene expression profile of individual developed in shelter with angle of 90° was compared with that of individuals developed in shelter with angle of 30°.
GO cellular component complete	Drosophila melanogaster - REFLIST (13821)	upload_1 (55)	upload_1 (expected)	upload_1 (over/under)	upload_1 (fold Enrichment)	upload_1 (raw P-value)	upload_1 (FDR)
vacuolar proton-transporting V-type ATPase, V1 domain (GO:0000221)	8	3	0.03	+	94.23	9.51e-06	0.00159
plasma membrane proton-transporting V-type ATPase complex (GO:0033181)	17	6	0.07	+	88.69	2.81e-10	3.75e-07
proton-transporting V-type ATPase, V1 domain (GO:0033180)	13	3	0.05	+	57.99	3.18e-05	0.00472
vacuolar proton-transporting V-type ATPase complex (GO:0016471)	29	6	0.12	+	51.99	4.35e-09	2.9e-06
proton-transporting V-type ATPase complex (GO:0033176)	35	6	0.14	+	43.08	1.18e-08	5.27e-06
proton-transporting two-sector ATPase complex, catalytic domain (GO:0033178)	21	3	0.08	+	35.9	0.000112	0.0136
proton-transporting two-sector ATPase complex (GO:0016469)	59	6	0.23	+	25.56	2.02e-07	6.75e-05
vacuolar membrane (GO:0005774)	67	6	0.27	+	22.5	4.07e-07	0.000109
vacuole (GO:0005773)	167	7	0.66	+	10.53	5.28e-06	0.00117
plasma membrane protein complex (GO:0098797)	161	6	0.64	+	9.36	4.94e-05	0.0066
cell periphery (GO:0071944)	1860	18	7.4	+	2.43	0.000212	0.0217
cytoplasm (GO:0005737)	4476	32	17.81	+	1.8	0.00012	0.0134
nucleus (GO:0005634)	2802	0	11.15	-	< 0.01	5.5e-06	0.00105

## Sheet: 2nd_2_90_downMF
Supplementary Table 11c. Molecular function of down-regulated genes of 2-days post-molting, 2nd instar B. germanica nymphs. Gene expression profile of individual developed in shelter with angle of 90° was compared with that of individuals developed in shelter with angle of 30°.
GO molecular function complete	Drosophila melanogaster - REFLIST (13821)	upload_1 (55)	upload_1 (expected)	upload_1 (over/under)	upload_1 (fold Enrichment)	upload_1 (raw P-value)	upload_1 (FDR)
proton-transporting ATPase activity, rotational mechanism (GO:0046961)	31	6	0.12	+	48.64	6.19e-09	8.92e-06
ATPase activity, coupled to transmembrane movement of ions, rotational mechanism (GO:0044769)	31	6	0.12	+	48.64	6.19e-09	5.95e-06
pyrophosphate hydrolysis-driven proton transmembrane transporter activity (GO:0009678)	31	6	0.12	+	48.64	6.19e-09	4.46e-06
ATPase-coupled ion transmembrane transporter activity (GO:0042625)	31	6	0.12	+	48.64	6.19e-09	3.57e-06
ATPase-coupled cation transmembrane transporter activity (GO:0019829)	38	6	0.15	+	39.68	1.84e-08	7.58e-06
oxidoreductase activity, acting on the CH-OH group of donors, NAD or NADP as acceptor (GO:0016616)	109	8	0.43	+	18.44	1.76e-08	8.43e-06
oxidoreductase activity, acting on CH-OH group of donors (GO:0016614)	131	9	0.52	+	17.26	3.59e-09	1.03e-05
ATPase-coupled transmembrane transporter activity (GO:0042626)	91	6	0.36	+	16.57	2.2e-06	0.00079
proton transmembrane transporter activity (GO:0015078)	95	6	0.38	+	15.87	2.78e-06	0.00089
primary active transmembrane transporter activity (GO:0015399)	149	6	0.59	+	10.12	3.25e-05	0.00781
active ion transmembrane transporter activity (GO:0022853)	151	6	0.6	+	9.99	3.5e-05	0.00775
ATP-dependent activity (GO:0140657)	390	9	1.55	+	5.8	2.42e-05	0.00634
oxidoreductase activity (GO:0016491)	639	12	2.54	+	4.72	7.04e-06	0.00203
transporter activity (GO:0005215)	839	12	3.34	+	3.59	9.92e-05	0.0204
catalytic activity (GO:0003824)	3763	28	14.97	+	1.87	0.000207	0.0398

## Sheet: 2nd_2_180_downBP
Supplementary Table 11d. Biological process of down-regulated genes of 2-days post-molting, 2nd instar B. germanica nymphs. Gene expression profile of individual developed in shelter with angle of 180° was compared with that of individuals developed in shelter with angle of 30°.
GO biological process complete	Drosophila melanogaster - REFLIST (13821)	upload_1 (17)	upload_1 (expected)	upload_1 (over/under)	upload_1 (fold Enrichment)	upload_1 (raw P-value)	upload_1 (FDR)
glycogen metabolic process (GO:0005977)	24	3	0.03	+	> 100	4.42e-06	0.0115
energy reserve metabolic process (GO:0006112)	24	3	0.03	+	> 100	4.42e-06	0.00863
cellular glucan metabolic process (GO:0006073)	24	3	0.03	+	> 100	4.42e-06	0.0069
glucan metabolic process (GO:0044042)	24	3	0.03	+	> 100	4.42e-06	0.00575
polysaccharide metabolic process (GO:0005976)	30	3	0.04	+	81.3	8.21e-06	0.00916
cellular polysaccharide metabolic process (GO:0044264)	30	3	0.04	+	81.3	8.21e-06	0.00801
carbohydrate catabolic process (GO:0016052)	57	3	0.07	+	42.79	5.05e-05	0.0438
cellular carbohydrate metabolic process (GO:0044262)	80	4	0.1	+	40.65	2.83e-06	0.011
carbohydrate metabolic process (GO:0005975)	247	7	0.3	+	23.04	1.07e-08	8.39e-05

## Sheet: 2nd_2_180_downMF
Supplementary Table 11e. Molecular function of down-regulated genes of 2-days post-molting, 2nd instar B. germanica nymphs. Gene expression profile of individual developed in shelter with angle of 180° was compared with that of individuals developed in shelter with angle of 30°.
GO molecular function complete	Drosophila melanogaster - REFLIST (13821)	upload_1 (17)	upload_1 (expected)	upload_1 (over/under)	upload_1 (fold Enrichment)	upload_1 (raw P-value)	upload_1 (FDR)
catalytic activity (GO:0003824)	3763	15	4.63	+	3.24	2.58e-07	0.000744

## Sheet: 6th_0_90_downBP
Supplementary Table 11f. Biological process of down-regulated genes of 12-hours post-molting, 6th instar B. germanica nymphs. Gene expression profile of individual developed in shelter with angle of 90° was compared with that of individuals developed in shelter with angle of 30°.
GO biological process complete	Drosophila melanogaster - REFLIST (13821)	upload_1 (11)	upload_1 (expected)	upload_1 (over/under)	upload_1 (fold Enrichment)	upload_1 (raw P-value)	upload_1 (FDR)
chitin metabolic process (GO:0006030)	21	3	0.02	+	> 100	7.5e-07	0.00586
glucosamine-containing compound metabolic process (GO:1901071)	31	3	0.02	+	> 100	2.21e-06	0.00862
amino sugar metabolic process (GO:0006040)	36	3	0.03	+	> 100	3.37e-06	0.00876
aminoglycan metabolic process (GO:0006022)	47	3	0.04	+	80.2	7.19e-06	0.014
