# Supplementary material for: The impact of thigmotaxis deprivation on the development of the German cockroach (Blattella germanica)
Source: iScience. 2022 Jul 20;25(8):104802. doi: 10.1016/j.isci.2022.104802 (PMC9385682; doi:10.1016/j.isci.2022.104802)
Supplement: Table S12. GO results of 90° vs 30° and 180 vs 30°of 2nd instar nymph (p value < 0.05) — A. Biological process of up-regulated genes of 12-hour-post-molting, 2nd instar B. germanica nymphs,180° vs 30°. Terms with p < 0.05 were shown, related to Table 5. B. Biological process of up-regulated genes of 2-day-post-molting, 2nd instar B. germanica nymphs, 90° vs 30°. Terms with p < 0.05 were shown, related to Table 5. C. Biological process of down-regulated genes of 2-day-post-molting, 2nd instar B. germanica nymphs., 90° vs 30°. Terms with p < 0.05 were shown, related to Table 5. D. Biological process of up-regulated genes of 2-day-post-molting, 2nd instar B. germanica nymphs, 180° vs 30°. Terms with p < 0.05 were shown, related to Table 5. E. Biological process of down-regulated genes of 2-day-post-molting, 2nd instar B. germanica nymphs, 180° vs 30°. Terms with p < 0.05 were shown, related to Table 5. F. Molecular function of up-regulated genes of 12-hour-post-molting, 2nd instar B. germanica nymphs180° vs 30°. Terms with p < 0.05 were shown, related to Table 5. G. Molecular function of up-regulated genes of 2-day-post-molting, 2nd instar B. germanica nymphs, 90° vs 30°. Terms with p < 0.05 were shown, related to Table 5. H. Molecular function of down-regulated genes of 2-day-post-molting, 2nd instar B. germanica nymphs, 90° vs 30°. Terms with p < 0.05 were shown, related to Table 5. I. Molecular function of up-regulated genes of 2-day-post-molting, 2nd instar B. germanica nymphs, 180° vs 30°. Terms with p < 0.05 were shown, related to Table 5. J. Molecular function of down-regulated genes of 2-day-post-molting, 2nd instar B. germanica nymphs, 180° vs 30°. Terms with p < 0.05 were shown, related to Table 5. [file mmc13.xlsx]

## Sheet: 0_180upBP
Supplementary Table 12a. Biological process of up-regulated genes of 12-hour-post-molting, 2nd instar B. germanica nymphs. Gene expression profile of individual developed in shelter with angle of 180° was compared with that of individuals developed in shelter with angle of 30°. Terms with p < 0.05 were shown.
GO biological process complete	Drosophila melanogaster - REFLIST (13821)	upload_1 (4)	upload_1 (expected)	upload_1 (over/under)	upload_1 (fold Enrichment)	upload_1 (raw P-value)	upload_1 (FDR)
liquid clearance, open tracheal system (GO:0035002)	24	1	0.01	+	> 100	0.00721	1
epithelial fluid transport (GO:0042045)	29	1	0.01	+	> 100	0.00865	1
transepithelial transport (GO:0070633)	30	1	0.01	+	> 100	0.00894	1
fluid transport (GO:0042044)	32	1	0.01	+	> 100	0.00951	1
cellular process (GO:0009987)	7322	0	2.12	-	< 0.01	0.0489	1

## Sheet: 2_90upBP
Supplementary Table 12b. Biological process of up-regulated genes of 2-day-post-molting, 2nd instar B. germanica nymphs. Gene expression profile of individual developed in shelter with angle of 90° was compared with that of individuals developed in shelter with angle of 30°. Terms with p < 0.05 were shown.
GO biological process complete	Drosophila melanogaster - REFLIST (13821)	upload_1 (13)	upload_1 (expected)	upload_1 (over/under)	upload_1 (fold Enrichment)	upload_1 (raw P-value)	upload_1 (FDR)
multicellular organism development (GO:0007275)	2280	5	2.14	+	2.33	0.0494	1
protein-containing complex subunit organization (GO:0043933)	535	3	0.5	+	5.96	0.0125	1
amino sugar metabolic process (GO:0006040)	36	2	0.03	+	59.06	0.000562	1
nucleosome organization (GO:0034728)	75	2	0.07	+	28.35	0.00229	1
protein-DNA complex subunit organization (GO:0071824)	117	2	0.11	+	18.17	0.00538	1
chromatin remodeling (GO:0006338)	130	2	0.12	+	16.36	0.00658	1
chitin-based cuticle development (GO:0040003)	198	2	0.19	+	10.74	0.0146	1
cuticle development (GO:0042335)	233	2	0.22	+	9.13	0.0198	1
chromatin organization (GO:0006325)	261	2	0.25	+	8.15	0.0245	1
positive regulation of dendritic spine development (GO:0060999)	1	1	0	+	> 100	0.00188	1
N-acetylneuraminate biosynthetic process (GO:0046380)	1	1	0	+	> 100	0.00188	1
positive regulation of dendritic spine morphogenesis (GO:0061003)	1	1	0	+	> 100	0.00188	1
regulation of dendritic spine morphogenesis (GO:0061001)	1	1	0	+	> 100	0.00188	1
DNA replication-dependent chromatin assembly (GO:0006335)	2	1	0	+	> 100	0.00282	1
DNA replication-dependent chromatin organization (GO:0034723)	2	1	0	+	> 100	0.00282	1
regulation of dendritic spine development (GO:0060998)	2	1	0	+	> 100	0.00282	1
postsynaptic actin cytoskeleton organization (GO:0098974)	2	1	0	+	> 100	0.00282	1
N-acetylneuraminate metabolic process (GO:0006054)	2	1	0	+	> 100	0.00282	1
postsynaptic cytoskeleton organization (GO:0099188)	2	1	0	+	> 100	0.00282	1
mRNA 3'-splice site recognition (GO:0000389)	2	1	0	+	> 100	0.00282	1
regulation of postsynapse organization (GO:0099175)	3	1	0	+	> 100	0.00375	1
mating plug formation (GO:0042628)	4	1	0	+	> 100	0.00469	1
fertilization, exchange of chromosomal proteins (GO:0035042)	7	1	0.01	+	> 100	0.00749	1
amino sugar biosynthetic process (GO:0046349)	7	1	0.01	+	> 100	0.00749	1
DNA replication-independent chromatin assembly (GO:0006336)	11	1	0.01	+	96.65	0.0112	1
mRNA splice site selection (GO:0006376)	12	1	0.01	+	88.6	0.0122	1
DNA replication-independent chromatin organization (GO:0034724)	12	1	0.01	+	88.6	0.0122	1
sperm DNA decondensation (GO:0035041)	12	1	0.01	+	88.6	0.0122	1
positive regulation of dendrite morphogenesis (GO:0050775)	12	1	0.01	+	88.6	0.0122	1
male pronucleus assembly (GO:0035039)	13	1	0.01	+	81.78	0.0131	1
positive regulation of neuron projection development (GO:0010976)	14	1	0.01	+	75.94	0.014	1
positive regulation of cell morphogenesis involved in differentiation (GO:0010770)	14	1	0.01	+	75.94	0.014	1
terminal button organization (GO:0072553)	14	1	0.01	+	75.94	0.014	1
positive regulation of axon extension (GO:0045773)	15	1	0.01	+	70.88	0.0149	1
regulation of cell morphogenesis involved in differentiation (GO:0010769)	16	1	0.02	+	66.45	0.0159	1
chitin catabolic process (GO:0006032)	16	1	0.02	+	66.45	0.0159	1
glucosamine-containing compound catabolic process (GO:1901072)	18	1	0.02	+	59.06	0.0177	1
transcription elongation from RNA polymerase II promoter (GO:0006368)	18	1	0.02	+	59.06	0.0177	1
amino sugar catabolic process (GO:0046348)	18	1	0.02	+	59.06	0.0177	1
DNA-templated transcription, elongation (GO:0006354)	20	1	0.02	+	53.16	0.0196	1
positive regulation of axonogenesis (GO:0050772)	20	1	0.02	+	53.16	0.0196	1
chitin metabolic process (GO:0006030)	21	1	0.02	+	50.63	0.0205	1
presynapse organization (GO:0099172)	21	1	0.02	+	50.63	0.0205	1
ecdysis, chitin-based cuticle (GO:0018990)	21	1	0.02	+	50.63	0.0205	1
spliceosomal complex assembly (GO:0000245)	23	1	0.02	+	46.22	0.0223	1
postsynapse organization (GO:0099173)	24	1	0.02	+	44.3	0.0232	1
multi-multicellular organism process (GO:0044706)	27	1	0.03	+	39.38	0.026	1
aminoglycan catabolic process (GO:0006026)	27	1	0.03	+	39.38	0.026	1
insemination (GO:0007320)	27	1	0.03	+	39.38	0.026	1
regulation of axon extension (GO:0030516)	29	1	0.03	+	36.66	0.0278	1
regulation of extent of cell growth (GO:0061387)	29	1	0.03	+	36.66	0.0278	1
glucosamine-containing compound metabolic process (GO:1901071)	31	1	0.03	+	34.3	0.0297	1
molting cycle process (GO:0022404)	32	1	0.03	+	33.22	0.0306	1
nucleosome assembly (GO:0006334)	33	1	0.03	+	32.22	0.0315	1
regulation of dendrite morphogenesis (GO:0048814)	33	1	0.03	+	32.22	0.0315	1
copulation (GO:0007620)	33	1	0.03	+	32.22	0.0315	1
single fertilization (GO:0007338)	33	1	0.03	+	32.22	0.0315	1
fertilization (GO:0009566)	35	1	0.03	+	30.38	0.0333	1
positive regulation of synaptic assembly at neuromuscular junction (GO:0045887)	39	1	0.04	+	27.26	0.037	1
histone exchange (GO:0043486)	40	1	0.04	+	26.58	0.0379	1
positive regulation of neuromuscular junction development (GO:1904398)	41	1	0.04	+	25.93	0.0388	1
positive regulation of synapse assembly (GO:0051965)	43	1	0.04	+	24.72	0.0406	1
positive regulation of cell junction assembly (GO:1901890)	44	1	0.04	+	24.16	0.0415	1
response to virus (GO:0009615)	45	1	0.04	+	23.63	0.0424	1
positive regulation of cell growth (GO:0030307)	46	1	0.04	+	23.11	0.0433	1
aminoglycan metabolic process (GO:0006022)	47	1	0.04	+	22.62	0.0442	1
regulation of dendrite development (GO:0050773)	49	1	0.05	+	21.7	0.046	1
regulation of axonogenesis (GO:0050770)	51	1	0.05	+	20.85	0.0478	1
regulation of actin filament polymerization (GO:0030833)	53	1	0.05	+	20.06	0.0496	1

## Sheet: 2_90downBP
Supplementary Table 12c. Biological process of down-regulated genes of 2-day-post-molting, 2nd instar B. germanica nymphs. Gene expression profile of individual developed in shelter with angle of 90° was compared with that of individuals developed in shelter with angle of 30°. Terms with p < 0.05 were shown.
GO biological process complete	Drosophila melanogaster - REFLIST (13821)	upload_1 (55)	upload_1 (expected)	upload_1 (over/under)	upload_1 (fold Enrichment)	upload_1 (raw P-value)	upload_1 (FDR)
localization (GO:0051179)	2243	18	8.93	+	2.02	0.00267	0.484
anatomical structure development (GO:0048856)	2635	18	10.49	+	1.72	0.0152	1
developmental process (GO:0032502)	2765	18	11	+	1.64	0.0268	1
establishment of localization (GO:0051234)	1776	17	7.07	+	2.41	0.000386	0.137
transport (GO:0006810)	1717	16	6.83	+	2.34	0.000817	0.228
multicellular organism development (GO:0007275)	2280	15	9.07	+	1.65	0.0433	1
regulation of biological quality (GO:0065008)	1274	12	5.07	+	2.37	0.00391	0.677
transmembrane transport (GO:0055085)	663	11	2.64	+	4.17	5.54e-05	0.0332
small molecule metabolic process (GO:0044281)	756	10	3.01	+	3.32	0.000754	0.218
chemical homeostasis (GO:0048878)	294	9	1.17	+	7.69	2.64e-06	0.00515
homeostatic process (GO:0042592)	468	9	1.86	+	4.83	9.67e-05	0.0503
epithelium development (GO:0060429)	925	9	3.68	+	2.44	0.0105	1
tissue development (GO:0009888)	1000	9	3.98	+	2.26	0.0169	1
carbohydrate metabolic process (GO:0005975)	247	8	0.98	+	8.14	6.73e-06	0.00656
macromolecule localization (GO:0033036)	878	8	3.49	+	2.29	0.0226	1
cuticle development (GO:0042335)	233	7	0.93	+	7.55	4.25e-05	0.0276
cation transmembrane transport (GO:0098655)	248	7	0.99	+	7.09	6.23e-05	0.0347
ion transmembrane transport (GO:0034220)	322	7	1.28	+	5.46	0.000302	0.139
cation transport (GO:0006812)	331	7	1.32	+	5.31	0.000355	0.132
ion transport (GO:0006811)	494	7	1.97	+	3.56	0.00347	0.616
tube development (GO:0035295)	689	7	2.74	+	2.55	0.0194	1
organic substance transport (GO:0071702)	737	7	2.93	+	2.39	0.0268	1
proton transmembrane transport (GO:1902600)	68	6	0.27	+	22.17	4.41e-07	0.00344
chitin-based cuticle development (GO:0040003)	198	6	0.79	+	7.61	0.000149	0.0728
inorganic cation transmembrane transport (GO:0098662)	230	6	0.92	+	6.56	0.000328	0.135
inorganic ion transmembrane transport (GO:0098660)	263	6	1.05	+	5.73	0.000656	0.197
regulation of cellular process (GO:0050794)	3661	6	14.57	-	0.41	0.00839	1
tube morphogenesis (GO:0035239)	496	6	1.97	+	3.04	0.0141	1
morphogenesis of an epithelium (GO:0002009)	571	6	2.27	+	2.64	0.026	1
tissue morphogenesis (GO:0048729)	589	6	2.34	+	2.56	0.0297	1
cellular chemical homeostasis (GO:0055082)	146	5	0.58	+	8.61	0.000321	0.139
inorganic ion homeostasis (GO:0098771)	161	5	0.64	+	7.8	0.000495	0.168
cation homeostasis (GO:0055080)	162	5	0.64	+	7.76	0.000509	0.165
ion homeostasis (GO:0050801)	167	5	0.66	+	7.52	0.000582	0.182
cellular homeostasis (GO:0019725)	227	5	0.9	+	5.54	0.00221	0.42
macromolecule metabolic process (GO:0043170)	3196	5	12.72	-	0.39	0.0101	1
carboxylic acid metabolic process (GO:0019752)	373	5	1.48	+	3.37	0.0167	1
oxoacid metabolic process (GO:0043436)	374	5	1.49	+	3.36	0.0168	1
organic acid metabolic process (GO:0006082)	379	5	1.51	+	3.32	0.0177	1
epithelial tube morphogenesis (GO:0060562)	453	5	1.8	+	2.77	0.0345	1
cellular amide metabolic process (GO:0043603)	489	5	1.95	+	2.57	0.0454	1
intracellular pH reduction (GO:0051452)	17	4	0.07	+	59.13	1.26e-06	0.00491
pH reduction (GO:0045851)	17	4	0.07	+	59.13	1.26e-06	0.00327
regulation of intracellular pH (GO:0051453)	23	4	0.09	+	43.7	3.62e-06	0.00565
regulation of pH (GO:0006885)	27	4	0.11	+	37.23	6.42e-06	0.00835
regulation of cellular pH (GO:0030641)	27	4	0.11	+	37.23	6.42e-06	0.00716
cellular monovalent inorganic cation homeostasis (GO:0030004)	35	4	0.14	+	28.72	1.64e-05	0.0142
monovalent inorganic cation homeostasis (GO:0055067)	40	4	0.16	+	25.13	2.67e-05	0.0208
actin filament organization (GO:0007015)	125	4	0.5	+	8.04	0.00169	0.355
cellular cation homeostasis (GO:0030003)	128	4	0.51	+	7.85	0.00183	0.377
cellular ion homeostasis (GO:0006873)	129	4	0.51	+	7.79	0.00188	0.377
sulfur compound metabolic process (GO:0006790)	167	4	0.66	+	6.02	0.00466	0.773
generation of precursor metabolites and energy (GO:0006091)	183	4	0.73	+	5.49	0.00638	0.922
supramolecular fiber organization (GO:0097435)	205	4	0.82	+	4.9	0.00937	1
open tracheal system development (GO:0007424)	238	4	0.95	+	4.22	0.0154	1
respiratory system development (GO:0060541)	247	4	0.98	+	4.07	0.0173	1
actin cytoskeleton organization (GO:0030036)	256	4	1.02	+	3.93	0.0195	1
actin filament-based process (GO:0030029)	273	4	1.09	+	3.68	0.0239	1
vacuolar acidification (GO:0007035)	13	3	0.05	+	57.99	3.18e-05	0.0226
hexose metabolic process (GO:0019318)	46	3	0.18	+	16.39	0.000954	0.24
glutathione metabolic process (GO:0006749)	52	3	0.21	+	14.5	0.00134	0.307
monosaccharide metabolic process (GO:0005996)	55	3	0.22	+	13.71	0.00156	0.347
cellular modified amino acid metabolic process (GO:0006575)	88	3	0.35	+	8.57	0.0056	0.856
ATP metabolic process (GO:0046034)	118	3	0.47	+	6.39	0.0122	1
protein metabolic process (GO:0019538)	2180	3	8.68	-	0.35	0.0389	1
monocarboxylic acid metabolic process (GO:0032787)	188	3	0.75	+	4.01	0.04	1
actin filament-based transport (GO:0099515)	10	2	0.04	+	50.26	0.000993	0.242
vesicle transport along actin filament (GO:0030050)	10	2	0.04	+	50.26	0.000993	0.235
glucose 6-phosphate metabolic process (GO:0051156)	13	2	0.05	+	38.66	0.00157	0.34
vesicle cytoskeletal trafficking (GO:0099518)	23	2	0.09	+	21.85	0.00436	0.74
glucose metabolic process (GO:0006006)	27	2	0.11	+	18.61	0.00585	0.877
terminal branching, open tracheal system (GO:0007430)	28	2	0.11	+	17.95	0.00625	0.92
cellular macromolecule metabolic process (GO:0044260)	2218	2	8.83	-	0.23	0.00868	1
actin filament-based movement (GO:0030048)	38	2	0.15	+	13.23	0.0109	1
establishment of vesicle localization (GO:0051650)	54	2	0.21	+	9.31	0.0207	1
carbohydrate homeostasis (GO:0033500)	56	2	0.22	+	8.97	0.0221	1
carbohydrate catabolic process (GO:0016052)	57	2	0.23	+	8.82	0.0228	1
protein transmembrane transport (GO:0071806)	58	2	0.23	+	8.67	0.0236	1
intracellular protein transmembrane transport (GO:0065002)	58	2	0.23	+	8.67	0.0236	1
vesicle localization (GO:0051648)	58	2	0.23	+	8.67	0.0236	1
branching morphogenesis of an epithelial tube (GO:0048754)	59	2	0.23	+	8.52	0.0243	1
branching involved in open tracheal system development (GO:0060446)	59	2	0.23	+	8.52	0.0243	1
morphogenesis of a branching structure (GO:0001763)	60	2	0.24	+	8.38	0.0251	1
morphogenesis of a branching epithelium (GO:0061138)	60	2	0.24	+	8.38	0.0251	1
wound healing (GO:0042060)	73	2	0.29	+	6.88	0.0356	1
instar larval development (GO:0002168)	75	2	0.3	+	6.7	0.0374	1
mitochondrial transmembrane transport (GO:1990542)	75	2	0.3	+	6.7	0.0374	1
lipid homeostasis (GO:0055088)	83	2	0.33	+	6.06	0.0447	1
molting cycle (GO:0042303)	84	2	0.33	+	5.98	0.0456	1
molting cycle, chitin-based cuticle (GO:0007591)	84	2	0.33	+	5.98	0.0456	1
regulation of metabolic process (GO:0019222)	2150	1	8.56	-	0.12	0.00216	0.422
regulation of cellular metabolic process (GO:0031323)	1930	1	7.68	-	0.13	0.00517	0.84
galactose homeostasis (GO:0033501)	1	1	0	+	> 100	0.00791	1
columnar/cuboidal epithelial cell development (GO:0002066)	1	1	0	+	> 100	0.00791	1
peristalsis (GO:0030432)	1	1	0	+	> 100	0.00791	1
phasic smooth muscle contraction (GO:0014821)	1	1	0	+	> 100	0.00791	1
intestinal epithelial cell development (GO:0060576)	1	1	0	+	> 100	0.00791	1
acylglycerol transport (GO:0034196)	1	1	0	+	> 100	0.00791	1
cellular response to increased oxygen levels (GO:0036295)	1	1	0	+	> 100	0.00791	1
positive regulation of Wnt signaling pathway by establishment of Wnt protein localization to extracellular region (GO:0035593)	2	1	0.01	+	> 100	0.0118	1
cellular triglyceride homeostasis (GO:0035356)	2	1	0.01	+	> 100	0.0118	1
positive regulation of iron ion transmembrane transport (GO:0034761)	2	1	0.01	+	> 100	0.0118	1
regulation of iron ion transmembrane transport (GO:0034759)	2	1	0.01	+	> 100	0.0118	1
positive regulation of iron ion transport (GO:0034758)	2	1	0.01	+	> 100	0.0118	1
regulation of iron ion transport (GO:0034756)	2	1	0.01	+	> 100	0.0118	1
positive regulation of axon extension involved in axon guidance (GO:0048842)	2	1	0.01	+	> 100	0.0118	1
oxaloacetate metabolic process (GO:0006107)	2	1	0.01	+	> 100	0.0118	1
positive regulation of viral entry into host cell (GO:0046598)	2	1	0.01	+	> 100	0.0118	1
positive regulation of viral life cycle (GO:1903902)	2	1	0.01	+	> 100	0.0118	1
positive regulation of viral process (GO:0048524)	2	1	0.01	+	> 100	0.0118	1
positive regulation by symbiont of entry into host (GO:0075294)	2	1	0.01	+	> 100	0.0118	1
endosomal lumen acidification (GO:0048388)	2	1	0.01	+	> 100	0.0118	1
sequestering of actin monomers (GO:0042989)	2	1	0.01	+	> 100	0.0118	1
cellular protein metabolic process (GO:0044267)	1681	1	6.69	-	0.15	0.0119	1
L-arginine import across plasma membrane (GO:0097638)	3	1	0.01	+	83.76	0.0158	1
follicle cell microvillus organization (GO:0032529)	3	1	0.01	+	83.76	0.0158	1
positive regulation of chemotaxis (GO:0050921)	3	1	0.01	+	83.76	0.0158	1
oligopeptide transport (GO:0006857)	4	1	0.02	+	62.82	0.0197	1
L-ornithine transmembrane transport (GO:1903352)	4	1	0.02	+	62.82	0.0197	1
ornithine transport (GO:0015822)	4	1	0.02	+	62.82	0.0197	1
pentose-phosphate shunt, oxidative branch (GO:0009051)	4	1	0.02	+	62.82	0.0197	1
intestinal epithelial cell differentiation (GO:0060575)	4	1	0.02	+	62.82	0.0197	1
anterior midgut development (GO:0007496)	4	1	0.02	+	62.82	0.0197	1
smooth muscle contraction (GO:0006939)	4	1	0.02	+	62.82	0.0197	1
peptide transport (GO:0015833)	5	1	0.02	+	50.26	0.0236	1
actin crosslink formation (GO:0051764)	5	1	0.02	+	50.26	0.0236	1
positive regulation of lipid transport (GO:0032370)	5	1	0.02	+	50.26	0.0236	1
mitochondrial unfolded protein response (GO:0034514)	5	1	0.02	+	50.26	0.0236	1
Mo-molybdopterin cofactor biosynthetic process (GO:0006777)	6	1	0.02	+	41.88	0.0274	1
modulation by symbiont of entry into host (GO:0052372)	6	1	0.02	+	41.88	0.0274	1
protein import into mitochondrial intermembrane space (GO:0045041)	6	1	0.02	+	41.88	0.0274	1
larval central nervous system remodeling (GO:0035193)	6	1	0.02	+	41.88	0.0274	1
regulation of biological process involved in symbiotic interaction (GO:0043903)	6	1	0.02	+	41.88	0.0274	1
regulation of viral entry into host cell (GO:0046596)	6	1	0.02	+	41.88	0.0274	1
Mo-molybdopterin cofactor metabolic process (GO:0019720)	6	1	0.02	+	41.88	0.0274	1
prosthetic group metabolic process (GO:0051189)	6	1	0.02	+	41.88	0.0274	1
molybdopterin cofactor metabolic process (GO:0043545)	6	1	0.02	+	41.88	0.0274	1
determination of digestive tract left/right asymmetry (GO:0071907)	6	1	0.02	+	41.88	0.0274	1
galactose catabolic process via UDP-galactose (GO:0033499)	7	1	0.03	+	35.9	0.0313	1
posttranslational protein targeting to membrane, translocation (GO:0031204)	7	1	0.03	+	35.9	0.0313	1
SRP-dependent cotranslational protein targeting to membrane, translocation (GO:0006616)	7	1	0.03	+	35.9	0.0313	1
protein localization to microtubule plus-end (GO:1904825)	7	1	0.03	+	35.9	0.0313	1
apoptotic mitochondrial changes (GO:0008637)	7	1	0.03	+	35.9	0.0313	1
protein localization to microtubule (GO:0035372)	7	1	0.03	+	35.9	0.0313	1
cellular response to sucrose stimulus (GO:0071329)	7	1	0.03	+	35.9	0.0313	1
cellular response to disaccharide stimulus (GO:0071324)	7	1	0.03	+	35.9	0.0313	1
microvillus organization (GO:0032528)	7	1	0.03	+	35.9	0.0313	1
pentose-phosphate shunt (GO:0006098)	7	1	0.03	+	35.9	0.0313	1
galactose catabolic process (GO:0019388)	7	1	0.03	+	35.9	0.0313	1
protein localization to microtubule end (GO:1905725)	7	1	0.03	+	35.9	0.0313	1
NADPH regeneration (GO:0006740)	8	1	0.03	+	31.41	0.0351	1
positive regulation of neuron projection regeneration (GO:0070572)	8	1	0.03	+	31.41	0.0351	1
positive regulation of axon regeneration (GO:0048680)	8	1	0.03	+	31.41	0.0351	1
posttranslational protein targeting to endoplasmic reticulum membrane (GO:0006620)	9	1	0.04	+	27.92	0.0389	1
amino acid import across plasma membrane (GO:0089718)	9	1	0.04	+	27.92	0.0389	1
regulation of lipid transport (GO:0032368)	9	1	0.04	+	27.92	0.0389	1
gluconeogenesis (GO:0006094)	9	1	0.04	+	27.92	0.0389	1
galactose metabolic process (GO:0006012)	9	1	0.04	+	27.92	0.0389	1
hexose biosynthetic process (GO:0019319)	9	1	0.04	+	27.92	0.0389	1
amide transport (GO:0042886)	10	1	0.04	+	25.13	0.0428	1
filopodium assembly (GO:0046847)	10	1	0.04	+	25.13	0.0428	1
regulation of neuron projection regeneration (GO:0070570)	10	1	0.04	+	25.13	0.0428	1
regulation of axon regeneration (GO:0048679)	10	1	0.04	+	25.13	0.0428	1
regulation of viral life cycle (GO:1903900)	10	1	0.04	+	25.13	0.0428	1
actin filament polymerization (GO:0030041)	10	1	0.04	+	25.13	0.0428	1
regulation of viral process (GO:0050792)	10	1	0.04	+	25.13	0.0428	1
triglyceride biosynthetic process (GO:0019432)	10	1	0.04	+	25.13	0.0428	1
cellular response to virus (GO:0098586)	10	1	0.04	+	25.13	0.0428	1
hexose catabolic process (GO:0019320)	10	1	0.04	+	25.13	0.0428	1
response to increased oxygen levels (GO:0036296)	10	1	0.04	+	25.13	0.0428	1
NADH metabolic process (GO:0006734)	11	1	0.04	+	22.84	0.0466	1
regulation of axon extension involved in axon guidance (GO:0048841)	11	1	0.04	+	22.84	0.0466	1
acylglycerol biosynthetic process (GO:0046463)	11	1	0.04	+	22.84	0.0466	1
neutral lipid biosynthetic process (GO:0046460)	11	1	0.04	+	22.84	0.0466	1
monosaccharide catabolic process (GO:0046365)	11	1	0.04	+	22.84	0.0466	1
monosaccharide biosynthetic process (GO:0046364)	11	1	0.04	+	22.84	0.0466	1
larval salivary gland morphogenesis (GO:0007436)	11	1	0.04	+	22.84	0.0466	1
regulation of macromolecule metabolic process (GO:0060255)	1989	0	7.92	-	< 0.01	0.000335	0.131
regulation of nitrogen compound metabolic process (GO:0051171)	1769	0	7.04	-	< 0.01	0.000873	0.235
regulation of primary metabolic process (GO:0080090)	1797	0	7.15	-	< 0.01	0.000876	0.228
regulation of gene expression (GO:0010468)	1612	0	6.41	-	< 0.01	0.00226	0.42
regulation of biosynthetic process (GO:0009889)	1363	0	5.42	-	< 0.01	0.00549	0.874
regulation of cellular biosynthetic process (GO:0031326)	1354	0	5.39	-	< 0.01	0.0055	0.858
regulation of RNA metabolic process (GO:0051252)	1266	0	5.04	-	< 0.01	0.00856	1
regulation of cellular macromolecule biosynthetic process (GO:2000112)	1294	0	5.15	-	< 0.01	0.00865	1
regulation of macromolecule biosynthetic process (GO:0010556)	1299	0	5.17	-	< 0.01	0.00868	1
regulation of nucleobase-containing compound metabolic process (GO:0019219)	1310	0	5.21	-	< 0.01	0.00877	1
macromolecule modification (GO:0043412)	1230	0	4.89	-	< 0.01	0.014	1
nucleic acid metabolic process (GO:0090304)	1085	0	4.32	-	< 0.01	0.0207	1
regulation of RNA biosynthetic process (GO:2001141)	1106	0	4.4	-	< 0.01	0.021	1
regulation of transcription, DNA-templated (GO:0006355)	1106	0	4.4	-	< 0.01	0.021	1
regulation of nucleic acid-templated transcription (GO:1903506)	1106	0	4.4	-	< 0.01	0.021	1
gene expression (GO:0010467)	1116	0	4.44	-	< 0.01	0.0212	1
protein modification process (GO:0036211)	1131	0	4.5	-	< 0.01	0.0217	1
cellular protein modification process (GO:0006464)	1131	0	4.5	-	< 0.01	0.0217	1
regulation of transcription by RNA polymerase II (GO:0006357)	875	0	3.48	-	< 0.01	0.0488	1
positive regulation of metabolic process (GO:0009893)	903	0	3.59	-	< 0.01	0.0495	1

## Sheet: 2_180upBP
Supplementary Table 12d. Biological process of up-regulated genes of 2-day-post-molting, 2nd instar B. germanica nymphs. Gene expression profile of individual developed in shelter with angle of 180° was compared with that of individuals developed in shelter with angle of 30°. Terms with p < 0.05 were shown.
GO biological process complete	Drosophila melanogaster - REFLIST (13821)	upload_1 (25)	upload_1 (expected)	upload_1 (over/under)	upload_1 (fold Enrichment)	upload_1 (raw P-value)	upload_1 (FDR)
cellular nitrogen compound metabolic process (GO:0034641)	1776	8	3.21	+	2.49	0.0107	1
organic cyclic compound metabolic process (GO:1901360)	1533	8	2.77	+	2.89	0.00439	1
cellular aromatic compound metabolic process (GO:0006725)	1470	7	2.66	+	2.63	0.0132	1
heterocycle metabolic process (GO:0046483)	1427	7	2.58	+	2.71	0.0113	1
nucleobase-containing compound metabolic process (GO:0006139)	1345	7	2.43	+	2.88	0.00828	1
gene expression (GO:0010467)	1116	7	2.02	+	3.47	0.00296	0.964
biosynthetic process (GO:0009058)	1302	6	2.36	+	2.55	0.026	1
organic substance biosynthetic process (GO:1901576)	1275	6	2.31	+	2.6	0.0237	1
cellular biosynthetic process (GO:0044249)	1240	6	2.24	+	2.68	0.0209	1
nucleic acid metabolic process (GO:0090304)	1085	6	1.96	+	3.06	0.0114	1
RNA metabolic process (GO:0016070)	824	6	1.49	+	4.03	0.00302	0.942
cellular nitrogen compound biosynthetic process (GO:0044271)	703	6	1.27	+	4.72	0.00135	0.586
cellular component assembly (GO:0022607)	1101	5	1.99	+	2.51	0.0447	1
multicellular organismal reproductive process (GO:0048609)	1041	5	1.88	+	2.66	0.0364	1
macromolecule biosynthetic process (GO:0009059)	766	5	1.39	+	3.61	0.0111	1
cellular macromolecule biosynthetic process (GO:0034645)	747	5	1.35	+	3.7	0.01	1
protein-containing complex subunit organization (GO:0043933)	535	5	0.97	+	5.17	0.00246	0.835
organic cyclic compound biosynthetic process (GO:1901362)	432	5	0.78	+	6.4	0.000964	0.537
heterocycle biosynthetic process (GO:0018130)	394	5	0.71	+	7.02	0.000639	0.416
aromatic compound biosynthetic process (GO:0019438)	384	5	0.69	+	7.2	0.00057	0.404
nucleobase-containing compound biosynthetic process (GO:0034654)	321	5	0.58	+	8.61	0.000253	0.329
regulation of protein metabolic process (GO:0051246)	534	4	0.97	+	4.14	0.0149	1
regulation of cellular protein metabolic process (GO:0032268)	503	4	0.91	+	4.4	0.0122	1
chromosome organization (GO:0051276)	467	4	0.84	+	4.74	0.00948	1
protein-containing complex assembly (GO:0065003)	436	4	0.79	+	5.07	0.00749	1
cellular protein-containing complex assembly (GO:0034622)	410	4	0.74	+	5.39	0.00606	1
chromatin organization (GO:0006325)	261	4	0.47	+	8.47	0.00121	0.589
regulation of protein modification process (GO:0031399)	220	4	0.4	+	10.05	0.000646	0.388
regulation of phosphate metabolic process (GO:0019220)	187	4	0.34	+	11.83	0.000354	0.394
regulation of phosphorus metabolic process (GO:0051174)	187	4	0.34	+	11.83	0.000354	0.345
regulation of phosphorylation (GO:0042325)	143	4	0.26	+	15.46	0.00013	0.202
RNA biosynthetic process (GO:0032774)	140	4	0.25	+	15.8	0.00012	0.234
nucleic acid-templated transcription (GO:0097659)	137	4	0.25	+	16.14	0.00011	0.431
transcription, DNA-templated (GO:0006351)	137	4	0.25	+	16.14	0.00011	0.287
regulation of protein phosphorylation (GO:0001932)	107	4	0.19	+	20.67	4.35e-05	0.339
regulation of molecular function (GO:0065009)	415	3	0.75	+	4	0.0384	1
chromatin remodeling (GO:0006338)	130	3	0.24	+	12.76	0.00171	0.701
protein-DNA complex subunit organization (GO:0071824)	117	3	0.21	+	14.18	0.00127	0.583
transcription by RNA polymerase II (GO:0006366)	88	3	0.16	+	18.85	0.000569	0.444
nucleosome organization (GO:0034728)	75	3	0.14	+	22.11	0.000362	0.314
DNA conformation change (GO:0071103)	189	2	0.34	+	5.85	0.0461	1
positive regulation of catalytic activity (GO:0043085)	187	2	0.34	+	5.91	0.0453	1
negative regulation of protein metabolic process (GO:0051248)	187	2	0.34	+	5.91	0.0453	1
negative regulation of cellular protein metabolic process (GO:0032269)	186	2	0.34	+	5.94	0.0448	1
DNA packaging (GO:0006323)	161	2	0.29	+	6.87	0.0346	1
chromatin assembly or disassembly (GO:0006333)	107	2	0.19	+	10.33	0.0164	1
regulation of transferase activity (GO:0051338)	107	2	0.19	+	10.33	0.0164	1
chromatin assembly (GO:0031497)	105	2	0.19	+	10.53	0.0158	1
positive regulation of protein modification process (GO:0031401)	101	2	0.18	+	10.95	0.0147	1
positive regulation of phosphorus metabolic process (GO:0010562)	89	2	0.16	+	12.42	0.0116	1
positive regulation of phosphate metabolic process (GO:0045937)	89	2	0.16	+	12.42	0.0116	1
regulation of kinase activity (GO:0043549)	89	2	0.16	+	12.42	0.0116	1
positive regulation of phosphorylation (GO:0042327)	77	2	0.14	+	14.36	0.00886	1
protein-DNA complex assembly (GO:0065004)	69	2	0.12	+	16.02	0.00721	1
negative regulation of protein modification process (GO:0031400)	66	2	0.12	+	16.75	0.00663	1
DNA-templated transcription, initiation (GO:0006352)	64	2	0.12	+	17.28	0.00626	1
regulation of protein kinase activity (GO:0045859)	63	2	0.11	+	17.55	0.00607	1
positive regulation of transferase activity (GO:0051347)	59	2	0.11	+	18.74	0.00537	1
positive regulation of protein phosphorylation (GO:0001934)	51	2	0.09	+	21.68	0.00408	1
negative regulation of phosphorus metabolic process (GO:0010563)	51	2	0.09	+	21.68	0.00408	1
negative regulation of phosphate metabolic process (GO:0045936)	51	2	0.09	+	21.68	0.00408	1
positive regulation of kinase activity (GO:0033674)	47	2	0.09	+	23.53	0.00349	1
negative regulation of phosphorylation (GO:0042326)	39	2	0.07	+	28.35	0.00246	0.872
negative regulation of protein phosphorylation (GO:0001933)	37	2	0.07	+	29.88	0.00223	0.827
nucleosome assembly (GO:0006334)	33	2	0.06	+	33.51	0.0018	0.701
positive regulation of protein kinase activity (GO:0045860)	24	2	0.04	+	46.07	0.000991	0.515
purine ribonucleoside triphosphate biosynthetic process (GO:0009206)	27	1	0.05	+	20.48	0.0494	1
purine ribonucleoside triphosphate metabolic process (GO:0009205)	27	1	0.05	+	20.48	0.0494	1
purine nucleoside triphosphate biosynthetic process (GO:0009145)	27	1	0.05	+	20.48	0.0494	1
multi-multicellular organism process (GO:0044706)	27	1	0.05	+	20.48	0.0494	1
regulation of chromatin organization (GO:1902275)	27	1	0.05	+	20.48	0.0494	1
insemination (GO:0007320)	27	1	0.05	+	20.48	0.0494	1
regulation of chromatin assembly or disassembly (GO:0001672)	25	1	0.05	+	22.11	0.0459	1
positive regulation of protein polymerization (GO:0032273)	25	1	0.05	+	22.11	0.0459	1
ncRNA transcription (GO:0098781)	24	1	0.04	+	23.04	0.0442	1
spliceosomal complex assembly (GO:0000245)	23	1	0.04	+	24.04	0.0425	1
ATP biosynthetic process (GO:0006754)	23	1	0.04	+	24.04	0.0425	1
response to alkaloid (GO:0043279)	21	1	0.04	+	26.33	0.039	1
ATP synthesis coupled proton transport (GO:0015986)	21	1	0.04	+	26.33	0.039	1
energy coupled proton transport, down electrochemical gradient (GO:0015985)	21	1	0.04	+	26.33	0.039	1
DNA-templated transcription, elongation (GO:0006354)	20	1	0.04	+	27.64	0.0373	1
regulation of cyclin-dependent protein serine/threonine kinase activity (GO:0000079)	18	1	0.03	+	30.71	0.0338	1
transcription elongation from RNA polymerase II promoter (GO:0006368)	18	1	0.03	+	30.71	0.0338	1
regulation of cyclin-dependent protein kinase activity (GO:1904029)	18	1	0.03	+	30.71	0.0338	1
positive regulation of actin filament polymerization (GO:0030838)	17	1	0.03	+	32.52	0.032	1
transcription by RNA polymerase I (GO:0006360)	17	1	0.03	+	32.52	0.032	1
female meiosis chromosome segregation (GO:0016321)	16	1	0.03	+	34.55	0.0303	1
regulation of DNA binding (GO:0051101)	16	1	0.03	+	34.55	0.0303	1
response to cocaine (GO:0042220)	13	1	0.02	+	42.53	0.025	1
male pronucleus assembly (GO:0035039)	13	1	0.02	+	42.53	0.025	1
tRNA transcription by RNA polymerase III (GO:0042797)	12	1	0.02	+	46.07	0.0232	1
tRNA transcription (GO:0009304)	12	1	0.02	+	46.07	0.0232	1
regulation of sodium ion transport (GO:0002028)	12	1	0.02	+	46.07	0.0232	1
mRNA splice site selection (GO:0006376)	12	1	0.02	+	46.07	0.0232	1
sperm DNA decondensation (GO:0035041)	12	1	0.02	+	46.07	0.0232	1
positive regulation of protein serine/threonine kinase activity (GO:0071902)	12	1	0.02	+	46.07	0.0232	1
oviposition (GO:0018991)	10	1	0.02	+	55.28	0.0197	1
behavioral response to cocaine (GO:0048148)	9	1	0.02	+	61.43	0.0179	1
activation of protein kinase activity (GO:0032147)	8	1	0.01	+	69.1	0.0161	1
fertilization, exchange of chromosomal proteins (GO:0035042)	7	1	0.01	+	78.98	0.0144	1
mating plug formation (GO:0042628)	4	1	0.01	+	> 100	0.009	1
positive regulation of cyclin-dependent protein serine/threonine kinase activity (GO:0045737)	2	1	0	+	> 100	0.00541	1
mRNA 3'-splice site recognition (GO:0000389)	2	1	0	+	> 100	0.00541	1
positive regulation of cyclin-dependent protein kinase activity (GO:1904031)	2	1	0	+	> 100	0.00541	1
activation of transmembrane receptor protein tyrosine kinase activity (GO:0007171)	1	1	0	+	> 100	0.00361	1

## Sheet: 2_180downBP
Supplementary Table 12e. Biological process of down-regulated genes of 2-day-post-molting, 2nd instar B. germanica nymphs. Gene expression profile of individual developed in shelter with angle of 180° was compared with that of individuals developed in shelter with angle of 30°. Terms with p < 0.05 were shown.
GO biological process complete	Drosophila melanogaster - REFLIST (13821)	upload_1 (17)	upload_1 (expected)	upload_1 (over/under)	upload_1 (fold Enrichment)	upload_1 (raw P-value)	upload_1 (FDR)
carbohydrate metabolic process (GO:0005975)	247	7	0.3	+	23.04	1.07e-08	8.39e-05
cellular carbohydrate metabolic process (GO:0044262)	80	4	0.1	+	40.65	2.83e-06	0.011
glycogen metabolic process (GO:0005977)	24	3	0.03	+	> 100	4.42e-06	0.0115
energy reserve metabolic process (GO:0006112)	24	3	0.03	+	> 100	4.42e-06	0.00863
cellular glucan metabolic process (GO:0006073)	24	3	0.03	+	> 100	4.42e-06	0.0069
glucan metabolic process (GO:0044042)	24	3	0.03	+	> 100	4.42e-06	0.00575
polysaccharide metabolic process (GO:0005976)	30	3	0.04	+	81.3	8.21e-06	0.00916
cellular polysaccharide metabolic process (GO:0044264)	30	3	0.04	+	81.3	8.21e-06	0.00801
carbohydrate catabolic process (GO:0016052)	57	3	0.07	+	42.79	5.05e-05	0.0438
cellular carbohydrate catabolic process (GO:0044275)	23	2	0.03	+	70.7	0.000419	0.327
energy derivation by oxidation of organic compounds (GO:0015980)	135	3	0.17	+	18.07	0.000596	0.423
generation of precursor metabolites and energy (GO:0006091)	183	3	0.23	+	13.33	0.00141	0.92
galactose homeostasis (GO:0033501)	1	1	0	+	> 100	0.00246	1
inositol catabolic process (GO:0019310)	1	1	0	+	> 100	0.00246	1
cellular triglyceride homeostasis (GO:0035356)	2	1	0	+	> 100	0.00368	1
cellular response to organic substance (GO:0071310)	259	3	0.32	+	9.42	0.00375	1
chemical homeostasis (GO:0048878)	294	3	0.36	+	8.3	0.00532	1
mitochondrial unfolded protein response (GO:0034514)	5	1	0.01	+	> 100	0.00735	1
glucan biosynthetic process (GO:0009250)	6	1	0.01	+	> 100	0.00857	1
glycogen biosynthetic process (GO:0005978)	6	1	0.01	+	> 100	0.00857	1
protein import into mitochondrial intermembrane space (GO:0045041)	6	1	0.01	+	> 100	0.00857	1
galactose catabolic process via UDP-galactose (GO:0033499)	7	1	0.01	+	> 100	0.00979	1
apoptotic mitochondrial changes (GO:0008637)	7	1	0.01	+	> 100	0.00979	1
cellular response to sucrose stimulus (GO:0071329)	7	1	0.01	+	> 100	0.00979	1
cellular response to disaccharide stimulus (GO:0071324)	7	1	0.01	+	> 100	0.00979	1
galactose catabolic process (GO:0019388)	7	1	0.01	+	> 100	0.00979	1
cellular response to chemical stimulus (GO:0070887)	374	3	0.46	+	6.52	0.0103	1
small molecule metabolic process (GO:0044281)	756	4	0.93	+	4.3	0.0121	1
galactose metabolic process (GO:0006012)	9	1	0.01	+	90.33	0.0122	1
positive regulation of glycogen catabolic process (GO:0045819)	9	1	0.01	+	90.33	0.0122	1
primary metabolic process (GO:0044238)	4017	10	4.94	+	2.02	0.0129	1
regulation of glycogen catabolic process (GO:0005981)	10	1	0.01	+	81.3	0.0134	1
inositol metabolic process (GO:0006020)	10	1	0.01	+	81.3	0.0134	1
triglyceride biosynthetic process (GO:0019432)	10	1	0.01	+	81.3	0.0134	1
hexose catabolic process (GO:0019320)	10	1	0.01	+	81.3	0.0134	1
cellular chemical homeostasis (GO:0055082)	146	2	0.18	+	11.14	0.0139	1
positive regulation of glucose metabolic process (GO:0010907)	11	1	0.01	+	73.91	0.0146	1
positive regulation of glycogen metabolic process (GO:0070875)	11	1	0.01	+	73.91	0.0146	1
positive regulation of cellular carbohydrate metabolic process (GO:0010676)	11	1	0.01	+	73.91	0.0146	1
acylglycerol biosynthetic process (GO:0046463)	11	1	0.01	+	73.91	0.0146	1
neutral lipid biosynthetic process (GO:0046460)	11	1	0.01	+	73.91	0.0146	1
monosaccharide catabolic process (GO:0046365)	11	1	0.01	+	73.91	0.0146	1
regulation of cellular carbohydrate catabolic process (GO:0043471)	11	1	0.01	+	73.91	0.0146	1
cellular response to oxygen-containing compound (GO:1901701)	153	2	0.19	+	10.63	0.0152	1
polysaccharide biosynthetic process (GO:0000271)	12	1	0.01	+	67.75	0.0159	1
cellular polysaccharide biosynthetic process (GO:0033692)	12	1	0.01	+	67.75	0.0159	1
organic substance catabolic process (GO:1901575)	821	4	1.01	+	3.96	0.016	1
cellular iron ion homeostasis (GO:0006879)	13	1	0.02	+	62.54	0.0171	1
polysaccharide catabolic process (GO:0000272)	13	1	0.02	+	62.54	0.0171	1
glucan catabolic process (GO:0009251)	13	1	0.02	+	62.54	0.0171	1
glycogen catabolic process (GO:0005980)	13	1	0.02	+	62.54	0.0171	1
cellular polysaccharide catabolic process (GO:0044247)	13	1	0.02	+	62.54	0.0171	1
positive regulation of carbohydrate metabolic process (GO:0045913)	13	1	0.02	+	62.54	0.0171	1
small molecule catabolic process (GO:0044282)	164	2	0.2	+	9.91	0.0173	1
organic substance metabolic process (GO:0071704)	4281	10	5.27	+	1.9	0.018	1
regulation of carbohydrate catabolic process (GO:0043470)	14	1	0.02	+	58.07	0.0183	1
homeostatic process (GO:0042592)	468	3	0.58	+	5.21	0.0187	1
determination of adult lifespan (GO:0008340)	172	2	0.21	+	9.45	0.0189	1
response to organic substance (GO:0010033)	475	3	0.58	+	5.13	0.0194	1
multicellular organism aging (GO:0010259)	176	2	0.22	+	9.24	0.0197	1
chitin catabolic process (GO:0006032)	16	1	0.02	+	50.81	0.0207	1
aging (GO:0007568)	182	2	0.22	+	8.93	0.021	1
glucosamine-containing compound catabolic process (GO:1901072)	18	1	0.02	+	45.17	0.0231	1
cellular response to carbohydrate stimulus (GO:0071322)	18	1	0.02	+	45.17	0.0231	1
amino sugar catabolic process (GO:0046348)	18	1	0.02	+	45.17	0.0231	1
catabolic process (GO:0009056)	928	4	1.14	+	3.5	0.024	1
cellular carbohydrate biosynthetic process (GO:0034637)	19	1	0.02	+	42.79	0.0243	1
chitin-based cuticle development (GO:0040003)	198	2	0.24	+	8.21	0.0245	1
regulation of polysaccharide metabolic process (GO:0032881)	20	1	0.02	+	40.65	0.0255	1
regulation of glycogen metabolic process (GO:0070873)	20	1	0.02	+	40.65	0.0255	1
polyol catabolic process (GO:0046174)	20	1	0.02	+	40.65	0.0255	1
chitin metabolic process (GO:0006030)	21	1	0.03	+	38.71	0.0267	1
response to sucrose (GO:0009744)	21	1	0.03	+	38.71	0.0267	1
ecdysis, chitin-based cuticle (GO:0018990)	21	1	0.03	+	38.71	0.0267	1
iron ion homeostasis (GO:0055072)	22	1	0.03	+	36.95	0.0279	1
positive regulation of small molecule metabolic process (GO:0062013)	22	1	0.03	+	36.95	0.0279	1
alcohol catabolic process (GO:0046164)	22	1	0.03	+	36.95	0.0279	1
response to disaccharide (GO:0034285)	23	1	0.03	+	35.35	0.0291	1
triglyceride metabolic process (GO:0006641)	24	1	0.03	+	33.88	0.0303	1
regulation of glucose metabolic process (GO:0010906)	24	1	0.03	+	33.88	0.0303	1
protein refolding (GO:0042026)	25	1	0.03	+	32.52	0.0315	1
cellular homeostasis (GO:0019725)	227	2	0.28	+	7.16	0.0315	1
response to bacterium (GO:0009617)	232	2	0.29	+	7.01	0.0328	1
cuticle development (GO:0042335)	233	2	0.29	+	6.98	0.033	1
cellular transition metal ion homeostasis (GO:0046916)	27	1	0.03	+	30.11	0.0339	1
regulation of cellular carbohydrate metabolic process (GO:0010675)	27	1	0.03	+	30.11	0.0339	1
aminoglycan catabolic process (GO:0006026)	27	1	0.03	+	30.11	0.0339	1
organic hydroxy compound catabolic process (GO:1901616)	28	1	0.03	+	29.04	0.0351	1
metabolic process (GO:0008152)	4543	10	5.59	+	1.79	0.0353	1
glucosamine-containing compound metabolic process (GO:1901071)	31	1	0.04	+	26.23	0.0386	1
negative regulation of innate immune response (GO:0045824)	31	1	0.04	+	26.23	0.0386	1
molting cycle process (GO:0022404)	32	1	0.04	+	25.41	0.0398	1
insulin receptor signaling pathway (GO:0008286)	33	1	0.04	+	24.64	0.041	1
triglyceride homeostasis (GO:0070328)	33	1	0.04	+	24.64	0.041	1
acylglycerol metabolic process (GO:0006639)	34	1	0.04	+	23.91	0.0422	1
neutral lipid metabolic process (GO:0006638)	34	1	0.04	+	23.91	0.0422	1
acylglycerol homeostasis (GO:0055090)	34	1	0.04	+	23.91	0.0422	1
cellular response to heat (GO:0034605)	35	1	0.04	+	23.23	0.0433	1
regulation of carbohydrate metabolic process (GO:0006109)	35	1	0.04	+	23.23	0.0433	1
amino sugar metabolic process (GO:0006040)	36	1	0.04	+	22.58	0.0445	1
cellular response to unfolded protein (GO:0034620)	37	1	0.05	+	21.97	0.0457	1
response to carbohydrate (GO:0009743)	39	1	0.05	+	20.85	0.048	1
response to unfolded protein (GO:0006986)	39	1	0.05	+	20.85	0.048	1

## Sheet: 0_180upMF
Supplementary Table 12f. Molecular function of up-regulated genes of 12-hour-post-molting, 2nd instar B. germanica nymphs. Gene expression profile of individual developed in shelter with angle of 180° was compared with that of individuals developed in shelter with angle of 30°. Terms with p < 0.05 were shown.
GO molecular function complete	Drosophila melanogaster - REFLIST (13821)	upload_1 (4)	upload_1 (expected)	upload_1 (over/under)	upload_1 (fold Enrichment)	upload_1 (raw P-value)	upload_1 (FDR)
17-beta-hydroxysteroid dehydrogenase (NADP+) activity (GO:0072582)	8	1	0	+	> 100	0.0026	1
17-beta-ketosteroid reductase activity (GO:0072555)	8	1	0	+	> 100	0.0026	1
3-keto sterol reductase activity (GO:0000253)	9	1	0	+	> 100	0.00289	1
estradiol 17-beta-dehydrogenase activity (GO:0004303)	18	1	0.01	+	> 100	0.00549	1
steroid dehydrogenase activity, acting on the CH-OH group of donors, NAD or NADP as acceptor (GO:0033764)	19	1	0.01	+	> 100	0.00577	1
steroid dehydrogenase activity (GO:0016229)	21	1	0.01	+	> 100	0.00635	1
oxidoreductase activity, acting on the CH-OH group of donors, NAD or NADP as acceptor (GO:0016616)	109	1	0.03	+	31.7	0.0315	1
structural constituent of chitin-based larval cuticle (GO:0008010)	110	1	0.03	+	31.41	0.0317	1
oxidoreductase activity, acting on CH-OH group of donors (GO:0016614)	131	1	0.04	+	26.38	0.0377	1
structural constituent of chitin-based cuticle (GO:0005214)	147	1	0.04	+	23.51	0.0421	1
structural constituent of cuticle (GO:0042302)	151	1	0.04	+	22.88	0.0433	1

## Sheet: 2_90upMF
Supplementary Table 12g. Molecular function of up-regulated genes of 2-day-post-molting, 2nd instar B. germanica nymphs. Gene expression profile of individual developed in shelter with angle of 90° was compared with that of individuals developed in shelter with angle of 30°. Terms with p < 0.05 were shown.
GO molecular function complete	Drosophila melanogaster - REFLIST (13821)	upload_1 (13)	upload_1 (expected)	upload_1 (over/under)	upload_1 (fold Enrichment)	upload_1 (raw P-value)	upload_1 (FDR)
N-acylneuraminate-9-phosphatase activity (GO:0050124)	1	1	0	+	> 100	0.00188	1
second spliceosomal transesterification activity (GO:0000386)	1	1	0	+	> 100	0.00188	1
ATP-dependent chromatin remodeler activity (GO:0140658)	4	1	0	+	> 100	0.00469	1
phosphatidylinositol-3,4,5-trisphosphate binding (GO:0005547)	5	1	0	+	> 100	0.00563	1
pre-mRNA 3'-splice site binding (GO:0030628)	5	1	0	+	> 100	0.00563	1
chitinase activity (GO:0004568)	11	1	0.01	+	96.65	0.0112	1
phosphatidylserine binding (GO:0001786)	11	1	0.01	+	96.65	0.0112	1
modified amino acid binding (GO:0072341)	18	1	0.02	+	59.06	0.0177	1
pre-mRNA binding (GO:0036002)	18	1	0.02	+	59.06	0.0177	1
phosphatidylinositol-4,5-bisphosphate binding (GO:0005546)	19	1	0.02	+	55.96	0.0186	1
RNA polymerase II-specific DNA-binding transcription factor binding (GO:0061629)	32	1	0.03	+	33.22	0.0306	1
phosphatidylinositol bisphosphate binding (GO:1902936)	47	1	0.04	+	22.62	0.0442	1
catalytic activity, acting on a nucleic acid (GO:0140640)	361	2	0.34	+	5.89	0.0443	1

## Sheet: 2_90downMF
Supplementary Table 12h. Molecular function of down-regulated genes of 2-day-post-molting, 2nd instar B. germanica nymphs. Gene expression profile of individual developed in shelter with angle of 90° was compared with that of individuals developed in shelter with angle of 30°. Terms with p < 0.05 were shown.
GO molecular function complete	Drosophila melanogaster - REFLIST (13821)	upload_1 (55)	upload_1 (expected)	upload_1 (over/under)	upload_1 (fold Enrichment)	upload_1 (raw P-value)	upload_1 (FDR)
oxidoreductase activity, acting on CH-OH group of donors (GO:0016614)	131	9	0.52	+	17.26	3.59e-09	1.03e-05
proton-transporting ATPase activity, rotational mechanism (GO:0046961)	31	6	0.12	+	48.64	6.19e-09	8.92e-06
ATPase activity, coupled to transmembrane movement of ions, rotational mechanism (GO:0044769)	31	6	0.12	+	48.64	6.19e-09	5.95e-06
pyrophosphate hydrolysis-driven proton transmembrane transporter activity (GO:0009678)	31	6	0.12	+	48.64	6.19e-09	4.46e-06
ATPase-coupled ion transmembrane transporter activity (GO:0042625)	31	6	0.12	+	48.64	6.19e-09	3.57e-06
oxidoreductase activity, acting on the CH-OH group of donors, NAD or NADP as acceptor (GO:0016616)	109	8	0.43	+	18.44	1.76e-08	8.43e-06
ATPase-coupled cation transmembrane transporter activity (GO:0019829)	38	6	0.15	+	39.68	1.84e-08	7.58e-06
ATPase-coupled transmembrane transporter activity (GO:0042626)	91	6	0.36	+	16.57	2.2e-06	0.00079
proton transmembrane transporter activity (GO:0015078)	95	6	0.38	+	15.87	2.78e-06	0.00089
oxidoreductase activity (GO:0016491)	639	12	2.54	+	4.72	7.04e-06	0.00203
ATP-dependent activity (GO:0140657)	390	9	1.55	+	5.8	2.42e-05	0.00634
primary active transmembrane transporter activity (GO:0015399)	149	6	0.59	+	10.12	3.25e-05	0.00781
active ion transmembrane transporter activity (GO:0022853)	151	6	0.6	+	9.99	3.5e-05	0.00775
transporter activity (GO:0005215)	839	12	3.34	+	3.59	9.92e-05	0.0204
catalytic activity (GO:0003824)	3763	28	14.97	+	1.87	0.000207	0.0398
cation transmembrane transporter activity (GO:0008324)	341	7	1.36	+	5.16	0.000423	0.0762
glutathione transferase activity (GO:0004364)	40	3	0.16	+	18.85	0.00065	0.11
alditol:NADP+ 1-oxidoreductase activity (GO:0004032)	8	2	0.03	+	62.82	0.00068	0.109
active transmembrane transporter activity (GO:0022804)	267	6	1.06	+	5.65	0.000709	0.108
transmembrane transporter activity (GO:0022857)	781	10	3.11	+	3.22	0.000966	0.139
small molecule binding (GO:0036094)	1081	12	4.3	+	2.79	0.000985	0.135
microfilament motor activity (GO:0000146)	12	2	0.05	+	41.88	0.00136	0.178
nucleic acid binding (GO:0003676)	1699	0	6.76	-	< 0.01	0.0014	0.176
D-threo-aldose 1-dehydrogenase activity (GO:0047834)	13	2	0.05	+	38.66	0.00157	0.188
actin binding (GO:0003779)	125	4	0.5	+	8.04	0.00169	0.194
inorganic cation transmembrane transporter activity (GO:0022890)	320	6	1.27	+	4.71	0.00177	0.196
transferase activity, transferring alkyl or aryl (other than methyl) groups (GO:0016765)	65	3	0.26	+	11.6	0.00246	0.263
molecular_function (GO:0003674)	10951	52	43.58	+	1.19	0.0025	0.248
Unclassified (UNCLASSIFIED)	2870	3	11.42	-	0.26	0.0025	0.257
estradiol 17-beta-dehydrogenase activity (GO:0004303)	18	2	0.07	+	27.92	0.0028	0.269
alcohol dehydrogenase (NADP+) activity (GO:0008106)	18	2	0.07	+	27.92	0.0028	0.26
steroid dehydrogenase activity, acting on the CH-OH group of donors, NAD or NADP as acceptor (GO:0033764)	19	2	0.08	+	26.45	0.00309	0.278
aldo-keto reductase (NADP) activity (GO:0004033)	19	2	0.08	+	26.45	0.00309	0.269
ion transmembrane transporter activity (GO:0015075)	489	7	1.95	+	3.6	0.00328	0.278
steroid dehydrogenase activity (GO:0016229)	21	2	0.08	+	23.93	0.0037	0.305
actin filament binding (GO:0051015)	77	3	0.31	+	9.79	0.0039	0.312
hydrolase activity, hydrolyzing O-glycosyl compounds (GO:0004553)	84	3	0.33	+	8.97	0.00494	0.384
hydrolase activity, acting on glycosyl bonds (GO:0016798)	95	3	0.38	+	7.94	0.00687	0.521
glucose-6-phosphate isomerase activity (GO:0004347)	1	1	0	+	> 100	0.00791	0.584
phosphoglycerate dehydrogenase activity (GO:0004617)	1	1	0	+	> 100	0.00791	0.57
Rho GDP-dissociation inhibitor activity (GO:0005094)	1	1	0	+	> 100	0.00791	0.556
plus-end directed microfilament motor activity (GO:0060002)	1	1	0	+	> 100	0.00791	0.543
UDP-glucose:hexose-1-phosphate uridylyltransferase activity (GO:0008108)	1	1	0	+	> 100	0.00791	0.53
inorganic molecular entity transmembrane transporter activity (GO:0015318)	439	6	1.75	+	3.43	0.00808	0.529
amide binding (GO:0033218)	103	3	0.41	+	7.32	0.00852	0.546
intramolecular oxidoreductase activity (GO:0016860)	34	2	0.14	+	14.78	0.00891	0.558
structural constituent of chitin-based larval cuticle (GO:0008010)	110	3	0.44	+	6.85	0.0101	0.622
NAD binding (GO:0051287)	39	2	0.16	+	12.89	0.0115	0.688
glucose-6-phosphate dehydrogenase activity (GO:0004345)	2	1	0.01	+	> 100	0.0118	0.696
L-gulonate 3-dehydrogenase activity (GO:0050104)	2	1	0.01	+	> 100	0.0118	0.682
transketolase activity (GO:0004802)	2	1	0.01	+	> 100	0.0118	0.669
dipeptide transmembrane transporter activity (GO:0071916)	2	1	0.01	+	> 100	0.0118	0.656
nucleotide binding (GO:0000166)	953	9	3.79	+	2.37	0.0126	0.687
nucleoside phosphate binding (GO:1901265)	953	9	3.79	+	2.37	0.0126	0.675
phosphatidic acid transfer activity (GO:1990050)	3	1	0.01	+	83.76	0.0158	0.826
lipoprotein particle receptor binding (GO:0070325)	3	1	0.01	+	83.76	0.0158	0.811
L-lysine transmembrane transporter activity (GO:0015189)	3	1	0.01	+	83.76	0.0158	0.797
amylase activity (GO:0016160)	3	1	0.01	+	83.76	0.0158	0.783
transketolase or transaldolase activity (GO:0016744)	3	1	0.01	+	83.76	0.0158	0.77
oligopeptide transmembrane transporter activity (GO:0035673)	3	1	0.01	+	83.76	0.0158	0.757
alpha-amylase activity (GO:0004556)	3	1	0.01	+	83.76	0.0158	0.744
peptide transmembrane transporter activity (GO:1904680)	3	1	0.01	+	83.76	0.0158	0.732
cytoskeletal motor activity (GO:0003774)	52	2	0.21	+	9.67	0.0194	0.885
3-oxoacyl-[acyl-carrier-protein] synthase activity (GO:0004315)	4	1	0.02	+	62.82	0.0197	0.885
basic amino acid transmembrane transporter activity (GO:0015174)	4	1	0.02	+	62.82	0.0197	0.872
actin monomer binding (GO:0003785)	4	1	0.02	+	62.82	0.0197	0.858
ecdysone oxidase activity (GO:0047875)	4	1	0.02	+	62.82	0.0197	0.846
phosphopantetheine binding (GO:0031177)	4	1	0.02	+	62.82	0.0197	0.833
L-malate dehydrogenase activity (GO:0030060)	4	1	0.02	+	62.82	0.0197	0.821
L-ornithine transmembrane transporter activity (GO:0000064)	4	1	0.02	+	62.82	0.0197	0.809
structural constituent of chitin-based cuticle (GO:0005214)	147	3	0.58	+	5.13	0.0216	0.875
structural constituent of cuticle (GO:0042302)	151	3	0.6	+	4.99	0.0231	0.924
serine-type carboxypeptidase activity (GO:0004185)	5	1	0.02	+	50.26	0.0236	0.929
testosterone 17-beta-dehydrogenase (NADP+) activity (GO:0047045)	5	1	0.02	+	50.26	0.0236	0.917
uridylyltransferase activity (GO:0070569)	5	1	0.02	+	50.26	0.0236	0.905
lipid transporter activity (GO:0005319)	60	2	0.24	+	8.38	0.0251	0.95
cytoskeletal anchor activity (GO:0008093)	6	1	0.02	+	41.88	0.0274	1
oxidoreductase activity, acting on the CH-OH group of donors, oxygen as acceptor (GO:0016899)	6	1	0.02	+	41.88	0.0274	1
thiamine pyrophosphate binding (GO:0030976)	6	1	0.02	+	41.88	0.0274	1
aminoacylase activity (GO:0004046)	6	1	0.02	+	41.88	0.0274	0.988
serine-type exopeptidase activity (GO:0070008)	6	1	0.02	+	41.88	0.0274	0.975
protein-containing complex binding (GO:0044877)	295	4	1.17	+	3.41	0.0305	1
ion binding (GO:0043167)	1974	14	7.86	+	1.78	0.0309	1
intramolecular oxidoreductase activity, interconverting aldoses and ketoses (GO:0016861)	7	1	0.03	+	35.9	0.0313	1
amide transmembrane transporter activity (GO:0042887)	7	1	0.03	+	35.9	0.0313	1
GDP-dissociation inhibitor activity (GO:0005092)	7	1	0.03	+	35.9	0.0313	1
17-beta-hydroxysteroid dehydrogenase (NADP+) activity (GO:0072582)	8	1	0.03	+	31.41	0.0351	1
17-beta-ketosteroid reductase activity (GO:0072555)	8	1	0.03	+	31.41	0.0351	1
myosin light chain binding (GO:0032027)	8	1	0.03	+	31.41	0.0351	1
sulfuric ester hydrolase activity (GO:0008484)	8	1	0.03	+	31.41	0.0351	1
vitamin binding (GO:0019842)	76	2	0.3	+	6.61	0.0382	1
malate dehydrogenase activity (GO:0016615)	9	1	0.04	+	27.92	0.0389	1
3-keto sterol reductase activity (GO:0000253)	9	1	0.04	+	27.92	0.0389	1
NAD+ binding (GO:0070403)	9	1	0.04	+	27.92	0.0389	1
peptide binding (GO:0042277)	79	2	0.31	+	6.36	0.0409	1
maltose alpha-glucosidase activity (GO:0032450)	10	1	0.04	+	25.13	0.0428	1
alpha-1,4-glucosidase activity (GO:0004558)	10	1	0.04	+	25.13	0.0428	1
cytoskeletal protein binding (GO:0008092)	331	4	1.32	+	3.04	0.0435	1
exopeptidase activity (GO:0008238)	82	2	0.33	+	6.13	0.0437	1
chitinase activity (GO:0004568)	11	1	0.04	+	22.84	0.0466	1
quaternary ammonium group binding (GO:0050997)	11	1	0.04	+	22.84	0.0466	1
phospholipid transfer activity (GO:0120014)	11	1	0.04	+	22.84	0.0466	1

## Sheet: 2_180upMF
Supplementary Table 12i. Molecular function of up-regulated genes of 2-day-post-molting, 2nd instar B. germanica nymphs. Gene expression profile of individual developed in shelter with angle of 180° was compared with that of individuals developed in shelter with angle of 30°. Terms with p < 0.05 were shown.
GO molecular function complete	Drosophila melanogaster - REFLIST (13821)	upload_1 (25)	upload_1 (expected)	upload_1 (over/under)	upload_1 (fold Enrichment)	upload_1 (raw P-value)	upload_1 (FDR)
heterocyclic compound binding (GO:1901363)	2706	13	4.89	+	2.66	0.000301	0.868
organic cyclic compound binding (GO:0097159)	2729	13	4.94	+	2.63	0.000329	0.474
protein kinase activator activity (GO:0030295)	30	2	0.05	+	36.86	0.0015	1
kinase activator activity (GO:0019209)	31	2	0.06	+	35.67	0.0016	1
protein heterodimerization activity (GO:0046982)	127	3	0.23	+	13.06	0.0016	0.921
nucleic acid binding (GO:0003676)	1699	9	3.07	+	2.93	0.00208	0.997
second spliceosomal transesterification activity (GO:0000386)	1	1	0	+	> 100	0.00361	1
tyrosine decarboxylase activity (GO:0004837)	2	1	0	+	> 100	0.00541	1
protein self-association (GO:0043621)	3	1	0.01	+	> 100	0.0072	1
protein kinase regulator activity (GO:0019887)	72	2	0.13	+	15.36	0.00781	1
transition metal ion binding (GO:0046914)	722	5	1.31	+	3.83	0.0087	1
ATP-dependent chromatin remodeler activity (GO:0140658)	4	1	0.01	+	> 100	0.009	1
kinase regulator activity (GO:0019207)	80	2	0.14	+	13.82	0.00952	1
transmembrane receptor protein tyrosine kinase activator activity (GO:0030297)	5	1	0.01	+	> 100	0.0108	1
pre-mRNA 3'-splice site binding (GO:0030628)	5	1	0.01	+	> 100	0.0108	1
histone binding (GO:0042393)	92	2	0.17	+	12.02	0.0124	1
sodium channel regulator activity (GO:0017080)	6	1	0.01	+	92.14	0.0126	1
protein dimerization activity (GO:0046983)	276	3	0.5	+	6.01	0.0134	1
zinc ion binding (GO:0008270)	517	4	0.94	+	4.28	0.0134	1
binding (GO:0005488)	5414	16	9.79	+	1.63	0.0135	1
cyclin-dependent protein serine/threonine kinase activator activity (GO:0061575)	7	1	0.01	+	78.98	0.0144	1
protein tyrosine kinase activator activity (GO:0030296)	7	1	0.01	+	78.98	0.0144	1
nucleosomal DNA binding (GO:0031492)	8	1	0.01	+	69.1	0.0161	1
RNA polymerase II activity (GO:0001055)	9	1	0.02	+	61.43	0.0179	1
ion binding (GO:0043167)	1974	8	3.57	+	2.24	0.0195	1
RNA polymerase III activity (GO:0001056)	10	1	0.02	+	55.28	0.0197	1
RNA polymerase I activity (GO:0001054)	10	1	0.02	+	55.28	0.0197	1
DNA binding (GO:0003677)	942	5	1.7	+	2.93	0.025	1
catalytic activity, acting on a nucleic acid (GO:0140640)	361	3	0.65	+	4.59	0.027	1
protein serine/threonine kinase activator activity (GO:0043539)	15	1	0.03	+	36.86	0.0285	1
enzyme activator activity (GO:0008047)	146	2	0.26	+	7.57	0.029	1
pre-mRNA binding (GO:0036002)	18	1	0.03	+	30.71	0.0338	1
proton-transporting ATP synthase activity, rotational mechanism (GO:0046933)	20	1	0.04	+	27.64	0.0373	1
DNA-directed 5'-3' RNA polymerase activity (GO:0003899)	20	1	0.04	+	27.64	0.0373	1
ion channel regulator activity (GO:0099106)	20	1	0.04	+	27.64	0.0373	1
5'-3' RNA polymerase activity (GO:0034062)	20	1	0.04	+	27.64	0.0373	1
RNA polymerase activity (GO:0097747)	20	1	0.04	+	27.64	0.0373	1
metal ion binding (GO:0046872)	1056	5	1.91	+	2.62	0.0384	1
scavenger receptor activity (GO:0005044)	21	1	0.04	+	26.33	0.039	1
cyclin-dependent protein serine/threonine kinase regulator activity (GO:0016538)	21	1	0.04	+	26.33	0.039	1
cation binding (GO:0043169)	1083	5	1.96	+	2.55	0.0421	1
carboxy-lyase activity (GO:0016831)	23	1	0.04	+	24.04	0.0425	1
proton channel activity (GO:0015252)	23	1	0.04	+	24.04	0.0425	1
molecular_function (GO:0003674)	10951	24	19.81	+	1.21	0.0445	1
Unclassified (UNCLASSIFIED)	2870	1	5.19	-	0.19	0.0445	1
channel regulator activity (GO:0016247)	25	1	0.05	+	22.11	0.0459	1

## Sheet: 2_180downMF
Supplementary Table 12j. Molecular function of down-regulated genes of 2-day-post-molting, 2nd instar B. germanica nymphs. Gene expression profile of individual developed in shelter with angle of 180° was compared with that of individuals developed in shelter with angle of 30°. Terms with p < 0.05 were shown.
GO molecular function complete	Drosophila melanogaster - REFLIST (13821)	upload_1 (17)	upload_1 (expected)	upload_1 (over/under)	upload_1 (fold Enrichment)	upload_1 (raw P-value)	upload_1 (FDR)
catalytic activity (GO:0003824)	3763	15	4.63	+	3.24	2.58e-07	0.000744
vitamin binding (GO:0019842)	76	3	0.09	+	32.09	0.000115	0.166
hydrolase activity, hydrolyzing O-glycosyl compounds (GO:0004553)	84	3	0.1	+	29.04	0.000153	0.147
cation binding (GO:0043169)	1083	7	1.33	+	5.25	0.000177	0.128
ion binding (GO:0043167)	1974	9	2.43	+	3.71	0.000204	0.118
hydrolase activity, acting on glycosyl bonds (GO:0016798)	95	3	0.12	+	25.67	0.000218	0.105
hydrolase activity (GO:0016787)	1551	8	1.91	+	4.19	0.000243	0.0999
oxidoreductase activity (GO:0016491)	639	5	0.79	+	6.36	0.000833	0.3
inositol oxygenase activity (GO:0050113)	1	1	0	+	> 100	0.00246	0.786
1,4-alpha-glucan branching enzyme activity (GO:0003844)	1	1	0	+	> 100	0.00246	0.707
glycogen phosphorylase activity (GO:0008184)	1	1	0	+	> 100	0.00246	0.643
UDP-glucose:hexose-1-phosphate uridylyltransferase activity (GO:0008108)	1	1	0	+	> 100	0.00246	0.59
transketolase activity (GO:0004802)	2	1	0	+	> 100	0.00368	0.816
protein-lysine 6-oxidase activity (GO:0004720)	2	1	0	+	> 100	0.00368	0.758
1,4-alpha-oligoglucan phosphorylase activity (GO:0004645)	2	1	0	+	> 100	0.00368	0.707
amylase activity (GO:0016160)	3	1	0	+	> 100	0.00491	0.883
transketolase or transaldolase activity (GO:0016744)	3	1	0	+	> 100	0.00491	0.831
alpha-amylase activity (GO:0004556)	3	1	0	+	> 100	0.00491	0.785
3-oxoacyl-[acyl-carrier-protein] synthase activity (GO:0004315)	4	1	0	+	> 100	0.00613	0.929
phosphopantetheine binding (GO:0031177)	4	1	0	+	> 100	0.00613	0.883
serine-type carboxypeptidase activity (GO:0004185)	5	1	0.01	+	> 100	0.00735	1
testosterone 17-beta-dehydrogenase (NADP+) activity (GO:0047045)	5	1	0.01	+	> 100	0.00735	0.962
uridylyltransferase activity (GO:0070569)	5	1	0.01	+	> 100	0.00735	0.921
metal ion binding (GO:0046872)	1056	5	1.3	+	3.85	0.00745	0.895
oxidoreductase activity, acting on the CH-OH group of donors, NAD or NADP as acceptor (GO:0016616)	109	2	0.13	+	14.92	0.00802	0.924
thiamine pyrophosphate binding (GO:0030976)	6	1	0.01	+	> 100	0.00857	0.95
aminoacylase activity (GO:0004046)	6	1	0.01	+	> 100	0.00857	0.914
serine-type exopeptidase activity (GO:0070008)	6	1	0.01	+	> 100	0.00857	0.882
hexosyltransferase activity (GO:0016758)	119	2	0.15	+	13.66	0.00946	0.94
chitin binding (GO:0008061)	123	2	0.15	+	13.22	0.0101	0.967
alditol:NADP+ 1-oxidoreductase activity (GO:0004032)	8	1	0.01	+	> 100	0.011	1
oxidoreductase activity, acting on the CH-NH2 group of donors, oxygen as acceptor (GO:0016641)	8	1	0.01	+	> 100	0.011	0.991
oxidoreductase activity, acting on CH-OH group of donors (GO:0016614)	131	2	0.16	+	12.41	0.0113	0.961
binding (GO:0005488)	5414	12	6.66	+	1.8	0.0113	0.987
transferase activity (GO:0016740)	1211	5	1.49	+	3.36	0.0131	1
chitinase activity (GO:0004568)	11	1	0.01	+	73.91	0.0146	1
quaternary ammonium group binding (GO:0050997)	11	1	0.01	+	73.91	0.0146	1
oxidoreductase activity, acting on the CH-NH2 group of donors (GO:0016638)	12	1	0.01	+	67.75	0.0159	1
D-threo-aldose 1-dehydrogenase activity (GO:0047834)	13	1	0.02	+	62.54	0.0171	1
glycosyltransferase activity (GO:0016757)	179	2	0.22	+	9.08	0.0203	1
estradiol 17-beta-dehydrogenase activity (GO:0004303)	18	1	0.02	+	45.17	0.0231	1
modified amino acid binding (GO:0072341)	18	1	0.02	+	45.17	0.0231	1
alcohol dehydrogenase (NADP+) activity (GO:0008106)	18	1	0.02	+	45.17	0.0231	1
steroid dehydrogenase activity, acting on the CH-OH group of donors, NAD or NADP as acceptor (GO:0033764)	19	1	0.02	+	42.79	0.0243	1
aldo-keto reductase (NADP) activity (GO:0004033)	19	1	0.02	+	42.79	0.0243	1
calcium ion binding (GO:0005509)	204	2	0.25	+	7.97	0.0259	1
steroid dehydrogenase activity (GO:0016229)	21	1	0.03	+	38.71	0.0267	1
scavenger receptor activity (GO:0005044)	21	1	0.03	+	38.71	0.0267	1
fatty acid synthase activity (GO:0004312)	25	1	0.03	+	32.52	0.0315	1
copper ion binding (GO:0005507)	25	1	0.03	+	32.52	0.0315	1
carboxypeptidase activity (GO:0004180)	28	1	0.03	+	29.04	0.0351	1
small molecule binding (GO:0036094)	1081	4	1.33	+	3.01	0.0392	1
vitamin B6 binding (GO:0070279)	33	1	0.04	+	24.64	0.041	1
pyridoxal phosphate binding (GO:0030170)	33	1	0.04	+	24.64	0.041	1
oxidoreductase activity, acting on single donors with incorporation of molecular oxygen (GO:0016701)	35	1	0.04	+	23.23	0.0433	1
cargo receptor activity (GO:0038024)	39	1	0.05	+	20.85	0.048	1
chaperone binding (GO:0051087)	40	1	0.05	+	20.32	0.0492	1

[truncated: 5 more sheets: 0_180upCC, 2_90upCC, 2_90downCC, 2_180upCC, 2_180downCC]
