# Supplementary material for: The impact of thigmotaxis deprivation on the development of the German cockroach (Blattella germanica)
Source: iScience. 2022 Jul 20;25(8):104802. doi: 10.1016/j.isci.2022.104802 (PMC9385682; doi:10.1016/j.isci.2022.104802)
Supplement: Table 13. GO results of 90° vs 30° and 180 vs 30°of 6th instar nymph (p value < 0.05) — A. Biological process of down-regulated genes of 12-hour-post-molting, 6th instar B. germanica nymphs, 90° vs 30°. Terms with p < 0.05 were shown, related to Table 5. B. Biological process of up-regulated genes of 2-day-post-molting, 6th instar B. germanica nymphs, 180°vs 30°. Terms with p < 0.05 were shown, related to Table 5. C. Biological process of down-regulated genes of 2-day post-molting, 6th instar B. germanica nymphs, 180° vs 30°. Terms with p < 0.05 were shown, related to Table 5. D. Molecular function of down-regulated genes of 12-h post-molting, 6th instar B. germanica nymphs, 90°vs 30°. Terms with p < 0.05 were shown, related to Table 5. E. Molecular function of up-regulated genes of 2-day post-molting, 6th instar B. germanica nymphs, 180° vs 30°. Terms with p < 0.05 were shown, related to Table 5. F. Molecular function of down-regulated genes of 2-day post-molting, 6th instar B. germanica nymphs, 180° vs 30°. Terms with p < 0.05 were shown, related to Table 5. G. Cellular component of down-regulated genes of 12-h post-molting, 6th instar B. germanica nymphs, 90° vs 30°. Terms with p < 0.05 were shown, related to Table 5. H. Cellular component of up-regulated genes of 2-day post-molting, 6th instar B. germanica nymphs, 180° vs 30°. Terms with p < 0.05 were shown, related to Table 5. I. Cellular component of down-regulated genes of 2-day post-molting, 6th instar B. germanica nymphs, 180° vs 30°. Terms with p < 0.05 were shown, related to Table 5. [file mmc14.xlsx]

## Sheet: 0_90downBP
Supplementary Table 13a. Biological process of down-regulated genes of 12-hour-post-molting, 6th instar B. germanica nymphs. Gene expression profile of individual developed in shelter with angle of 90° was compared with that of individuals developed in shelter with angle of 30°. Terms with p < 0.05 were shown.
GO biological process complete	Drosophila melanogaster - REFLIST (13821)	upload_1 (11)	upload_1 (expected)	upload_1 (over/under)	upload_1 (fold Enrichment)	upload_1 (raw P-value)	upload_1 (FDR)
chitin metabolic process (GO:0006030)	21	3	0.02	+	> 100	7.5e-07	0.00586
glucosamine-containing compound metabolic process (GO:1901071)	31	3	0.02	+	> 100	2.21e-06	0.00862
amino sugar metabolic process (GO:0006040)	36	3	0.03	+	> 100	3.37e-06	0.00876
aminoglycan metabolic process (GO:0006022)	47	3	0.04	+	80.2	7.19e-06	0.014
chitin catabolic process (GO:0006032)	16	2	0.01	+	> 100	8.74e-05	0.136
glucosamine-containing compound catabolic process (GO:1901072)	18	2	0.01	+	> 100	0.000108	0.141
amino sugar catabolic process (GO:0046348)	18	2	0.01	+	> 100	0.000108	0.121
aminoglycan catabolic process (GO:0006026)	27	2	0.02	+	93.07	0.000231	0.225
carbohydrate derivative metabolic process (GO:1901135)	473	4	0.38	+	10.63	0.00038	0.329
chitin-based cuticle development (GO:0040003)	198	3	0.16	+	19.04	0.000458	0.357
cuticle development (GO:0042335)	233	3	0.19	+	16.18	0.000731	0.519
carbohydrate metabolic process (GO:0005975)	247	3	0.2	+	15.26	0.000865	0.562
carbohydrate derivative catabolic process (GO:1901136)	70	2	0.06	+	35.9	0.00143	0.856
molting cycle (GO:0042303)	84	2	0.07	+	29.92	0.00203	1
molting cycle, chitin-based cuticle (GO:0007591)	84	2	0.07	+	29.92	0.00203	1
glucosamine-containing compound biosynthetic process (GO:1901073)	4	1	0	+	> 100	0.00397	1
cuticle chitin biosynthetic process (GO:0006035)	4	1	0	+	> 100	0.00397	1
chitin biosynthetic process (GO:0006031)	4	1	0	+	> 100	0.00397	1
embryonic epithelial tube formation (GO:0001838)	5	1	0	+	> 100	0.00476	1
cuticle chitin metabolic process (GO:0006034)	5	1	0	+	> 100	0.00476	1
adult chitin-based cuticle development (GO:0008365)	6	1	0	+	> 100	0.00555	1
amino sugar biosynthetic process (GO:0046349)	7	1	0.01	+	> 100	0.00635	1
epithelial tube formation (GO:0072175)	9	1	0.01	+	> 100	0.00793	1
regulation of tube diameter, open tracheal system (GO:0035158)	11	1	0.01	+	> 100	0.00951	1
aminoglycan biosynthetic process (GO:0006023)	13	1	0.01	+	96.65	0.0111	1
regulation of tube diameter (GO:0035296)	15	1	0.01	+	83.76	0.0127	1
chitin-based embryonic cuticle biosynthetic process (GO:0008362)	15	1	0.01	+	83.76	0.0127	1
long-chain fatty-acyl-CoA metabolic process (GO:0035336)	18	1	0.01	+	69.8	0.015	1
ecdysis, chitin-based cuticle (GO:0018990)	21	1	0.02	+	59.83	0.0174	1
calcium-dependent cell-cell adhesion via plasma membrane cell adhesion molecules (GO:0016339)	23	1	0.02	+	54.63	0.0189	1
liquid clearance, open tracheal system (GO:0035002)	24	1	0.02	+	52.35	0.0197	1
epithelial fluid transport (GO:0042045)	29	1	0.02	+	43.33	0.0236	1
transepithelial transport (GO:0070633)	30	1	0.02	+	41.88	0.0244	1
fluid transport (GO:0042044)	32	1	0.03	+	39.26	0.0259	1
molting cycle process (GO:0022404)	32	1	0.03	+	39.26	0.0259	1
lumen formation, open tracheal system (GO:0035149)	33	1	0.03	+	38.07	0.0267	1
larval chitin-based cuticle development (GO:0008363)	33	1	0.03	+	38.07	0.0267	1
fatty-acyl-CoA metabolic process (GO:0035337)	34	1	0.03	+	36.95	0.0275	1
cuticle development involved in chitin-based cuticle molting cycle (GO:0042337)	34	1	0.03	+	36.95	0.0275	1
regulation of tube length, open tracheal system (GO:0035159)	36	1	0.03	+	34.9	0.029	1
fatty acid derivative metabolic process (GO:1901568)	37	1	0.03	+	33.96	0.0298	1
cellular process (GO:0009987)	7322	2	5.83	-	0.34	0.0306	1
tube formation (GO:0035148)	44	1	0.04	+	28.56	0.0352	1
regulation of tube size, open tracheal system (GO:0035151)	50	1	0.04	+	25.13	0.0398	1
regulation of biological process (GO:0050789)	3964	0	3.15	-	< 0.01	0.041	1
acyl-CoA metabolic process (GO:0006637)	53	1	0.04	+	23.71	0.0421	1
thioester metabolic process (GO:0035383)	53	1	0.04	+	23.71	0.0421	1
regulation of tube size (GO:0035150)	54	1	0.04	+	23.27	0.0429	1
regulation of cellular process (GO:0050794)	3661	0	2.91	-	< 0.01	0.0445	1
purine nucleoside bisphosphate metabolic process (GO:0034032)	63	1	0.05	+	19.94	0.0498	1
ribonucleoside bisphosphate metabolic process (GO:0033875)	63	1	0.05	+	19.94	0.0498	1
nucleoside bisphosphate metabolic process (GO:0033865)	63	1	0.05	+	19.94	0.0498	1

## Sheet: 2_180upBP
Supplementary Table 13b. Biological process of up-regulated genes of 2-day-post-molting, 6th instar B. germanica nymphs. Gene expression profile of individual developed in shelter with angle of 180° was compared with that of individuals developed in shelter with angle of 30°. Terms with p < 0.05 were shown.
GO biological process complete	Drosophila melanogaster - REFLIST (13821)	upload_1 (18)	upload_1 (expected)	upload_1 (over/under)	upload_1 (fold Enrichment)	upload_1 (raw P-value)	upload_1 (FDR)
regulation of tube size, open tracheal system (GO:0035151)	50	3	0.07	+	46.07	4.16e-05	0.324
regulation of tube size (GO:0035150)	54	3	0.07	+	42.66	5.17e-05	0.202
fatty acid biosynthetic process (GO:0006633)	70	3	0.09	+	32.91	0.000109	0.282
monocarboxylic acid biosynthetic process (GO:0072330)	73	3	0.1	+	31.55	0.000122	0.239
regulation of anatomical structure size (GO:0090066)	232	4	0.3	+	13.24	0.000209	0.326
cuticle development (GO:0042335)	233	4	0.3	+	13.18	0.000212	0.276
regulation of tube architecture, open tracheal system (GO:0035152)	92	3	0.12	+	25.04	0.000237	0.265
fatty acid elongation, polyunsaturated fatty acid (GO:0034626)	20	2	0.03	+	76.78	0.000363	0.355
fatty acid elongation, monounsaturated fatty acid (GO:0034625)	20	2	0.03	+	76.78	0.000363	0.315
fatty acid elongation, unsaturated fatty acid (GO:0019368)	20	2	0.03	+	76.78	0.000363	0.284
fatty acid elongation, saturated fatty acid (GO:0019367)	20	2	0.03	+	76.78	0.000363	0.258
very long-chain fatty acid biosynthetic process (GO:0042761)	23	2	0.03	+	66.77	0.000471	0.306
fatty acid elongation (GO:0030497)	23	2	0.03	+	66.77	0.000471	0.283
organic acid biosynthetic process (GO:0016053)	121	3	0.16	+	19.04	0.000519	0.289
carboxylic acid biosynthetic process (GO:0046394)	121	3	0.16	+	19.04	0.000519	0.27
protein refolding (GO:0042026)	25	2	0.03	+	61.43	0.00055	0.268
very long-chain fatty acid metabolic process (GO:0000038)	28	2	0.04	+	54.85	0.00068	0.312
fatty acid metabolic process (GO:0006631)	139	3	0.18	+	16.57	0.000771	0.334
chaperone cofactor-dependent protein refolding (GO:0051085)	30	2	0.04	+	51.19	0.000774	0.318
'de novo' posttranslational protein folding (GO:0051084)	30	2	0.04	+	51.19	0.000774	0.302
'de novo' protein folding (GO:0006458)	32	2	0.04	+	47.99	0.000875	0.325
regulation of tube length, open tracheal system (GO:0035159)	36	2	0.05	+	42.66	0.00109	0.388
cellular response to unfolded protein (GO:0034620)	37	2	0.05	+	41.5	0.00115	0.39
response to unfolded protein (GO:0006986)	39	2	0.05	+	39.38	0.00127	0.413
monocarboxylic acid metabolic process (GO:0032787)	188	3	0.24	+	12.25	0.00181	0.566
sphingolipid biosynthetic process (GO:0030148)	48	2	0.06	+	31.99	0.00189	0.566
chaperone-mediated protein folding (GO:0061077)	48	2	0.06	+	31.99	0.00189	0.545
cellular response to topologically incorrect protein (GO:0035967)	54	2	0.07	+	28.44	0.00236	0.635
response to stress (GO:0006950)	1129	6	1.47	+	4.08	0.00236	0.657
small molecule biosynthetic process (GO:0044283)	207	3	0.27	+	11.13	0.00238	0.618
response to topologically incorrect protein (GO:0035966)	56	2	0.07	+	27.42	0.00253	0.637
sphingolipid metabolic process (GO:0006665)	61	2	0.08	+	25.17	0.00298	0.726
open tracheal system development (GO:0007424)	238	3	0.31	+	9.68	0.00351	0.829
lipid biosynthetic process (GO:0008610)	247	3	0.32	+	9.33	0.00389	0.892
respiratory system development (GO:0060541)	247	3	0.32	+	9.33	0.00389	0.867
myosin II filament organization (GO:0031038)	2	1	0	+	> 100	0.0039	0.845
myosin II filament assembly (GO:0031036)	2	1	0	+	> 100	0.0039	0.822
cytoskeleton-dependent cytoplasmic transport, nurse cell to oocyte (GO:0019749)	2	1	0	+	> 100	0.0039	0.8
wound healing (GO:0042060)	73	2	0.1	+	21.04	0.00419	0.839
multicellular organism development (GO:0007275)	2280	8	2.97	+	2.69	0.00504	0.984
wax biosynthetic process (GO:0010025)	3	1	0	+	> 100	0.00519	0.988
histamine biosynthetic process (GO:0001694)	3	1	0	+	> 100	0.00519	0.965
dopamine biosynthetic process (GO:0042416)	3	1	0	+	> 100	0.00519	0.942
nuclear axial expansion (GO:0035191)	3	1	0	+	> 100	0.00519	0.921
wax metabolic process (GO:0010166)	3	1	0	+	> 100	0.00519	0.9
membrane lipid biosynthetic process (GO:0046467)	87	2	0.11	+	17.65	0.00585	0.993
compartment boundary maintenance (GO:0060289)	4	1	0.01	+	> 100	0.00649	1
formation of a compartment boundary (GO:0060288)	4	1	0.01	+	> 100	0.00649	1
pheromone biosynthetic process (GO:0042811)	4	1	0.01	+	> 100	0.00649	1
cuticle hydrocarbon biosynthetic process (GO:0006723)	4	1	0.01	+	> 100	0.00649	1
histamine metabolic process (GO:0001692)	4	1	0.01	+	> 100	0.00649	0.993
hydrocarbon biosynthetic process (GO:0120251)	4	1	0.01	+	> 100	0.00649	0.973
imidazole-containing compound metabolic process (GO:0052803)	4	1	0.01	+	> 100	0.00649	0.955
response to wounding (GO:0009611)	101	2	0.13	+	15.2	0.00777	1
hydrocarbon metabolic process (GO:0120252)	5	1	0.01	+	> 100	0.00778	1
membrane lipid metabolic process (GO:0006643)	103	2	0.13	+	14.91	0.00806	1
pheromone metabolic process (GO:0042810)	6	1	0.01	+	> 100	0.00907	1
catecholamine biosynthetic process (GO:0042423)	6	1	0.01	+	> 100	0.00907	1
catechol-containing compound biosynthetic process (GO:0009713)	6	1	0.01	+	> 100	0.00907	1
syncytial nuclear migration (GO:0035190)	7	1	0.01	+	> 100	0.0104	1
ammonium ion metabolic process (GO:0097164)	7	1	0.01	+	> 100	0.0104	1
syncytial embryo cellularization (GO:0110069)	7	1	0.01	+	> 100	0.0104	1
unsaturated fatty acid biosynthetic process (GO:0006636)	8	1	0.01	+	95.98	0.0116	1
myosin filament assembly (GO:0031034)	8	1	0.01	+	95.98	0.0116	1
myosin filament organization (GO:0031033)	8	1	0.01	+	95.98	0.0116	1
protein folding (GO:0006457)	127	2	0.17	+	12.09	0.012	1
carboxylic acid metabolic process (GO:0019752)	373	3	0.49	+	6.18	0.012	1
oxoacid metabolic process (GO:0043436)	374	3	0.49	+	6.16	0.0121	1
anatomical structure development (GO:0048856)	2635	8	3.43	+	2.33	0.0123	1
organic acid metabolic process (GO:0006082)	379	3	0.49	+	6.08	0.0125	1
unsaturated fatty acid metabolic process (GO:0033559)	9	1	0.01	+	85.31	0.0129	1
mating behavior, sex discrimination (GO:0048047)	9	1	0.01	+	85.31	0.0129	1
heat shock-mediated polytene chromosome puffing (GO:0035080)	9	1	0.01	+	85.31	0.0129	1
compartment pattern specification (GO:0007386)	9	1	0.01	+	85.31	0.0129	1
cellular lipid metabolic process (GO:0044255)	391	3	0.51	+	5.89	0.0136	1
protein K48-linked ubiquitination (GO:0070936)	10	1	0.01	+	76.78	0.0142	1
polytene chromosome puffing (GO:0035079)	10	1	0.01	+	76.78	0.0142	1
apical constriction involved in gastrulation (GO:0003384)	10	1	0.01	+	76.78	0.0142	1
epithelial cell morphogenesis involved in gastrulation (GO:0003381)	10	1	0.01	+	76.78	0.0142	1
small molecule metabolic process (GO:0044281)	756	4	0.98	+	4.06	0.0149	1
cuticle pigmentation (GO:0048067)	11	1	0.01	+	69.8	0.0155	1
cell elongation involved in imaginal disc-derived wing morphogenesis (GO:0090254)	11	1	0.01	+	69.8	0.0155	1
phenol-containing compound biosynthetic process (GO:0046189)	11	1	0.01	+	69.8	0.0155	1
developmental process (GO:0032502)	2765	8	3.6	+	2.22	0.0164	1
dopamine metabolic process (GO:0042417)	12	1	0.02	+	63.99	0.0168	1
regulation of ubiquitin-protein transferase activity (GO:0051438)	12	1	0.02	+	63.99	0.0168	1
response to starvation (GO:0042594)	154	2	0.2	+	9.97	0.0172	1
catecholamine metabolic process (GO:0006584)	13	1	0.02	+	59.06	0.0181	1
catechol-containing compound metabolic process (GO:0009712)	13	1	0.02	+	59.06	0.0181	1
amine biosynthetic process (GO:0009309)	14	1	0.02	+	54.85	0.0193	1
cellular biogenic amine biosynthetic process (GO:0042401)	14	1	0.02	+	54.85	0.0193	1
cytoplasmic transport, nurse cell to oocyte (GO:0007303)	15	1	0.02	+	51.19	0.0206	1
organic substance biosynthetic process (GO:1901576)	1275	5	1.66	+	3.01	0.0207	1
response to nutrient levels (GO:0031667)	171	2	0.22	+	8.98	0.0208	1
response to extracellular stimulus (GO:0009991)	173	2	0.23	+	8.88	0.0213	1
chitin catabolic process (GO:0006032)	16	1	0.02	+	47.99	0.0219	1
biosynthetic process (GO:0009058)	1302	5	1.7	+	2.95	0.0225	1
response to organic substance (GO:0010033)	475	3	0.62	+	4.85	0.0227	1
glucosamine-containing compound catabolic process (GO:1901072)	18	1	0.02	+	42.66	0.0244	1
long-chain fatty-acyl-CoA metabolic process (GO:0035336)	18	1	0.02	+	42.66	0.0244	1
amino sugar catabolic process (GO:0046348)	18	1	0.02	+	42.66	0.0244	1
macromolecule catabolic process (GO:0009057)	492	3	0.64	+	4.68	0.0249	1
positive regulation of imaginal disc growth (GO:0045572)	19	1	0.02	+	40.41	0.0257	1
chitin-based cuticle development (GO:0040003)	198	2	0.26	+	7.76	0.0273	1
lipid metabolic process (GO:0006629)	512	3	0.67	+	4.5	0.0276	1
organonitrogen compound catabolic process (GO:1901565)	512	3	0.67	+	4.5	0.0276	1
chitin metabolic process (GO:0006030)	21	1	0.03	+	36.56	0.0282	1
unidimensional cell growth (GO:0009826)	21	1	0.03	+	36.56	0.0282	1
visual perception (GO:0007601)	21	1	0.03	+	36.56	0.0282	1
response to sucrose (GO:0009744)	21	1	0.03	+	36.56	0.0282	1
fatty acid derivative biosynthetic process (GO:1901570)	21	1	0.03	+	36.56	0.0282	1
ecdysis, chitin-based cuticle (GO:0018990)	21	1	0.03	+	36.56	0.0282	1
response to external stimulus (GO:0009605)	928	4	1.21	+	3.31	0.0293	1
spiracle morphogenesis, open tracheal system (GO:0035277)	22	1	0.03	+	34.9	0.0295	1
long-chain fatty acid metabolic process (GO:0001676)	23	1	0.03	+	33.38	0.0308	1
apical constriction (GO:0003383)	23	1	0.03	+	33.38	0.0308	1
response to disaccharide (GO:0034285)	23	1	0.03	+	33.38	0.0308	1
response to stimulus (GO:0050896)	2513	7	3.27	+	2.14	0.0323	1
hormone biosynthetic process (GO:0042446)	25	1	0.03	+	30.71	0.0333	1
actin-mediated cell contraction (GO:0070252)	25	1	0.03	+	30.71	0.0333	1
positive regulation of multicellular organism growth (GO:0040018)	26	1	0.03	+	29.53	0.0346	1
sensory perception of light stimulus (GO:0050953)	26	1	0.03	+	29.53	0.0346	1
amine metabolic process (GO:0009308)	27	1	0.04	+	28.44	0.0358	1
cellular biogenic amine metabolic process (GO:0006576)	27	1	0.04	+	28.44	0.0358	1
secondary metabolite biosynthetic process (GO:0044550)	27	1	0.04	+	28.44	0.0358	1
aminoglycan catabolic process (GO:0006026)	27	1	0.04	+	28.44	0.0358	1
cellular amine metabolic process (GO:0044106)	27	1	0.04	+	28.44	0.0358	1
response to bacterium (GO:0009617)	232	2	0.3	+	6.62	0.0365	1
positive regulation of organ growth (GO:0046622)	29	1	0.04	+	26.48	0.0383	1
glucosamine-containing compound metabolic process (GO:1901071)	31	1	0.04	+	24.77	0.0408	1
epithelial cell morphogenesis (GO:0003382)	31	1	0.04	+	24.77	0.0408	1
nuclear migration (GO:0007097)	32	1	0.04	+	23.99	0.0421	1
molting cycle process (GO:0022404)	32	1	0.04	+	23.99	0.0421	1
ovarian nurse cell to oocyte transport (GO:0007300)	33	1	0.04	+	23.27	0.0433	1
triglyceride homeostasis (GO:0070328)	33	1	0.04	+	23.27	0.0433	1
cellular response to organic substance (GO:0071310)	259	2	0.34	+	5.93	0.0445	1
acylglycerol homeostasis (GO:0055090)	34	1	0.04	+	22.58	0.0446	1
fatty-acyl-CoA metabolic process (GO:0035337)	34	1	0.04	+	22.58	0.0446	1
cellular response to heat (GO:0034605)	35	1	0.05	+	21.94	0.0458	1
amino sugar metabolic process (GO:0006040)	36	1	0.05	+	21.33	0.0471	1
fatty acid derivative metabolic process (GO:1901568)	37	1	0.05	+	20.75	0.0483	1
actin filament-based movement (GO:0030048)	38	1	0.05	+	20.21	0.0496	1

## Sheet: 2_180downBP
Supplementary Table 13c. Biological process of down-regulated genes of 2-days post-molting, 6th instar B. germanica nymphs. Gene expression profile of individual developed in shelter with angle of 180° was compared with that of individuals developed in shelter with angle of 30°. Terms with p < 0.05 were shown.
GO biological process complete	Drosophila melanogaster - REFLIST (13821)	upload_1 (15)	upload_1 (expected)	upload_1 (over/under)	upload_1 (fold Enrichment)	upload_1 (raw P-value)	upload_1 (FDR)
carbohydrate metabolic process (GO:0005975)	247	4	0.27	+	14.92	0.000123	0.962
small molecule metabolic process (GO:0044281)	756	5	0.82	+	6.09	0.000939	1
inositol catabolic process (GO:0019310)	1	1	0	+	> 100	0.00217	1
fatty acid biosynthetic process (GO:0006633)	70	2	0.08	+	26.33	0.00268	1
carboxylic acid transport (GO:0046942)	72	2	0.08	+	25.59	0.00283	1
monocarboxylic acid biosynthetic process (GO:0072330)	73	2	0.08	+	25.24	0.00291	1
response to leucine (GO:0043201)	2	1	0	+	> 100	0.00325	1
cellular triglyceride homeostasis (GO:0035356)	2	1	0	+	> 100	0.00325	1
cellular response to leucine (GO:0071233)	2	1	0	+	> 100	0.00325	1
cellular carbohydrate metabolic process (GO:0044262)	80	2	0.09	+	23.04	0.00347	1
tyrosine catabolic process (GO:0006572)	3	1	0	+	> 100	0.00433	1
leucine transport (GO:0015820)	3	1	0	+	> 100	0.00433	1
branched-chain amino acid transport (GO:0015803)	3	1	0	+	> 100	0.00433	1
L-leucine import across plasma membrane (GO:1903801)	3	1	0	+	> 100	0.00433	1
leucine import across plasma membrane (GO:0098713)	3	1	0	+	> 100	0.00433	1
organic anion transport (GO:0015711)	98	2	0.11	+	18.8	0.00511	1
carboxylic acid metabolic process (GO:0019752)	373	3	0.4	+	7.41	0.0071	1
oxoacid metabolic process (GO:0043436)	374	3	0.41	+	7.39	0.00716	1
organic acid metabolic process (GO:0006082)	379	3	0.41	+	7.29	0.00742	1
positive regulation of insulin secretion (GO:0032024)	6	1	0.01	+	> 100	0.00757	1
organic acid biosynthetic process (GO:0016053)	121	2	0.13	+	15.23	0.00763	1
carboxylic acid biosynthetic process (GO:0046394)	121	2	0.13	+	15.23	0.00763	1
L-phenylalanine catabolic process (GO:0006559)	7	1	0.01	+	> 100	0.00864	1
L-phenylalanine metabolic process (GO:0006558)	7	1	0.01	+	> 100	0.00864	1
cellular response to sucrose stimulus (GO:0071329)	7	1	0.01	+	> 100	0.00864	1
cellular response to disaccharide stimulus (GO:0071324)	7	1	0.01	+	> 100	0.00864	1
erythrose 4-phosphate/phosphoenolpyruvate family amino acid catabolic process (GO:1902222)	7	1	0.01	+	> 100	0.00864	1
erythrose 4-phosphate/phosphoenolpyruvate family amino acid metabolic process (GO:1902221)	7	1	0.01	+	> 100	0.00864	1
unsaturated fatty acid biosynthetic process (GO:0006636)	8	1	0.01	+	> 100	0.00972	1
positive regulation of peptide hormone secretion (GO:0090277)	8	1	0.01	+	> 100	0.00972	1
fatty acid metabolic process (GO:0006631)	139	2	0.15	+	13.26	0.00993	1
unsaturated fatty acid metabolic process (GO:0033559)	9	1	0.01	+	> 100	0.0108	1
amino acid import across plasma membrane (GO:0089718)	9	1	0.01	+	> 100	0.0108	1
neuron fate determination (GO:0048664)	9	1	0.01	+	> 100	0.0108	1
positive regulation of peptide secretion (GO:0002793)	9	1	0.01	+	> 100	0.0108	1
regulation of insulin secretion (GO:0050796)	9	1	0.01	+	> 100	0.0108	1
neutral amino acid transport (GO:0015804)	10	1	0.01	+	92.14	0.0119	1
positive regulation of hormone secretion (GO:0046887)	10	1	0.01	+	92.14	0.0119	1
inositol metabolic process (GO:0006020)	10	1	0.01	+	92.14	0.0119	1
triglyceride biosynthetic process (GO:0019432)	10	1	0.01	+	92.14	0.0119	1
cellular response to oxygen-containing compound (GO:1901701)	153	2	0.17	+	12.04	0.0119	1
tyrosine metabolic process (GO:0006570)	11	1	0.01	+	83.76	0.0129	1
aromatic amino acid family catabolic process (GO:0009074)	11	1	0.01	+	83.76	0.0129	1
acylglycerol biosynthetic process (GO:0046463)	11	1	0.01	+	83.76	0.0129	1
neutral lipid biosynthetic process (GO:0046460)	11	1	0.01	+	83.76	0.0129	1
small molecule catabolic process (GO:0044282)	164	2	0.18	+	11.24	0.0136	1
amino acid import (GO:0043090)	12	1	0.01	+	76.78	0.014	1
sulfur compound metabolic process (GO:0006790)	167	2	0.18	+	11.03	0.014	1
cellular response to amino acid stimulus (GO:0071230)	13	1	0.01	+	70.88	0.0151	1
anion transport (GO:0006820)	174	2	0.19	+	10.59	0.0152	1
L-alpha-amino acid transmembrane transport (GO:1902475)	15	1	0.02	+	61.43	0.0172	1
cellular response to acid chemical (GO:0071229)	15	1	0.02	+	61.43	0.0172	1
monocarboxylic acid metabolic process (GO:0032787)	188	2	0.2	+	9.8	0.0175	1
response to amino acid (GO:0043200)	16	1	0.02	+	57.59	0.0183	1
L-amino acid transport (GO:0015807)	16	1	0.02	+	57.59	0.0183	1
regulation of peptide hormone secretion (GO:0090276)	17	1	0.02	+	54.2	0.0193	1
long-chain fatty-acyl-CoA metabolic process (GO:0035336)	18	1	0.02	+	51.19	0.0204	1
cellular response to carbohydrate stimulus (GO:0071322)	18	1	0.02	+	51.19	0.0204	1
regulation of peptide secretion (GO:0002791)	18	1	0.02	+	51.19	0.0204	1
small molecule biosynthetic process (GO:0044283)	207	2	0.22	+	8.9	0.021	1
aromatic amino acid family metabolic process (GO:0009072)	19	1	0.02	+	48.49	0.0215	1
regulation of peptide transport (GO:0090087)	19	1	0.02	+	48.49	0.0215	1
positive regulation of protein secretion (GO:0050714)	20	1	0.02	+	46.07	0.0225	1
polyol catabolic process (GO:0046174)	20	1	0.02	+	46.07	0.0225	1
organic substance metabolic process (GO:0071704)	4281	9	4.65	+	1.94	0.0228	1
regulation of hormone secretion (GO:0046883)	21	1	0.02	+	43.88	0.0236	1
response to sucrose (GO:0009744)	21	1	0.02	+	43.88	0.0236	1
alcohol catabolic process (GO:0046164)	22	1	0.02	+	41.88	0.0247	1
cellular carbohydrate catabolic process (GO:0044275)	23	1	0.02	+	40.06	0.0257	1
response to disaccharide (GO:0034285)	23	1	0.02	+	40.06	0.0257	1
triglyceride metabolic process (GO:0006641)	24	1	0.03	+	38.39	0.0268	1
glycogen metabolic process (GO:0005977)	24	1	0.03	+	38.39	0.0268	1
energy reserve metabolic process (GO:0006112)	24	1	0.03	+	38.39	0.0268	1
cellular glucan metabolic process (GO:0006073)	24	1	0.03	+	38.39	0.0268	1
glucan metabolic process (GO:0044042)	24	1	0.03	+	38.39	0.0268	1
response to acid chemical (GO:0001101)	26	1	0.03	+	35.44	0.0289	1
lipid biosynthetic process (GO:0008610)	247	2	0.27	+	7.46	0.029	1
monocarboxylic acid transport (GO:0015718)	28	1	0.03	+	32.91	0.031	1
organic hydroxy compound catabolic process (GO:1901616)	28	1	0.03	+	32.91	0.031	1
cellular response to organic substance (GO:0071310)	259	2	0.28	+	7.12	0.0317	1
polysaccharide metabolic process (GO:0005976)	30	1	0.03	+	30.71	0.0331	1
cellular polysaccharide metabolic process (GO:0044264)	30	1	0.03	+	30.71	0.0331	1
regulation of protein secretion (GO:0050708)	31	1	0.03	+	29.72	0.0342	1
triglyceride homeostasis (GO:0070328)	33	1	0.04	+	27.92	0.0363	1
acylglycerol metabolic process (GO:0006639)	34	1	0.04	+	27.1	0.0373	1
neutral lipid metabolic process (GO:0006638)	34	1	0.04	+	27.1	0.0373	1
acylglycerol homeostasis (GO:0055090)	34	1	0.04	+	27.1	0.0373	1
fatty-acyl-CoA metabolic process (GO:0035337)	34	1	0.04	+	27.1	0.0373	1
positive regulation of protein transport (GO:0051222)	36	1	0.04	+	25.59	0.0394	1
positive regulation of secretion by cell (GO:1903532)	36	1	0.04	+	25.59	0.0394	1
chemical homeostasis (GO:0048878)	294	2	0.32	+	6.27	0.0399	1
positive regulation of establishment of protein localization (GO:1904951)	37	1	0.04	+	24.9	0.0404	1
fatty acid derivative metabolic process (GO:1901568)	37	1	0.04	+	24.9	0.0404	1
positive regulation of secretion (GO:0051047)	38	1	0.04	+	24.25	0.0415	1
import across plasma membrane (GO:0098739)	39	1	0.04	+	23.63	0.0425	1
response to carbohydrate (GO:0009743)	39	1	0.04	+	23.63	0.0425	1
response to oxygen-containing compound (GO:1901700)	314	2	0.34	+	5.87	0.0449	1
import into cell (GO:0098657)	43	1	0.05	+	21.43	0.0467	1
primary metabolic process (GO:0044238)	4017	8	4.36	+	1.84	0.0477	1
metabolic process (GO:0008152)	4543	9	4.93	+	1.83	0.0492	1
regulation of lipid storage (GO:0010883)	46	1	0.05	+	20.03	0.0498	1
polyol metabolic process (GO:0019751)	46	1	0.05	+	20.03	0.0498	1

## Sheet: 0_90downMF
Supplementary Table 13d. Molecular function of down-regulated genes of 12-hours post-molting, 6th instar B. germanica nymphs. Gene expression profile of individual developed in shelter with angle of 90° was compared with that of individuals developed in shelter with angle of 30°. Terms with p < 0.05 were shown.
GO molecular function complete	Drosophila melanogaster - REFLIST (13821)	upload_1 (11)	upload_1 (expected)	upload_1 (over/under)	upload_1 (fold Enrichment)	upload_1 (raw P-value)	upload_1 (FDR)
hydrolase activity, hydrolyzing O-glycosyl compounds (GO:0004553)	84	3	0.07	+	44.87	3.82e-05	0.11
chitinase activity (GO:0004568)	11	2	0.01	+	> 100	4.46e-05	0.0643
hydrolase activity, acting on glycosyl bonds (GO:0016798)	95	3	0.08	+	39.68	5.46e-05	0.0524
chitin binding (GO:0008061)	123	2	0.1	+	20.43	0.00422	1
carbohydrate binding (GO:0030246)	124	2	0.1	+	20.27	0.00429	1
17-beta-hydroxysteroid dehydrogenase (NADP+) activity (GO:0072582)	8	1	0.01	+	> 100	0.00714	1
17-beta-ketosteroid reductase activity (GO:0072555)	8	1	0.01	+	> 100	0.00714	1
3-keto sterol reductase activity (GO:0000253)	9	1	0.01	+	> 100	0.00793	1
maltose alpha-glucosidase activity (GO:0032450)	10	1	0.01	+	> 100	0.00872	1
alpha-1,4-glucosidase activity (GO:0004558)	10	1	0.01	+	> 100	0.00872	1
alpha-glucosidase activity (GO:0090599)	12	1	0.01	+	> 100	0.0103	1
glucosidase activity (GO:0015926)	16	1	0.01	+	78.53	0.0134	1
fatty-acyl-CoA reductase (alcohol-forming) activity (GO:0080019)	17	1	0.01	+	73.91	0.0142	1
estradiol 17-beta-dehydrogenase activity (GO:0004303)	18	1	0.01	+	69.8	0.015	1
steroid dehydrogenase activity, acting on the CH-OH group of donors, NAD or NADP as acceptor (GO:0033764)	19	1	0.02	+	66.13	0.0158	1
steroid dehydrogenase activity (GO:0016229)	21	1	0.02	+	59.83	0.0174	1
oxidoreductase activity, acting on the aldehyde or oxo group of donors, NAD or NADP as acceptor (GO:0016620)	37	1	0.03	+	33.96	0.0298	1
oxidoreductase activity, acting on the aldehyde or oxo group of donors (GO:0016903)	49	1	0.04	+	25.64	0.0391	1

## Sheet: 2_180upMF
Supplementary Table 13e. Molecular function of up-regulated genes of 2-days post-molting, 6th instar B. germanica nymphs. Gene expression profile of individual developed in shelter with angle of 180° was compared with that of individuals developed in shelter with angle of 30°. Terms with p < 0.05 were shown.
GO molecular function complete	Drosophila melanogaster - REFLIST (13821)	upload_1 (18)	upload_1 (expected)	upload_1 (over/under)	upload_1 (fold Enrichment)	upload_1 (raw P-value)	upload_1 (FDR)
misfolded protein binding (GO:0051787)	18	2	0.02	+	85.31	0.000299	0.863
fatty acid elongase activity (GO:0009922)	20	2	0.03	+	76.78	0.000363	0.524
protein folding chaperone (GO:0044183)	20	2	0.03	+	76.78	0.000363	0.349
fatty acid synthase activity (GO:0004312)	25	2	0.03	+	61.43	0.00055	0.396
heat shock protein binding (GO:0031072)	40	2	0.05	+	38.39	0.00133	0.769
beta-alanyl-dopamine hydrolase activity (GO:0003832)	1	1	0	+	> 100	0.0026	1
beta-alanyl-histamine hydrolase activity (GO:0031964)	1	1	0	+	> 100	0.0026	1
catalytic activity (GO:0003824)	3763	11	4.9	+	2.24	0.00267	0.96
unfolded protein binding (GO:0051082)	81	2	0.11	+	18.96	0.00511	1
hydrolase activity, hydrolyzing O-glycosyl compounds (GO:0004553)	84	2	0.11	+	18.28	0.00547	1
hydrolase activity, acting on glycosyl bonds (GO:0016798)	95	2	0.12	+	16.16	0.00692	1
acyl-CoA desaturase activity (GO:0016215)	7	1	0.01	+	> 100	0.0104	1
stearoyl-CoA 9-desaturase activity (GO:0004768)	7	1	0.01	+	> 100	0.0104	1
chitin binding (GO:0008061)	123	2	0.16	+	12.49	0.0113	1
oxidoreductase activity, acting on paired donors, with oxidation of a pair of donors resulting in the reduction of molecular oxygen to two molecules of water (GO:0016717)	8	1	0.01	+	95.98	0.0116	1
chitinase activity (GO:0004568)	11	1	0.01	+	69.8	0.0155	1
myosin heavy chain binding (GO:0032036)	12	1	0.02	+	63.99	0.0168	1
ATP hydrolysis activity (GO:0016887)	174	2	0.23	+	8.83	0.0215	1
acyltransferase activity, transferring groups other than amino-acyl groups (GO:0016747)	174	2	0.23	+	8.83	0.0215	1
ubiquitin-protein transferase activity (GO:0004842)	176	2	0.23	+	8.73	0.022	1
fatty-acyl-CoA reductase (alcohol-forming) activity (GO:0080019)	17	1	0.02	+	45.17	0.0232	1
lysozyme activity (GO:0003796)	17	1	0.02	+	45.17	0.0232	1
acyltransferase activity (GO:0016746)	186	2	0.24	+	8.26	0.0243	1
ubiquitin-like protein transferase activity (GO:0019787)	196	2	0.26	+	7.84	0.0268	1
peptidoglycan muralytic activity (GO:0061783)	23	1	0.03	+	33.38	0.0308	1
ion binding (GO:0043167)	1974	6	2.57	+	2.33	0.034	1
ubiquitin conjugating enzyme activity (GO:0061631)	27	1	0.04	+	28.44	0.0358	1
carbohydrate derivative binding (GO:0097367)	1003	4	1.31	+	3.06	0.0375	1
ubiquitin-like protein conjugating enzyme activity (GO:0061650)	31	1	0.04	+	24.77	0.0408	1
hydrolase activity (GO:0016787)	1551	5	2.02	+	2.48	0.0439	1
metal ion binding (GO:0046872)	1056	4	1.38	+	2.91	0.0441	1
cation binding (GO:0043169)	1083	4	1.41	+	2.84	0.0477	1
oxidoreductase activity, acting on the aldehyde or oxo group of donors, NAD or NADP as acceptor (GO:0016620)	37	1	0.05	+	20.75	0.0483	1

## Sheet: 2_180downMF
Supplementary Table 13f. Molecular function of down-regulated genes of 2-days post-molting, 6th instar B. germanica nymphs. Gene expression profile of individual developed in shelter with angle of 180° was compared with that of individuals developed in shelter with angle of 30°. Terms with p < 0.05 were shown.
GO molecular function complete	Drosophila melanogaster - REFLIST (13821)	upload_1 (15)	upload_1 (expected)	upload_1 (over/under)	upload_1 (fold Enrichment)	upload_1 (raw P-value)	upload_1 (FDR)
oxidoreductase activity (GO:0016491)	639	6	0.69	+	8.65	3.5e-05	0.101
maltose alpha-glucosidase activity (GO:0032450)	10	2	0.01	+	> 100	7.2e-05	0.104
alpha-1,4-glucosidase activity (GO:0004558)	10	2	0.01	+	> 100	7.2e-05	0.0691
alpha-glucosidase activity (GO:0090599)	12	2	0.01	+	> 100	9.91e-05	0.0714
glucosidase activity (GO:0015926)	16	2	0.02	+	> 100	0.000166	0.0958
catalytic activity (GO:0003824)	3763	11	4.08	+	2.69	0.000268	0.129
iron ion binding (GO:0005506)	154	3	0.17	+	17.95	0.00059	0.243
inositol oxygenase activity (GO:0050113)	1	1	0	+	> 100	0.00217	0.78
L-tyrosine:2-oxoglutarate aminotransferase activity (GO:0004838)	1	1	0	+	> 100	0.00217	0.694
prostaglandin-D synthase activity (GO:0004667)	1	1	0	+	> 100	0.00217	0.624
L-tyrosine aminotransferase activity (GO:0070547)	1	1	0	+	> 100	0.00217	0.568
vitamin binding (GO:0019842)	76	2	0.08	+	24.25	0.00314	0.754
hydrolase activity, hydrolyzing O-glycosyl compounds (GO:0004553)	84	2	0.09	+	21.94	0.0038	0.843
hydrolase activity, acting on glycosyl bonds (GO:0016798)	95	2	0.1	+	19.4	0.00481	0.99
carboxylic acid transmembrane transporter activity (GO:0046943)	99	2	0.11	+	18.61	0.00521	1
organic acid transmembrane transporter activity (GO:0005342)	99	2	0.11	+	18.61	0.00521	0.938
3-oxoacyl-[acyl-carrier-protein] synthase activity (GO:0004315)	4	1	0	+	> 100	0.00541	0.917
phosphopantetheine binding (GO:0031177)	4	1	0	+	> 100	0.00541	0.866
acyl-CoA desaturase activity (GO:0016215)	7	1	0.01	+	> 100	0.00864	1
stearoyl-CoA 9-desaturase activity (GO:0004768)	7	1	0.01	+	> 100	0.00864	1
oxidoreductase activity, acting on paired donors, with oxidation of a pair of donors resulting in the reduction of molecular oxygen to two molecules of water (GO:0016717)	8	1	0.01	+	> 100	0.00972	1
oxidoreductase activity, acting on paired donors, with incorporation or reduction of molecular oxygen (GO:0016705)	170	2	0.18	+	10.84	0.0145	1
glutathione peroxidase activity (GO:0004602)	13	1	0.01	+	70.88	0.0151	1
transaminase activity (GO:0008483)	15	1	0.02	+	61.43	0.0172	1
fatty-acyl-CoA reductase (alcohol-forming) activity (GO:0080019)	17	1	0.02	+	54.2	0.0193	1
transferase activity, transferring nitrogenous groups (GO:0016769)	18	1	0.02	+	51.19	0.0204	1
modified amino acid binding (GO:0072341)	18	1	0.02	+	51.19	0.0204	1
hydrolase activity (GO:0016787)	1551	5	1.68	+	2.97	0.0204	1
fatty acid synthase activity (GO:0004312)	25	1	0.03	+	36.86	0.0278	1
L-amino acid transmembrane transporter activity (GO:0015179)	26	1	0.03	+	35.44	0.0289	1
monocarboxylic acid transmembrane transporter activity (GO:0008028)	31	1	0.03	+	29.72	0.0342	1
vitamin B6 binding (GO:0070279)	33	1	0.04	+	27.92	0.0363	1
pyridoxal phosphate binding (GO:0030170)	33	1	0.04	+	27.92	0.0363	1
intramolecular oxidoreductase activity (GO:0016860)	34	1	0.04	+	27.1	0.0373	1
oxidoreductase activity, acting on single donors with incorporation of molecular oxygen (GO:0016701)	35	1	0.04	+	26.33	0.0383	1
peroxidase activity (GO:0004601)	35	1	0.04	+	26.33	0.0383	1
oxidoreductase activity, acting on the aldehyde or oxo group of donors, NAD or NADP as acceptor (GO:0016620)	37	1	0.04	+	24.9	0.0404	1
transition metal ion binding (GO:0046914)	722	3	0.78	+	3.83	0.0407	1
oxidoreductase activity, acting on peroxide as acceptor (GO:0016684)	38	1	0.04	+	24.25	0.0415	1
glutathione transferase activity (GO:0004364)	40	1	0.04	+	23.04	0.0436	1
monooxygenase activity (GO:0004497)	42	1	0.05	+	21.94	0.0456	1
serine hydrolase activity (GO:0017171)	321	2	0.35	+	5.74	0.0467	1

## Sheet: 0_90downCC
Supplementary Table 13g. Cellular component of down-regulated genes of 12-hours post-molting, 6th instar B. germanica nymphs. Gene expression profile of individual developed in shelter with angle of 90° was compared with that of individuals developed in shelter with angle of 30°. Terms with p < 0.05 were shown.
GO cellular component complete	Drosophila melanogaster - REFLIST (13821)	upload_1 (11)	upload_1 (expected)	upload_1 (over/under)	upload_1 (fold Enrichment)	upload_1 (raw P-value)	upload_1 (FDR)
anchored component of external side of plasma membrane (GO:0031362)	4	1	0	+	> 100	0.00397	1
chitin-based extracellular matrix (GO:0062129)	132	2	0.11	+	19.04	0.00484	1
intrinsic component of external side of plasma membrane (GO:0031233)	6	1	0	+	> 100	0.00555	1
extracellular region (GO:0005576)	1051	4	0.84	+	4.78	0.00719	1
anchored component of plasma membrane (GO:0046658)	11	1	0.01	+	> 100	0.00951	1
anchored component of membrane (GO:0031225)	13	1	0.01	+	96.65	0.0111	1
extracellular space (GO:0005615)	695	3	0.55	+	5.42	0.0156	1
extracellular matrix (GO:0031012)	273	2	0.22	+	9.2	0.0192	1
external encapsulating structure (GO:0030312)	307	2	0.24	+	8.19	0.0239	1
cleavage furrow (GO:0032154)	35	1	0.03	+	35.9	0.0283	1
organelle (GO:0043226)	5621	1	4.47	-	0.22	0.0341	1
external side of plasma membrane (GO:0009897)	46	1	0.04	+	27.31	0.0368	1
cell division site (GO:0032153)	50	1	0.04	+	25.13	0.0398	1

## Sheet: 2_180upCC
Supplementary Table 13h. Cellular component of up-regulated genes of 2-days post-molting, 6th instar B. germanica nymphs. Gene expression profile of individual developed in shelter with angle of 180° was compared with that of individuals developed in shelter with angle of 30°. Terms with p < 0.05 were shown.
GO cellular component complete	Drosophila melanogaster - REFLIST (13821)	upload_1 (18)	upload_1 (expected)	upload_1 (over/under)	upload_1 (fold Enrichment)	upload_1 (raw P-value)	upload_1 (FDR)
apical cortex (GO:0045179)	54	2	0.07	+	28.44	0.00236	1
actomyosin contractile ring actin filament (GO:1903144)	2	1	0	+	> 100	0.0039	1
cell cortex region (GO:0099738)	74	2	0.1	+	20.75	0.0043	1
endoplasmic reticulum membrane (GO:0005789)	261	3	0.34	+	8.83	0.00453	1
nuclear outer membrane-endoplasmic reticulum membrane network (GO:0042175)	268	3	0.35	+	8.6	0.00487	1
endoplasmic reticulum subcompartment (GO:0098827)	268	3	0.35	+	8.6	0.00487	1
integral component of endoplasmic reticulum membrane (GO:0030176)	86	2	0.11	+	17.86	0.00572	1
intrinsic component of endoplasmic reticulum membrane (GO:0031227)	90	2	0.12	+	17.06	0.00624	1
cellularization cleavage furrow invagination front (GO:0110071)	4	1	0.01	+	> 100	0.00649	0.962
cellularization cleavage furrow (GO:0110070)	4	1	0.01	+	> 100	0.00649	0.866
female germline ring canal inner rim (GO:0035183)	5	1	0.01	+	> 100	0.00778	0.944
extracellular region (GO:0005576)	1051	5	1.37	+	3.65	0.00949	1
actomyosin contractile ring (GO:0005826)	7	1	0.01	+	> 100	0.0104	1
apicomedial cortex (GO:0106037)	8	1	0.01	+	95.98	0.0116	1
myosin II complex (GO:0016460)	8	1	0.01	+	95.98	0.0116	1
organelle subcompartment (GO:0031984)	374	3	0.49	+	6.16	0.0121	1
female germline ring canal (GO:0035324)	13	1	0.02	+	59.06	0.0181	1
cytoplasmic region (GO:0099568)	159	2	0.21	+	9.66	0.0182	1
apical part of cell (GO:0045177)	176	2	0.23	+	8.73	0.022	1
cell cortex (GO:0005938)	185	2	0.24	+	8.3	0.0241	1
cortical actin cytoskeleton (GO:0030864)	19	1	0.02	+	40.41	0.0257	1
integral component of organelle membrane (GO:0031301)	193	2	0.25	+	7.96	0.0261	1
cell periphery (GO:0071944)	1860	6	2.42	+	2.48	0.0261	1
intrinsic component of organelle membrane (GO:0031300)	201	2	0.26	+	7.64	0.0281	1
contractile ring (GO:0070938)	21	1	0.03	+	36.56	0.0282	1
endoplasmic reticulum (GO:0005783)	532	3	0.69	+	4.33	0.0304	1
germline ring canal (GO:0045172)	23	1	0.03	+	33.38	0.0308	1
myosin complex (GO:0016459)	24	1	0.03	+	31.99	0.032	1
cytosol (GO:0005829)	975	4	1.27	+	3.15	0.0343	1
intercellular bridge (GO:0045171)	26	1	0.03	+	29.53	0.0346	1
midbody (GO:0030496)	29	1	0.04	+	26.48	0.0383	1
spindle midzone (GO:0051233)	31	1	0.04	+	24.77	0.0408	1
cortical cytoskeleton (GO:0030863)	32	1	0.04	+	23.99	0.0421	1
actin filament (GO:0005884)	33	1	0.04	+	23.27	0.0433	1
cytoplasm (GO:0005737)	4476	10	5.83	+	1.72	0.0441	1
cleavage furrow (GO:0032154)	35	1	0.05	+	21.94	0.0458	1

## Sheet: 2_180downCC
Supplementary Table 13i. Cellular component of down-regulated genes of 2-days post-molting, 6th instar B. germanica nymphs. Gene expression profile of individual developed in shelter with angle of 180° was compared with that of individuals developed in shelter with angle of 30°. Terms with p < 0.05 were shown.
GO cellular component complete	Drosophila melanogaster - REFLIST (13821)	upload_1 (15)	upload_1 (expected)	upload_1 (over/under)	upload_1 (fold Enrichment)	upload_1 (raw P-value)	upload_1 (FDR)
Unclassified (UNCLASSIFIED)	2784	7	3.02	+	2.32	0.0188	1
cellular_component (GO:0005575)	11037	8	11.98	-	0.67	0.0188	1
