# Supplementary material for: The impact of thigmotaxis deprivation on the development of the German cockroach (Blattella germanica)
Source: iScience. 2022 Jul 20;25(8):104802. doi: 10.1016/j.isci.2022.104802 (PMC9385682; doi:10.1016/j.isci.2022.104802)
Supplement: Table S14. GO analysis results of DE-Gs of second and sixth instar German cockroaches developed in shelter with angles of 90 and 180 to that of 30. GO with false discovery rate <0.05 were listed, related to Table 5 [file mmc15.xlsx]

## Sheet: Sheet1
Supplementary Table 14. GO analysis results of DEGs of 2nd and 6th instar German cockroaches developed in shelter with angles of 90 and 180 to that of 30. GO with false discovery rate < 0.05 were listed.
GO biological process complete		2nd_2_90_down			2nd_2_180_down			6th_0_90_down
		upload_1 (55)	upload_1 (raw P-value)	upload_1 (FDR)	upload_1 (17)	upload_1 (raw P-value)	upload_1 (FDR)	upload_1 (11)	upload_1 (raw P-value)	upload_1 (FDR)
GO:0006040	amino sugar metabolic process							3	3.37e-06	0.00876
GO:0006022	aminoglycan metabolic process							3	7.19e-06	0.014
GO:0016052	carbohydrate catabolic process				3	5.05e-05	0.0438
GO:0005975	carbohydrate metabolic process	8	6.73e-06	0.00656	7	1.07e-08	8.39e-05
GO:0098655	cation transmembrane transport	7	6.23e-05	0.0347
GO:0044262	cellular carbohydrate metabolic process				4	2.83e-06	0.011
GO:0006073	cellular glucan metabolic process				3	4.42e-06	0.0069
GO:0030004	cellular monovalent inorganic cation homeostasis	4	1.64e-05	0.0142
GO:0044264	cellular polysaccharide metabolic process				3	8.21e-06	0.00801
GO:0048878	chemical homeostasis	9	2.64e-06	0.00515
GO:0006030	chitin metabolic process							3	7.5e-07	0.00586
GO:0042335	cuticle development	7	4.25e-05	0.0276
GO:0006112	energy reserve metabolic process				3	4.42e-06	0.00863
GO:0044042	glucan metabolic process				3	4.42e-06	0.00575
GO:1901071	glucosamine-containing compound metabolic process							3	2.21e-06	0.00862
GO:0005977	glycogen metabolic process				3	4.42e-06	0.0115
GO:0051452	intracellular pH reduction	4	1.26e-06	0.00491
GO:0055067	monovalent inorganic cation homeostasis	4	2.67e-05	0.0208
GO:0045851	pH reduction	4	1.26e-06	0.00327
GO:0005976	polysaccharide metabolic process				3	8.21e-06	0.00916
GO:1902600	proton transmembrane transport	6	4.41e-07	0.00344
GO:0030641	regulation of cellular pH	4	6.42e-06	0.00716
GO:0051453	regulation of intracellular pH	4	3.62e-06	0.00565
GO:0006885	regulation of pH	4	6.42e-06	0.00835
GO:0055085	transmembrane transport	11	5.54e-05	0.0332
GO:0007035	vacuolar acidification	3	3.18e-05	0.0226
