# Supplementary material for: The impact of thigmotaxis deprivation on the development of the German cockroach (Blattella germanica)
Source: iScience. 2022 Jul 20;25(8):104802. doi: 10.1016/j.isci.2022.104802 (PMC9385682; doi:10.1016/j.isci.2022.104802)
Supplement: Table S15. RNA-seq PCR oligos list, related to STAR Methods [file mmc16.xlsx]

## Sheet: Sheet1
Supplementary Table 15. RNA-seq PCR oligos list
Oligonucleotides
TruSeq PCR1	Institute of Biotechnology, National Taiwan University	AATGATACGGCGACCACCGAGATCTACACTCTTTCCCTACACGACGCTCTTCCGATCT
PCR primer, index 1	Institute of Biotechnology, National Taiwan University	CAAGCAGAAGACGGCATACGAGATCGTGATGTGACTGGAGTTC
PCR primer, index 2	Institute of Biotechnology, National Taiwan University	CAAGCAGAAGACGGCATACGAGATACATCGGTGACTGGAGTTC
PCR primer, index 3	Institute of Biotechnology, National Taiwan University	CAAGCAGAAGACGGCATACGAGATGCCTAAGTGACTGGAGTTC
PCR primer, index 4	Institute of Biotechnology, National Taiwan University	CAAGCAGAAGACGGCATACGAGATTGGTCAGTGACTGGAGTTC
PCR primer, index 5	Institute of Biotechnology, National Taiwan University	CAAGCAGAAGACGGCATACGAGATCACTGTGTGACTGGAGTTC
PCR primer, index 6	Institute of Biotechnology, National Taiwan University	CAAGCAGAAGACGGCATACGAGATATTGGCGTGACTGGAGTTC
PCR primer, index 7	Institute of Biotechnology, National Taiwan University	CAAGCAGAAGACGGCATACGAGATGATCTGGTGACTGGAGTTC
PCR primer, index 8	Institute of Biotechnology, National Taiwan University	CAAGCAGAAGACGGCATACGAGATTCAAGTGTGACTGGAGTTC
PCR primer, index 9	Institute of Biotechnology, National Taiwan University	CAAGCAGAAGACGGCATACGAGATCTGATCGTGACTGGAGTTC
PCR primer, index 10	Institute of Biotechnology, National Taiwan University	CAAGCAGAAGACGGCATACGAGATAAGCTAGTGACTGGAGTTC
PCR primer, index 11	Institute of Biotechnology, National Taiwan University	CAAGCAGAAGACGGCATACGAGATGTAGCCGTGACTGGAGTTC
PCR primer, index 12	Institute of Biotechnology, National Taiwan University	CAAGCAGAAGACGGCATACGAGATTACAAGGTGACTGGAGTTC
PCR primer, index 13	Institute of Biotechnology, National Taiwan University	CAAGCAGAAGACGGCATACGAGATTTGACTGTGACTGGAGTTC
PCR primer, index 14	Institute of Biotechnology, National Taiwan University	CAAGCAGAAGACGGCATACGAGATGGAACTGTGACTGGAGTTC
PCR primer, index 15	Institute of Biotechnology, National Taiwan University	CAAGCAGAAGACGGCATACGAGATTGACATGTGACTGGAGTTC
PCR primer, index 16	Institute of Biotechnology, National Taiwan University	CAAGCAGAAGACGGCATACGAGATGGACGGGTGACTGGAGTTC
PCR primer, index 17	Institute of Biotechnology, National Taiwan University	CAAGCAGAAGACGGCATACGAGATCTCTACGTGACTGGAGTTC
PCR primer, index 18	Institute of Biotechnology, National Taiwan University	CAAGCAGAAGACGGCATACGAGATGCGGACGTGACTGGAGTTC
PCR primer, index 19	Institute of Biotechnology, National Taiwan University	CAAGCAGAAGACGGCATACGAGATTTTCACGTGACTGGAGTTC
PCR primer, index 20	Institute of Biotechnology, National Taiwan University	CAAGCAGAAGACGGCATACGAGATGGCCACGTGACTGGAGTTC
PCR primer, index 31	Institute of Biotechnology, National Taiwan University	CAAGCAGAAGACGGCATACGAGATATCGTGGTGACTGGAGTTC
PCR primer, index 32	Institute of Biotechnology, National Taiwan University	CAAGCAGAAGACGGCATACGAGATTGAGTGGTGACTGGAGTTC
PCR primer, index 33	Institute of Biotechnology, National Taiwan University	CAAGCAGAAGACGGCATACGAGATCGCCTGGTGACTGGAGTTC
PCR primer, index 34	Institute of Biotechnology, National Taiwan University	CAAGCAGAAGACGGCATACGAGATGCCATGGTGACTGGAGTTC
PCR primer, index 35	Institute of Biotechnology, National Taiwan University	CAAGCAGAAGACGGCATACGAGATAAAATGGTGACTGGAGTTC
PCR primer, index 36	Institute of Biotechnology, National Taiwan University	CAAGCAGAAGACGGCATACGAGATTGTTGGGTGACTGGAGTTC
PCR primer, index 37	Institute of Biotechnology, National Taiwan University	CAAGCAGAAGACGGCATACGAGATATTCCGGTGACTGGAGTTC
PCR primer, index 38	Institute of Biotechnology, National Taiwan University	CAAGCAGAAGACGGCATACGAGATAGCTAGGTGACTGGAGTTC
PCR primer, index 39	Institute of Biotechnology, National Taiwan University	CAAGCAGAAGACGGCATACGAGATGTATAGGTGACTGGAGTTC
PCR primer, index 40	Institute of Biotechnology, National Taiwan University	CAAGCAGAAGACGGCATACGAGATTCTGAGGTGACTGGAGTTC
PCR primer, index 41	Institute of Biotechnology, National Taiwan University	CAAGCAGAAGACGGCATACGAGATGTCGTCGTGACTGGAGTTC
PCR primer, index 42	Institute of Biotechnology, National Taiwan University	CAAGCAGAAGACGGCATACGAGATCGATTAGTGACTGGAGTTC
